# Supplementary material for: Overexpression of GmHIR1 in Soybean Enhances Phytophthora sojae Resistance
Source: Plants (Basel). 2026 Jul 20;15(14):2211. doi: 10.3390/plants15142211 (PMC13416582; doi:10.3390/plants15142211)
Supplement: Supplementary file 1 [file plants-15-02211-s001.zip]

Archive with 11 entries (11 files):
- Supplementary Figures Revised.pdf
- Table S1 RNA-seq quality and mapping statistics.xlsx
- Table S10 Primer sequences.xlsx
- Table S2 RNA-seq differentially expressed genes (DEGs).xlsx
- Table S3 RNA-seq GO enrichment analysis.xlsx
- Table S4 RNA-seq KEGG enrichment analysis.xlsx
- Table S5 Proteomics quality statistics.xlsx
- Table S6 Differentially expressed proteins (DEPs).xlsx
- Table S7 Proteomics GO enrichment analysis.xlsx
- Table S8 Proteomics KEGG enrichment analysis.xlsx
- Table S9 Co-differential molecules between OE1 and W82 at 48 hpi.xlsx
