# Supplementary material for: Overexpression of GmHIR1 in Soybean Enhances Phytophthora sojae Resistance
Source: Plants (Basel). 2026 Jul 20;15(14):2211. doi: 10.3390/plants15142211 (PMC13416582; doi:10.3390/plants15142211)
Supplement: Supplementary file 1 [file plants-15-02211-s001.zip › Table S1 RNA-seq quality and mapping statistics.xlsx]

## Sheet: Sheet1
Sample	Raw reads	Clean reads	Q20	Q30	GC (%)	Total mapped reads	Unique mapped reads	Mapping rate (%)
W82_Control_1	50581688	48768186	99.39	98.78	44.23	47860567	46694186	98.14
W82_Control_2	50084046	48337802	99.35	98.71	44.2	47394881	46247553	98.05
W82_Control_3	49745082	47502982	99.4	98.81	44.52	46588675	45428117	98.08
OE1_Control_1	54624224	52503648	99.35	98.69	44.19	51429331	50179124	97.95
OE1_Control_2	48138390	46419854	99.35	98.7	44.12	45573256	44481063	98.18
OE1_Control_3	47673794	46149078	99.3	98.6	44.11	45326719	44236624	98.22
W82_48hpi_1	48167016	46517730	99.4	98.81	43.96	45624054	44455664	98.08
W82_48hpi_2	46554172	45042362	99.34	98.67	43.94	44239326	43103773	98.22
W82_48hpi_3	54678380	52627010	99.39	98.77	43.91	51681884	50355547	98.2
OE1_48hpi_1	52914384	50991288	99.34	98.67	43.95	49920357	48592027	97.9
OE1_48hpi_2	52795850	51053470	99.38	98.76	44.04	50205687	48854281	98.34
OE1_48hpi_3	49115136	47519084	99.39	98.79	43.87	46693848	45464937	98.26
