# Supplementary material for: Overexpression of GmHIR1 in Soybean Enhances Phytophthora sojae Resistance
Source: Plants (Basel). 2026 Jul 20;15(14):2211. doi: 10.3390/plants15142211 (PMC13416582; doi:10.3390/plants15142211)
Supplement: Supplementary file 1 [file plants-15-02211-s001.zip › Table S10 Primer sequences.xlsx]

## Sheet: Sheet1
Primer Name	Sequence
HIR-pTF101-F	gagaacacgggggactctagaATGGGGAATCTTTTTTGTTGTGTG
HIR-pTF101-R	atccttgtagtccatggatccCTGATGAGAAGCCTGAAGAAGTCC
HIRCas9-F	TGGTCTCgTGCAGTGGCTATGAGAGAAGGATTgttttagagctagaaatagc
HIRCas9-R	TGGTCTCgAAACAATCCTTCTCTCATAGCCACtgcaccagccgggaatcgaa
qpcr-HIR-F	TGAAATCAATGCTGCTGCAAG
qpcr-HIR-R	CTCTTGCACTTGTCCCAGGT
mutant-F	GACTCCATGAGTATCAACAG
mutant-R	GCTGACAATAAACTTGAAGC
