# Supplementary material for: Overexpression of GmHIR1 in Soybean Enhances Phytophthora sojae Resistance
Source: Plants (Basel). 2026 Jul 20;15(14):2211. doi: 10.3390/plants15142211 (PMC13416582; doi:10.3390/plants15142211)
Supplement: Supplementary file 1 [file plants-15-02211-s001.zip › Table S2 RNA-seq differentially expressed genes (DEGs).xlsx]

## Sheet: OE1_48hpi vs OE1_Control
gene_id	OE1_48hpi_1	OE1_48hpi_2	OE1_48hpi_3	OE1_Control_1	OE1_Control_2	OE1_Control_3	OE1_48hpi	OE1_Control	log2FoldChange	P value	padj	gene_name	gene_chr	gene_start	gene_end	gene_strand	gene_length	gene_biotype	gene_description	Family
gene-GLYMA_07G007000v4	91770.5799228717	96231.590583807	93380.8490068804	44361.3118163677	45086.8401005977	44250.1581655273	93794.339837853	44566.1033608309	1.07356983505917	0	0	GLYMA_07G007000v4	CM000840.4	510256	515054	+	3759	protein_coding	hypothetical protein && sp|P24095|LOXX_SOYBN Seed linoleate 9S-lipoxygenase OS=Glycine max OX=3847 GN=LOX1.4 PE=1 SV=1 && PF00305:Lipoxygenase	NF-YA
gene-GLYMA_17G030200v4	53705.4525784785	58288.2877561409	55155.1488865223	22417.1562233064	22193.2431263751	22361.6438193997	55716.2964070472	22324.0143896937	1.3195006981623	0	0	GLYMA_17G030200v4	CM000850.4	2214439	2215414	-	848	protein_coding	hypothetical protein && sp|P26987|SAM22_SOYBN Stress-induced protein SAM22 OS=Glycine max OX=3847 GN=PR-10 PE=1 SV=1 && PF00407:Pathogenesis-related protein Bet v I family	-
gene-GLYMA_13G270100v4	48286.4842854868	52542.0262161864	48455.4428208299	21159.5209735756	21368.958350719	21835.4079766788	49761.3177741677	21454.6291003245	1.21380772252391	0	0	GLYMA_13G270100v4	CM000846.3	36604828	36606702	-	1875	protein_coding	hypothetical protein && sp|Q9ZVA5|EP1L4_ARATH EP1-like glycoprotein 4 OS=Arabidopsis thaliana OX=3702 GN=At1g78860 PE=3 SV=1 && PF01453:D-mannose binding lectin	FAR1
gene-GLYMA_04G213900v4	55575.1489462872	55476.8211241879	55670.5967137246	17466.8716490098	17687.5373014022	17000.797216122	55574.1889280665	17385.068722178	1.67652536374124	0	0	GLYMA_04G213900v4	CM000837.4	47378421	47383921	+	3517	protein_coding	hypothetical protein && sp|P48977|ADH_MALDO Alcohol dehydrogenase OS=Malus domestica OX=3750 GN=ADH PE=2 SV=1 && PF04043:Plant invertase/pectin methylesterase inhibitor	GRF
gene-GLYMA_13G005500v4	9866.32470945351	9510.90942407893	9825.8636670362	26359.1127392648	25246.3631928492	25247.7336063587	9734.36593352288	25617.7365128243	-1.39615	0	0	GLYMA_13G005500v4	CM000846.3	1730164	1732518	+	2355	protein_coding	hypothetical protein && sp|Q00451|PRF1_SOLLC 36.4 kDa proline-rich protein OS=Solanum lycopersicum OX=4081 GN=TPRP-F1 PE=2 SV=1 && PF14547:Hydrophobic seed protein	Trihelix

## Sheet: OE1_48hpi vs W82_48hpi
gene_id	OE1_48hpi_1	OE1_48hpi_2	OE1_48hpi_3	W82_48hpi_1	W82_48hpi_2	W82_48hpi_3	OE1_48hpi	W82_48hpi	log2FoldChange	P value	padj	gene_name	gene_chr	gene_start	gene_end	gene_strand	gene_length	gene_biotype	gene_description	Family
gene-GLYMA_13G231700v4	77245.7881471679	78183.5985510011	75807.8908474002	35563.4169905565	36451.9958860542	36564.0755365881	77079.0925151897	36193.1628043996	1.09060860271968	0	0	GLYMA_13G231700v4	CM000846.3	33725857	33731711	-	4358	protein_coding	hypothetical protein && sp|P51850|PDC1_PEA Pyruvate decarboxylase 1 OS=Pisum sativum OX=3888 GN=PDC1 PE=2 SV=1 && PF00205:Thiamine pyrophosphate enzyme, central domain|PF02775:Thiamine pyrophosphate enzyme, C-terminal TPP binding domain|PF02776:Thiamine pyrophosphate enzyme, N-terminal TPP binding domain	NF-YC
gene-GLYMA_09G073600v4	55985.7802475654	57940.0589238331	55701.4196397499	26112.4029517515	26071.9273158847	26096.777282499	56542.4196037161	26093.7025167117	1.11565551206757	0	0	GLYMA_09G073600v4	CM000842.4	7767379	7774552	-	5369	protein_coding	hypothetical protein && sp|P13708|SUS_SOYBN Sucrose synthase OS=Glycine max OX=3847 GN=SS PE=1 SV=2 && PF00534:Glycosyl transferases group 1|PF00862:Sucrose synthase	HB-other
gene-GLYMA_18G204200v4	51662.4748632014	53136.8700452841	50541.8628888165	20840.1956381313	21223.9209886509	21179.7546150977	51780.4025991006	21081.2904139599	1.29646439761713	0	0	GLYMA_18G204200v4	CM000851.4	48981125	48986450	+	4470	protein_coding	hypothetical protein && sp|Q9FFT4|PDC2_ARATH Pyruvate decarboxylase 2 OS=Arabidopsis thaliana OX=3702 GN=PDC2 PE=2 SV=1 && PF02776:Thiamine pyrophosphate enzyme, N-terminal TPP binding domain|PF00205:Thiamine pyrophosphate enzyme, central domain|PF02775:Thiamine pyrophosphate enzyme, C-terminal TPP binding domain	NF-YC
gene-GLYMA_04G213900v4	54204.2096164258	54118.7148531896	54372.0301495411	23788.5596241365	24889.7331927368	24546.9968822205	54231.6515397188	24408.4298996979	1.15174998150328	0	0	GLYMA_04G213900v4	CM000837.4	47378421	47383921	+	3517	protein_coding	hypothetical protein && sp|P48977|ADH_MALDO Alcohol dehydrogenase OS=Malus domestica OX=3750 GN=ADH PE=2 SV=1 && PF04043:Plant invertase/pectin methylesterase inhibitor	GRF
gene-GLYMA_13G005500v4	9622.94016003114	9278.07658560711	9596.66659038455	21957.0891666943	20925.8464020452	21310.5633576589	9499.22777867427	21397.8329754662	-1.17166	0	0	GLYMA_13G005500v4	CM000846.3	1730164	1732518	+	2355	protein_coding	hypothetical protein && sp|Q00451|PRF1_SOLLC 36.4 kDa proline-rich protein OS=Solanum lycopersicum OX=4081 GN=TPRP-F1 PE=2 SV=1 && PF14547:Hydrophobic seed protein	Trihelix

## Sheet: OE1_Control vs W82_Control
gene_id	OE1_Control_1	OE1_Control_2	OE1_Control_3	W82_Control_1	W82_Control_2	W82_Control_3	OE1_Control	W82_Control	log2FoldChange	P value	padj	gene_name	gene_chr	gene_start	gene_end	gene_strand	gene_length	gene_biotype	gene_description	Family
gene-GLYMA_15G072400v4	12122.1371820394	12360.5430315976	12447.5990041649	5845.18963227904	5732.07146589558	5879.46521754171	12310.0930726006	5818.90877190544	1.08090982674333	0	0	GLYMA_15G072400v4	CM000848.3	5524607	5529226	-	3946	protein_coding	hypothetical protein && sp|P24805|TSJT1_TOBAC Stem-specific protein TSJT1 OS=Nicotiana tabacum OX=4097 GN=TSJT1 PE=2 SV=1 && PF12481:Aluminium induced protein	NAC
gene-GLYMA_15G071300v4	8227.38559238245	8440.61003682289	8678.92558432659	3481.44862629792	3230.51695935433	3287.45377056366	8448.97373784397	3333.13978540531	1.34158345750302	0	0	GLYMA_15G071300v4	CM000848.3	5452703	5454650	+	1659	protein_coding	hypothetical protein && sp|P24805|TSJT1_TOBAC Stem-specific protein TSJT1 OS=Nicotiana tabacum OX=4097 GN=TSJT1 PE=2 SV=1 && PF12481:Aluminium induced protein	NAC
gene-GLYMA_04G183100v4	7843.08372774837	7756.57392060325	7786.15246351053	3169.94027988185	3192.04668105973	2985.65804523405	7795.27003728738	3115.88166872521	1.32283989819233	0	0	GLYMA_04G183100v4	CM000837.4	43865000	43868180	+	2579	protein_coding	hypothetical protein && sp|Q9FJJ3|SRO5_ARATH Probable inactive poly [ADP-ribose] polymerase SRO5 OS=Arabidopsis thaliana OX=3702 GN=SRO5 PE=1 SV=1 && PF12174:RCD1-SRO-TAF4 (RST) plant domain	-
gene-GLYMA_13G242100v4	3123.3764527111	3315.02434405379	3322.28685943024	766.036248104946	804.916592010117	823.629805581808	3253.56255206505	798.19421523229	2.02695402691865	0	0	GLYMA_13G242100v4	CM000846.3	34593614	34596173	-	2016	protein_coding	hypothetical protein && sp|P24805|TSJT1_TOBAC Stem-specific protein TSJT1 OS=Nicotiana tabacum OX=4097 GN=TSJT1 PE=2 SV=1 && PF12481:Aluminium induced protein	NAC
gene-GLYMA_U031105v4	1047.59210215155	1020.32784458942	1079.90003958195	3781.20194077377	3741.48116849801	3883.97976945931	1049.27332877431	3802.22095957703	-1.85747	0	0	GLYMA_U031105v4	MU181654.1	5962	6785	-	824	protein_coding	hypothetical protein && sp|Q9C523|DIR19_ARATH Dirigent protein 19 OS=Arabidopsis thaliana OX=3702 GN=DIR19 PE=2 SV=1 && PF03018:Dirigent-like protein	B3

## Sheet: W82_48hpi vs W82_Control
gene_id	W82_48hpi_1	W82_48hpi_2	W82_48hpi_3	W82_Control_1	W82_Control_2	W82_Control_3	W82_48hpi	W82_Control	log2FoldChange	p value	padj	gene_name	gene_chr	gene_start	gene_end	gene_strand	gene_length	gene_biotype	gene_description	Family
gene-GLYMA_04G213900v4	25662.3509531886	26839.8623155543	26496.060600542	10985.9409002685	12058.8770897885	11772.8128052989	26332.7579564283	11605.8769317853	1.18204633207389	0	0	GLYMA_04G213900v4	CM000837.4	47378421	47383921	+	3517	protein_coding	hypothetical protein && sp|P48977|ADH_MALDO Alcohol dehydrogenase OS=Malus domestica OX=3750 GN=ADH PE=2 SV=1 && PF04043:Plant invertase/pectin methylesterase inhibitor	GRF
gene-GLYMA_07G006750v4	24054.0981138459	23990.5853312173	24453.8741115674	9482.42028398467	9655.7805917675	9840.09540029131	24166.1858522102	9659.43209201449	1.32312740194195	0	0	GLYMA_07G006750v4	CM000840.4	491570	497644	+	4103	protein_coding	hypothetical protein && sp|P24095|LOXX_SOYBN Seed linoleate 9S-lipoxygenase OS=Glycine max OX=3847 GN=LOX1.4 PE=1 SV=1 && PF01477:PLAT/LH2 domain|PF00305:Lipoxygenase	NF-YA
gene-GLYMA_19G011700v4	20332.8354704817	20523.5110045785	21346.6462256413	7213.26218009613	7089.71326382449	6913.40904413692	20734.3309002338	7072.12816268585	1.55191329447273	0	0	GLYMA_19G011700v4	CM000852.4	1117765	1125091	+	3974	protein_coding	hypothetical protein && sp|Q9SGH6|DOX1_ARATH Alpha-dioxygenase 1 OS=Arabidopsis thaliana OX=3702 GN=DOX1 PE=1 SV=1 && PF03098:Animal haem peroxidase	-
gene-GLYMA_09G023000v4	18722.4706773119	19260.6765782509	19420.4080538063	8217.20433571784	8529.44964887482	8276.17203072903	19134.5184364564	8340.94200510723	1.19797667951045	0	0	GLYMA_09G023000v4	CM000842.4	1836312	1839054	+	1401	protein_coding	hypothetical protein && sp|P17180|PER3_ARMRU Peroxidase C3 OS=Armoracia rusticana OX=3704 GN=PRXC3 PE=3 SV=1 && PF00141:Peroxidase	NAC
gene-GLYMA_15G263600v4	13285.2455494225	13535.9724575217	13745.4859834827	6146.15493174703	6002.91962286554	6175.82097324626	13522.2346634756	6108.29850928628	1.14666565650453	0	0	GLYMA_15G263600v4	CM000848.3	51692411	51694936	+	2244	protein_coding	hypothetical protein && - && PF06101:Vacuolar protein sorting-associated protein 62	-
