# Supplementary material for: Overexpression of GmHIR1 in Soybean Enhances Phytophthora sojae Resistance
Source: Plants (Basel). 2026 Jul 20;15(14):2211. doi: 10.3390/plants15142211 (PMC13416582; doi:10.3390/plants15142211)
Supplement: Supplementary file 1 [file plants-15-02211-s001.zip › Table S3 RNA-seq GO enrichment analysis.xlsx]

## Sheet: Table S4 RNA-seq GO enrichment 
Category	GO ID	Description	Gene Ratio	Bg Ratio	P value	padj	geneID	geneName	Count
BP	GO:0030243	cellulose metabolic process	19/2104	59/13437	0.00116996	0.200634	gene-GLYMA_02G205800v4/gene-GLYMA_02G301200v4/gene-GLYMA_03G217500v4/gene-GLYMA_04G063800v4/gene-GLYMA_04G153700v4/gene-GLYMA_06G065000v4/gene-GLYMA_06G225500v4/gene-GLYMA_06G324300v4/gene-GLYMA_08G088400v4/gene-GLYMA_08G330700v4/gene-GLYMA_09G051100v4/gene-GLYMA_10G039602v4/gene-GLYMA_12G017600v4/gene-GLYMA_12G096900v4/gene-GLYMA_14G012800v4/gene-GLYMA_15G157100v4/gene-GLYMA_16G165900v4/gene-GLY…	GLYMA_02G205800v4/GLYMA_02G301200v4/GLYMA_03G217500v4/GLYMA_04G063800v4/GLYMA_04G153700v4/GLYMA_06G065000v4/GLYMA_06G225500v4/GLYMA_06G324300v4/GLYMA_08G088400v4/GLYMA_08G330700v4/GLYMA_09G051100v4/GLYMA_10G039602v4/GLYMA_12G017600v4/GLYMA_12G096900v4/GLYMA_14G012800v4/GLYMA_15G157100v4/GLYMA_16G165900v4/GLYMA_17G072200v4/GLYMA_19G214100v4	19
BP	GO:0030244	cellulose biosynthetic process	19/2104	59/13437	0.00116996	0.200634	gene-GLYMA_02G205800v4/gene-GLYMA_02G301200v4/gene-GLYMA_03G217500v4/gene-GLYMA_04G063800v4/gene-GLYMA_04G153700v4/gene-GLYMA_06G065000v4/gene-GLYMA_06G225500v4/gene-GLYMA_06G324300v4/gene-GLYMA_08G088400v4/gene-GLYMA_08G330700v4/gene-GLYMA_09G051100v4/gene-GLYMA_10G039602v4/gene-GLYMA_12G017600v4/gene-GLYMA_12G096900v4/gene-GLYMA_14G012800v4/gene-GLYMA_15G157100v4/gene-GLYMA_16G165900v4/gene-GLY…	GLYMA_02G205800v4/GLYMA_02G301200v4/GLYMA_03G217500v4/GLYMA_04G063800v4/GLYMA_04G153700v4/GLYMA_06G065000v4/GLYMA_06G225500v4/GLYMA_06G324300v4/GLYMA_08G088400v4/GLYMA_08G330700v4/GLYMA_09G051100v4/GLYMA_10G039602v4/GLYMA_12G017600v4/GLYMA_12G096900v4/GLYMA_14G012800v4/GLYMA_15G157100v4/GLYMA_16G165900v4/GLYMA_17G072200v4/GLYMA_19G214100v4	19
BP	GO:0006979	response to oxidative stress	49/2104	212/13437	0.00267427	0.200634	gene-GLYMA_01G070200v4/gene-GLYMA_01G130500v4/gene-GLYMA_01G163100v4/gene-GLYMA_01G184200v4/gene-GLYMA_01G200400v4/gene-GLYMA_01G219400v4/gene-GLYMA_02G052700v4/gene-GLYMA_02G135100v4/gene-GLYMA_02G151700v4/gene-GLYMA_02G171600v4/gene-GLYMA_02G233800v4/gene-GLYMA_02G233900v4/gene-GLYMA_02G259300v4/gene-GLYMA_03G007700v4/gene-GLYMA_03G038100v4/gene-GLYMA_03G038200v4/gene-GLYMA_03G038500v4/gene-GLY…	GLYMA_01G070200v4/GLYMA_01G130500v4/GLYMA_01G163100v4/GLYMA_01G184200v4/GLYMA_01G200400v4/GLYMA_01G219400v4/GLYMA_02G052700v4/GLYMA_02G135100v4/GLYMA_02G151700v4/GLYMA_02G171600v4/GLYMA_02G233800v4/GLYMA_02G233900v4/GLYMA_02G259300v4/GLYMA_03G007700v4/GLYMA_03G038100v4/GLYMA_03G038200v4/GLYMA_03G038500v4/GLYMA_03G038600v4/GLYMA_03G038700v4/GLYMA_03G208200v4/GLYMA_06G068200v4/GLYMA_06G145300v4/GLY…	49
BP	GO:0006721	terpenoid metabolic process	7/2104	14/13437	0.00283257	0.200634	gene-GLYMA_11G021400v4/gene-GLYMA_12G173200v4/gene-GLYMA_13G213500v4/gene-GLYMA_13G326400v4/gene-GLYMA_15G099300v4/gene-GLYMA_17G021800v4/gene-GLYMA_17G066500v4	GLYMA_11G021400v4/GLYMA_12G173200v4/GLYMA_13G213500v4/GLYMA_13G326400v4/GLYMA_15G099300v4/GLYMA_17G021800v4/GLYMA_17G066500v4	7
BP	GO:0016114	terpenoid biosynthetic process	7/2104	14/13437	0.00283257	0.200634	gene-GLYMA_11G021400v4/gene-GLYMA_12G173200v4/gene-GLYMA_13G213500v4/gene-GLYMA_13G326400v4/gene-GLYMA_15G099300v4/gene-GLYMA_17G021800v4/gene-GLYMA_17G066500v4	GLYMA_11G021400v4/GLYMA_12G173200v4/GLYMA_13G213500v4/GLYMA_13G326400v4/GLYMA_15G099300v4/GLYMA_17G021800v4/GLYMA_17G066500v4	7
BP	GO:0015979	photosynthesis	24/2104	87/13437	0.00312274	0.200634	gene-GLYMA_02G094900v4/gene-GLYMA_02G282500v4/gene-GLYMA_03G114600v4/gene-GLYMA_03G123100v4/gene-GLYMA_03G159100v4/gene-GLYMA_03G230300v4/gene-GLYMA_04G241000v4/gene-GLYMA_06G073600v4/gene-GLYMA_07G019700v4/gene-GLYMA_07G112000v4/gene-GLYMA_08G173700v4/gene-GLYMA_08G204800v4/gene-GLYMA_08G304200v4/gene-GLYMA_10G042100v4/gene-GLYMA_10G153100v4/gene-GLYMA_10G249000v4/gene-GLYMA_13G127200v4/gene-GLY…	GLYMA_02G094900v4/GLYMA_02G282500v4/GLYMA_03G114600v4/GLYMA_03G123100v4/GLYMA_03G159100v4/GLYMA_03G230300v4/GLYMA_04G241000v4/GLYMA_06G073600v4/GLYMA_07G019700v4/GLYMA_07G112000v4/GLYMA_08G173700v4/GLYMA_08G204800v4/GLYMA_08G304200v4/GLYMA_10G042100v4/GLYMA_10G153100v4/GLYMA_10G249000v4/GLYMA_13G127200v4/GLYMA_13G129400v4/GLYMA_14G031800v4/GLYMA_18G286500v4/GLYMA_19G161400v4/GLYMA_20G098500v4/GLY…	24
BP	GO:0071554	cell wall organization or biogenesis	39/2104	163/13437	0.00369365	0.200634	gene-GLYMA_01G006800v4/gene-GLYMA_01G137700v4/gene-GLYMA_01G209500v4/gene-GLYMA_02G007400v4/gene-GLYMA_02G016500v4/gene-GLYMA_03G029100v4/gene-GLYMA_03G215800v4/gene-GLYMA_04G160100v4/gene-GLYMA_04G166600v4/gene-GLYMA_05G025400v4/gene-GLYMA_05G190300v4/gene-GLYMA_05G226000v4/gene-GLYMA_06G152000v4/gene-GLYMA_06G195900v4/gene-GLYMA_06G205400v4/gene-GLYMA_06G314100v4/gene-GLYMA_07G045967v4/gene-GLY…	GLYMA_01G006800v4/GLYMA_01G137700v4/GLYMA_01G209500v4/GLYMA_02G007400v4/GLYMA_02G016500v4/GLYMA_03G029100v4/GLYMA_03G215800v4/GLYMA_04G160100v4/GLYMA_04G166600v4/GLYMA_05G025400v4/GLYMA_05G190300v4/GLYMA_05G226000v4/GLYMA_06G152000v4/GLYMA_06G195900v4/GLYMA_06G205400v4/GLYMA_06G314100v4/GLYMA_07G045967v4/GLYMA_07G125100v4/GLYMA_08G033000v4/GLYMA_08G147900v4/GLYMA_09G038500v4/GLYMA_09G076200v4/GLY…	39
BP	GO:0005976	polysaccharide metabolic process	39/2104	165/13437	0.0046116	0.200634	gene-GLYMA_01G013900v4/gene-GLYMA_01G196800v4/gene-GLYMA_02G205800v4/gene-GLYMA_02G301200v4/gene-GLYMA_03G184500v4/gene-GLYMA_03G217500v4/gene-GLYMA_04G063800v4/gene-GLYMA_04G153700v4/gene-GLYMA_06G065000v4/gene-GLYMA_06G225500v4/gene-GLYMA_06G301500v4/gene-GLYMA_06G324300v4/gene-GLYMA_07G174800v4/gene-GLYMA_08G088400v4/gene-GLYMA_08G093900v4/gene-GLYMA_08G107300v4/gene-GLYMA_08G330700v4/gene-GLY…	GLYMA_01G013900v4/GLYMA_01G196800v4/GLYMA_02G205800v4/GLYMA_02G301200v4/GLYMA_03G184500v4/GLYMA_03G217500v4/GLYMA_04G063800v4/GLYMA_04G153700v4/GLYMA_06G065000v4/GLYMA_06G225500v4/GLYMA_06G301500v4/GLYMA_06G324300v4/GLYMA_07G174800v4/GLYMA_08G088400v4/GLYMA_08G093900v4/GLYMA_08G107300v4/GLYMA_08G330700v4/GLYMA_09G051100v4/GLYMA_09G193500v4/GLYMA_10G039602v4/GLYMA_10G251700v4/GLYMA_11G039400v4/GLY…	39
BP	GO:0016567	protein ubiquitination	29/2104	115/13437	0.00522458	0.200634	gene-GLYMA_01G131800v4/gene-GLYMA_01G173800v4/gene-GLYMA_02G102900v4/gene-GLYMA_02G195900v4/gene-GLYMA_02G234300v4/gene-GLYMA_02G242900v4/gene-GLYMA_02G264200v4/gene-GLYMA_03G036700v4/gene-GLYMA_03G202600v4/gene-GLYMA_05G107300v4/gene-GLYMA_05G162100v4/gene-GLYMA_06G185400v4/gene-GLYMA_07G106000v4/gene-GLYMA_08G119700v4/gene-GLYMA_09G172100v4/gene-GLYMA_10G081900v4/gene-GLYMA_10G194500v4/gene-GLY…	GLYMA_01G131800v4/GLYMA_01G173800v4/GLYMA_02G102900v4/GLYMA_02G195900v4/GLYMA_02G234300v4/GLYMA_02G242900v4/GLYMA_02G264200v4/GLYMA_03G036700v4/GLYMA_03G202600v4/GLYMA_05G107300v4/GLYMA_05G162100v4/GLYMA_06G185400v4/GLYMA_07G106000v4/GLYMA_08G119700v4/GLYMA_09G172100v4/GLYMA_10G081900v4/GLYMA_10G194500v4/GLYMA_11G069300v4/GLYMA_11G178046v4/GLYMA_11G214500v4/GLYMA_12G188900v4/GLYMA_12G189000v4/GLY…	29
BP	GO:0006928	movement of cell or subcellular component	32/2104	131/13437	0.00580282	0.200634	gene-GLYMA_01G213200v4/gene-GLYMA_02G135700v4/gene-GLYMA_02G302800v4/gene-GLYMA_03G217000v4/gene-GLYMA_03G233100v4/gene-GLYMA_04G008200v4/gene-GLYMA_04G041300v4/gene-GLYMA_06G008000v4/gene-GLYMA_06G042400v4/gene-GLYMA_07G096500v4/gene-GLYMA_07G132100v4/gene-GLYMA_07G209300v4/gene-GLYMA_08G325200v4/gene-GLYMA_08G333300v4/gene-GLYMA_09G181200v4/gene-GLYMA_10G154200v4/gene-GLYMA_10G182800v4/gene-GLY…	GLYMA_01G213200v4/GLYMA_02G135700v4/GLYMA_02G302800v4/GLYMA_03G217000v4/GLYMA_03G233100v4/GLYMA_04G008200v4/GLYMA_04G041300v4/GLYMA_06G008000v4/GLYMA_06G042400v4/GLYMA_07G096500v4/GLYMA_07G132100v4/GLYMA_07G209300v4/GLYMA_08G325200v4/GLYMA_08G333300v4/GLYMA_09G181200v4/GLYMA_10G154200v4/GLYMA_10G182800v4/GLYMA_11G028700v4/GLYMA_11G147108v4/GLYMA_12G074300v4/GLYMA_12G136600v4/GLYMA_12G215200v4/GLY…	32
BP	GO:0007018	microtubule-based movement	32/2104	131/13437	0.00580282	0.200634	gene-GLYMA_01G213200v4/gene-GLYMA_02G135700v4/gene-GLYMA_02G302800v4/gene-GLYMA_03G217000v4/gene-GLYMA_03G233100v4/gene-GLYMA_04G008200v4/gene-GLYMA_04G041300v4/gene-GLYMA_06G008000v4/gene-GLYMA_06G042400v4/gene-GLYMA_07G096500v4/gene-GLYMA_07G132100v4/gene-GLYMA_07G209300v4/gene-GLYMA_08G325200v4/gene-GLYMA_08G333300v4/gene-GLYMA_09G181200v4/gene-GLYMA_10G154200v4/gene-GLYMA_10G182800v4/gene-GLY…	GLYMA_01G213200v4/GLYMA_02G135700v4/GLYMA_02G302800v4/GLYMA_03G217000v4/GLYMA_03G233100v4/GLYMA_04G008200v4/GLYMA_04G041300v4/GLYMA_06G008000v4/GLYMA_06G042400v4/GLYMA_07G096500v4/GLYMA_07G132100v4/GLYMA_07G209300v4/GLYMA_08G325200v4/GLYMA_08G333300v4/GLYMA_09G181200v4/GLYMA_10G154200v4/GLYMA_10G182800v4/GLYMA_11G028700v4/GLYMA_11G147108v4/GLYMA_12G074300v4/GLYMA_12G136600v4/GLYMA_12G215200v4/GLY…	32
BP	GO:0044262	cellular carbohydrate metabolic process	49/2104	221/13437	0.00631117	0.200634	gene-GLYMA_01G005100v4/gene-GLYMA_01G013900v4/gene-GLYMA_01G196800v4/gene-GLYMA_02G205800v4/gene-GLYMA_02G301200v4/gene-GLYMA_03G184500v4/gene-GLYMA_03G217500v4/gene-GLYMA_04G063800v4/gene-GLYMA_04G119700v4/gene-GLYMA_04G153700v4/gene-GLYMA_04G180900v4/gene-GLYMA_05G180600v4/gene-GLYMA_05G224500v4/gene-GLYMA_06G065000v4/gene-GLYMA_06G184200v4/gene-GLYMA_06G225500v4/gene-GLYMA_06G323700v4/gene-GLY…	GLYMA_01G005100v4/GLYMA_01G013900v4/GLYMA_01G196800v4/GLYMA_02G205800v4/GLYMA_02G301200v4/GLYMA_03G184500v4/GLYMA_03G217500v4/GLYMA_04G063800v4/GLYMA_04G119700v4/GLYMA_04G153700v4/GLYMA_04G180900v4/GLYMA_05G180600v4/GLYMA_05G224500v4/GLYMA_06G065000v4/GLYMA_06G184200v4/GLYMA_06G225500v4/GLYMA_06G323700v4/GLYMA_06G324300v4/GLYMA_07G174800v4/GLYMA_08G088400v4/GLYMA_08G093900v4/GLYMA_08G107300v4/GLY…	49
BP	GO:0032446	protein modification by small protein conjugation	29/2104	117/13437	0.00675426	0.200634	gene-GLYMA_01G131800v4/gene-GLYMA_01G173800v4/gene-GLYMA_02G102900v4/gene-GLYMA_02G195900v4/gene-GLYMA_02G234300v4/gene-GLYMA_02G242900v4/gene-GLYMA_02G264200v4/gene-GLYMA_03G036700v4/gene-GLYMA_03G202600v4/gene-GLYMA_05G107300v4/gene-GLYMA_05G162100v4/gene-GLYMA_06G185400v4/gene-GLYMA_07G106000v4/gene-GLYMA_08G119700v4/gene-GLYMA_09G172100v4/gene-GLYMA_10G081900v4/gene-GLYMA_10G194500v4/gene-GLY…	GLYMA_01G131800v4/GLYMA_01G173800v4/GLYMA_02G102900v4/GLYMA_02G195900v4/GLYMA_02G234300v4/GLYMA_02G242900v4/GLYMA_02G264200v4/GLYMA_03G036700v4/GLYMA_03G202600v4/GLYMA_05G107300v4/GLYMA_05G162100v4/GLYMA_06G185400v4/GLYMA_07G106000v4/GLYMA_08G119700v4/GLYMA_09G172100v4/GLYMA_10G081900v4/GLYMA_10G194500v4/GLYMA_11G069300v4/GLYMA_11G178046v4/GLYMA_11G214500v4/GLYMA_12G188900v4/GLYMA_12G189000v4/GLY…	29
BP	GO:0051704	multi-organism process	31/2104	128/13437	0.00746186	0.200634	gene-GLYMA_02G009500v4/gene-GLYMA_03G079500v4/gene-GLYMA_03G138400v4/gene-GLYMA_03G191300v4/gene-GLYMA_03G229500v4/gene-GLYMA_06G256400v4/gene-GLYMA_06G261000v4/gene-GLYMA_06G261800v4/gene-GLYMA_06G262100v4/gene-GLYMA_06G262400v4/gene-GLYMA_06G262700v4/gene-GLYMA_07G080700v4/gene-GLYMA_07G173000v4/gene-GLYMA_08G307400v4/gene-GLYMA_09G099200v4/gene-GLYMA_12G104100v4/gene-GLYMA_12G140300v4/gene-GLY…	GLYMA_02G009500v4/GLYMA_03G079500v4/GLYMA_03G138400v4/GLYMA_03G191300v4/GLYMA_03G229500v4/GLYMA_06G256400v4/GLYMA_06G261000v4/GLYMA_06G261800v4/GLYMA_06G262100v4/GLYMA_06G262400v4/GLYMA_06G262700v4/GLYMA_07G080700v4/GLYMA_07G173000v4/GLYMA_08G307400v4/GLYMA_09G099200v4/GLYMA_12G104100v4/GLYMA_12G140300v4/GLYMA_12G142200v4/GLYMA_12G144100v4/GLYMA_12G144400v4/GLYMA_12G198600v4/GLYMA_13G248300v4/GLY…	31
BP	GO:0042546	cell wall biogenesis	10/2104	28/13437	0.00756503	0.200634	gene-GLYMA_04G160100v4/gene-GLYMA_04G166600v4/gene-GLYMA_05G025400v4/gene-GLYMA_06G195900v4/gene-GLYMA_06G205400v4/gene-GLYMA_11G003300v4/gene-GLYMA_17G080600v4/gene-GLYMA_18G272100v4/gene-GLYMA_19G033500v4/gene-GLYMA_19G033600v4	GLYMA_04G160100v4/GLYMA_04G166600v4/GLYMA_05G025400v4/GLYMA_06G195900v4/GLYMA_06G205400v4/GLYMA_11G003300v4/GLYMA_17G080600v4/GLYMA_18G272100v4/GLYMA_19G033500v4/GLYMA_19G033600v4	10
BP	GO:0008037	cell recognition	28/2104	113/13437	0.00771671	0.200634	gene-GLYMA_03G079500v4/gene-GLYMA_03G138400v4/gene-GLYMA_03G191300v4/gene-GLYMA_06G256400v4/gene-GLYMA_06G261000v4/gene-GLYMA_06G261800v4/gene-GLYMA_06G262100v4/gene-GLYMA_06G262400v4/gene-GLYMA_06G262700v4/gene-GLYMA_07G080700v4/gene-GLYMA_07G173000v4/gene-GLYMA_08G307400v4/gene-GLYMA_09G099200v4/gene-GLYMA_12G104100v4/gene-GLYMA_12G140300v4/gene-GLYMA_12G142200v4/gene-GLYMA_12G144100v4/gene-GLY…	GLYMA_03G079500v4/GLYMA_03G138400v4/GLYMA_03G191300v4/GLYMA_06G256400v4/GLYMA_06G261000v4/GLYMA_06G261800v4/GLYMA_06G262100v4/GLYMA_06G262400v4/GLYMA_06G262700v4/GLYMA_07G080700v4/GLYMA_07G173000v4/GLYMA_08G307400v4/GLYMA_09G099200v4/GLYMA_12G104100v4/GLYMA_12G140300v4/GLYMA_12G142200v4/GLYMA_12G144100v4/GLYMA_12G144400v4/GLYMA_12G198600v4/GLYMA_13G248300v4/GLYMA_13G248500v4/GLYMA_13G248800v4/GLY…	28
BP	GO:0009856	pollination	28/2104	113/13437	0.00771671	0.200634	gene-GLYMA_03G079500v4/gene-GLYMA_03G138400v4/gene-GLYMA_03G191300v4/gene-GLYMA_06G256400v4/gene-GLYMA_06G261000v4/gene-GLYMA_06G261800v4/gene-GLYMA_06G262100v4/gene-GLYMA_06G262400v4/gene-GLYMA_06G262700v4/gene-GLYMA_07G080700v4/gene-GLYMA_07G173000v4/gene-GLYMA_08G307400v4/gene-GLYMA_09G099200v4/gene-GLYMA_12G104100v4/gene-GLYMA_12G140300v4/gene-GLYMA_12G142200v4/gene-GLYMA_12G144100v4/gene-GLY…	GLYMA_03G079500v4/GLYMA_03G138400v4/GLYMA_03G191300v4/GLYMA_06G256400v4/GLYMA_06G261000v4/GLYMA_06G261800v4/GLYMA_06G262100v4/GLYMA_06G262400v4/GLYMA_06G262700v4/GLYMA_07G080700v4/GLYMA_07G173000v4/GLYMA_08G307400v4/GLYMA_09G099200v4/GLYMA_12G104100v4/GLYMA_12G140300v4/GLYMA_12G142200v4/GLYMA_12G144100v4/GLYMA_12G144400v4/GLYMA_12G198600v4/GLYMA_13G248300v4/GLYMA_13G248500v4/GLYMA_13G248800v4/GLY…	28
BP	GO:0009875	pollen-pistil interaction	28/2104	113/13437	0.00771671	0.200634	gene-GLYMA_03G079500v4/gene-GLYMA_03G138400v4/gene-GLYMA_03G191300v4/gene-GLYMA_06G256400v4/gene-GLYMA_06G261000v4/gene-GLYMA_06G261800v4/gene-GLYMA_06G262100v4/gene-GLYMA_06G262400v4/gene-GLYMA_06G262700v4/gene-GLYMA_07G080700v4/gene-GLYMA_07G173000v4/gene-GLYMA_08G307400v4/gene-GLYMA_09G099200v4/gene-GLYMA_12G104100v4/gene-GLYMA_12G140300v4/gene-GLYMA_12G142200v4/gene-GLYMA_12G144100v4/gene-GLY…	GLYMA_03G079500v4/GLYMA_03G138400v4/GLYMA_03G191300v4/GLYMA_06G256400v4/GLYMA_06G261000v4/GLYMA_06G261800v4/GLYMA_06G262100v4/GLYMA_06G262400v4/GLYMA_06G262700v4/GLYMA_07G080700v4/GLYMA_07G173000v4/GLYMA_08G307400v4/GLYMA_09G099200v4/GLYMA_12G104100v4/GLYMA_12G140300v4/GLYMA_12G142200v4/GLYMA_12G144100v4/GLYMA_12G144400v4/GLYMA_12G198600v4/GLYMA_13G248300v4/GLYMA_13G248500v4/GLYMA_13G248800v4/GLY…	28
BP	GO:0044706	multi-multicellular organism process	28/2104	113/13437	0.00771671	0.200634	gene-GLYMA_03G079500v4/gene-GLYMA_03G138400v4/gene-GLYMA_03G191300v4/gene-GLYMA_06G256400v4/gene-GLYMA_06G261000v4/gene-GLYMA_06G261800v4/gene-GLYMA_06G262100v4/gene-GLYMA_06G262400v4/gene-GLYMA_06G262700v4/gene-GLYMA_07G080700v4/gene-GLYMA_07G173000v4/gene-GLYMA_08G307400v4/gene-GLYMA_09G099200v4/gene-GLYMA_12G104100v4/gene-GLYMA_12G140300v4/gene-GLYMA_12G142200v4/gene-GLYMA_12G144100v4/gene-GLY…	GLYMA_03G079500v4/GLYMA_03G138400v4/GLYMA_03G191300v4/GLYMA_06G256400v4/GLYMA_06G261000v4/GLYMA_06G261800v4/GLYMA_06G262100v4/GLYMA_06G262400v4/GLYMA_06G262700v4/GLYMA_07G080700v4/GLYMA_07G173000v4/GLYMA_08G307400v4/GLYMA_09G099200v4/GLYMA_12G104100v4/GLYMA_12G140300v4/GLYMA_12G142200v4/GLYMA_12G144100v4/GLYMA_12G144400v4/GLYMA_12G198600v4/GLYMA_13G248300v4/GLYMA_13G248500v4/GLYMA_13G248800v4/GLY…	28
BP	GO:0048544	recognition of pollen	28/2104	113/13437	0.00771671	0.200634	gene-GLYMA_03G079500v4/gene-GLYMA_03G138400v4/gene-GLYMA_03G191300v4/gene-GLYMA_06G256400v4/gene-GLYMA_06G261000v4/gene-GLYMA_06G261800v4/gene-GLYMA_06G262100v4/gene-GLYMA_06G262400v4/gene-GLYMA_06G262700v4/gene-GLYMA_07G080700v4/gene-GLYMA_07G173000v4/gene-GLYMA_08G307400v4/gene-GLYMA_09G099200v4/gene-GLYMA_12G104100v4/gene-GLYMA_12G140300v4/gene-GLYMA_12G142200v4/gene-GLYMA_12G144100v4/gene-GLY…	GLYMA_03G079500v4/GLYMA_03G138400v4/GLYMA_03G191300v4/GLYMA_06G256400v4/GLYMA_06G261000v4/GLYMA_06G261800v4/GLYMA_06G262100v4/GLYMA_06G262400v4/GLYMA_06G262700v4/GLYMA_07G080700v4/GLYMA_07G173000v4/GLYMA_08G307400v4/GLYMA_09G099200v4/GLYMA_12G104100v4/GLYMA_12G140300v4/GLYMA_12G142200v4/GLYMA_12G144100v4/GLYMA_12G144400v4/GLYMA_12G198600v4/GLYMA_13G248300v4/GLYMA_13G248500v4/GLYMA_13G248800v4/GLY…	28
BP	GO:0034637	cellular carbohydrate biosynthetic process	30/2104	124/13437	0.00851956	0.210961	gene-GLYMA_02G205800v4/gene-GLYMA_02G301200v4/gene-GLYMA_03G217500v4/gene-GLYMA_04G063800v4/gene-GLYMA_04G119700v4/gene-GLYMA_04G153700v4/gene-GLYMA_04G180900v4/gene-GLYMA_05G180600v4/gene-GLYMA_06G065000v4/gene-GLYMA_06G184200v4/gene-GLYMA_06G225500v4/gene-GLYMA_06G324300v4/gene-GLYMA_08G088400v4/gene-GLYMA_08G330700v4/gene-GLYMA_09G051100v4/gene-GLYMA_09G231400v4/gene-GLYMA_10G039602v4/gene-GLY…	GLYMA_02G205800v4/GLYMA_02G301200v4/GLYMA_03G217500v4/GLYMA_04G063800v4/GLYMA_04G119700v4/GLYMA_04G153700v4/GLYMA_04G180900v4/GLYMA_05G180600v4/GLYMA_06G065000v4/GLYMA_06G184200v4/GLYMA_06G225500v4/GLYMA_06G324300v4/GLYMA_08G088400v4/GLYMA_08G330700v4/GLYMA_09G051100v4/GLYMA_09G231400v4/GLYMA_10G039602v4/GLYMA_10G270800v4/GLYMA_12G005200v4/GLYMA_12G017600v4/GLYMA_12G096900v4/GLYMA_13G092500v4/GLY…	30
BP	GO:0006073	cellular glucan metabolic process	34/2104	146/13437	0.00982662	0.21291	gene-GLYMA_01G013900v4/gene-GLYMA_01G196800v4/gene-GLYMA_02G205800v4/gene-GLYMA_02G301200v4/gene-GLYMA_03G184500v4/gene-GLYMA_03G217500v4/gene-GLYMA_04G063800v4/gene-GLYMA_04G153700v4/gene-GLYMA_06G065000v4/gene-GLYMA_06G225500v4/gene-GLYMA_06G324300v4/gene-GLYMA_07G174800v4/gene-GLYMA_08G088400v4/gene-GLYMA_08G093900v4/gene-GLYMA_08G107300v4/gene-GLYMA_08G330700v4/gene-GLYMA_09G051100v4/gene-GLY…	GLYMA_01G013900v4/GLYMA_01G196800v4/GLYMA_02G205800v4/GLYMA_02G301200v4/GLYMA_03G184500v4/GLYMA_03G217500v4/GLYMA_04G063800v4/GLYMA_04G153700v4/GLYMA_06G065000v4/GLYMA_06G225500v4/GLYMA_06G324300v4/GLYMA_07G174800v4/GLYMA_08G088400v4/GLYMA_08G093900v4/GLYMA_08G107300v4/GLYMA_08G330700v4/GLYMA_09G051100v4/GLYMA_09G193500v4/GLYMA_10G039602v4/GLYMA_10G251700v4/GLYMA_12G017600v4/GLYMA_12G096900v4/GLY…	34
BP	GO:0044042	glucan metabolic process	34/2104	146/13437	0.00982662	0.21291	gene-GLYMA_01G013900v4/gene-GLYMA_01G196800v4/gene-GLYMA_02G205800v4/gene-GLYMA_02G301200v4/gene-GLYMA_03G184500v4/gene-GLYMA_03G217500v4/gene-GLYMA_04G063800v4/gene-GLYMA_04G153700v4/gene-GLYMA_06G065000v4/gene-GLYMA_06G225500v4/gene-GLYMA_06G324300v4/gene-GLYMA_07G174800v4/gene-GLYMA_08G088400v4/gene-GLYMA_08G093900v4/gene-GLYMA_08G107300v4/gene-GLYMA_08G330700v4/gene-GLYMA_09G051100v4/gene-GLY…	GLYMA_01G013900v4/GLYMA_01G196800v4/GLYMA_02G205800v4/GLYMA_02G301200v4/GLYMA_03G184500v4/GLYMA_03G217500v4/GLYMA_04G063800v4/GLYMA_04G153700v4/GLYMA_06G065000v4/GLYMA_06G225500v4/GLYMA_06G324300v4/GLYMA_07G174800v4/GLYMA_08G088400v4/GLYMA_08G093900v4/GLYMA_08G107300v4/GLYMA_08G330700v4/GLYMA_09G051100v4/GLYMA_09G193500v4/GLYMA_10G039602v4/GLYMA_10G251700v4/GLYMA_12G017600v4/GLYMA_12G096900v4/GLY…	34
BP	GO:0044264	cellular polysaccharide metabolic process	34/2104	146/13437	0.00982662	0.21291	gene-GLYMA_01G013900v4/gene-GLYMA_01G196800v4/gene-GLYMA_02G205800v4/gene-GLYMA_02G301200v4/gene-GLYMA_03G184500v4/gene-GLYMA_03G217500v4/gene-GLYMA_04G063800v4/gene-GLYMA_04G153700v4/gene-GLYMA_06G065000v4/gene-GLYMA_06G225500v4/gene-GLYMA_06G324300v4/gene-GLYMA_07G174800v4/gene-GLYMA_08G088400v4/gene-GLYMA_08G093900v4/gene-GLYMA_08G107300v4/gene-GLYMA_08G330700v4/gene-GLYMA_09G051100v4/gene-GLY…	GLYMA_01G013900v4/GLYMA_01G196800v4/GLYMA_02G205800v4/GLYMA_02G301200v4/GLYMA_03G184500v4/GLYMA_03G217500v4/GLYMA_04G063800v4/GLYMA_04G153700v4/GLYMA_06G065000v4/GLYMA_06G225500v4/GLYMA_06G324300v4/GLYMA_07G174800v4/GLYMA_08G088400v4/GLYMA_08G093900v4/GLYMA_08G107300v4/GLYMA_08G330700v4/GLYMA_09G051100v4/GLYMA_09G193500v4/GLYMA_10G039602v4/GLYMA_10G251700v4/GLYMA_12G017600v4/GLYMA_12G096900v4/GLY…	34
BP	GO:0000003	reproduction	29/2104	125/13437	0.0170103	0.340206	gene-GLYMA_03G079500v4/gene-GLYMA_03G138400v4/gene-GLYMA_03G191300v4/gene-GLYMA_06G256400v4/gene-GLYMA_06G261000v4/gene-GLYMA_06G261800v4/gene-GLYMA_06G262100v4/gene-GLYMA_06G262400v4/gene-GLYMA_06G262700v4/gene-GLYMA_07G080700v4/gene-GLYMA_07G173000v4/gene-GLYMA_08G307400v4/gene-GLYMA_09G099200v4/gene-GLYMA_11G193300v4/gene-GLYMA_12G104100v4/gene-GLYMA_12G140300v4/gene-GLYMA_12G142200v4/gene-GLY…	GLYMA_03G079500v4/GLYMA_03G138400v4/GLYMA_03G191300v4/GLYMA_06G256400v4/GLYMA_06G261000v4/GLYMA_06G261800v4/GLYMA_06G262100v4/GLYMA_06G262400v4/GLYMA_06G262700v4/GLYMA_07G080700v4/GLYMA_07G173000v4/GLYMA_08G307400v4/GLYMA_09G099200v4/GLYMA_11G193300v4/GLYMA_12G104100v4/GLYMA_12G140300v4/GLYMA_12G142200v4/GLYMA_12G144100v4/GLYMA_12G144400v4/GLYMA_12G198600v4/GLYMA_13G248300v4/GLYMA_13G248500v4/GLY…	29
BP	GO:0022414	reproductive process	29/2104	125/13437	0.0170103	0.340206	gene-GLYMA_03G079500v4/gene-GLYMA_03G138400v4/gene-GLYMA_03G191300v4/gene-GLYMA_06G256400v4/gene-GLYMA_06G261000v4/gene-GLYMA_06G261800v4/gene-GLYMA_06G262100v4/gene-GLYMA_06G262400v4/gene-GLYMA_06G262700v4/gene-GLYMA_07G080700v4/gene-GLYMA_07G173000v4/gene-GLYMA_08G307400v4/gene-GLYMA_09G099200v4/gene-GLYMA_11G193300v4/gene-GLYMA_12G104100v4/gene-GLYMA_12G140300v4/gene-GLYMA_12G142200v4/gene-GLY…	GLYMA_03G079500v4/GLYMA_03G138400v4/GLYMA_03G191300v4/GLYMA_06G256400v4/GLYMA_06G261000v4/GLYMA_06G261800v4/GLYMA_06G262100v4/GLYMA_06G262400v4/GLYMA_06G262700v4/GLYMA_07G080700v4/GLYMA_07G173000v4/GLYMA_08G307400v4/GLYMA_09G099200v4/GLYMA_11G193300v4/GLYMA_12G104100v4/GLYMA_12G140300v4/GLYMA_12G142200v4/GLYMA_12G144100v4/GLYMA_12G144400v4/GLYMA_12G198600v4/GLYMA_13G248300v4/GLYMA_13G248500v4/GLY…	29
BP	GO:0009664	plant-type cell wall organization	8/2104	23/13437	0.019347	0.359301	gene-GLYMA_04G160100v4/gene-GLYMA_06G205400v4/gene-GLYMA_11G003300v4/gene-GLYMA_11G132802v4/gene-GLYMA_17G080600v4/gene-GLYMA_18G272100v4/gene-GLYMA_19G033500v4/gene-GLYMA_19G033600v4	GLYMA_04G160100v4/GLYMA_06G205400v4/GLYMA_11G003300v4/GLYMA_11G132802v4/GLYMA_17G080600v4/GLYMA_18G272100v4/GLYMA_19G033500v4/GLYMA_19G033600v4	8
BP	GO:0071669	plant-type cell wall organization or biogenesis	8/2104	23/13437	0.019347	0.359301	gene-GLYMA_04G160100v4/gene-GLYMA_06G205400v4/gene-GLYMA_11G003300v4/gene-GLYMA_11G132802v4/gene-GLYMA_17G080600v4/gene-GLYMA_18G272100v4/gene-GLYMA_19G033500v4/gene-GLYMA_19G033600v4	GLYMA_04G160100v4/GLYMA_06G205400v4/GLYMA_11G003300v4/GLYMA_11G132802v4/GLYMA_17G080600v4/GLYMA_18G272100v4/GLYMA_19G033500v4/GLYMA_19G033600v4	8
BP	GO:0045229	external encapsulating structure organization	32/2104	143/13437	0.021009	0.364156	gene-GLYMA_01G006800v4/gene-GLYMA_01G137700v4/gene-GLYMA_01G209500v4/gene-GLYMA_02G016500v4/gene-GLYMA_03G029100v4/gene-GLYMA_03G215800v4/gene-GLYMA_04G160100v4/gene-GLYMA_05G190300v4/gene-GLYMA_05G226000v4/gene-GLYMA_06G152000v4/gene-GLYMA_06G205400v4/gene-GLYMA_06G314100v4/gene-GLYMA_07G045967v4/gene-GLYMA_07G125100v4/gene-GLYMA_08G033000v4/gene-GLYMA_08G147900v4/gene-GLYMA_09G076200v4/gene-GLY…	GLYMA_01G006800v4/GLYMA_01G137700v4/GLYMA_01G209500v4/GLYMA_02G016500v4/GLYMA_03G029100v4/GLYMA_03G215800v4/GLYMA_04G160100v4/GLYMA_05G190300v4/GLYMA_05G226000v4/GLYMA_06G152000v4/GLYMA_06G205400v4/GLYMA_06G314100v4/GLYMA_07G045967v4/GLYMA_07G125100v4/GLYMA_08G033000v4/GLYMA_08G147900v4/GLYMA_09G076200v4/GLYMA_10G017100v4/GLYMA_10G150600v4/GLYMA_11G003300v4/GLYMA_11G132802v4/GLYMA_12G004400v4/GLY…	32
BP	GO:0071555	cell wall organization	32/2104	143/13437	0.021009	0.364156	gene-GLYMA_01G006800v4/gene-GLYMA_01G137700v4/gene-GLYMA_01G209500v4/gene-GLYMA_02G016500v4/gene-GLYMA_03G029100v4/gene-GLYMA_03G215800v4/gene-GLYMA_04G160100v4/gene-GLYMA_05G190300v4/gene-GLYMA_05G226000v4/gene-GLYMA_06G152000v4/gene-GLYMA_06G205400v4/gene-GLYMA_06G314100v4/gene-GLYMA_07G045967v4/gene-GLYMA_07G125100v4/gene-GLYMA_08G033000v4/gene-GLYMA_08G147900v4/gene-GLYMA_09G076200v4/gene-GLY…	GLYMA_01G006800v4/GLYMA_01G137700v4/GLYMA_01G209500v4/GLYMA_02G016500v4/GLYMA_03G029100v4/GLYMA_03G215800v4/GLYMA_04G160100v4/GLYMA_05G190300v4/GLYMA_05G226000v4/GLYMA_06G152000v4/GLYMA_06G205400v4/GLYMA_06G314100v4/GLYMA_07G045967v4/GLYMA_07G125100v4/GLYMA_08G033000v4/GLYMA_08G147900v4/GLYMA_09G076200v4/GLYMA_10G017100v4/GLYMA_10G150600v4/GLYMA_11G003300v4/GLYMA_11G132802v4/GLYMA_12G004400v4/GLY…	32
BP	GO:0016051	carbohydrate biosynthetic process	32/2104	145/13437	0.0253071	0.424506	gene-GLYMA_01G097400v4/gene-GLYMA_02G205800v4/gene-GLYMA_02G301200v4/gene-GLYMA_03G217500v4/gene-GLYMA_04G063800v4/gene-GLYMA_04G119700v4/gene-GLYMA_04G153700v4/gene-GLYMA_04G180900v4/gene-GLYMA_05G180600v4/gene-GLYMA_06G065000v4/gene-GLYMA_06G184200v4/gene-GLYMA_06G225500v4/gene-GLYMA_06G324300v4/gene-GLYMA_08G088400v4/gene-GLYMA_08G273100v4/gene-GLYMA_08G330700v4/gene-GLYMA_09G051100v4/gene-GLY…	GLYMA_01G097400v4/GLYMA_02G205800v4/GLYMA_02G301200v4/GLYMA_03G217500v4/GLYMA_04G063800v4/GLYMA_04G119700v4/GLYMA_04G153700v4/GLYMA_04G180900v4/GLYMA_05G180600v4/GLYMA_06G065000v4/GLYMA_06G184200v4/GLYMA_06G225500v4/GLYMA_06G324300v4/GLYMA_08G088400v4/GLYMA_08G273100v4/GLYMA_08G330700v4/GLYMA_09G051100v4/GLYMA_09G231400v4/GLYMA_10G039602v4/GLYMA_10G270800v4/GLYMA_12G005200v4/GLYMA_12G017600v4/GLY…	32
BP	GO:0009832	plant-type cell wall biogenesis	7/2104	21/13437	0.0353926	0.471902	gene-GLYMA_04G160100v4/gene-GLYMA_06G205400v4/gene-GLYMA_11G003300v4/gene-GLYMA_17G080600v4/gene-GLYMA_18G272100v4/gene-GLYMA_19G033500v4/gene-GLYMA_19G033600v4	GLYMA_04G160100v4/GLYMA_06G205400v4/GLYMA_11G003300v4/GLYMA_17G080600v4/GLYMA_18G272100v4/GLYMA_19G033500v4/GLYMA_19G033600v4	7
BP	GO:0010215	cellulose microfibril organization	7/2104	21/13437	0.0353926	0.471902	gene-GLYMA_04G160100v4/gene-GLYMA_06G205400v4/gene-GLYMA_11G003300v4/gene-GLYMA_17G080600v4/gene-GLYMA_18G272100v4/gene-GLYMA_19G033500v4/gene-GLYMA_19G033600v4	GLYMA_04G160100v4/GLYMA_06G205400v4/GLYMA_11G003300v4/GLYMA_17G080600v4/GLYMA_18G272100v4/GLYMA_19G033500v4/GLYMA_19G033600v4	7
BP	GO:0016049	cell growth	7/2104	21/13437	0.0353926	0.471902	gene-GLYMA_04G160100v4/gene-GLYMA_06G205400v4/gene-GLYMA_11G003300v4/gene-GLYMA_17G080600v4/gene-GLYMA_18G272100v4/gene-GLYMA_19G033500v4/gene-GLYMA_19G033600v4	GLYMA_04G160100v4/GLYMA_06G205400v4/GLYMA_11G003300v4/GLYMA_17G080600v4/GLYMA_18G272100v4/GLYMA_19G033500v4/GLYMA_19G033600v4	7
BP	GO:0030198	extracellular matrix organization	7/2104	21/13437	0.0353926	0.471902	gene-GLYMA_04G160100v4/gene-GLYMA_06G205400v4/gene-GLYMA_11G003300v4/gene-GLYMA_17G080600v4/gene-GLYMA_18G272100v4/gene-GLYMA_19G033500v4/gene-GLYMA_19G033600v4	GLYMA_04G160100v4/GLYMA_06G205400v4/GLYMA_11G003300v4/GLYMA_17G080600v4/GLYMA_18G272100v4/GLYMA_19G033500v4/GLYMA_19G033600v4	7
BP	GO:0040007	growth	7/2104	21/13437	0.0353926	0.471902	gene-GLYMA_04G160100v4/gene-GLYMA_06G205400v4/gene-GLYMA_11G003300v4/gene-GLYMA_17G080600v4/gene-GLYMA_18G272100v4/gene-GLYMA_19G033500v4/gene-GLYMA_19G033600v4	GLYMA_04G160100v4/GLYMA_06G205400v4/GLYMA_11G003300v4/GLYMA_17G080600v4/GLYMA_18G272100v4/GLYMA_19G033500v4/GLYMA_19G033600v4	7
BP	GO:0043062	extracellular structure organization	7/2104	21/13437	0.0353926	0.471902	gene-GLYMA_04G160100v4/gene-GLYMA_06G205400v4/gene-GLYMA_11G003300v4/gene-GLYMA_17G080600v4/gene-GLYMA_18G272100v4/gene-GLYMA_19G033500v4/gene-GLYMA_19G033600v4	GLYMA_04G160100v4/GLYMA_06G205400v4/GLYMA_11G003300v4/GLYMA_17G080600v4/GLYMA_18G272100v4/GLYMA_19G033500v4/GLYMA_19G033600v4	7
BP	GO:0070726	cell wall assembly	7/2104	21/13437	0.0353926	0.471902	gene-GLYMA_04G160100v4/gene-GLYMA_06G205400v4/gene-GLYMA_11G003300v4/gene-GLYMA_17G080600v4/gene-GLYMA_18G272100v4/gene-GLYMA_19G033500v4/gene-GLYMA_19G033600v4	GLYMA_04G160100v4/GLYMA_06G205400v4/GLYMA_11G003300v4/GLYMA_17G080600v4/GLYMA_18G272100v4/GLYMA_19G033500v4/GLYMA_19G033600v4	7
BP	GO:0071668	plant-type cell wall assembly	7/2104	21/13437	0.0353926	0.471902	gene-GLYMA_04G160100v4/gene-GLYMA_06G205400v4/gene-GLYMA_11G003300v4/gene-GLYMA_17G080600v4/gene-GLYMA_18G272100v4/gene-GLYMA_19G033500v4/gene-GLYMA_19G033600v4	GLYMA_04G160100v4/GLYMA_06G205400v4/GLYMA_11G003300v4/GLYMA_17G080600v4/GLYMA_18G272100v4/GLYMA_19G033500v4/GLYMA_19G033600v4	7
BP	GO:0007017	microtubule-based process	33/2104	155/13437	0.0375182	0.487111	gene-GLYMA_01G213200v4/gene-GLYMA_02G135700v4/gene-GLYMA_02G302800v4/gene-GLYMA_03G217000v4/gene-GLYMA_03G233100v4/gene-GLYMA_04G008200v4/gene-GLYMA_04G041300v4/gene-GLYMA_06G008000v4/gene-GLYMA_06G042400v4/gene-GLYMA_07G096500v4/gene-GLYMA_07G132100v4/gene-GLYMA_07G209300v4/gene-GLYMA_08G325200v4/gene-GLYMA_08G333300v4/gene-GLYMA_09G043000v4/gene-GLYMA_09G181200v4/gene-GLYMA_10G154200v4/gene-GLY…	GLYMA_01G213200v4/GLYMA_02G135700v4/GLYMA_02G302800v4/GLYMA_03G217000v4/GLYMA_03G233100v4/GLYMA_04G008200v4/GLYMA_04G041300v4/GLYMA_06G008000v4/GLYMA_06G042400v4/GLYMA_07G096500v4/GLYMA_07G132100v4/GLYMA_07G209300v4/GLYMA_08G325200v4/GLYMA_08G333300v4/GLYMA_09G043000v4/GLYMA_09G181200v4/GLYMA_10G154200v4/GLYMA_10G182800v4/GLYMA_11G028700v4/GLYMA_11G147108v4/GLYMA_12G074300v4/GLYMA_12G136600v4/GLY…	33
BP	GO:1901606	alpha-amino acid catabolic process	6/2104	17/13437	0.0384068	0.487111	gene-GLYMA_02G255400v4/gene-GLYMA_06G052100v4/gene-GLYMA_06G234200v4/gene-GLYMA_10G263400v4/gene-GLYMA_14G061200v4/gene-GLYMA_18G029300v4	GLYMA_02G255400v4/GLYMA_06G052100v4/GLYMA_06G234200v4/GLYMA_10G263400v4/GLYMA_14G061200v4/GLYMA_18G029300v4	6
BP	GO:0009074	aromatic amino acid family catabolic process	5/2104	13/13437	0.040266	0.498531	gene-GLYMA_02G255400v4/gene-GLYMA_06G234200v4/gene-GLYMA_10G263400v4/gene-GLYMA_14G061200v4/gene-GLYMA_18G029300v4	GLYMA_02G255400v4/GLYMA_06G234200v4/GLYMA_10G263400v4/GLYMA_14G061200v4/GLYMA_18G029300v4	5
BP	GO:0005992	trehalose biosynthetic process	10/2104	36/13437	0.0452508	0.513188	gene-GLYMA_04G119700v4/gene-GLYMA_04G180900v4/gene-GLYMA_06G184200v4/gene-GLYMA_09G231400v4/gene-GLYMA_10G270800v4/gene-GLYMA_12G005200v4/gene-GLYMA_13G092500v4/gene-GLYMA_17G067800v4/gene-GLYMA_18G136200v4/gene-GLYMA_20G120300v4	GLYMA_04G119700v4/GLYMA_04G180900v4/GLYMA_06G184200v4/GLYMA_09G231400v4/GLYMA_10G270800v4/GLYMA_12G005200v4/GLYMA_13G092500v4/GLYMA_17G067800v4/GLYMA_18G136200v4/GLYMA_20G120300v4	10
BP	GO:0000271	polysaccharide biosynthetic process	19/2104	82/13437	0.0473886	0.513188	gene-GLYMA_02G205800v4/gene-GLYMA_02G301200v4/gene-GLYMA_03G217500v4/gene-GLYMA_04G063800v4/gene-GLYMA_04G153700v4/gene-GLYMA_06G065000v4/gene-GLYMA_06G225500v4/gene-GLYMA_06G324300v4/gene-GLYMA_08G088400v4/gene-GLYMA_08G330700v4/gene-GLYMA_09G051100v4/gene-GLYMA_10G039602v4/gene-GLYMA_12G017600v4/gene-GLYMA_12G096900v4/gene-GLYMA_14G012800v4/gene-GLYMA_15G157100v4/gene-GLYMA_16G165900v4/gene-GLY…	GLYMA_02G205800v4/GLYMA_02G301200v4/GLYMA_03G217500v4/GLYMA_04G063800v4/GLYMA_04G153700v4/GLYMA_06G065000v4/GLYMA_06G225500v4/GLYMA_06G324300v4/GLYMA_08G088400v4/GLYMA_08G330700v4/GLYMA_09G051100v4/GLYMA_10G039602v4/GLYMA_12G017600v4/GLYMA_12G096900v4/GLYMA_14G012800v4/GLYMA_15G157100v4/GLYMA_16G165900v4/GLYMA_17G072200v4/GLYMA_19G214100v4	19
BP	GO:0009250	glucan biosynthetic process	19/2104	82/13437	0.0473886	0.513188	gene-GLYMA_02G205800v4/gene-GLYMA_02G301200v4/gene-GLYMA_03G217500v4/gene-GLYMA_04G063800v4/gene-GLYMA_04G153700v4/gene-GLYMA_06G065000v4/gene-GLYMA_06G225500v4/gene-GLYMA_06G324300v4/gene-GLYMA_08G088400v4/gene-GLYMA_08G330700v4/gene-GLYMA_09G051100v4/gene-GLYMA_10G039602v4/gene-GLYMA_12G017600v4/gene-GLYMA_12G096900v4/gene-GLYMA_14G012800v4/gene-GLYMA_15G157100v4/gene-GLYMA_16G165900v4/gene-GLY…	GLYMA_02G205800v4/GLYMA_02G301200v4/GLYMA_03G217500v4/GLYMA_04G063800v4/GLYMA_04G153700v4/GLYMA_06G065000v4/GLYMA_06G225500v4/GLYMA_06G324300v4/GLYMA_08G088400v4/GLYMA_08G330700v4/GLYMA_09G051100v4/GLYMA_10G039602v4/GLYMA_12G017600v4/GLYMA_12G096900v4/GLYMA_14G012800v4/GLYMA_15G157100v4/GLYMA_16G165900v4/GLYMA_17G072200v4/GLYMA_19G214100v4	19
BP	GO:0033692	cellular polysaccharide biosynthetic process	19/2104	82/13437	0.0473886	0.513188	gene-GLYMA_02G205800v4/gene-GLYMA_02G301200v4/gene-GLYMA_03G217500v4/gene-GLYMA_04G063800v4/gene-GLYMA_04G153700v4/gene-GLYMA_06G065000v4/gene-GLYMA_06G225500v4/gene-GLYMA_06G324300v4/gene-GLYMA_08G088400v4/gene-GLYMA_08G330700v4/gene-GLYMA_09G051100v4/gene-GLYMA_10G039602v4/gene-GLYMA_12G017600v4/gene-GLYMA_12G096900v4/gene-GLYMA_14G012800v4/gene-GLYMA_15G157100v4/gene-GLYMA_16G165900v4/gene-GLY…	GLYMA_02G205800v4/GLYMA_02G301200v4/GLYMA_03G217500v4/GLYMA_04G063800v4/GLYMA_04G153700v4/GLYMA_06G065000v4/GLYMA_06G225500v4/GLYMA_06G324300v4/GLYMA_08G088400v4/GLYMA_08G330700v4/GLYMA_09G051100v4/GLYMA_10G039602v4/GLYMA_12G017600v4/GLYMA_12G096900v4/GLYMA_14G012800v4/GLYMA_15G157100v4/GLYMA_16G165900v4/GLYMA_17G072200v4/GLYMA_19G214100v4	19
BP	GO:0051273	beta-glucan metabolic process	19/2104	82/13437	0.0473886	0.513188	gene-GLYMA_02G205800v4/gene-GLYMA_02G301200v4/gene-GLYMA_03G217500v4/gene-GLYMA_04G063800v4/gene-GLYMA_04G153700v4/gene-GLYMA_06G065000v4/gene-GLYMA_06G225500v4/gene-GLYMA_06G324300v4/gene-GLYMA_08G088400v4/gene-GLYMA_08G330700v4/gene-GLYMA_09G051100v4/gene-GLYMA_10G039602v4/gene-GLYMA_12G017600v4/gene-GLYMA_12G096900v4/gene-GLYMA_14G012800v4/gene-GLYMA_15G157100v4/gene-GLYMA_16G165900v4/gene-GLY…	GLYMA_02G205800v4/GLYMA_02G301200v4/GLYMA_03G217500v4/GLYMA_04G063800v4/GLYMA_04G153700v4/GLYMA_06G065000v4/GLYMA_06G225500v4/GLYMA_06G324300v4/GLYMA_08G088400v4/GLYMA_08G330700v4/GLYMA_09G051100v4/GLYMA_10G039602v4/GLYMA_12G017600v4/GLYMA_12G096900v4/GLYMA_14G012800v4/GLYMA_15G157100v4/GLYMA_16G165900v4/GLYMA_17G072200v4/GLYMA_19G214100v4	19
BP	GO:0051274	beta-glucan biosynthetic process	19/2104	82/13437	0.0473886	0.513188	gene-GLYMA_02G205800v4/gene-GLYMA_02G301200v4/gene-GLYMA_03G217500v4/gene-GLYMA_04G063800v4/gene-GLYMA_04G153700v4/gene-GLYMA_06G065000v4/gene-GLYMA_06G225500v4/gene-GLYMA_06G324300v4/gene-GLYMA_08G088400v4/gene-GLYMA_08G330700v4/gene-GLYMA_09G051100v4/gene-GLYMA_10G039602v4/gene-GLYMA_12G017600v4/gene-GLYMA_12G096900v4/gene-GLYMA_14G012800v4/gene-GLYMA_15G157100v4/gene-GLYMA_16G165900v4/gene-GLY…	GLYMA_02G205800v4/GLYMA_02G301200v4/GLYMA_03G217500v4/GLYMA_04G063800v4/GLYMA_04G153700v4/GLYMA_06G065000v4/GLYMA_06G225500v4/GLYMA_06G324300v4/GLYMA_08G088400v4/GLYMA_08G330700v4/GLYMA_09G051100v4/GLYMA_10G039602v4/GLYMA_12G017600v4/GLYMA_12G096900v4/GLYMA_14G012800v4/GLYMA_15G157100v4/GLYMA_16G165900v4/GLYMA_17G072200v4/GLYMA_19G214100v4	19
BP	GO:0005991	trehalose metabolic process	10/2104	37/13437	0.053629	0.513188	gene-GLYMA_04G119700v4/gene-GLYMA_04G180900v4/gene-GLYMA_06G184200v4/gene-GLYMA_09G231400v4/gene-GLYMA_10G270800v4/gene-GLYMA_12G005200v4/gene-GLYMA_13G092500v4/gene-GLYMA_17G067800v4/gene-GLYMA_18G136200v4/gene-GLYMA_20G120300v4	GLYMA_04G119700v4/GLYMA_04G180900v4/GLYMA_06G184200v4/GLYMA_09G231400v4/GLYMA_10G270800v4/GLYMA_12G005200v4/GLYMA_13G092500v4/GLYMA_17G067800v4/GLYMA_18G136200v4/GLYMA_20G120300v4	10
BP	GO:0006569	tryptophan catabolic process	4/2104	10/13437	0.0572402	0.513188	gene-GLYMA_02G255400v4/gene-GLYMA_10G263400v4/gene-GLYMA_14G061200v4/gene-GLYMA_18G029300v4	GLYMA_02G255400v4/GLYMA_10G263400v4/GLYMA_14G061200v4/GLYMA_18G029300v4	4
BP	GO:0009310	amine catabolic process	4/2104	10/13437	0.0572402	0.513188	gene-GLYMA_02G255400v4/gene-GLYMA_10G263400v4/gene-GLYMA_14G061200v4/gene-GLYMA_18G029300v4	GLYMA_02G255400v4/GLYMA_10G263400v4/GLYMA_14G061200v4/GLYMA_18G029300v4	4
BP	GO:0019441	tryptophan catabolic process to kynurenine	4/2104	10/13437	0.0572402	0.513188	gene-GLYMA_02G255400v4/gene-GLYMA_10G263400v4/gene-GLYMA_14G061200v4/gene-GLYMA_18G029300v4	GLYMA_02G255400v4/GLYMA_10G263400v4/GLYMA_14G061200v4/GLYMA_18G029300v4	4
BP	GO:0042402	cellular biogenic amine catabolic process	4/2104	10/13437	0.0572402	0.513188	gene-GLYMA_02G255400v4/gene-GLYMA_10G263400v4/gene-GLYMA_14G061200v4/gene-GLYMA_18G029300v4	GLYMA_02G255400v4/GLYMA_10G263400v4/GLYMA_14G061200v4/GLYMA_18G029300v4	4
BP	GO:0042436	indole-containing compound catabolic process	4/2104	10/13437	0.0572402	0.513188	gene-GLYMA_02G255400v4/gene-GLYMA_10G263400v4/gene-GLYMA_14G061200v4/gene-GLYMA_18G029300v4	GLYMA_02G255400v4/GLYMA_10G263400v4/GLYMA_14G061200v4/GLYMA_18G029300v4	4
BP	GO:0042537	benzene-containing compound metabolic process	4/2104	10/13437	0.0572402	0.513188	gene-GLYMA_02G255400v4/gene-GLYMA_10G263400v4/gene-GLYMA_14G061200v4/gene-GLYMA_18G029300v4	GLYMA_02G255400v4/GLYMA_10G263400v4/GLYMA_14G061200v4/GLYMA_18G029300v4	4
BP	GO:0046218	indolalkylamine catabolic process	4/2104	10/13437	0.0572402	0.513188	gene-GLYMA_02G255400v4/gene-GLYMA_10G263400v4/gene-GLYMA_14G061200v4/gene-GLYMA_18G029300v4	GLYMA_02G255400v4/GLYMA_10G263400v4/GLYMA_14G061200v4/GLYMA_18G029300v4	4
BP	GO:0046417	chorismate metabolic process	4/2104	10/13437	0.0572402	0.513188	gene-GLYMA_02G113000v4/gene-GLYMA_02G113100v4/gene-GLYMA_14G102700v4/gene-GLYMA_17G222700v4	GLYMA_02G113000v4/GLYMA_02G113100v4/GLYMA_14G102700v4/GLYMA_17G222700v4	4
BP	GO:0070189	kynurenine metabolic process	4/2104	10/13437	0.0572402	0.513188	gene-GLYMA_02G255400v4/gene-GLYMA_10G263400v4/gene-GLYMA_14G061200v4/gene-GLYMA_18G029300v4	GLYMA_02G255400v4/GLYMA_10G263400v4/GLYMA_14G061200v4/GLYMA_18G029300v4	4
BP	GO:0006720	isoprenoid metabolic process	9/2104	33/13437	0.0620907	0.536676	gene-GLYMA_11G021400v4/gene-GLYMA_12G173200v4/gene-GLYMA_13G213500v4/gene-GLYMA_13G262200v4/gene-GLYMA_13G326400v4/gene-GLYMA_15G099300v4/gene-GLYMA_15G243100v4/gene-GLYMA_17G021800v4/gene-GLYMA_17G066500v4	GLYMA_11G021400v4/GLYMA_12G173200v4/GLYMA_13G213500v4/GLYMA_13G262200v4/GLYMA_13G326400v4/GLYMA_15G099300v4/GLYMA_15G243100v4/GLYMA_17G021800v4/GLYMA_17G066500v4	9
BP	GO:0008299	isoprenoid biosynthetic process	9/2104	33/13437	0.0620907	0.536676	gene-GLYMA_11G021400v4/gene-GLYMA_12G173200v4/gene-GLYMA_13G213500v4/gene-GLYMA_13G262200v4/gene-GLYMA_13G326400v4/gene-GLYMA_15G099300v4/gene-GLYMA_15G243100v4/gene-GLYMA_17G021800v4/gene-GLYMA_17G066500v4	GLYMA_11G021400v4/GLYMA_12G173200v4/GLYMA_13G213500v4/GLYMA_13G262200v4/GLYMA_13G326400v4/GLYMA_15G099300v4/GLYMA_15G243100v4/GLYMA_17G021800v4/GLYMA_17G066500v4	9
BP	GO:0046351	disaccharide biosynthetic process	10/2104	38/13437	0.0629702	0.536676	gene-GLYMA_04G119700v4/gene-GLYMA_04G180900v4/gene-GLYMA_06G184200v4/gene-GLYMA_09G231400v4/gene-GLYMA_10G270800v4/gene-GLYMA_12G005200v4/gene-GLYMA_13G092500v4/gene-GLYMA_17G067800v4/gene-GLYMA_18G136200v4/gene-GLYMA_20G120300v4	GLYMA_04G119700v4/GLYMA_04G180900v4/GLYMA_06G184200v4/GLYMA_09G231400v4/GLYMA_10G270800v4/GLYMA_12G005200v4/GLYMA_13G092500v4/GLYMA_17G067800v4/GLYMA_18G136200v4/GLYMA_20G120300v4	10
BP	GO:0009063	cellular amino acid catabolic process	6/2104	19/13437	0.0639883	0.536676	gene-GLYMA_02G255400v4/gene-GLYMA_06G052100v4/gene-GLYMA_06G234200v4/gene-GLYMA_10G263400v4/gene-GLYMA_14G061200v4/gene-GLYMA_18G029300v4	GLYMA_02G255400v4/GLYMA_06G052100v4/GLYMA_06G234200v4/GLYMA_10G263400v4/GLYMA_14G061200v4/GLYMA_18G029300v4	6
BP	GO:0015698	inorganic anion transport	14/2104	60/13437	0.0769224	0.634915	gene-GLYMA_04G073000v4/gene-GLYMA_06G074100v4/gene-GLYMA_06G106200v4/gene-GLYMA_07G088200v4/gene-GLYMA_08G207100v4/gene-GLYMA_13G087100v4/gene-GLYMA_13G161800v4/gene-GLYMA_14G130000v4/gene-GLYMA_15G014000v4/gene-GLYMA_16G057600v4/gene-GLYMA_17G203200v4/gene-GLYMA_18G144100v4/gene-GLYMA_19G159000v4/gene-GLYMA_20G017100v4	GLYMA_04G073000v4/GLYMA_06G074100v4/GLYMA_06G106200v4/GLYMA_07G088200v4/GLYMA_08G207100v4/GLYMA_13G087100v4/GLYMA_13G161800v4/GLYMA_14G130000v4/GLYMA_15G014000v4/GLYMA_16G057600v4/GLYMA_17G203200v4/GLYMA_18G144100v4/GLYMA_19G159000v4/GLYMA_20G017100v4	14
BP	GO:0042737	drug catabolic process	6/2104	20/13437	0.0797687	0.648121	gene-GLYMA_02G007400v4/gene-GLYMA_06G052100v4/gene-GLYMA_06G234200v4/gene-GLYMA_09G038500v4/gene-GLYMA_11G124500v4/gene-GLYMA_15G143600v4	GLYMA_02G007400v4/GLYMA_06G052100v4/GLYMA_06G234200v4/GLYMA_09G038500v4/GLYMA_11G124500v4/GLYMA_15G143600v4	6
BP	GO:0016054	organic acid catabolic process	7/2104	25/13437	0.083714	0.659565	gene-GLYMA_02G255400v4/gene-GLYMA_05G180100v4/gene-GLYMA_06G052100v4/gene-GLYMA_06G234200v4/gene-GLYMA_10G263400v4/gene-GLYMA_14G061200v4/gene-GLYMA_18G029300v4	GLYMA_02G255400v4/GLYMA_05G180100v4/GLYMA_06G052100v4/GLYMA_06G234200v4/GLYMA_10G263400v4/GLYMA_14G061200v4/GLYMA_18G029300v4	7
BP	GO:0046395	carboxylic acid catabolic process	7/2104	25/13437	0.083714	0.659565	gene-GLYMA_02G255400v4/gene-GLYMA_05G180100v4/gene-GLYMA_06G052100v4/gene-GLYMA_06G234200v4/gene-GLYMA_10G263400v4/gene-GLYMA_14G061200v4/gene-GLYMA_18G029300v4	GLYMA_02G255400v4/GLYMA_05G180100v4/GLYMA_06G052100v4/GLYMA_06G234200v4/GLYMA_10G263400v4/GLYMA_14G061200v4/GLYMA_18G029300v4	7
BP	GO:0000096	sulfur amino acid metabolic process	6/2104	21/13437	0.0975192	0.756865	gene-GLYMA_01G160000v4/gene-GLYMA_04G256100v4/gene-GLYMA_11G084100v4/gene-GLYMA_16G118800v4/gene-GLYMA_17G184900v4/gene-GLYMA_19G114500v4	GLYMA_01G160000v4/GLYMA_04G256100v4/GLYMA_11G084100v4/GLYMA_16G118800v4/GLYMA_17G184900v4/GLYMA_19G114500v4	6
BP	GO:0006284	base-excision repair	7/2104	26/13437	0.0997777	0.763006	gene-GLYMA_01G082000v4/gene-GLYMA_02G123800v4/gene-GLYMA_06G033900v4/gene-GLYMA_07G023300v4/gene-GLYMA_08G263200v4/gene-GLYMA_13G343700v4/gene-GLYMA_17G073900v4	GLYMA_01G082000v4/GLYMA_02G123800v4/GLYMA_06G033900v4/GLYMA_07G023300v4/GLYMA_08G263200v4/GLYMA_13G343700v4/GLYMA_17G073900v4	7
BP	GO:0044255	cellular lipid metabolic process	46/2104	246/13437	0.109868	0.786321	gene-GLYMA_01G002400v4/gene-GLYMA_03G064400v4/gene-GLYMA_04G051500v4/gene-GLYMA_04G149300v4/gene-GLYMA_04G151600v4/gene-GLYMA_04G206100v4/gene-GLYMA_05G180100v4/gene-GLYMA_05G180600v4/gene-GLYMA_05G197200v4/gene-GLYMA_05G242000v4/gene-GLYMA_06G009800v4/gene-GLYMA_06G052300v4/gene-GLYMA_06G159500v4/gene-GLYMA_06G168100v4/gene-GLYMA_06G211300v4/gene-GLYMA_06G214800v4/gene-GLYMA_06G249500v4/gene-GLY…	GLYMA_01G002400v4/GLYMA_03G064400v4/GLYMA_04G051500v4/GLYMA_04G149300v4/GLYMA_04G151600v4/GLYMA_04G206100v4/GLYMA_05G180100v4/GLYMA_05G180600v4/GLYMA_05G197200v4/GLYMA_05G242000v4/GLYMA_06G009800v4/GLYMA_06G052300v4/GLYMA_06G159500v4/GLYMA_06G168100v4/GLYMA_06G211300v4/GLYMA_06G214800v4/GLYMA_06G249500v4/GLYMA_06G254700v4/GLYMA_07G129900v4/GLYMA_08G028800v4/GLYMA_08G089000v4/GLYMA_09G196400v4/GLY…	46
BP	GO:0044272	sulfur compound biosynthetic process	9/2104	37/13437	0.113377	0.786321	gene-GLYMA_01G160000v4/gene-GLYMA_10G144300v4/gene-GLYMA_11G084100v4/gene-GLYMA_16G118800v4/gene-GLYMA_17G184900v4/gene-GLYMA_18G065700v4/gene-GLYMA_19G114500v4/gene-GLYMA_19G210300v4/gene-GLYMA_19G237800v4	GLYMA_01G160000v4/GLYMA_10G144300v4/GLYMA_11G084100v4/GLYMA_16G118800v4/GLYMA_17G184900v4/GLYMA_18G065700v4/GLYMA_19G114500v4/GLYMA_19G210300v4/GLYMA_19G237800v4	9
BP	GO:0000097	sulfur amino acid biosynthetic process	5/2104	17/13437	0.113843	0.786321	gene-GLYMA_01G160000v4/gene-GLYMA_11G084100v4/gene-GLYMA_16G118800v4/gene-GLYMA_17G184900v4/gene-GLYMA_19G114500v4	GLYMA_01G160000v4/GLYMA_11G084100v4/GLYMA_16G118800v4/GLYMA_17G184900v4/GLYMA_19G114500v4	5
BP	GO:0042545	cell wall modification	24/2104	120/13437	0.119137	0.786321	gene-GLYMA_01G006800v4/gene-GLYMA_01G137700v4/gene-GLYMA_01G209500v4/gene-GLYMA_02G016500v4/gene-GLYMA_03G029100v4/gene-GLYMA_03G215800v4/gene-GLYMA_05G190300v4/gene-GLYMA_05G226000v4/gene-GLYMA_06G152000v4/gene-GLYMA_06G314100v4/gene-GLYMA_07G045967v4/gene-GLYMA_07G125100v4/gene-GLYMA_08G033000v4/gene-GLYMA_08G147900v4/gene-GLYMA_09G076200v4/gene-GLYMA_10G017100v4/gene-GLYMA_10G150600v4/gene-GLY…	GLYMA_01G006800v4/GLYMA_01G137700v4/GLYMA_01G209500v4/GLYMA_02G016500v4/GLYMA_03G029100v4/GLYMA_03G215800v4/GLYMA_05G190300v4/GLYMA_05G226000v4/GLYMA_06G152000v4/GLYMA_06G314100v4/GLYMA_07G045967v4/GLYMA_07G125100v4/GLYMA_08G033000v4/GLYMA_08G147900v4/GLYMA_09G076200v4/GLYMA_10G017100v4/GLYMA_10G150600v4/GLYMA_12G004400v4/GLYMA_13G186100v4/GLYMA_15G184100v4/GLYMA_15G223800v4/GLYMA_17G141700v4/GLY…	24
BP	GO:0044282	small molecule catabolic process	9/2104	38/13437	0.12902	0.786321	gene-GLYMA_01G005100v4/gene-GLYMA_02G255400v4/gene-GLYMA_05G180100v4/gene-GLYMA_05G224500v4/gene-GLYMA_06G052100v4/gene-GLYMA_06G234200v4/gene-GLYMA_10G263400v4/gene-GLYMA_14G061200v4/gene-GLYMA_18G029300v4	GLYMA_01G005100v4/GLYMA_02G255400v4/GLYMA_05G180100v4/GLYMA_05G224500v4/GLYMA_06G052100v4/GLYMA_06G234200v4/GLYMA_10G263400v4/GLYMA_14G061200v4/GLYMA_18G029300v4	9
BP	GO:0006952	defense response	22/2104	110/13437	0.131204	0.786321	gene-GLYMA_02G009500v4/gene-GLYMA_02G063900v4/gene-GLYMA_02G255400v4/gene-GLYMA_03G229500v4/gene-GLYMA_06G002000v4/gene-GLYMA_06G286800v4/gene-GLYMA_07G243600v4/gene-GLYMA_07G243900v4/gene-GLYMA_09G040400v4/gene-GLYMA_09G040500v4/gene-GLYMA_11G078000v4/gene-GLYMA_11G087500v4/gene-GLYMA_13G234400v4/gene-GLYMA_14G061200v4/gene-GLYMA_15G146100v4/gene-GLYMA_15G146600v4/gene-GLYMA_16G145600v4/gene-GLY…	GLYMA_02G009500v4/GLYMA_02G063900v4/GLYMA_02G255400v4/GLYMA_03G229500v4/GLYMA_06G002000v4/GLYMA_06G286800v4/GLYMA_07G243600v4/GLYMA_07G243900v4/GLYMA_09G040400v4/GLYMA_09G040500v4/GLYMA_11G078000v4/GLYMA_11G087500v4/GLYMA_13G234400v4/GLYMA_14G061200v4/GLYMA_15G146100v4/GLYMA_15G146600v4/GLYMA_16G145600v4/GLYMA_17G030000v4/GLYMA_17G030200v4/GLYMA_17G030300v4/GLYMA_18G029300v4/GLYMA_19G245400v4	22
BP	GO:0006022	aminoglycan metabolic process	4/2104	13/13437	0.13307	0.786321	gene-GLYMA_02G007400v4/gene-GLYMA_09G038500v4/gene-GLYMA_11G124500v4/gene-GLYMA_15G143600v4	GLYMA_02G007400v4/GLYMA_09G038500v4/GLYMA_11G124500v4/GLYMA_15G143600v4	4
BP	GO:0006026	aminoglycan catabolic process	4/2104	13/13437	0.13307	0.786321	gene-GLYMA_02G007400v4/gene-GLYMA_09G038500v4/gene-GLYMA_11G124500v4/gene-GLYMA_15G143600v4	GLYMA_02G007400v4/GLYMA_09G038500v4/GLYMA_11G124500v4/GLYMA_15G143600v4	4
BP	GO:0006030	chitin metabolic process	4/2104	13/13437	0.13307	0.786321	gene-GLYMA_02G007400v4/gene-GLYMA_09G038500v4/gene-GLYMA_11G124500v4/gene-GLYMA_15G143600v4	GLYMA_02G007400v4/GLYMA_09G038500v4/GLYMA_11G124500v4/GLYMA_15G143600v4	4
BP	GO:0006032	chitin catabolic process	4/2104	13/13437	0.13307	0.786321	gene-GLYMA_02G007400v4/gene-GLYMA_09G038500v4/gene-GLYMA_11G124500v4/gene-GLYMA_15G143600v4	GLYMA_02G007400v4/GLYMA_09G038500v4/GLYMA_11G124500v4/GLYMA_15G143600v4	4
BP	GO:0006040	amino sugar metabolic process	4/2104	13/13437	0.13307	0.786321	gene-GLYMA_02G007400v4/gene-GLYMA_09G038500v4/gene-GLYMA_11G124500v4/gene-GLYMA_15G143600v4	GLYMA_02G007400v4/GLYMA_09G038500v4/GLYMA_11G124500v4/GLYMA_15G143600v4	4
BP	GO:0006801	superoxide metabolic process	4/2104	13/13437	0.13307	0.786321	gene-GLYMA_10G117100v4/gene-GLYMA_10G193500v4/gene-GLYMA_12G178800v4/gene-GLYMA_20G196900v4	GLYMA_10G117100v4/GLYMA_10G193500v4/GLYMA_12G178800v4/GLYMA_20G196900v4	4
BP	GO:0015689	molybdate ion transport	4/2104	13/13437	0.13307	0.786321	gene-GLYMA_04G073000v4/gene-GLYMA_06G074100v4/gene-GLYMA_14G130000v4/gene-GLYMA_17G203200v4	GLYMA_04G073000v4/GLYMA_06G074100v4/GLYMA_14G130000v4/GLYMA_17G203200v4	4
BP	GO:0016998	cell wall macromolecule catabolic process	4/2104	13/13437	0.13307	0.786321	gene-GLYMA_02G007400v4/gene-GLYMA_09G038500v4/gene-GLYMA_11G124500v4/gene-GLYMA_15G143600v4	GLYMA_02G007400v4/GLYMA_09G038500v4/GLYMA_11G124500v4/GLYMA_15G143600v4	4
BP	GO:0042180	cellular ketone metabolic process	4/2104	13/13437	0.13307	0.786321	gene-GLYMA_02G255400v4/gene-GLYMA_10G263400v4/gene-GLYMA_14G061200v4/gene-GLYMA_18G029300v4	GLYMA_02G255400v4/GLYMA_10G263400v4/GLYMA_14G061200v4/GLYMA_18G029300v4	4
BP	GO:0044036	cell wall macromolecule metabolic process	4/2104	13/13437	0.13307	0.786321	gene-GLYMA_02G007400v4/gene-GLYMA_09G038500v4/gene-GLYMA_11G124500v4/gene-GLYMA_15G143600v4	GLYMA_02G007400v4/GLYMA_09G038500v4/GLYMA_11G124500v4/GLYMA_15G143600v4	4
BP	GO:0046348	amino sugar catabolic process	4/2104	13/13437	0.13307	0.786321	gene-GLYMA_02G007400v4/gene-GLYMA_09G038500v4/gene-GLYMA_11G124500v4/gene-GLYMA_15G143600v4	GLYMA_02G007400v4/GLYMA_09G038500v4/GLYMA_11G124500v4/GLYMA_15G143600v4	4
BP	GO:0072593	reactive oxygen species metabolic process	4/2104	13/13437	0.13307	0.786321	gene-GLYMA_10G117100v4/gene-GLYMA_10G193500v4/gene-GLYMA_12G178800v4/gene-GLYMA_20G196900v4	GLYMA_10G117100v4/GLYMA_10G193500v4/GLYMA_12G178800v4/GLYMA_20G196900v4	4
BP	GO:1901071	glucosamine-containing compound metabolic process	4/2104	13/13437	0.13307	0.786321	gene-GLYMA_02G007400v4/gene-GLYMA_09G038500v4/gene-GLYMA_11G124500v4/gene-GLYMA_15G143600v4	GLYMA_02G007400v4/GLYMA_09G038500v4/GLYMA_11G124500v4/GLYMA_15G143600v4	4
BP	GO:1901072	glucosamine-containing compound catabolic process	4/2104	13/13437	0.13307	0.786321	gene-GLYMA_02G007400v4/gene-GLYMA_09G038500v4/gene-GLYMA_11G124500v4/gene-GLYMA_15G143600v4	GLYMA_02G007400v4/GLYMA_09G038500v4/GLYMA_11G124500v4/GLYMA_15G143600v4	4
BP	GO:0010817	regulation of hormone levels	6/2104	23/13437	0.13863	0.800976	gene-GLYMA_01G086900v4/gene-GLYMA_02G099200v4/gene-GLYMA_09G063900v4/gene-GLYMA_11G149100v4/gene-GLYMA_13G104600v4/gene-GLYMA_18G280900v4	GLYMA_01G086900v4/GLYMA_02G099200v4/GLYMA_09G063900v4/GLYMA_11G149100v4/GLYMA_13G104600v4/GLYMA_18G280900v4	6
BP	GO:0042445	hormone metabolic process	6/2104	23/13437	0.13863	0.800976	gene-GLYMA_01G086900v4/gene-GLYMA_02G099200v4/gene-GLYMA_09G063900v4/gene-GLYMA_11G149100v4/gene-GLYMA_13G104600v4/gene-GLYMA_18G280900v4	GLYMA_01G086900v4/GLYMA_02G099200v4/GLYMA_09G063900v4/GLYMA_11G149100v4/GLYMA_13G104600v4/GLYMA_18G280900v4	6
BP	GO:0006855	drug transmembrane transport	23/2104	117/13437	0.143297	0.801232	gene-GLYMA_02G090000v4/gene-GLYMA_02G158350v4/gene-GLYMA_03G005300v4/gene-GLYMA_03G005400v4/gene-GLYMA_03G005600v4/gene-GLYMA_03G005800v4/gene-GLYMA_05G001700v4/gene-GLYMA_08G033200v4/gene-GLYMA_09G134100v4/gene-GLYMA_09G146800v4/gene-GLYMA_09G179000v4/gene-GLYMA_10G239000v4/gene-GLYMA_10G267700v4/gene-GLYMA_11G026300v4/gene-GLYMA_12G225600v4/gene-GLYMA_15G150300v4/gene-GLYMA_16G180200v4/gene-GLY…	GLYMA_02G090000v4/GLYMA_02G158350v4/GLYMA_03G005300v4/GLYMA_03G005400v4/GLYMA_03G005600v4/GLYMA_03G005800v4/GLYMA_05G001700v4/GLYMA_08G033200v4/GLYMA_09G134100v4/GLYMA_09G146800v4/GLYMA_09G179000v4/GLYMA_10G239000v4/GLYMA_10G267700v4/GLYMA_11G026300v4/GLYMA_12G225600v4/GLYMA_15G150300v4/GLYMA_16G180200v4/GLYMA_17G247400v4/GLYMA_19G120900v4/GLYMA_20G123400v4/GLYMA_20G123500v4/GLYMA_20G155500v4/GLY…	23
BP	GO:0015893	drug transport	23/2104	117/13437	0.143297	0.801232	gene-GLYMA_02G090000v4/gene-GLYMA_02G158350v4/gene-GLYMA_03G005300v4/gene-GLYMA_03G005400v4/gene-GLYMA_03G005600v4/gene-GLYMA_03G005800v4/gene-GLYMA_05G001700v4/gene-GLYMA_08G033200v4/gene-GLYMA_09G134100v4/gene-GLYMA_09G146800v4/gene-GLYMA_09G179000v4/gene-GLYMA_10G239000v4/gene-GLYMA_10G267700v4/gene-GLYMA_11G026300v4/gene-GLYMA_12G225600v4/gene-GLYMA_15G150300v4/gene-GLYMA_16G180200v4/gene-GLY…	GLYMA_02G090000v4/GLYMA_02G158350v4/GLYMA_03G005300v4/GLYMA_03G005400v4/GLYMA_03G005600v4/GLYMA_03G005800v4/GLYMA_05G001700v4/GLYMA_08G033200v4/GLYMA_09G134100v4/GLYMA_09G146800v4/GLYMA_09G179000v4/GLYMA_10G239000v4/GLYMA_10G267700v4/GLYMA_11G026300v4/GLYMA_12G225600v4/GLYMA_15G150300v4/GLYMA_16G180200v4/GLYMA_17G247400v4/GLYMA_19G120900v4/GLYMA_20G123400v4/GLYMA_20G123500v4/GLYMA_20G155500v4/GLY…	23
BP	GO:0042493	response to drug	23/2104	117/13437	0.143297	0.801232	gene-GLYMA_02G090000v4/gene-GLYMA_02G158350v4/gene-GLYMA_03G005300v4/gene-GLYMA_03G005400v4/gene-GLYMA_03G005600v4/gene-GLYMA_03G005800v4/gene-GLYMA_05G001700v4/gene-GLYMA_08G033200v4/gene-GLYMA_09G134100v4/gene-GLYMA_09G146800v4/gene-GLYMA_09G179000v4/gene-GLYMA_10G239000v4/gene-GLYMA_10G267700v4/gene-GLYMA_11G026300v4/gene-GLYMA_12G225600v4/gene-GLYMA_15G150300v4/gene-GLYMA_16G180200v4/gene-GLY…	GLYMA_02G090000v4/GLYMA_02G158350v4/GLYMA_03G005300v4/GLYMA_03G005400v4/GLYMA_03G005600v4/GLYMA_03G005800v4/GLYMA_05G001700v4/GLYMA_08G033200v4/GLYMA_09G134100v4/GLYMA_09G146800v4/GLYMA_09G179000v4/GLYMA_10G239000v4/GLYMA_10G267700v4/GLYMA_11G026300v4/GLYMA_12G225600v4/GLYMA_15G150300v4/GLYMA_16G180200v4/GLYMA_17G247400v4/GLYMA_19G120900v4/GLYMA_20G123400v4/GLYMA_20G123500v4/GLYMA_20G155500v4/GLY…	23
BP	GO:0006820	anion transport	24/2104	123/13437	0.145673	0.805852	gene-GLYMA_01G002400v4/gene-GLYMA_04G073000v4/gene-GLYMA_05G112700v4/gene-GLYMA_06G071200v4/gene-GLYMA_06G074100v4/gene-GLYMA_06G106200v4/gene-GLYMA_07G088200v4/gene-GLYMA_07G129900v4/gene-GLYMA_08G028800v4/gene-GLYMA_08G207100v4/gene-GLYMA_09G031400v4/gene-GLYMA_12G188500v4/gene-GLYMA_13G087100v4/gene-GLYMA_13G161800v4/gene-GLYMA_14G130000v4/gene-GLYMA_15G014000v4/gene-GLYMA_15G136466v4/gene-GLY…	GLYMA_01G002400v4/GLYMA_04G073000v4/GLYMA_05G112700v4/GLYMA_06G071200v4/GLYMA_06G074100v4/GLYMA_06G106200v4/GLYMA_07G088200v4/GLYMA_07G129900v4/GLYMA_08G028800v4/GLYMA_08G207100v4/GLYMA_09G031400v4/GLYMA_12G188500v4/GLYMA_13G087100v4/GLYMA_13G161800v4/GLYMA_14G130000v4/GLYMA_15G014000v4/GLYMA_15G136466v4/GLYMA_15G136532v4/GLYMA_16G057600v4/GLYMA_17G203200v4/GLYMA_18G144100v4/GLYMA_19G159000v4/GLY…	24
BP	GO:0046486	glycerolipid metabolic process	18/2104	89/13437	0.148679	0.813821	gene-GLYMA_03G064400v4/gene-GLYMA_04G206100v4/gene-GLYMA_05G197200v4/gene-GLYMA_06G009800v4/gene-GLYMA_06G159500v4/gene-GLYMA_06G249500v4/gene-GLYMA_08G089000v4/gene-GLYMA_09G196400v4/gene-GLYMA_10G268300v4/gene-GLYMA_13G185200v4/gene-GLYMA_15G068800v4/gene-GLYMA_16G013500v4/gene-GLYMA_18G257900v4/gene-GLYMA_18G258100v4/gene-GLYMA_19G092000v4/gene-GLYMA_19G133702v4/gene-GLYMA_20G019967v4/gene-GLY…	GLYMA_03G064400v4/GLYMA_04G206100v4/GLYMA_05G197200v4/GLYMA_06G009800v4/GLYMA_06G159500v4/GLYMA_06G249500v4/GLYMA_08G089000v4/GLYMA_09G196400v4/GLYMA_10G268300v4/GLYMA_13G185200v4/GLYMA_15G068800v4/GLYMA_16G013500v4/GLYMA_18G257900v4/GLYMA_18G258100v4/GLYMA_19G092000v4/GLYMA_19G133702v4/GLYMA_20G019967v4/GLYMA_20G020033v4	18
BP	GO:0009312	oligosaccharide biosynthetic process	10/2104	45/13437	0.156067	0.845364	gene-GLYMA_04G119700v4/gene-GLYMA_04G180900v4/gene-GLYMA_06G184200v4/gene-GLYMA_09G231400v4/gene-GLYMA_10G270800v4/gene-GLYMA_12G005200v4/gene-GLYMA_13G092500v4/gene-GLYMA_17G067800v4/gene-GLYMA_18G136200v4/gene-GLYMA_20G120300v4	GLYMA_04G119700v4/GLYMA_04G180900v4/GLYMA_06G184200v4/GLYMA_09G231400v4/GLYMA_10G270800v4/GLYMA_12G005200v4/GLYMA_13G092500v4/GLYMA_17G067800v4/GLYMA_18G136200v4/GLYMA_20G120300v4	10
BP	GO:0006568	tryptophan metabolic process	4/2104	14/13437	0.164384	0.848813	gene-GLYMA_02G255400v4/gene-GLYMA_10G263400v4/gene-GLYMA_14G061200v4/gene-GLYMA_18G029300v4	GLYMA_02G255400v4/GLYMA_10G263400v4/GLYMA_14G061200v4/GLYMA_18G029300v4	4
BP	GO:0006586	indolalkylamine metabolic process	4/2104	14/13437	0.164384	0.848813	gene-GLYMA_02G255400v4/gene-GLYMA_10G263400v4/gene-GLYMA_14G061200v4/gene-GLYMA_18G029300v4	GLYMA_02G255400v4/GLYMA_10G263400v4/GLYMA_14G061200v4/GLYMA_18G029300v4	4
BP	GO:0009069	serine family amino acid metabolic process	4/2104	14/13437	0.164384	0.848813	gene-GLYMA_01G160000v4/gene-GLYMA_06G052100v4/gene-GLYMA_11G084100v4/gene-GLYMA_16G118800v4	GLYMA_01G160000v4/GLYMA_06G052100v4/GLYMA_11G084100v4/GLYMA_16G118800v4	4
BP	GO:0042430	indole-containing compound metabolic process	4/2104	14/13437	0.164384	0.848813	gene-GLYMA_02G255400v4/gene-GLYMA_10G263400v4/gene-GLYMA_14G061200v4/gene-GLYMA_18G029300v4	GLYMA_02G255400v4/GLYMA_10G263400v4/GLYMA_14G061200v4/GLYMA_18G029300v4	4
BP	GO:0000272	polysaccharide catabolic process	5/2104	19/13437	0.164866	0.848813	gene-GLYMA_06G301500v4/gene-GLYMA_11G039400v4/gene-GLYMA_13G215000v4/gene-GLYMA_15G098100v4/gene-GLYMA_17G150100v4	GLYMA_06G301500v4/GLYMA_11G039400v4/GLYMA_13G215000v4/GLYMA_15G098100v4/GLYMA_17G150100v4	5
BP	GO:0006534	cysteine metabolic process	3/2104	10/13437	0.197115	0.96698	gene-GLYMA_01G160000v4/gene-GLYMA_11G084100v4/gene-GLYMA_16G118800v4	GLYMA_01G160000v4/GLYMA_11G084100v4/GLYMA_16G118800v4	3
BP	GO:0006535	cysteine biosynthetic process from serine	3/2104	10/13437	0.197115	0.96698	gene-GLYMA_01G160000v4/gene-GLYMA_11G084100v4/gene-GLYMA_16G118800v4	GLYMA_01G160000v4/GLYMA_11G084100v4/GLYMA_16G118800v4	3
BP	GO:0006563	L-serine metabolic process	3/2104	10/13437	0.197115	0.96698	gene-GLYMA_01G160000v4/gene-GLYMA_11G084100v4/gene-GLYMA_16G118800v4	GLYMA_01G160000v4/GLYMA_11G084100v4/GLYMA_16G118800v4	3
BP	GO:0009070	serine family amino acid biosynthetic process	3/2104	10/13437	0.197115	0.96698	gene-GLYMA_01G160000v4/gene-GLYMA_11G084100v4/gene-GLYMA_16G118800v4	GLYMA_01G160000v4/GLYMA_11G084100v4/GLYMA_16G118800v4	3
BP	GO:0019344	cysteine biosynthetic process	3/2104	10/13437	0.197115	0.96698	gene-GLYMA_01G160000v4/gene-GLYMA_11G084100v4/gene-GLYMA_16G118800v4	GLYMA_01G160000v4/GLYMA_11G084100v4/GLYMA_16G118800v4	3
BP	GO:0005984	disaccharide metabolic process	12/2104	59/13437	0.204216	0.992451	gene-GLYMA_04G119700v4/gene-GLYMA_04G180900v4/gene-GLYMA_06G184200v4/gene-GLYMA_06G323700v4/gene-GLYMA_09G231400v4/gene-GLYMA_10G270800v4/gene-GLYMA_12G005200v4/gene-GLYMA_13G092500v4/gene-GLYMA_15G182600v4/gene-GLYMA_17G067800v4/gene-GLYMA_18G136200v4/gene-GLYMA_20G120300v4	GLYMA_04G119700v4/GLYMA_04G180900v4/GLYMA_06G184200v4/GLYMA_06G323700v4/GLYMA_09G231400v4/GLYMA_10G270800v4/GLYMA_12G005200v4/GLYMA_13G092500v4/GLYMA_15G182600v4/GLYMA_17G067800v4/GLYMA_18G136200v4/GLYMA_20G120300v4	12
BP	GO:0032501	multicellular organismal process	28/2104	153/13437	0.211219	1	gene-GLYMA_03G079500v4/gene-GLYMA_03G138400v4/gene-GLYMA_03G191300v4/gene-GLYMA_06G256400v4/gene-GLYMA_06G261000v4/gene-GLYMA_06G261800v4/gene-GLYMA_06G262100v4/gene-GLYMA_06G262400v4/gene-GLYMA_06G262700v4/gene-GLYMA_07G080700v4/gene-GLYMA_07G173000v4/gene-GLYMA_08G307400v4/gene-GLYMA_09G099200v4/gene-GLYMA_12G104100v4/gene-GLYMA_12G140300v4/gene-GLYMA_12G142200v4/gene-GLYMA_12G144100v4/gene-GLY…	GLYMA_03G079500v4/GLYMA_03G138400v4/GLYMA_03G191300v4/GLYMA_06G256400v4/GLYMA_06G261000v4/GLYMA_06G261800v4/GLYMA_06G262100v4/GLYMA_06G262400v4/GLYMA_06G262700v4/GLYMA_07G080700v4/GLYMA_07G173000v4/GLYMA_08G307400v4/GLYMA_09G099200v4/GLYMA_12G104100v4/GLYMA_12G140300v4/GLYMA_12G142200v4/GLYMA_12G144100v4/GLYMA_12G144400v4/GLYMA_12G198600v4/GLYMA_13G248300v4/GLYMA_13G248500v4/GLYMA_13G248800v4/GLY…	28
BP	GO:0019725	cellular homeostasis	39/2104	219/13437	0.212738	1	gene-GLYMA_01G041200v4/gene-GLYMA_02G023400v4/gene-GLYMA_02G153000v4/gene-GLYMA_03G001800v4/gene-GLYMA_03G019500v4/gene-GLYMA_03G203500v4/gene-GLYMA_03G210100v4/gene-GLYMA_04G135300v4/gene-GLYMA_06G195100v4/gene-GLYMA_06G245200v4/gene-GLYMA_06G266700v4/gene-GLYMA_07G155200v4/gene-GLYMA_07G250600v4/gene-GLYMA_07G261500v4/gene-GLYMA_08G052400v4/gene-GLYMA_08G295600v4/gene-GLYMA_09G249200v4/gene-GLY…	GLYMA_01G041200v4/GLYMA_02G023400v4/GLYMA_02G153000v4/GLYMA_03G001800v4/GLYMA_03G019500v4/GLYMA_03G203500v4/GLYMA_03G210100v4/GLYMA_04G135300v4/GLYMA_06G195100v4/GLYMA_06G245200v4/GLYMA_06G266700v4/GLYMA_07G155200v4/GLYMA_07G250600v4/GLYMA_07G261500v4/GLYMA_08G052400v4/GLYMA_08G295600v4/GLYMA_09G249200v4/GLYMA_10G021200v4/GLYMA_10G021300v4/GLYMA_10G195200v4/GLYMA_11G166300v4/GLYMA_11G232300v4/GLY…	39
BP	GO:0006650	glycerophospholipid metabolic process	15/2104	77/13437	0.216728	1	gene-GLYMA_03G064400v4/gene-GLYMA_04G206100v4/gene-GLYMA_05G197200v4/gene-GLYMA_06G009800v4/gene-GLYMA_06G159500v4/gene-GLYMA_06G249500v4/gene-GLYMA_08G089000v4/gene-GLYMA_10G268300v4/gene-GLYMA_13G185200v4/gene-GLYMA_15G068800v4/gene-GLYMA_16G013500v4/gene-GLYMA_19G092000v4/gene-GLYMA_19G133702v4/gene-GLYMA_20G019967v4/gene-GLYMA_20G020033v4	GLYMA_03G064400v4/GLYMA_04G206100v4/GLYMA_05G197200v4/GLYMA_06G009800v4/GLYMA_06G159500v4/GLYMA_06G249500v4/GLYMA_08G089000v4/GLYMA_10G268300v4/GLYMA_13G185200v4/GLYMA_15G068800v4/GLYMA_16G013500v4/GLYMA_19G092000v4/GLYMA_19G133702v4/GLYMA_20G019967v4/GLYMA_20G020033v4	15
BP	GO:0006950	response to stress	80/2104	470/13437	0.220977	1	gene-GLYMA_01G070200v4/gene-GLYMA_01G082000v4/gene-GLYMA_01G130500v4/gene-GLYMA_01G163100v4/gene-GLYMA_01G184200v4/gene-GLYMA_01G200400v4/gene-GLYMA_01G219400v4/gene-GLYMA_02G009500v4/gene-GLYMA_02G052700v4/gene-GLYMA_02G063900v4/gene-GLYMA_02G123800v4/gene-GLYMA_02G135100v4/gene-GLYMA_02G151700v4/gene-GLYMA_02G171600v4/gene-GLYMA_02G233800v4/gene-GLYMA_02G233900v4/gene-GLYMA_02G255400v4/gene-GLY…	GLYMA_01G070200v4/GLYMA_01G082000v4/GLYMA_01G130500v4/GLYMA_01G163100v4/GLYMA_01G184200v4/GLYMA_01G200400v4/GLYMA_01G219400v4/GLYMA_02G009500v4/GLYMA_02G052700v4/GLYMA_02G063900v4/GLYMA_02G123800v4/GLYMA_02G135100v4/GLYMA_02G151700v4/GLYMA_02G171600v4/GLYMA_02G233800v4/GLYMA_02G233900v4/GLYMA_02G255400v4/GLYMA_02G259300v4/GLYMA_03G007700v4/GLYMA_03G038100v4/GLYMA_03G038200v4/GLYMA_03G038500v4/GLY…	80
BP	GO:0030258	lipid modification	7/2104	32/13437	0.225929	1	gene-GLYMA_05G180100v4/gene-GLYMA_05G242000v4/gene-GLYMA_06G009800v4/gene-GLYMA_06G249500v4/gene-GLYMA_09G252900v4/gene-GLYMA_13G185200v4/gene-GLYMA_15G068800v4	GLYMA_05G180100v4/GLYMA_05G242000v4/GLYMA_06G009800v4/GLYMA_06G249500v4/GLYMA_09G252900v4/GLYMA_13G185200v4/GLYMA_15G068800v4	7
BP	GO:0046834	lipid phosphorylation	4/2104	16/13437	0.233453	1	gene-GLYMA_06G009800v4/gene-GLYMA_06G249500v4/gene-GLYMA_13G185200v4/gene-GLYMA_15G068800v4	GLYMA_06G009800v4/GLYMA_06G249500v4/GLYMA_13G185200v4/GLYMA_15G068800v4	4
BP	GO:0046854	phosphatidylinositol phosphorylation	4/2104	16/13437	0.233453	1	gene-GLYMA_06G009800v4/gene-GLYMA_06G249500v4/gene-GLYMA_13G185200v4/gene-GLYMA_15G068800v4	GLYMA_06G009800v4/GLYMA_06G249500v4/GLYMA_13G185200v4/GLYMA_15G068800v4	4
BP	GO:0045454	cell redox homeostasis	37/2104	210/13437	0.240898	1	gene-GLYMA_01G041200v4/gene-GLYMA_02G023400v4/gene-GLYMA_02G153000v4/gene-GLYMA_03G001800v4/gene-GLYMA_03G019500v4/gene-GLYMA_03G203500v4/gene-GLYMA_03G210100v4/gene-GLYMA_04G135300v4/gene-GLYMA_06G195100v4/gene-GLYMA_06G245200v4/gene-GLYMA_06G266700v4/gene-GLYMA_07G250600v4/gene-GLYMA_07G261500v4/gene-GLYMA_08G052400v4/gene-GLYMA_08G295600v4/gene-GLYMA_09G249200v4/gene-GLYMA_10G021200v4/gene-GLY…	GLYMA_01G041200v4/GLYMA_02G023400v4/GLYMA_02G153000v4/GLYMA_03G001800v4/GLYMA_03G019500v4/GLYMA_03G203500v4/GLYMA_03G210100v4/GLYMA_04G135300v4/GLYMA_06G195100v4/GLYMA_06G245200v4/GLYMA_06G266700v4/GLYMA_07G250600v4/GLYMA_07G261500v4/GLYMA_08G052400v4/GLYMA_08G295600v4/GLYMA_09G249200v4/GLYMA_10G021200v4/GLYMA_10G021300v4/GLYMA_10G195200v4/GLYMA_11G166300v4/GLYMA_11G232300v4/GLYMA_12G119200v4/GLY…	37
BP	GO:0046148	pigment biosynthetic process	3/2104	11/13437	0.241361	1	gene-GLYMA_04G050400v4/gene-GLYMA_05G200500v4/gene-GLYMA_08G005000v4	GLYMA_04G050400v4/GLYMA_05G200500v4/GLYMA_08G005000v4	3
BP	GO:0045017	glycerolipid biosynthetic process	9/2104	44/13437	0.243415	1	gene-GLYMA_03G064400v4/gene-GLYMA_08G089000v4/gene-GLYMA_09G196400v4/gene-GLYMA_10G268300v4/gene-GLYMA_18G257900v4/gene-GLYMA_18G258100v4/gene-GLYMA_19G133702v4/gene-GLYMA_20G019967v4/gene-GLYMA_20G020033v4	GLYMA_03G064400v4/GLYMA_08G089000v4/GLYMA_09G196400v4/GLYMA_10G268300v4/GLYMA_18G257900v4/GLYMA_18G258100v4/GLYMA_19G133702v4/GLYMA_20G019967v4/GLYMA_20G020033v4	9
BP	GO:0008272	sulfate transport	7/2104	33/13437	0.250922	1	gene-GLYMA_06G106200v4/gene-GLYMA_07G088200v4/gene-GLYMA_08G207100v4/gene-GLYMA_13G087100v4/gene-GLYMA_15G014000v4/gene-GLYMA_19G159000v4/gene-GLYMA_20G017100v4	GLYMA_06G106200v4/GLYMA_07G088200v4/GLYMA_08G207100v4/GLYMA_13G087100v4/GLYMA_15G014000v4/GLYMA_19G159000v4/GLYMA_20G017100v4	7
BP	GO:0072348	sulfur compound transport	7/2104	33/13437	0.250922	1	gene-GLYMA_06G106200v4/gene-GLYMA_07G088200v4/gene-GLYMA_08G207100v4/gene-GLYMA_13G087100v4/gene-GLYMA_15G014000v4/gene-GLYMA_19G159000v4/gene-GLYMA_20G017100v4	GLYMA_06G106200v4/GLYMA_07G088200v4/GLYMA_08G207100v4/GLYMA_13G087100v4/GLYMA_15G014000v4/GLYMA_19G159000v4/GLYMA_20G017100v4	7
BP	GO:0008202	steroid metabolic process	5/2104	22/13437	0.254308	1	gene-GLYMA_01G017100v4/gene-GLYMA_09G186700v4/gene-GLYMA_11G126300v4/gene-GLYMA_12G050900v4/gene-GLYMA_19G006900v4	GLYMA_01G017100v4/GLYMA_09G186700v4/GLYMA_11G126300v4/GLYMA_12G050900v4/GLYMA_19G006900v4	5
BP	GO:0009308	amine metabolic process	12/2104	62/13437	0.257317	1	gene-GLYMA_02G128000v4/gene-GLYMA_02G255400v4/gene-GLYMA_07G254000v4/gene-GLYMA_09G063900v4/gene-GLYMA_10G248700v4/gene-GLYMA_10G263400v4/gene-GLYMA_11G149100v4/gene-GLYMA_13G104600v4/gene-GLYMA_14G061200v4/gene-GLYMA_18G029300v4/gene-GLYMA_20G145100v4/gene-GLYMA_20G145400v4	GLYMA_02G128000v4/GLYMA_02G255400v4/GLYMA_07G254000v4/GLYMA_09G063900v4/GLYMA_10G248700v4/GLYMA_10G263400v4/GLYMA_11G149100v4/GLYMA_13G104600v4/GLYMA_14G061200v4/GLYMA_18G029300v4/GLYMA_20G145100v4/GLYMA_20G145400v4	12
BP	GO:0008610	lipid biosynthetic process	35/2104	200/13437	0.261964	1	gene-GLYMA_01G017100v4/gene-GLYMA_01G046500v4/gene-GLYMA_02G106700v4/gene-GLYMA_03G064400v4/gene-GLYMA_04G149300v4/gene-GLYMA_04G151600v4/gene-GLYMA_05G180600v4/gene-GLYMA_06G168100v4/gene-GLYMA_06G211300v4/gene-GLYMA_06G214800v4/gene-GLYMA_08G089000v4/gene-GLYMA_09G132200v4/gene-GLYMA_09G196400v4/gene-GLYMA_10G179400v4/gene-GLYMA_10G268300v4/gene-GLYMA_11G021400v4/gene-GLYMA_11G126300v4/gene-GLY…	GLYMA_01G017100v4/GLYMA_01G046500v4/GLYMA_02G106700v4/GLYMA_03G064400v4/GLYMA_04G149300v4/GLYMA_04G151600v4/GLYMA_05G180600v4/GLYMA_06G168100v4/GLYMA_06G211300v4/GLYMA_06G214800v4/GLYMA_08G089000v4/GLYMA_09G132200v4/GLYMA_09G196400v4/GLYMA_10G179400v4/GLYMA_10G268300v4/GLYMA_11G021400v4/GLYMA_11G126300v4/GLYMA_12G050900v4/GLYMA_12G173200v4/GLYMA_13G213500v4/GLYMA_13G262200v4/GLYMA_13G326400v4/GLY…	35
BP	GO:0007186	G-protein coupled receptor signaling pathway	7/2104	34/13437	0.276689	1	gene-GLYMA_07G163200v4/gene-GLYMA_09G070100v4/gene-GLYMA_12G047900v4/gene-GLYMA_13G110900v4/gene-GLYMA_14G132400v4/gene-GLYMA_16G144600v4/gene-GLYMA_17G200900v4	GLYMA_07G163200v4/GLYMA_09G070100v4/GLYMA_12G047900v4/GLYMA_13G110900v4/GLYMA_14G132400v4/GLYMA_16G144600v4/GLYMA_17G200900v4	7
BP	GO:0006644	phospholipid metabolic process	19/2104	105/13437	0.282351	1	gene-GLYMA_01G002400v4/gene-GLYMA_03G064400v4/gene-GLYMA_04G206100v4/gene-GLYMA_05G180600v4/gene-GLYMA_05G197200v4/gene-GLYMA_06G009800v4/gene-GLYMA_06G159500v4/gene-GLYMA_06G249500v4/gene-GLYMA_07G129900v4/gene-GLYMA_08G028800v4/gene-GLYMA_08G089000v4/gene-GLYMA_10G268300v4/gene-GLYMA_13G185200v4/gene-GLYMA_15G068800v4/gene-GLYMA_16G013500v4/gene-GLYMA_19G092000v4/gene-GLYMA_19G133702v4/gene-GLY…	GLYMA_01G002400v4/GLYMA_03G064400v4/GLYMA_04G206100v4/GLYMA_05G180600v4/GLYMA_05G197200v4/GLYMA_06G009800v4/GLYMA_06G159500v4/GLYMA_06G249500v4/GLYMA_07G129900v4/GLYMA_08G028800v4/GLYMA_08G089000v4/GLYMA_10G268300v4/GLYMA_13G185200v4/GLYMA_15G068800v4/GLYMA_16G013500v4/GLYMA_19G092000v4/GLYMA_19G133702v4/GLYMA_20G019967v4/GLYMA_20G020033v4	19
BP	GO:0009116	nucleoside metabolic process	8/2104	40/13437	0.283067	1	gene-GLYMA_01G210800v4/gene-GLYMA_01G229200v4/gene-GLYMA_05G056500v4/gene-GLYMA_06G084200v4/gene-GLYMA_07G039600v4/gene-GLYMA_07G083700v4/gene-GLYMA_09G222700v4/gene-GLYMA_16G008400v4	GLYMA_01G210800v4/GLYMA_01G229200v4/GLYMA_05G056500v4/GLYMA_06G084200v4/GLYMA_07G039600v4/GLYMA_07G083700v4/GLYMA_09G222700v4/GLYMA_16G008400v4	8
BP	GO:1901657	glycosyl compound metabolic process	8/2104	40/13437	0.283067	1	gene-GLYMA_01G210800v4/gene-GLYMA_01G229200v4/gene-GLYMA_05G056500v4/gene-GLYMA_06G084200v4/gene-GLYMA_07G039600v4/gene-GLYMA_07G083700v4/gene-GLYMA_09G222700v4/gene-GLYMA_16G008400v4	GLYMA_01G210800v4/GLYMA_01G229200v4/GLYMA_05G056500v4/GLYMA_06G084200v4/GLYMA_07G039600v4/GLYMA_07G083700v4/GLYMA_09G222700v4/GLYMA_16G008400v4	8
BP	GO:0009119	ribonucleoside metabolic process	3/2104	12/13437	0.286976	1	gene-GLYMA_01G229200v4/gene-GLYMA_07G039600v4/gene-GLYMA_16G008400v4	GLYMA_01G229200v4/GLYMA_07G039600v4/GLYMA_16G008400v4	3
BP	GO:0006576	cellular biogenic amine metabolic process	6/2104	29/13437	0.296492	1	gene-GLYMA_02G128000v4/gene-GLYMA_02G255400v4/gene-GLYMA_07G254000v4/gene-GLYMA_10G263400v4/gene-GLYMA_14G061200v4/gene-GLYMA_18G029300v4	GLYMA_02G128000v4/GLYMA_02G255400v4/GLYMA_07G254000v4/GLYMA_10G263400v4/GLYMA_14G061200v4/GLYMA_18G029300v4	6
BP	GO:0044106	cellular amine metabolic process	6/2104	29/13437	0.296492	1	gene-GLYMA_02G128000v4/gene-GLYMA_02G255400v4/gene-GLYMA_07G254000v4/gene-GLYMA_10G263400v4/gene-GLYMA_14G061200v4/gene-GLYMA_18G029300v4	GLYMA_02G128000v4/GLYMA_02G255400v4/GLYMA_07G254000v4/GLYMA_10G263400v4/GLYMA_14G061200v4/GLYMA_18G029300v4	6
BP	GO:0006694	steroid biosynthetic process	4/2104	18/13437	0.307952	1	gene-GLYMA_01G017100v4/gene-GLYMA_11G126300v4/gene-GLYMA_12G050900v4/gene-GLYMA_19G006900v4	GLYMA_01G017100v4/GLYMA_11G126300v4/GLYMA_12G050900v4/GLYMA_19G006900v4	4
BP	GO:0009607	response to biotic stimulus	3/2104	13/13437	0.333148	1	gene-GLYMA_02G009500v4/gene-GLYMA_03G229500v4/gene-GLYMA_19G245400v4	GLYMA_02G009500v4/GLYMA_03G229500v4/GLYMA_19G245400v4	3
BP	GO:0043207	response to external biotic stimulus	3/2104	13/13437	0.333148	1	gene-GLYMA_02G009500v4/gene-GLYMA_03G229500v4/gene-GLYMA_19G245400v4	GLYMA_02G009500v4/GLYMA_03G229500v4/GLYMA_19G245400v4	3
BP	GO:0051707	response to other organism	3/2104	13/13437	0.333148	1	gene-GLYMA_02G009500v4/gene-GLYMA_03G229500v4/gene-GLYMA_19G245400v4	GLYMA_02G009500v4/GLYMA_03G229500v4/GLYMA_19G245400v4	3
BP	GO:0098542	defense response to other organism	3/2104	13/13437	0.333148	1	gene-GLYMA_02G009500v4/gene-GLYMA_03G229500v4/gene-GLYMA_19G245400v4	GLYMA_02G009500v4/GLYMA_03G229500v4/GLYMA_19G245400v4	3
BP	GO:0009311	oligosaccharide metabolic process	12/2104	66/13437	0.334362	1	gene-GLYMA_04G119700v4/gene-GLYMA_04G180900v4/gene-GLYMA_06G184200v4/gene-GLYMA_06G323700v4/gene-GLYMA_09G231400v4/gene-GLYMA_10G270800v4/gene-GLYMA_12G005200v4/gene-GLYMA_13G092500v4/gene-GLYMA_15G182600v4/gene-GLYMA_17G067800v4/gene-GLYMA_18G136200v4/gene-GLYMA_20G120300v4	GLYMA_04G119700v4/GLYMA_04G180900v4/GLYMA_06G184200v4/GLYMA_06G323700v4/GLYMA_09G231400v4/GLYMA_10G270800v4/GLYMA_12G005200v4/GLYMA_13G092500v4/GLYMA_15G182600v4/GLYMA_17G067800v4/GLYMA_18G136200v4/GLYMA_20G120300v4	12
BP	GO:0070647	protein modification by small protein conjugation or removal	30/2104	176/13437	0.335553	1	gene-GLYMA_01G131800v4/gene-GLYMA_01G173800v4/gene-GLYMA_02G102900v4/gene-GLYMA_02G195900v4/gene-GLYMA_02G234300v4/gene-GLYMA_02G242900v4/gene-GLYMA_02G264200v4/gene-GLYMA_03G036700v4/gene-GLYMA_03G202600v4/gene-GLYMA_05G107300v4/gene-GLYMA_05G162100v4/gene-GLYMA_06G185400v4/gene-GLYMA_07G106000v4/gene-GLYMA_08G119700v4/gene-GLYMA_09G172100v4/gene-GLYMA_10G081900v4/gene-GLYMA_10G194500v4/gene-GLY…	GLYMA_01G131800v4/GLYMA_01G173800v4/GLYMA_02G102900v4/GLYMA_02G195900v4/GLYMA_02G234300v4/GLYMA_02G242900v4/GLYMA_02G264200v4/GLYMA_03G036700v4/GLYMA_03G202600v4/GLYMA_05G107300v4/GLYMA_05G162100v4/GLYMA_06G185400v4/GLYMA_07G106000v4/GLYMA_08G119700v4/GLYMA_09G172100v4/GLYMA_10G081900v4/GLYMA_10G194500v4/GLYMA_11G069300v4/GLYMA_11G178046v4/GLYMA_11G214500v4/GLYMA_12G188900v4/GLYMA_12G189000v4/GLY…	30
BP	GO:0042440	pigment metabolic process	4/2104	19/13437	0.346108	1	gene-GLYMA_04G050400v4/gene-GLYMA_05G200500v4/gene-GLYMA_08G005000v4/gene-GLYMA_09G181000v4	GLYMA_04G050400v4/GLYMA_05G200500v4/GLYMA_08G005000v4/GLYMA_09G181000v4	4
BP	GO:0046488	phosphatidylinositol metabolic process	13/2104	73/13437	0.352971	1	gene-GLYMA_03G064400v4/gene-GLYMA_04G206100v4/gene-GLYMA_05G197200v4/gene-GLYMA_06G009800v4/gene-GLYMA_06G159500v4/gene-GLYMA_06G249500v4/gene-GLYMA_13G185200v4/gene-GLYMA_15G068800v4/gene-GLYMA_16G013500v4/gene-GLYMA_19G092000v4/gene-GLYMA_19G133702v4/gene-GLYMA_20G019967v4/gene-GLYMA_20G020033v4	GLYMA_03G064400v4/GLYMA_04G206100v4/GLYMA_05G197200v4/GLYMA_06G009800v4/GLYMA_06G159500v4/GLYMA_06G249500v4/GLYMA_13G185200v4/GLYMA_15G068800v4/GLYMA_16G013500v4/GLYMA_19G092000v4/GLYMA_19G133702v4/GLYMA_20G019967v4/GLYMA_20G020033v4	13
BP	GO:0042221	response to chemical	50/2104	302/13437	0.355888	1	gene-GLYMA_01G137500v4/gene-GLYMA_02G090000v4/gene-GLYMA_02G158350v4/gene-GLYMA_02G239600v4/gene-GLYMA_03G005300v4/gene-GLYMA_03G005400v4/gene-GLYMA_03G005600v4/gene-GLYMA_03G005800v4/gene-GLYMA_04G078000v4/gene-GLYMA_04G198100v4/gene-GLYMA_04G254200v4/gene-GLYMA_05G001700v4/gene-GLYMA_05G196300v4/gene-GLYMA_06G134000v4/gene-GLYMA_06G167500v4/gene-GLYMA_08G010400v4/gene-GLYMA_08G033200v4/gene-GLY…	GLYMA_01G137500v4/GLYMA_02G090000v4/GLYMA_02G158350v4/GLYMA_02G239600v4/GLYMA_03G005300v4/GLYMA_03G005400v4/GLYMA_03G005600v4/GLYMA_03G005800v4/GLYMA_04G078000v4/GLYMA_04G198100v4/GLYMA_04G254200v4/GLYMA_05G001700v4/GLYMA_05G196300v4/GLYMA_06G134000v4/GLYMA_06G167500v4/GLYMA_08G010400v4/GLYMA_08G033200v4/GLYMA_09G073400v4/GLYMA_09G134100v4/GLYMA_09G146800v4/GLYMA_09G179000v4/GLYMA_09G222200v4/GLY…	50
BP	GO:0006790	sulfur compound metabolic process	11/2104	62/13437	0.376813	1	gene-GLYMA_01G160000v4/gene-GLYMA_04G256100v4/gene-GLYMA_09G056800v4/gene-GLYMA_10G144300v4/gene-GLYMA_11G084100v4/gene-GLYMA_16G118800v4/gene-GLYMA_17G184900v4/gene-GLYMA_18G065700v4/gene-GLYMA_19G114500v4/gene-GLYMA_19G210300v4/gene-GLYMA_19G237800v4	GLYMA_01G160000v4/GLYMA_04G256100v4/GLYMA_09G056800v4/GLYMA_10G144300v4/GLYMA_11G084100v4/GLYMA_16G118800v4/GLYMA_17G184900v4/GLYMA_18G065700v4/GLYMA_19G114500v4/GLYMA_19G210300v4/GLYMA_19G237800v4	11
BP	GO:0015718	monocarboxylic acid transport	3/2104	14/13437	0.379174	1	gene-GLYMA_01G002400v4/gene-GLYMA_07G129900v4/gene-GLYMA_08G028800v4	GLYMA_01G002400v4/GLYMA_07G129900v4/GLYMA_08G028800v4	3
BP	GO:0042592	homeostatic process	40/2104	242/13437	0.38025	1	gene-GLYMA_01G041200v4/gene-GLYMA_02G023400v4/gene-GLYMA_02G153000v4/gene-GLYMA_03G001800v4/gene-GLYMA_03G019500v4/gene-GLYMA_03G203500v4/gene-GLYMA_03G210100v4/gene-GLYMA_04G135300v4/gene-GLYMA_06G195100v4/gene-GLYMA_06G245200v4/gene-GLYMA_06G266700v4/gene-GLYMA_07G155200v4/gene-GLYMA_07G250600v4/gene-GLYMA_07G261500v4/gene-GLYMA_08G052400v4/gene-GLYMA_08G295600v4/gene-GLYMA_09G249200v4/gene-GLY…	GLYMA_01G041200v4/GLYMA_02G023400v4/GLYMA_02G153000v4/GLYMA_03G001800v4/GLYMA_03G019500v4/GLYMA_03G203500v4/GLYMA_03G210100v4/GLYMA_04G135300v4/GLYMA_06G195100v4/GLYMA_06G245200v4/GLYMA_06G266700v4/GLYMA_07G155200v4/GLYMA_07G250600v4/GLYMA_07G261500v4/GLYMA_08G052400v4/GLYMA_08G295600v4/GLYMA_09G249200v4/GLYMA_10G021200v4/GLYMA_10G021300v4/GLYMA_10G195200v4/GLYMA_11G166300v4/GLYMA_11G232300v4/GLY…	40
BP	GO:0046474	glycerophospholipid biosynthetic process	6/2104	32/13437	0.385616	1	gene-GLYMA_03G064400v4/gene-GLYMA_08G089000v4/gene-GLYMA_10G268300v4/gene-GLYMA_19G133702v4/gene-GLYMA_20G019967v4/gene-GLYMA_20G020033v4	GLYMA_03G064400v4/GLYMA_08G089000v4/GLYMA_10G268300v4/GLYMA_19G133702v4/GLYMA_20G019967v4/GLYMA_20G020033v4	6
BP	GO:0033865	nucleoside bisphosphate metabolic process	4/2104	21/13437	0.422254	1	gene-GLYMA_01G229200v4/gene-GLYMA_07G039600v4/gene-GLYMA_14G045900v4/gene-GLYMA_16G008400v4	GLYMA_01G229200v4/GLYMA_07G039600v4/GLYMA_14G045900v4/GLYMA_16G008400v4	4
BP	GO:0033875	ribonucleoside bisphosphate metabolic process	4/2104	21/13437	0.422254	1	gene-GLYMA_01G229200v4/gene-GLYMA_07G039600v4/gene-GLYMA_14G045900v4/gene-GLYMA_16G008400v4	GLYMA_01G229200v4/GLYMA_07G039600v4/GLYMA_14G045900v4/GLYMA_16G008400v4	4
BP	GO:0034032	purine nucleoside bisphosphate metabolic process	4/2104	21/13437	0.422254	1	gene-GLYMA_01G229200v4/gene-GLYMA_07G039600v4/gene-GLYMA_14G045900v4/gene-GLYMA_16G008400v4	GLYMA_01G229200v4/GLYMA_07G039600v4/GLYMA_14G045900v4/GLYMA_16G008400v4	4
BP	GO:0043648	dicarboxylic acid metabolic process	4/2104	21/13437	0.422254	1	gene-GLYMA_02G113000v4/gene-GLYMA_02G113100v4/gene-GLYMA_14G102700v4/gene-GLYMA_17G222700v4	GLYMA_02G113000v4/GLYMA_02G113100v4/GLYMA_14G102700v4/GLYMA_17G222700v4	4
BP	GO:0006779	porphyrin-containing compound biosynthetic process	3/2104	15/13437	0.424467	1	gene-GLYMA_04G050400v4/gene-GLYMA_05G200500v4/gene-GLYMA_08G005000v4	GLYMA_04G050400v4/GLYMA_05G200500v4/GLYMA_08G005000v4	3
BP	GO:1901136	carbohydrate derivative catabolic process	5/2104	28/13437	0.451976	1	gene-GLYMA_02G007400v4/gene-GLYMA_02G186600v4/gene-GLYMA_09G038500v4/gene-GLYMA_11G124500v4/gene-GLYMA_15G143600v4	GLYMA_02G007400v4/GLYMA_02G186600v4/GLYMA_09G038500v4/GLYMA_11G124500v4/GLYMA_15G143600v4	5
BP	GO:0065008	regulation of biological quality	48/2104	302/13437	0.47947	1	gene-GLYMA_01G041200v4/gene-GLYMA_01G086900v4/gene-GLYMA_02G023400v4/gene-GLYMA_02G099200v4/gene-GLYMA_02G153000v4/gene-GLYMA_03G001800v4/gene-GLYMA_03G019500v4/gene-GLYMA_03G203500v4/gene-GLYMA_03G210100v4/gene-GLYMA_04G135300v4/gene-GLYMA_06G052100v4/gene-GLYMA_06G195100v4/gene-GLYMA_06G245200v4/gene-GLYMA_06G266700v4/gene-GLYMA_07G155200v4/gene-GLYMA_07G250600v4/gene-GLYMA_07G261500v4/gene-GLY…	GLYMA_01G041200v4/GLYMA_01G086900v4/GLYMA_02G023400v4/GLYMA_02G099200v4/GLYMA_02G153000v4/GLYMA_03G001800v4/GLYMA_03G019500v4/GLYMA_03G203500v4/GLYMA_03G210100v4/GLYMA_04G135300v4/GLYMA_06G052100v4/GLYMA_06G195100v4/GLYMA_06G245200v4/GLYMA_06G266700v4/GLYMA_07G155200v4/GLYMA_07G250600v4/GLYMA_07G261500v4/GLYMA_08G052400v4/GLYMA_08G295600v4/GLYMA_09G063900v4/GLYMA_09G249200v4/GLYMA_10G021200v4/GLY…	48
BP	GO:0006541	glutamine metabolic process	2/2104	10/13437	0.479743	1	gene-GLYMA_14G213300v4/gene-GLYMA_15G102000v4	GLYMA_14G213300v4/GLYMA_15G102000v4	2
BP	GO:0006542	glutamine biosynthetic process	2/2104	10/13437	0.479743	1	gene-GLYMA_14G213300v4/gene-GLYMA_15G102000v4	GLYMA_14G213300v4/GLYMA_15G102000v4	2
BP	GO:0006595	polyamine metabolic process	2/2104	10/13437	0.479743	1	gene-GLYMA_02G128000v4/gene-GLYMA_07G254000v4	GLYMA_02G128000v4/GLYMA_07G254000v4	2
BP	GO:0006596	polyamine biosynthetic process	2/2104	10/13437	0.479743	1	gene-GLYMA_02G128000v4/gene-GLYMA_07G254000v4	GLYMA_02G128000v4/GLYMA_07G254000v4	2
BP	GO:0006825	copper ion transport	2/2104	10/13437	0.479743	1	gene-GLYMA_11G134700v4/gene-GLYMA_18G191300v4	GLYMA_11G134700v4/GLYMA_18G191300v4	2
BP	GO:0019321	pentose metabolic process	2/2104	10/13437	0.479743	1	gene-GLYMA_11G131700v4/gene-GLYMA_12G055900v4	GLYMA_11G131700v4/GLYMA_12G055900v4	2
BP	GO:0019566	arabinose metabolic process	2/2104	10/13437	0.479743	1	gene-GLYMA_11G131700v4/gene-GLYMA_12G055900v4	GLYMA_11G131700v4/GLYMA_12G055900v4	2
BP	GO:0030259	lipid glycosylation	2/2104	10/13437	0.479743	1	gene-GLYMA_05G242000v4/gene-GLYMA_09G252900v4	GLYMA_05G242000v4/GLYMA_09G252900v4	2
BP	GO:0035434	copper ion transmembrane transport	2/2104	10/13437	0.479743	1	gene-GLYMA_11G134700v4/gene-GLYMA_18G191300v4	GLYMA_11G134700v4/GLYMA_18G191300v4	2
BP	GO:0046373	L-arabinose metabolic process	2/2104	10/13437	0.479743	1	gene-GLYMA_11G131700v4/gene-GLYMA_12G055900v4	GLYMA_11G131700v4/GLYMA_12G055900v4	2
BP	GO:0080134	regulation of response to stress	2/2104	10/13437	0.479743	1	gene-GLYMA_02G009500v4/gene-GLYMA_03G229500v4	GLYMA_02G009500v4/GLYMA_03G229500v4	2
BP	GO:0097164	ammonium ion metabolic process	2/2104	10/13437	0.479743	1	gene-GLYMA_02G128000v4/gene-GLYMA_07G254000v4	GLYMA_02G128000v4/GLYMA_07G254000v4	2
BP	GO:0007165	signal transduction	69/2104	436/13437	0.48199	1	gene-GLYMA_01G033200v4/gene-GLYMA_01G039000v4/gene-GLYMA_01G125400v4/gene-GLYMA_01G200800v4/gene-GLYMA_01G220900v4/gene-GLYMA_02G023800v4/gene-GLYMA_02G023900v4/gene-GLYMA_02G087000v4/gene-GLYMA_02G257000v4/gene-GLYMA_03G019500v4/gene-GLYMA_03G048500v4/gene-GLYMA_03G053300v4/gene-GLYMA_03G261300v4/gene-GLYMA_04G247800v4/gene-GLYMA_05G012200v4/gene-GLYMA_05G148100v4/gene-GLYMA_06G114900v4/gene-GLY…	GLYMA_01G033200v4/GLYMA_01G039000v4/GLYMA_01G125400v4/GLYMA_01G200800v4/GLYMA_01G220900v4/GLYMA_02G023800v4/GLYMA_02G023900v4/GLYMA_02G087000v4/GLYMA_02G257000v4/GLYMA_03G019500v4/GLYMA_03G048500v4/GLYMA_03G053300v4/GLYMA_03G261300v4/GLYMA_04G247800v4/GLYMA_05G012200v4/GLYMA_05G148100v4/GLYMA_06G114900v4/GLYMA_06G136600v4/GLYMA_06G263700v4/GLYMA_06G263900v4/GLYMA_06G267400v4/GLYMA_07G049400v4/GLY…	69
BP	GO:0023052	signaling	69/2104	436/13437	0.48199	1	gene-GLYMA_01G033200v4/gene-GLYMA_01G039000v4/gene-GLYMA_01G125400v4/gene-GLYMA_01G200800v4/gene-GLYMA_01G220900v4/gene-GLYMA_02G023800v4/gene-GLYMA_02G023900v4/gene-GLYMA_02G087000v4/gene-GLYMA_02G257000v4/gene-GLYMA_03G019500v4/gene-GLYMA_03G048500v4/gene-GLYMA_03G053300v4/gene-GLYMA_03G261300v4/gene-GLYMA_04G247800v4/gene-GLYMA_05G012200v4/gene-GLYMA_05G148100v4/gene-GLYMA_06G114900v4/gene-GLY…	GLYMA_01G033200v4/GLYMA_01G039000v4/GLYMA_01G125400v4/GLYMA_01G200800v4/GLYMA_01G220900v4/GLYMA_02G023800v4/GLYMA_02G023900v4/GLYMA_02G087000v4/GLYMA_02G257000v4/GLYMA_03G019500v4/GLYMA_03G048500v4/GLYMA_03G053300v4/GLYMA_03G261300v4/GLYMA_04G247800v4/GLYMA_05G012200v4/GLYMA_05G148100v4/GLYMA_06G114900v4/GLYMA_06G136600v4/GLYMA_06G263700v4/GLYMA_06G263900v4/GLYMA_06G267400v4/GLYMA_07G049400v4/GLY…	69
BP	GO:0006643	membrane lipid metabolic process	7/2104	42/13437	0.493241	1	gene-GLYMA_03G064400v4/gene-GLYMA_04G051500v4/gene-GLYMA_06G052300v4/gene-GLYMA_14G104100v4/gene-GLYMA_19G133702v4/gene-GLYMA_20G019967v4/gene-GLYMA_20G020033v4	GLYMA_03G064400v4/GLYMA_04G051500v4/GLYMA_06G052300v4/GLYMA_14G104100v4/GLYMA_19G133702v4/GLYMA_20G019967v4/GLYMA_20G020033v4	7
BP	GO:0006778	porphyrin-containing compound metabolic process	4/2104	23/13437	0.496025	1	gene-GLYMA_04G050400v4/gene-GLYMA_05G200500v4/gene-GLYMA_08G005000v4/gene-GLYMA_09G181000v4	GLYMA_04G050400v4/GLYMA_05G200500v4/GLYMA_08G005000v4/GLYMA_09G181000v4	4
BP	GO:0009066	aspartate family amino acid metabolic process	4/2104	23/13437	0.496025	1	gene-GLYMA_04G256100v4/gene-GLYMA_17G184900v4/gene-GLYMA_18G017200v4/gene-GLYMA_19G114500v4	GLYMA_04G256100v4/GLYMA_17G184900v4/GLYMA_18G017200v4/GLYMA_19G114500v4	4
BP	GO:1901615	organic hydroxy compound metabolic process	4/2104	23/13437	0.496025	1	gene-GLYMA_01G005100v4/gene-GLYMA_05G180600v4/gene-GLYMA_05G224500v4/gene-GLYMA_09G186700v4	GLYMA_01G005100v4/GLYMA_05G180600v4/GLYMA_05G224500v4/GLYMA_09G186700v4	4
BP	GO:0006066	alcohol metabolic process	3/2104	17/13437	0.511038	1	gene-GLYMA_01G005100v4/gene-GLYMA_05G180600v4/gene-GLYMA_05G224500v4	GLYMA_01G005100v4/GLYMA_05G180600v4/GLYMA_05G224500v4	3
BP	GO:0009690	cytokinin metabolic process	3/2104	17/13437	0.511038	1	gene-GLYMA_09G063900v4/gene-GLYMA_11G149100v4/gene-GLYMA_13G104600v4	GLYMA_09G063900v4/GLYMA_11G149100v4/GLYMA_13G104600v4	3
BP	GO:0019751	polyol metabolic process	3/2104	17/13437	0.511038	1	gene-GLYMA_01G005100v4/gene-GLYMA_05G180600v4/gene-GLYMA_05G224500v4	GLYMA_01G005100v4/GLYMA_05G180600v4/GLYMA_05G224500v4	3
BP	GO:0034754	cellular hormone metabolic process	3/2104	17/13437	0.511038	1	gene-GLYMA_09G063900v4/gene-GLYMA_11G149100v4/gene-GLYMA_13G104600v4	GLYMA_09G063900v4/GLYMA_11G149100v4/GLYMA_13G104600v4	3
BP	GO:0045786	negative regulation of cell cycle	3/2104	17/13437	0.511038	1	gene-GLYMA_02G133700v4/gene-GLYMA_04G187800v4/gene-GLYMA_05G085000v4	GLYMA_02G133700v4/GLYMA_04G187800v4/GLYMA_05G085000v4	3
BP	GO:0009719	response to endogenous stimulus	27/2104	171/13437	0.513817	1	gene-GLYMA_01G137500v4/gene-GLYMA_02G239600v4/gene-GLYMA_04G078000v4/gene-GLYMA_04G198100v4/gene-GLYMA_04G254200v4/gene-GLYMA_05G196300v4/gene-GLYMA_06G134000v4/gene-GLYMA_06G167500v4/gene-GLYMA_08G010400v4/gene-GLYMA_09G073400v4/gene-GLYMA_09G222200v4/gene-GLYMA_09G222300v4/gene-GLYMA_11G076200v4/gene-GLYMA_11G145500v4/gene-GLYMA_11G204200v4/gene-GLYMA_12G071000v4/gene-GLYMA_12G076200v4/gene-GLY…	GLYMA_01G137500v4/GLYMA_02G239600v4/GLYMA_04G078000v4/GLYMA_04G198100v4/GLYMA_04G254200v4/GLYMA_05G196300v4/GLYMA_06G134000v4/GLYMA_06G167500v4/GLYMA_08G010400v4/GLYMA_09G073400v4/GLYMA_09G222200v4/GLYMA_09G222300v4/GLYMA_11G076200v4/GLYMA_11G145500v4/GLYMA_11G204200v4/GLYMA_12G071000v4/GLYMA_12G076200v4/GLYMA_13G143200v4/GLYMA_13G221400v4/GLYMA_13G234200v4/GLYMA_13G325200v4/GLYMA_14G166500v4/GLY…	27
BP	GO:0009725	response to hormone	27/2104	171/13437	0.513817	1	gene-GLYMA_01G137500v4/gene-GLYMA_02G239600v4/gene-GLYMA_04G078000v4/gene-GLYMA_04G198100v4/gene-GLYMA_04G254200v4/gene-GLYMA_05G196300v4/gene-GLYMA_06G134000v4/gene-GLYMA_06G167500v4/gene-GLYMA_08G010400v4/gene-GLYMA_09G073400v4/gene-GLYMA_09G222200v4/gene-GLYMA_09G222300v4/gene-GLYMA_11G076200v4/gene-GLYMA_11G145500v4/gene-GLYMA_11G204200v4/gene-GLYMA_12G071000v4/gene-GLYMA_12G076200v4/gene-GLY…	GLYMA_01G137500v4/GLYMA_02G239600v4/GLYMA_04G078000v4/GLYMA_04G198100v4/GLYMA_04G254200v4/GLYMA_05G196300v4/GLYMA_06G134000v4/GLYMA_06G167500v4/GLYMA_08G010400v4/GLYMA_09G073400v4/GLYMA_09G222200v4/GLYMA_09G222300v4/GLYMA_11G076200v4/GLYMA_11G145500v4/GLYMA_11G204200v4/GLYMA_12G071000v4/GLYMA_12G076200v4/GLYMA_13G143200v4/GLYMA_13G221400v4/GLYMA_13G234200v4/GLYMA_13G325200v4/GLYMA_14G166500v4/GLY…	27
BP	GO:0010033	response to organic substance	27/2104	171/13437	0.513817	1	gene-GLYMA_01G137500v4/gene-GLYMA_02G239600v4/gene-GLYMA_04G078000v4/gene-GLYMA_04G198100v4/gene-GLYMA_04G254200v4/gene-GLYMA_05G196300v4/gene-GLYMA_06G134000v4/gene-GLYMA_06G167500v4/gene-GLYMA_08G010400v4/gene-GLYMA_09G073400v4/gene-GLYMA_09G222200v4/gene-GLYMA_09G222300v4/gene-GLYMA_11G076200v4/gene-GLYMA_11G145500v4/gene-GLYMA_11G204200v4/gene-GLYMA_12G071000v4/gene-GLYMA_12G076200v4/gene-GLY…	GLYMA_01G137500v4/GLYMA_02G239600v4/GLYMA_04G078000v4/GLYMA_04G198100v4/GLYMA_04G254200v4/GLYMA_05G196300v4/GLYMA_06G134000v4/GLYMA_06G167500v4/GLYMA_08G010400v4/GLYMA_09G073400v4/GLYMA_09G222200v4/GLYMA_09G222300v4/GLYMA_11G076200v4/GLYMA_11G145500v4/GLYMA_11G204200v4/GLYMA_12G071000v4/GLYMA_12G076200v4/GLYMA_13G143200v4/GLYMA_13G221400v4/GLYMA_13G234200v4/GLYMA_13G325200v4/GLYMA_14G166500v4/GLY…	27
BP	GO:0015985	energy coupled proton transport, down electrochemical gradient	4/2104	24/13437	0.531379	1	gene-GLYMA_04G066000v4/gene-GLYMA_06G067400v4/gene-GLYMA_08G317100v4/gene-GLYMA_13G204800v4	GLYMA_04G066000v4/GLYMA_06G067400v4/GLYMA_08G317100v4/GLYMA_13G204800v4	4
BP	GO:0015986	ATP synthesis coupled proton transport	4/2104	24/13437	0.531379	1	gene-GLYMA_04G066000v4/gene-GLYMA_06G067400v4/gene-GLYMA_08G317100v4/gene-GLYMA_13G204800v4	GLYMA_04G066000v4/GLYMA_06G067400v4/GLYMA_08G317100v4/GLYMA_13G204800v4	4
BP	GO:0006821	chloride transport	2/2104	11/13437	0.532717	1	gene-GLYMA_13G161800v4/gene-GLYMA_16G057600v4	GLYMA_13G161800v4/GLYMA_16G057600v4	2
BP	GO:0042168	heme metabolic process	2/2104	11/13437	0.532717	1	gene-GLYMA_04G050400v4/gene-GLYMA_08G005000v4	GLYMA_04G050400v4/GLYMA_08G005000v4	2
BP	GO:0033014	tetrapyrrole biosynthetic process	5/2104	31/13437	0.546905	1	gene-GLYMA_02G218300v4/gene-GLYMA_04G050400v4/gene-GLYMA_05G200500v4/gene-GLYMA_08G005000v4/gene-GLYMA_08G064700v4	GLYMA_02G218300v4/GLYMA_04G050400v4/GLYMA_05G200500v4/GLYMA_08G005000v4/GLYMA_08G064700v4	5
BP	GO:0006575	cellular modified amino acid metabolic process	4/2104	25/13437	0.565458	1	gene-GLYMA_10G268300v4/gene-GLYMA_12G041000v4/gene-GLYMA_16G034300v4/gene-GLYMA_19G237800v4	GLYMA_10G268300v4/GLYMA_12G041000v4/GLYMA_16G034300v4/GLYMA_19G237800v4	4
BP	GO:0006383	transcription by RNA polymerase III	2/2104	12/13437	0.581865	1	gene-GLYMA_01G232951v4/gene-GLYMA_20G124600v4	GLYMA_01G232951v4/GLYMA_20G124600v4	2
BP	GO:0033013	tetrapyrrole metabolic process	6/2104	39/13437	0.586565	1	gene-GLYMA_02G218300v4/gene-GLYMA_04G050400v4/gene-GLYMA_05G200500v4/gene-GLYMA_08G005000v4/gene-GLYMA_08G064700v4/gene-GLYMA_09G181000v4	GLYMA_02G218300v4/GLYMA_04G050400v4/GLYMA_05G200500v4/GLYMA_08G005000v4/GLYMA_08G064700v4/GLYMA_09G181000v4	6
BP	GO:0000413	protein peptidyl-prolyl isomerization	9/2104	60/13437	0.610595	1	gene-GLYMA_03G251600v4/gene-GLYMA_06G004100v4/gene-GLYMA_07G157800v4/gene-GLYMA_09G245200v4/gene-GLYMA_11G098700v4/gene-GLYMA_12G024700v4/gene-GLYMA_15G202300v4/gene-GLYMA_17G177600v4/gene-GLYMA_19G009700v4	GLYMA_03G251600v4/GLYMA_06G004100v4/GLYMA_07G157800v4/GLYMA_09G245200v4/GLYMA_11G098700v4/GLYMA_12G024700v4/GLYMA_15G202300v4/GLYMA_17G177600v4/GLYMA_19G009700v4	9
BP	GO:0018208	peptidyl-proline modification	9/2104	60/13437	0.610595	1	gene-GLYMA_03G251600v4/gene-GLYMA_06G004100v4/gene-GLYMA_07G157800v4/gene-GLYMA_09G245200v4/gene-GLYMA_11G098700v4/gene-GLYMA_12G024700v4/gene-GLYMA_15G202300v4/gene-GLYMA_17G177600v4/gene-GLYMA_19G009700v4	GLYMA_03G251600v4/GLYMA_06G004100v4/GLYMA_07G157800v4/GLYMA_09G245200v4/GLYMA_11G098700v4/GLYMA_12G024700v4/GLYMA_15G202300v4/GLYMA_17G177600v4/GLYMA_19G009700v4	9
BP	GO:0009605	response to external stimulus	3/2104	20/13437	0.626525	1	gene-GLYMA_02G009500v4/gene-GLYMA_03G229500v4/gene-GLYMA_19G245400v4	GLYMA_02G009500v4/GLYMA_03G229500v4/GLYMA_19G245400v4	3
BP	GO:0042398	cellular modified amino acid biosynthetic process	3/2104	20/13437	0.626525	1	gene-GLYMA_10G268300v4/gene-GLYMA_12G041000v4/gene-GLYMA_19G237800v4	GLYMA_10G268300v4/GLYMA_12G041000v4/GLYMA_19G237800v4	3
BP	GO:0000079	regulation of cyclin-dependent protein serine/threonine kinase activity	2/2104	13/13437	0.627086	1	gene-GLYMA_03G033900v4/gene-GLYMA_16G081700v4	GLYMA_03G033900v4/GLYMA_16G081700v4	2
BP	GO:0001932	regulation of protein phosphorylation	2/2104	13/13437	0.627086	1	gene-GLYMA_03G033900v4/gene-GLYMA_16G081700v4	GLYMA_03G033900v4/GLYMA_16G081700v4	2
BP	GO:0002376	immune system process	2/2104	13/13437	0.627086	1	gene-GLYMA_02G009500v4/gene-GLYMA_03G229500v4	GLYMA_02G009500v4/GLYMA_03G229500v4	2
BP	GO:0006955	immune response	2/2104	13/13437	0.627086	1	gene-GLYMA_02G009500v4/gene-GLYMA_03G229500v4	GLYMA_02G009500v4/GLYMA_03G229500v4	2
BP	GO:0042325	regulation of phosphorylation	2/2104	13/13437	0.627086	1	gene-GLYMA_03G033900v4/gene-GLYMA_16G081700v4	GLYMA_03G033900v4/GLYMA_16G081700v4	2
BP	GO:0043549	regulation of kinase activity	2/2104	13/13437	0.627086	1	gene-GLYMA_03G033900v4/gene-GLYMA_16G081700v4	GLYMA_03G033900v4/GLYMA_16G081700v4	2
BP	GO:0045087	innate immune response	2/2104	13/13437	0.627086	1	gene-GLYMA_02G009500v4/gene-GLYMA_03G229500v4	GLYMA_02G009500v4/GLYMA_03G229500v4	2
BP	GO:0045859	regulation of protein kinase activity	2/2104	13/13437	0.627086	1	gene-GLYMA_03G033900v4/gene-GLYMA_16G081700v4	GLYMA_03G033900v4/GLYMA_16G081700v4	2
BP	GO:0051338	regulation of transferase activity	2/2104	13/13437	0.627086	1	gene-GLYMA_03G033900v4/gene-GLYMA_16G081700v4	GLYMA_03G033900v4/GLYMA_16G081700v4	2
BP	GO:0071900	regulation of protein serine/threonine kinase activity	2/2104	13/13437	0.627086	1	gene-GLYMA_03G033900v4/gene-GLYMA_16G081700v4	GLYMA_03G033900v4/GLYMA_16G081700v4	2
BP	GO:1904029	regulation of cyclin-dependent protein kinase activity	2/2104	13/13437	0.627086	1	gene-GLYMA_03G033900v4/gene-GLYMA_16G081700v4	GLYMA_03G033900v4/GLYMA_16G081700v4	2
BP	GO:0030001	metal ion transport	40/2104	266/13437	0.636861	1	gene-GLYMA_01G031800v4/gene-GLYMA_01G190700v4/gene-GLYMA_02G160500v4/gene-GLYMA_02G285600v4/gene-GLYMA_03G183300v4/gene-GLYMA_03G212400v4/gene-GLYMA_03G264100v4/gene-GLYMA_04G221600v4/gene-GLYMA_06G115800v4/gene-GLYMA_07G088600v4/gene-GLYMA_08G004250v4/gene-GLYMA_08G011100v4/gene-GLYMA_08G039700v4/gene-GLYMA_08G056100v4/gene-GLYMA_08G139200v4/gene-GLYMA_08G164400v4/gene-GLYMA_08G180500v4/gene-GLY…	GLYMA_01G031800v4/GLYMA_01G190700v4/GLYMA_02G160500v4/GLYMA_02G285600v4/GLYMA_03G183300v4/GLYMA_03G212400v4/GLYMA_03G264100v4/GLYMA_04G221600v4/GLYMA_06G115800v4/GLYMA_07G088600v4/GLYMA_08G004250v4/GLYMA_08G011100v4/GLYMA_08G039700v4/GLYMA_08G056100v4/GLYMA_08G139200v4/GLYMA_08G164400v4/GLYMA_08G180500v4/GLYMA_08G218200v4/GLYMA_10G055300v4/GLYMA_10G275300v4/GLYMA_11G134700v4/GLYMA_13G004400v4/GLY…	40
BP	GO:0006633	fatty acid biosynthetic process	8/2104	55/13437	0.646796	1	gene-GLYMA_04G149300v4/gene-GLYMA_04G151600v4/gene-GLYMA_06G168100v4/gene-GLYMA_06G211300v4/gene-GLYMA_06G214800v4/gene-GLYMA_10G179400v4/gene-GLYMA_20G152500v4/gene-GLYMA_20G210900v4	GLYMA_04G149300v4/GLYMA_04G151600v4/GLYMA_06G168100v4/GLYMA_06G211300v4/GLYMA_06G214800v4/GLYMA_10G179400v4/GLYMA_20G152500v4/GLYMA_20G210900v4	8
BP	GO:0006497	protein lipidation	4/2104	28/13437	0.65881	1	gene-GLYMA_03G064400v4/gene-GLYMA_19G133702v4/gene-GLYMA_20G019967v4/gene-GLYMA_20G020033v4	GLYMA_03G064400v4/GLYMA_19G133702v4/GLYMA_20G019967v4/GLYMA_20G020033v4	4
BP	GO:0006505	GPI anchor metabolic process	4/2104	28/13437	0.65881	1	gene-GLYMA_03G064400v4/gene-GLYMA_19G133702v4/gene-GLYMA_20G019967v4/gene-GLYMA_20G020033v4	GLYMA_03G064400v4/GLYMA_19G133702v4/GLYMA_20G019967v4/GLYMA_20G020033v4	4
BP	GO:0006506	GPI anchor biosynthetic process	4/2104	28/13437	0.65881	1	gene-GLYMA_03G064400v4/gene-GLYMA_19G133702v4/gene-GLYMA_20G019967v4/gene-GLYMA_20G020033v4	GLYMA_03G064400v4/GLYMA_19G133702v4/GLYMA_20G019967v4/GLYMA_20G020033v4	4
BP	GO:0006661	phosphatidylinositol biosynthetic process	4/2104	28/13437	0.65881	1	gene-GLYMA_03G064400v4/gene-GLYMA_19G133702v4/gene-GLYMA_20G019967v4/gene-GLYMA_20G020033v4	GLYMA_03G064400v4/GLYMA_19G133702v4/GLYMA_20G019967v4/GLYMA_20G020033v4	4
BP	GO:0042157	lipoprotein metabolic process	4/2104	28/13437	0.65881	1	gene-GLYMA_03G064400v4/gene-GLYMA_19G133702v4/gene-GLYMA_20G019967v4/gene-GLYMA_20G020033v4	GLYMA_03G064400v4/GLYMA_19G133702v4/GLYMA_20G019967v4/GLYMA_20G020033v4	4
BP	GO:0042158	lipoprotein biosynthetic process	4/2104	28/13437	0.65881	1	gene-GLYMA_03G064400v4/gene-GLYMA_19G133702v4/gene-GLYMA_20G019967v4/gene-GLYMA_20G020033v4	GLYMA_03G064400v4/GLYMA_19G133702v4/GLYMA_20G019967v4/GLYMA_20G020033v4	4
BP	GO:0006415	translational termination	3/2104	21/13437	0.66057	1	gene-GLYMA_03G008400v4/gene-GLYMA_03G231500v4/gene-GLYMA_09G156302v4	GLYMA_03G008400v4/GLYMA_03G231500v4/GLYMA_09G156302v4	3
BP	GO:0006869	lipid transport	3/2104	21/13437	0.66057	1	gene-GLYMA_01G002400v4/gene-GLYMA_07G129900v4/gene-GLYMA_08G028800v4	GLYMA_01G002400v4/GLYMA_07G129900v4/GLYMA_08G028800v4	3
BP	GO:0009067	aspartate family amino acid biosynthetic process	3/2104	21/13437	0.66057	1	gene-GLYMA_17G184900v4/gene-GLYMA_18G017200v4/gene-GLYMA_19G114500v4	GLYMA_17G184900v4/GLYMA_18G017200v4/GLYMA_19G114500v4	3
BP	GO:0015693	magnesium ion transport	3/2104	21/13437	0.66057	1	gene-GLYMA_08G004250v4/gene-GLYMA_14G097400v4/gene-GLYMA_17G227100v4	GLYMA_08G004250v4/GLYMA_14G097400v4/GLYMA_17G227100v4	3
BP	GO:0070838	divalent metal ion transport	3/2104	21/13437	0.66057	1	gene-GLYMA_08G004250v4/gene-GLYMA_14G097400v4/gene-GLYMA_17G227100v4	GLYMA_08G004250v4/GLYMA_14G097400v4/GLYMA_17G227100v4	3
BP	GO:0072511	divalent inorganic cation transport	3/2104	21/13437	0.66057	1	gene-GLYMA_08G004250v4/gene-GLYMA_14G097400v4/gene-GLYMA_17G227100v4	GLYMA_08G004250v4/GLYMA_14G097400v4/GLYMA_17G227100v4	3
BP	GO:0072528	pyrimidine-containing compound biosynthetic process	3/2104	21/13437	0.66057	1	gene-GLYMA_17G012702v4/gene-GLYMA_18G065700v4/gene-GLYMA_19G210300v4	GLYMA_17G012702v4/GLYMA_18G065700v4/GLYMA_19G210300v4	3
BP	GO:0009072	aromatic amino acid family metabolic process	6/2104	42/13437	0.661662	1	gene-GLYMA_02G255400v4/gene-GLYMA_06G234200v4/gene-GLYMA_10G263400v4/gene-GLYMA_14G061200v4/gene-GLYMA_18G029300v4/gene-GLYMA_19G020800v4	GLYMA_02G255400v4/GLYMA_06G234200v4/GLYMA_10G263400v4/GLYMA_14G061200v4/GLYMA_18G029300v4/GLYMA_19G020800v4	6
BP	GO:1901605	alpha-amino acid metabolic process	16/2104	110/13437	0.666368	1	gene-GLYMA_01G160000v4/gene-GLYMA_02G255400v4/gene-GLYMA_04G256100v4/gene-GLYMA_05G046900v4/gene-GLYMA_06G052100v4/gene-GLYMA_06G234200v4/gene-GLYMA_10G263400v4/gene-GLYMA_11G084100v4/gene-GLYMA_14G061200v4/gene-GLYMA_14G213300v4/gene-GLYMA_15G102000v4/gene-GLYMA_16G118800v4/gene-GLYMA_17G184900v4/gene-GLYMA_18G017200v4/gene-GLYMA_18G029300v4/gene-GLYMA_19G114500v4	GLYMA_01G160000v4/GLYMA_02G255400v4/GLYMA_04G256100v4/GLYMA_05G046900v4/GLYMA_06G052100v4/GLYMA_06G234200v4/GLYMA_10G263400v4/GLYMA_11G084100v4/GLYMA_14G061200v4/GLYMA_14G213300v4/GLYMA_15G102000v4/GLYMA_16G118800v4/GLYMA_17G184900v4/GLYMA_18G017200v4/GLYMA_18G029300v4/GLYMA_19G114500v4	16
BP	GO:0006094	gluconeogenesis	2/2104	14/13437	0.668405	1	gene-GLYMA_01G097400v4/gene-GLYMA_08G273100v4	GLYMA_01G097400v4/GLYMA_08G273100v4	2
BP	GO:0019319	hexose biosynthetic process	2/2104	14/13437	0.668405	1	gene-GLYMA_01G097400v4/gene-GLYMA_08G273100v4	GLYMA_01G097400v4/GLYMA_08G273100v4	2
BP	GO:0046364	monosaccharide biosynthetic process	2/2104	14/13437	0.668405	1	gene-GLYMA_01G097400v4/gene-GLYMA_08G273100v4	GLYMA_01G097400v4/GLYMA_08G273100v4	2
BP	GO:0007010	cytoskeleton organization	6/2104	43/13437	0.684695	1	gene-GLYMA_03G127500v4/gene-GLYMA_05G239100v4/gene-GLYMA_08G333900v4/gene-GLYMA_09G013100v4/gene-GLYMA_10G136400v4/gene-GLYMA_15G118000v4	GLYMA_03G127500v4/GLYMA_05G239100v4/GLYMA_08G333900v4/GLYMA_09G013100v4/GLYMA_10G136400v4/GLYMA_15G118000v4	6
BP	GO:0005996	monosaccharide metabolic process	7/2104	50/13437	0.685739	1	gene-GLYMA_01G097400v4/gene-GLYMA_02G046800v4/gene-GLYMA_02G228700v4/gene-GLYMA_08G273100v4/gene-GLYMA_11G131700v4/gene-GLYMA_12G055900v4/gene-GLYMA_14G195700v4	GLYMA_01G097400v4/GLYMA_02G046800v4/GLYMA_02G228700v4/GLYMA_08G273100v4/GLYMA_11G131700v4/GLYMA_12G055900v4/GLYMA_14G195700v4	7
BP	GO:0000041	transition metal ion transport	2/2104	15/13437	0.705934	1	gene-GLYMA_11G134700v4/gene-GLYMA_18G191300v4	GLYMA_11G134700v4/GLYMA_18G191300v4	2
BP	GO:0009309	amine biosynthetic process	2/2104	15/13437	0.705934	1	gene-GLYMA_02G128000v4/gene-GLYMA_07G254000v4	GLYMA_02G128000v4/GLYMA_07G254000v4	2
BP	GO:0042401	cellular biogenic amine biosynthetic process	2/2104	15/13437	0.705934	1	gene-GLYMA_02G128000v4/gene-GLYMA_07G254000v4	GLYMA_02G128000v4/GLYMA_07G254000v4	2
BP	GO:0042558	pteridine-containing compound metabolic process	2/2104	15/13437	0.705934	1	gene-GLYMA_12G041000v4/gene-GLYMA_16G034300v4	GLYMA_12G041000v4/GLYMA_16G034300v4	2
BP	GO:0006664	glycolipid metabolic process	5/2104	37/13437	0.708615	1	gene-GLYMA_03G064400v4/gene-GLYMA_14G104100v4/gene-GLYMA_19G133702v4/gene-GLYMA_20G019967v4/gene-GLYMA_20G020033v4	GLYMA_03G064400v4/GLYMA_14G104100v4/GLYMA_19G133702v4/GLYMA_20G019967v4/GLYMA_20G020033v4	5
BP	GO:0009247	glycolipid biosynthetic process	5/2104	37/13437	0.708615	1	gene-GLYMA_03G064400v4/gene-GLYMA_14G104100v4/gene-GLYMA_19G133702v4/gene-GLYMA_20G019967v4/gene-GLYMA_20G020033v4	GLYMA_03G064400v4/GLYMA_14G104100v4/GLYMA_19G133702v4/GLYMA_20G019967v4/GLYMA_20G020033v4	5
BP	GO:0046467	membrane lipid biosynthetic process	5/2104	37/13437	0.708615	1	gene-GLYMA_03G064400v4/gene-GLYMA_14G104100v4/gene-GLYMA_19G133702v4/gene-GLYMA_20G019967v4/gene-GLYMA_20G020033v4	GLYMA_03G064400v4/GLYMA_14G104100v4/GLYMA_19G133702v4/GLYMA_20G019967v4/GLYMA_20G020033v4	5
BP	GO:1903509	liposaccharide metabolic process	5/2104	37/13437	0.708615	1	gene-GLYMA_03G064400v4/gene-GLYMA_14G104100v4/gene-GLYMA_19G133702v4/gene-GLYMA_20G019967v4/gene-GLYMA_20G020033v4	GLYMA_03G064400v4/GLYMA_14G104100v4/GLYMA_19G133702v4/GLYMA_20G019967v4/GLYMA_20G020033v4	5
BP	GO:0006631	fatty acid metabolic process	10/2104	72/13437	0.709219	1	gene-GLYMA_04G149300v4/gene-GLYMA_04G151600v4/gene-GLYMA_05G180100v4/gene-GLYMA_06G168100v4/gene-GLYMA_06G211300v4/gene-GLYMA_06G214800v4/gene-GLYMA_06G254700v4/gene-GLYMA_10G179400v4/gene-GLYMA_20G152500v4/gene-GLYMA_20G210900v4	GLYMA_04G149300v4/GLYMA_04G151600v4/GLYMA_05G180100v4/GLYMA_06G168100v4/GLYMA_06G211300v4/GLYMA_06G214800v4/GLYMA_06G254700v4/GLYMA_10G179400v4/GLYMA_20G152500v4/GLYMA_20G210900v4	10
BP	GO:0009064	glutamine family amino acid metabolic process	3/2104	23/13437	0.721748	1	gene-GLYMA_05G046900v4/gene-GLYMA_14G213300v4/gene-GLYMA_15G102000v4	GLYMA_05G046900v4/GLYMA_14G213300v4/GLYMA_15G102000v4	3
BP	GO:0009084	glutamine family amino acid biosynthetic process	3/2104	23/13437	0.721748	1	gene-GLYMA_05G046900v4/gene-GLYMA_14G213300v4/gene-GLYMA_15G102000v4	GLYMA_05G046900v4/GLYMA_14G213300v4/GLYMA_15G102000v4	3
BP	GO:0051726	regulation of cell cycle	5/2104	38/13437	0.731178	1	gene-GLYMA_02G133700v4/gene-GLYMA_03G033900v4/gene-GLYMA_04G187800v4/gene-GLYMA_05G085000v4/gene-GLYMA_16G081700v4	GLYMA_02G133700v4/GLYMA_03G033900v4/GLYMA_04G187800v4/GLYMA_05G085000v4/GLYMA_16G081700v4	5
BP	GO:0016042	lipid catabolic process	2/2104	16/13437	0.739847	1	gene-GLYMA_05G180100v4/gene-GLYMA_18G040500v4	GLYMA_05G180100v4/GLYMA_18G040500v4	2
BP	GO:1901264	carbohydrate derivative transport	2/2104	16/13437	0.739847	1	gene-GLYMA_13G302800v4/gene-GLYMA_15G066400v4	GLYMA_13G302800v4/GLYMA_15G066400v4	2
BP	GO:0010876	lipid localization	3/2104	24/13437	0.748944	1	gene-GLYMA_01G002400v4/gene-GLYMA_07G129900v4/gene-GLYMA_08G028800v4	GLYMA_01G002400v4/GLYMA_07G129900v4/GLYMA_08G028800v4	3
BP	GO:0072527	pyrimidine-containing compound metabolic process	3/2104	24/13437	0.748944	1	gene-GLYMA_17G012702v4/gene-GLYMA_18G065700v4/gene-GLYMA_19G210300v4	GLYMA_17G012702v4/GLYMA_18G065700v4/GLYMA_19G210300v4	3
BP	GO:0016052	carbohydrate catabolic process	14/2104	103/13437	0.758009	1	gene-GLYMA_01G005100v4/gene-GLYMA_05G224500v4/gene-GLYMA_06G301500v4/gene-GLYMA_07G126400v4/gene-GLYMA_09G007900v4/gene-GLYMA_10G066700v4/gene-GLYMA_11G039400v4/gene-GLYMA_11G111400v4/gene-GLYMA_12G037400v4/gene-GLYMA_13G151800v4/gene-GLYMA_13G215000v4/gene-GLYMA_15G098100v4/gene-GLYMA_15G261900v4/gene-GLYMA_17G150100v4	GLYMA_01G005100v4/GLYMA_05G224500v4/GLYMA_06G301500v4/GLYMA_07G126400v4/GLYMA_09G007900v4/GLYMA_10G066700v4/GLYMA_11G039400v4/GLYMA_11G111400v4/GLYMA_12G037400v4/GLYMA_13G151800v4/GLYMA_13G215000v4/GLYMA_15G098100v4/GLYMA_15G261900v4/GLYMA_17G150100v4	14
BP	GO:0008654	phospholipid biosynthetic process	7/2104	54/13437	0.762116	1	gene-GLYMA_03G064400v4/gene-GLYMA_05G180600v4/gene-GLYMA_08G089000v4/gene-GLYMA_10G268300v4/gene-GLYMA_19G133702v4/gene-GLYMA_20G019967v4/gene-GLYMA_20G020033v4	GLYMA_03G064400v4/GLYMA_05G180600v4/GLYMA_08G089000v4/GLYMA_10G268300v4/GLYMA_19G133702v4/GLYMA_20G019967v4/GLYMA_20G020033v4	7
BP	GO:0006334	nucleosome assembly	5/2104	40/13437	0.772429	1	gene-GLYMA_10G015700v4/gene-GLYMA_10G163300v4/gene-GLYMA_11G075500v4/gene-GLYMA_18G040200v4/gene-GLYMA_20G225900v4	GLYMA_10G015700v4/GLYMA_10G163300v4/GLYMA_11G075500v4/GLYMA_18G040200v4/GLYMA_20G225900v4	5
BP	GO:0019318	hexose metabolic process	5/2104	40/13437	0.772429	1	gene-GLYMA_01G097400v4/gene-GLYMA_02G046800v4/gene-GLYMA_02G228700v4/gene-GLYMA_08G273100v4/gene-GLYMA_14G195700v4	GLYMA_01G097400v4/GLYMA_02G046800v4/GLYMA_02G228700v4/GLYMA_08G273100v4/GLYMA_14G195700v4	5
BP	GO:0031497	chromatin assembly	5/2104	40/13437	0.772429	1	gene-GLYMA_10G015700v4/gene-GLYMA_10G163300v4/gene-GLYMA_11G075500v4/gene-GLYMA_18G040200v4/gene-GLYMA_20G225900v4	GLYMA_10G015700v4/GLYMA_10G163300v4/GLYMA_11G075500v4/GLYMA_18G040200v4/GLYMA_20G225900v4	5
BP	GO:0048523	negative regulation of cellular process	4/2104	33/13437	0.781929	1	gene-GLYMA_02G133700v4/gene-GLYMA_04G187800v4/gene-GLYMA_05G085000v4/gene-GLYMA_20G124600v4	GLYMA_02G133700v4/GLYMA_04G187800v4/GLYMA_05G085000v4/GLYMA_20G124600v4	4
BP	GO:0034728	nucleosome organization	5/2104	41/13437	0.791155	1	gene-GLYMA_10G015700v4/gene-GLYMA_10G163300v4/gene-GLYMA_11G075500v4/gene-GLYMA_18G040200v4/gene-GLYMA_20G225900v4	GLYMA_10G015700v4/GLYMA_10G163300v4/GLYMA_11G075500v4/GLYMA_18G040200v4/GLYMA_20G225900v4	5
BP	GO:0006333	chromatin assembly or disassembly	5/2104	42/13437	0.808654	1	gene-GLYMA_10G015700v4/gene-GLYMA_10G163300v4/gene-GLYMA_11G075500v4/gene-GLYMA_18G040200v4/gene-GLYMA_20G225900v4	GLYMA_10G015700v4/GLYMA_10G163300v4/GLYMA_11G075500v4/GLYMA_18G040200v4/GLYMA_20G225900v4	5
BP	GO:0015711	organic anion transport	6/2104	50/13437	0.816273	1	gene-GLYMA_01G002400v4/gene-GLYMA_05G112700v4/gene-GLYMA_07G129900v4/gene-GLYMA_08G028800v4/gene-GLYMA_12G188500v4/gene-GLYMA_20G114100v4	GLYMA_01G002400v4/GLYMA_05G112700v4/GLYMA_07G129900v4/GLYMA_08G028800v4/GLYMA_12G188500v4/GLYMA_20G114100v4	6
BP	GO:0015849	organic acid transport	6/2104	50/13437	0.816273	1	gene-GLYMA_01G002400v4/gene-GLYMA_05G112700v4/gene-GLYMA_07G129900v4/gene-GLYMA_08G028800v4/gene-GLYMA_12G188500v4/gene-GLYMA_20G114100v4	GLYMA_01G002400v4/GLYMA_05G112700v4/GLYMA_07G129900v4/GLYMA_08G028800v4/GLYMA_12G188500v4/GLYMA_20G114100v4	6
BP	GO:0046942	carboxylic acid transport	6/2104	50/13437	0.816273	1	gene-GLYMA_01G002400v4/gene-GLYMA_05G112700v4/gene-GLYMA_07G129900v4/gene-GLYMA_08G028800v4/gene-GLYMA_12G188500v4/gene-GLYMA_20G114100v4	GLYMA_01G002400v4/GLYMA_05G112700v4/GLYMA_07G129900v4/GLYMA_08G028800v4/GLYMA_12G188500v4/GLYMA_20G114100v4	6
BP	GO:0000160	phosphorelay signal transduction system	14/2104	108/13437	0.816485	1	gene-GLYMA_01G200800v4/gene-GLYMA_02G087000v4/gene-GLYMA_03G261300v4/gene-GLYMA_04G247800v4/gene-GLYMA_05G148100v4/gene-GLYMA_06G114900v4/gene-GLYMA_06G136600v4/gene-GLYMA_07G049400v4/gene-GLYMA_08G201100v4/gene-GLYMA_11G041300v4/gene-GLYMA_15G099800v4/gene-GLYMA_17G217100v4/gene-GLYMA_18G069300v4/gene-GLYMA_19G260400v4	GLYMA_01G200800v4/GLYMA_02G087000v4/GLYMA_03G261300v4/GLYMA_04G247800v4/GLYMA_05G148100v4/GLYMA_06G114900v4/GLYMA_06G136600v4/GLYMA_07G049400v4/GLYMA_08G201100v4/GLYMA_11G041300v4/GLYMA_15G099800v4/GLYMA_17G217100v4/GLYMA_18G069300v4/GLYMA_19G260400v4	14
BP	GO:0006556	S-adenosylmethionine biosynthetic process	1/2104	10/13437	0.817965	1	gene-GLYMA_10G144300v4	GLYMA_10G144300v4	1
BP	GO:0007346	regulation of mitotic cell cycle	1/2104	10/13437	0.817965	1	gene-GLYMA_04G187800v4	GLYMA_04G187800v4	1
BP	GO:0009081	branched-chain amino acid metabolic process	1/2104	10/13437	0.817965	1	gene-GLYMA_12G122900v4	GLYMA_12G122900v4	1
BP	GO:0009082	branched-chain amino acid biosynthetic process	1/2104	10/13437	0.817965	1	gene-GLYMA_12G122900v4	GLYMA_12G122900v4	1
BP	GO:0010564	regulation of cell cycle process	1/2104	10/13437	0.817965	1	gene-GLYMA_04G187800v4	GLYMA_04G187800v4	1
BP	GO:0033044	regulation of chromosome organization	1/2104	10/13437	0.817965	1	gene-GLYMA_04G187800v4	GLYMA_04G187800v4	1
BP	GO:0042559	pteridine-containing compound biosynthetic process	1/2104	10/13437	0.817965	1	gene-GLYMA_12G041000v4	GLYMA_12G041000v4	1
BP	GO:0046165	alcohol biosynthetic process	1/2104	10/13437	0.817965	1	gene-GLYMA_05G180600v4	GLYMA_05G180600v4	1
BP	GO:0046173	polyol biosynthetic process	1/2104	10/13437	0.817965	1	gene-GLYMA_05G180600v4	GLYMA_05G180600v4	1
BP	GO:0046500	S-adenosylmethionine metabolic process	1/2104	10/13437	0.817965	1	gene-GLYMA_10G144300v4	GLYMA_10G144300v4	1
BP	GO:0019220	regulation of phosphate metabolic process	2/2104	19/13437	0.822103	1	gene-GLYMA_03G033900v4/gene-GLYMA_16G081700v4	GLYMA_03G033900v4/GLYMA_16G081700v4	2
BP	GO:0031399	regulation of protein modification process	2/2104	19/13437	0.822103	1	gene-GLYMA_03G033900v4/gene-GLYMA_16G081700v4	GLYMA_03G033900v4/GLYMA_16G081700v4	2
BP	GO:0051174	regulation of phosphorus metabolic process	2/2104	19/13437	0.822103	1	gene-GLYMA_03G033900v4/gene-GLYMA_16G081700v4	GLYMA_03G033900v4/GLYMA_16G081700v4	2
BP	GO:0006323	DNA packaging	5/2104	44/13437	0.840129	1	gene-GLYMA_10G015700v4/gene-GLYMA_10G163300v4/gene-GLYMA_11G075500v4/gene-GLYMA_18G040200v4/gene-GLYMA_20G225900v4	GLYMA_10G015700v4/GLYMA_10G163300v4/GLYMA_11G075500v4/GLYMA_18G040200v4/GLYMA_20G225900v4	5
BP	GO:0065004	protein-DNA complex assembly	5/2104	44/13437	0.840129	1	gene-GLYMA_10G015700v4/gene-GLYMA_10G163300v4/gene-GLYMA_11G075500v4/gene-GLYMA_18G040200v4/gene-GLYMA_20G225900v4	GLYMA_10G015700v4/GLYMA_10G163300v4/GLYMA_11G075500v4/GLYMA_18G040200v4/GLYMA_20G225900v4	5
BP	GO:0051187	cofactor catabolic process	1/2104	11/13437	0.84649	1	gene-GLYMA_09G181000v4	GLYMA_09G181000v4	1
BP	GO:0071804	cellular potassium ion transport	4/2104	37/13437	0.852585	1	gene-GLYMA_01G031800v4/gene-GLYMA_03G264100v4/gene-GLYMA_04G221600v4/gene-GLYMA_08G056100v4	GLYMA_01G031800v4/GLYMA_03G264100v4/GLYMA_04G221600v4/GLYMA_08G056100v4	4
BP	GO:0071805	potassium ion transmembrane transport	4/2104	37/13437	0.852585	1	gene-GLYMA_01G031800v4/gene-GLYMA_03G264100v4/gene-GLYMA_04G221600v4/gene-GLYMA_08G056100v4	GLYMA_01G031800v4/GLYMA_03G264100v4/GLYMA_04G221600v4/GLYMA_08G056100v4	4
BP	GO:0071824	protein-DNA complex subunit organization	5/2104	45/13437	0.854196	1	gene-GLYMA_10G015700v4/gene-GLYMA_10G163300v4/gene-GLYMA_11G075500v4/gene-GLYMA_18G040200v4/gene-GLYMA_20G225900v4	GLYMA_10G015700v4/GLYMA_10G163300v4/GLYMA_11G075500v4/GLYMA_18G040200v4/GLYMA_20G225900v4	5
BP	GO:0022411	cellular component disassembly	3/2104	29/13437	0.854274	1	gene-GLYMA_03G008400v4/gene-GLYMA_03G231500v4/gene-GLYMA_09G156302v4	GLYMA_03G008400v4/GLYMA_03G231500v4/GLYMA_09G156302v4	3
BP	GO:0032984	protein-containing complex disassembly	3/2104	29/13437	0.854274	1	gene-GLYMA_03G008400v4/gene-GLYMA_03G231500v4/gene-GLYMA_09G156302v4	GLYMA_03G008400v4/GLYMA_03G231500v4/GLYMA_09G156302v4	3
BP	GO:0043624	cellular protein complex disassembly	3/2104	29/13437	0.854274	1	gene-GLYMA_03G008400v4/gene-GLYMA_03G231500v4/gene-GLYMA_09G156302v4	GLYMA_03G008400v4/GLYMA_03G231500v4/GLYMA_09G156302v4	3
BP	GO:0006487	protein N-linked glycosylation	2/2104	21/13437	0.863125	1	gene-GLYMA_05G175000v4/gene-GLYMA_08G132300v4	GLYMA_05G175000v4/GLYMA_08G132300v4	2
BP	GO:0009733	response to auxin	15/2104	121/13437	0.870038	1	gene-GLYMA_01G137500v4/gene-GLYMA_04G078000v4/gene-GLYMA_04G198100v4/gene-GLYMA_05G196300v4/gene-GLYMA_06G134000v4/gene-GLYMA_06G167500v4/gene-GLYMA_08G010400v4/gene-GLYMA_09G073400v4/gene-GLYMA_09G222200v4/gene-GLYMA_09G222300v4/gene-GLYMA_11G076200v4/gene-GLYMA_13G143200v4/gene-GLYMA_17G256700v4/gene-GLYMA_19G195200v4/gene-GLYMA_19G258800v4	GLYMA_01G137500v4/GLYMA_04G078000v4/GLYMA_04G198100v4/GLYMA_05G196300v4/GLYMA_06G134000v4/GLYMA_06G167500v4/GLYMA_08G010400v4/GLYMA_09G073400v4/GLYMA_09G222200v4/GLYMA_09G222300v4/GLYMA_11G076200v4/GLYMA_13G143200v4/GLYMA_17G256700v4/GLYMA_19G195200v4/GLYMA_19G258800v4	15
BP	GO:0006308	DNA catabolic process	1/2104	12/13437	0.870546	1	gene-GLYMA_16G019200v4	GLYMA_16G019200v4	1
BP	GO:0006310	DNA recombination	1/2104	12/13437	0.870546	1	gene-GLYMA_20G205600v4	GLYMA_20G205600v4	1
BP	GO:1901617	organic hydroxy compound biosynthetic process	1/2104	12/13437	0.870546	1	gene-GLYMA_05G180600v4	GLYMA_05G180600v4	1
BP	GO:0072330	monocarboxylic acid biosynthetic process	19/2104	150/13437	0.87192	1	gene-GLYMA_01G086900v4/gene-GLYMA_02G099200v4/gene-GLYMA_04G149300v4/gene-GLYMA_04G151600v4/gene-GLYMA_06G168100v4/gene-GLYMA_06G211300v4/gene-GLYMA_06G214800v4/gene-GLYMA_07G126400v4/gene-GLYMA_09G007900v4/gene-GLYMA_10G066700v4/gene-GLYMA_10G179400v4/gene-GLYMA_11G111400v4/gene-GLYMA_12G037400v4/gene-GLYMA_13G151800v4/gene-GLYMA_15G261900v4/gene-GLYMA_18G017200v4/gene-GLYMA_18G280900v4/gene-GLY…	GLYMA_01G086900v4/GLYMA_02G099200v4/GLYMA_04G149300v4/GLYMA_04G151600v4/GLYMA_06G168100v4/GLYMA_06G211300v4/GLYMA_06G214800v4/GLYMA_07G126400v4/GLYMA_09G007900v4/GLYMA_10G066700v4/GLYMA_10G179400v4/GLYMA_11G111400v4/GLYMA_12G037400v4/GLYMA_13G151800v4/GLYMA_15G261900v4/GLYMA_18G017200v4/GLYMA_18G280900v4/GLYMA_20G152500v4/GLYMA_20G210900v4	19
BP	GO:0022402	cell cycle process	4/2104	39/13437	0.879945	1	gene-GLYMA_02G133700v4/gene-GLYMA_04G187800v4/gene-GLYMA_05G085000v4/gene-GLYMA_11G193300v4	GLYMA_02G133700v4/GLYMA_04G187800v4/GLYMA_05G085000v4/GLYMA_11G193300v4	4
BP	GO:0000280	nuclear division	2/2104	22/13437	0.880207	1	gene-GLYMA_04G187800v4/gene-GLYMA_11G193300v4	GLYMA_04G187800v4/GLYMA_11G193300v4	2
BP	GO:0005985	sucrose metabolic process	2/2104	22/13437	0.880207	1	gene-GLYMA_06G323700v4/gene-GLYMA_15G182600v4	GLYMA_06G323700v4/GLYMA_15G182600v4	2
BP	GO:0098813	nuclear chromosome segregation	2/2104	22/13437	0.880207	1	gene-GLYMA_04G187800v4/gene-GLYMA_11G193300v4	GLYMA_04G187800v4/GLYMA_11G193300v4	2
BP	GO:0006558	L-phenylalanine metabolic process	1/2104	13/13437	0.890835	1	gene-GLYMA_06G234200v4	GLYMA_06G234200v4	1
BP	GO:0016255	attachment of GPI anchor to protein	1/2104	13/13437	0.890835	1	gene-GLYMA_03G064400v4	GLYMA_03G064400v4	1
BP	GO:1902221	erythrose 4-phosphate/phosphoenolpyruvate family amino acid metabolic process	1/2104	13/13437	0.890835	1	gene-GLYMA_06G234200v4	GLYMA_06G234200v4	1
BP	GO:0010639	negative regulation of organelle organization	1/2104	14/13437	0.907945	1	gene-GLYMA_04G187800v4	GLYMA_04G187800v4	1
BP	GO:0051129	negative regulation of cellular component organization	1/2104	14/13437	0.907945	1	gene-GLYMA_04G187800v4	GLYMA_04G187800v4	1
BP	GO:0006835	dicarboxylic acid transport	3/2104	33/13437	0.908448	1	gene-GLYMA_05G112700v4/gene-GLYMA_12G188500v4/gene-GLYMA_20G114100v4	GLYMA_05G112700v4/GLYMA_12G188500v4/GLYMA_20G114100v4	3
BP	GO:0015740	C4-dicarboxylate transport	3/2104	33/13437	0.908448	1	gene-GLYMA_05G112700v4/gene-GLYMA_12G188500v4/gene-GLYMA_20G114100v4	GLYMA_05G112700v4/GLYMA_12G188500v4/GLYMA_20G114100v4	3
BP	GO:0015743	malate transport	3/2104	33/13437	0.908448	1	gene-GLYMA_05G112700v4/gene-GLYMA_12G188500v4/gene-GLYMA_20G114100v4	GLYMA_05G112700v4/GLYMA_12G188500v4/GLYMA_20G114100v4	3
BP	GO:0006006	glucose metabolic process	2/2104	25/13437	0.920311	1	gene-GLYMA_01G097400v4/gene-GLYMA_08G273100v4	GLYMA_01G097400v4/GLYMA_08G273100v4	2
BP	GO:0015931	nucleobase-containing compound transport	2/2104	25/13437	0.920311	1	gene-GLYMA_13G302800v4/gene-GLYMA_15G066400v4	GLYMA_13G302800v4/GLYMA_15G066400v4	2
BP	GO:0006813	potassium ion transport	4/2104	43/13437	0.921688	1	gene-GLYMA_01G031800v4/gene-GLYMA_03G264100v4/gene-GLYMA_04G221600v4/gene-GLYMA_08G056100v4	GLYMA_01G031800v4/GLYMA_03G264100v4/GLYMA_04G221600v4/GLYMA_08G056100v4	4
BP	GO:0015936	coenzyme A metabolic process	1/2104	15/13437	0.922374	1	gene-GLYMA_14G045900v4	GLYMA_14G045900v4	1
BP	GO:0032787	monocarboxylic acid metabolic process	21/2104	174/13437	0.925662	1	gene-GLYMA_01G086900v4/gene-GLYMA_02G099200v4/gene-GLYMA_04G149300v4/gene-GLYMA_04G151600v4/gene-GLYMA_05G180100v4/gene-GLYMA_06G168100v4/gene-GLYMA_06G211300v4/gene-GLYMA_06G214800v4/gene-GLYMA_06G254700v4/gene-GLYMA_07G126400v4/gene-GLYMA_09G007900v4/gene-GLYMA_10G066700v4/gene-GLYMA_10G179400v4/gene-GLYMA_11G111400v4/gene-GLYMA_12G037400v4/gene-GLYMA_13G151800v4/gene-GLYMA_15G261900v4/gene-GLY…	GLYMA_01G086900v4/GLYMA_02G099200v4/GLYMA_04G149300v4/GLYMA_04G151600v4/GLYMA_05G180100v4/GLYMA_06G168100v4/GLYMA_06G211300v4/GLYMA_06G214800v4/GLYMA_06G254700v4/GLYMA_07G126400v4/GLYMA_09G007900v4/GLYMA_10G066700v4/GLYMA_10G179400v4/GLYMA_11G111400v4/GLYMA_12G037400v4/GLYMA_13G151800v4/GLYMA_15G261900v4/GLYMA_18G017200v4/GLYMA_18G280900v4/GLYMA_20G152500v4/GLYMA_20G210900v4	21
BP	GO:0007059	chromosome segregation	2/2104	26/13437	0.930595	1	gene-GLYMA_04G187800v4/gene-GLYMA_11G193300v4	GLYMA_04G187800v4/GLYMA_11G193300v4	2
BP	GO:0032268	regulation of cellular protein metabolic process	2/2104	26/13437	0.930595	1	gene-GLYMA_03G033900v4/gene-GLYMA_16G081700v4	GLYMA_03G033900v4/GLYMA_16G081700v4	2
BP	GO:0015696	ammonium transport	1/2104	16/13437	0.934542	1	gene-GLYMA_10G132300v4	GLYMA_10G132300v4	1
BP	GO:0051130	positive regulation of cellular component organization	1/2104	16/13437	0.934542	1	gene-GLYMA_10G136400v4	GLYMA_10G136400v4	1
BP	GO:0033043	regulation of organelle organization	2/2104	27/13437	0.939614	1	gene-GLYMA_04G187800v4/gene-GLYMA_10G136400v4	GLYMA_04G187800v4/GLYMA_10G136400v4	2
BP	GO:1901607	alpha-amino acid biosynthetic process	9/2104	87/13437	0.94202	1	gene-GLYMA_01G160000v4/gene-GLYMA_05G046900v4/gene-GLYMA_11G084100v4/gene-GLYMA_14G213300v4/gene-GLYMA_15G102000v4/gene-GLYMA_16G118800v4/gene-GLYMA_17G184900v4/gene-GLYMA_18G017200v4/gene-GLYMA_19G114500v4	GLYMA_01G160000v4/GLYMA_05G046900v4/GLYMA_11G084100v4/GLYMA_14G213300v4/GLYMA_15G102000v4/GLYMA_16G118800v4/GLYMA_17G184900v4/GLYMA_18G017200v4/GLYMA_19G114500v4	9
BP	GO:0006754	ATP biosynthetic process	11/2104	103/13437	0.943376	1	gene-GLYMA_04G066000v4/gene-GLYMA_06G067400v4/gene-GLYMA_07G126400v4/gene-GLYMA_08G317100v4/gene-GLYMA_09G007900v4/gene-GLYMA_10G066700v4/gene-GLYMA_11G111400v4/gene-GLYMA_12G037400v4/gene-GLYMA_13G151800v4/gene-GLYMA_13G204800v4/gene-GLYMA_15G261900v4	GLYMA_04G066000v4/GLYMA_06G067400v4/GLYMA_07G126400v4/GLYMA_08G317100v4/GLYMA_09G007900v4/GLYMA_10G066700v4/GLYMA_11G111400v4/GLYMA_12G037400v4/GLYMA_13G151800v4/GLYMA_13G204800v4/GLYMA_15G261900v4	11
BP	GO:0008652	cellular amino acid biosynthetic process	11/2104	103/13437	0.943376	1	gene-GLYMA_01G160000v4/gene-GLYMA_05G046900v4/gene-GLYMA_11G084100v4/gene-GLYMA_12G122900v4/gene-GLYMA_14G213300v4/gene-GLYMA_15G102000v4/gene-GLYMA_16G118800v4/gene-GLYMA_17G184900v4/gene-GLYMA_18G017200v4/gene-GLYMA_19G020800v4/gene-GLYMA_19G114500v4	GLYMA_01G160000v4/GLYMA_05G046900v4/GLYMA_11G084100v4/GLYMA_12G122900v4/GLYMA_14G213300v4/GLYMA_15G102000v4/GLYMA_16G118800v4/GLYMA_17G184900v4/GLYMA_18G017200v4/GLYMA_19G020800v4/GLYMA_19G114500v4	11
BP	GO:0009142	nucleoside triphosphate biosynthetic process	11/2104	103/13437	0.943376	1	gene-GLYMA_04G066000v4/gene-GLYMA_06G067400v4/gene-GLYMA_07G126400v4/gene-GLYMA_08G317100v4/gene-GLYMA_09G007900v4/gene-GLYMA_10G066700v4/gene-GLYMA_11G111400v4/gene-GLYMA_12G037400v4/gene-GLYMA_13G151800v4/gene-GLYMA_13G204800v4/gene-GLYMA_15G261900v4	GLYMA_04G066000v4/GLYMA_06G067400v4/GLYMA_07G126400v4/GLYMA_08G317100v4/GLYMA_09G007900v4/GLYMA_10G066700v4/GLYMA_11G111400v4/GLYMA_12G037400v4/GLYMA_13G151800v4/GLYMA_13G204800v4/GLYMA_15G261900v4	11
BP	GO:0009145	purine nucleoside triphosphate biosynthetic process	11/2104	103/13437	0.943376	1	gene-GLYMA_04G066000v4/gene-GLYMA_06G067400v4/gene-GLYMA_07G126400v4/gene-GLYMA_08G317100v4/gene-GLYMA_09G007900v4/gene-GLYMA_10G066700v4/gene-GLYMA_11G111400v4/gene-GLYMA_12G037400v4/gene-GLYMA_13G151800v4/gene-GLYMA_13G204800v4/gene-GLYMA_15G261900v4	GLYMA_04G066000v4/GLYMA_06G067400v4/GLYMA_07G126400v4/GLYMA_08G317100v4/GLYMA_09G007900v4/GLYMA_10G066700v4/GLYMA_11G111400v4/GLYMA_12G037400v4/GLYMA_13G151800v4/GLYMA_13G204800v4/GLYMA_15G261900v4	11
BP	GO:0009201	ribonucleoside triphosphate biosynthetic process	11/2104	103/13437	0.943376	1	gene-GLYMA_04G066000v4/gene-GLYMA_06G067400v4/gene-GLYMA_07G126400v4/gene-GLYMA_08G317100v4/gene-GLYMA_09G007900v4/gene-GLYMA_10G066700v4/gene-GLYMA_11G111400v4/gene-GLYMA_12G037400v4/gene-GLYMA_13G151800v4/gene-GLYMA_13G204800v4/gene-GLYMA_15G261900v4	GLYMA_04G066000v4/GLYMA_06G067400v4/GLYMA_07G126400v4/GLYMA_08G317100v4/GLYMA_09G007900v4/GLYMA_10G066700v4/GLYMA_11G111400v4/GLYMA_12G037400v4/GLYMA_13G151800v4/GLYMA_13G204800v4/GLYMA_15G261900v4	11
BP	GO:0009206	purine ribonucleoside triphosphate biosynthetic process	11/2104	103/13437	0.943376	1	gene-GLYMA_04G066000v4/gene-GLYMA_06G067400v4/gene-GLYMA_07G126400v4/gene-GLYMA_08G317100v4/gene-GLYMA_09G007900v4/gene-GLYMA_10G066700v4/gene-GLYMA_11G111400v4/gene-GLYMA_12G037400v4/gene-GLYMA_13G151800v4/gene-GLYMA_13G204800v4/gene-GLYMA_15G261900v4	GLYMA_04G066000v4/GLYMA_06G067400v4/GLYMA_07G126400v4/GLYMA_08G317100v4/GLYMA_09G007900v4/GLYMA_10G066700v4/GLYMA_11G111400v4/GLYMA_12G037400v4/GLYMA_13G151800v4/GLYMA_13G204800v4/GLYMA_15G261900v4	11
BP	GO:0007049	cell cycle	6/2104	63/13437	0.943615	1	gene-GLYMA_02G133700v4/gene-GLYMA_03G033900v4/gene-GLYMA_04G187800v4/gene-GLYMA_05G085000v4/gene-GLYMA_11G193300v4/gene-GLYMA_16G081700v4	GLYMA_02G133700v4/GLYMA_03G033900v4/GLYMA_04G187800v4/GLYMA_05G085000v4/GLYMA_11G193300v4/GLYMA_16G081700v4	6
BP	GO:0006270	DNA replication initiation	1/2104	17/13437	0.944804	1	gene-GLYMA_02G170600v4	GLYMA_02G170600v4	1
BP	GO:0007015	actin filament organization	1/2104	17/13437	0.944804	1	gene-GLYMA_10G136400v4	GLYMA_10G136400v4	1
BP	GO:0008064	regulation of actin polymerization or depolymerization	1/2104	17/13437	0.944804	1	gene-GLYMA_10G136400v4	GLYMA_10G136400v4	1
BP	GO:0008154	actin polymerization or depolymerization	1/2104	17/13437	0.944804	1	gene-GLYMA_10G136400v4	GLYMA_10G136400v4	1
BP	GO:0030029	actin filament-based process	1/2104	17/13437	0.944804	1	gene-GLYMA_10G136400v4	GLYMA_10G136400v4	1
BP	GO:0030036	actin cytoskeleton organization	1/2104	17/13437	0.944804	1	gene-GLYMA_10G136400v4	GLYMA_10G136400v4	1
BP	GO:0030041	actin filament polymerization	1/2104	17/13437	0.944804	1	gene-GLYMA_10G136400v4	GLYMA_10G136400v4	1
BP	GO:0030832	regulation of actin filament length	1/2104	17/13437	0.944804	1	gene-GLYMA_10G136400v4	GLYMA_10G136400v4	1
BP	GO:0030833	regulation of actin filament polymerization	1/2104	17/13437	0.944804	1	gene-GLYMA_10G136400v4	GLYMA_10G136400v4	1
BP	GO:0032271	regulation of protein polymerization	1/2104	17/13437	0.944804	1	gene-GLYMA_10G136400v4	GLYMA_10G136400v4	1
BP	GO:0032535	regulation of cellular component size	1/2104	17/13437	0.944804	1	gene-GLYMA_10G136400v4	GLYMA_10G136400v4	1
BP	GO:0032956	regulation of actin cytoskeleton organization	1/2104	17/13437	0.944804	1	gene-GLYMA_10G136400v4	GLYMA_10G136400v4	1
BP	GO:0032970	regulation of actin filament-based process	1/2104	17/13437	0.944804	1	gene-GLYMA_10G136400v4	GLYMA_10G136400v4	1
BP	GO:0043254	regulation of protein complex assembly	1/2104	17/13437	0.944804	1	gene-GLYMA_10G136400v4	GLYMA_10G136400v4	1
BP	GO:0051258	protein polymerization	1/2104	17/13437	0.944804	1	gene-GLYMA_10G136400v4	GLYMA_10G136400v4	1
BP	GO:0051493	regulation of cytoskeleton organization	1/2104	17/13437	0.944804	1	gene-GLYMA_10G136400v4	GLYMA_10G136400v4	1
BP	GO:0090066	regulation of anatomical structure size	1/2104	17/13437	0.944804	1	gene-GLYMA_10G136400v4	GLYMA_10G136400v4	1
BP	GO:0097435	supramolecular fiber organization	1/2104	17/13437	0.944804	1	gene-GLYMA_10G136400v4	GLYMA_10G136400v4	1
BP	GO:0110053	regulation of actin filament organization	1/2104	17/13437	0.944804	1	gene-GLYMA_10G136400v4	GLYMA_10G136400v4	1
BP	GO:1902903	regulation of supramolecular fiber organization	1/2104	17/13437	0.944804	1	gene-GLYMA_10G136400v4	GLYMA_10G136400v4	1
BP	GO:0048285	organelle fission	2/2104	28/13437	0.947512	1	gene-GLYMA_04G187800v4/gene-GLYMA_11G193300v4	GLYMA_04G187800v4/GLYMA_11G193300v4	2
BP	GO:0019439	aromatic compound catabolic process	15/2104	135/13437	0.948345	1	gene-GLYMA_02G255400v4/gene-GLYMA_05G023900v4/gene-GLYMA_06G234200v4/gene-GLYMA_07G126400v4/gene-GLYMA_09G007900v4/gene-GLYMA_09G181000v4/gene-GLYMA_10G066700v4/gene-GLYMA_10G263400v4/gene-GLYMA_11G111400v4/gene-GLYMA_12G037400v4/gene-GLYMA_13G151800v4/gene-GLYMA_14G061200v4/gene-GLYMA_15G261900v4/gene-GLYMA_16G019200v4/gene-GLYMA_18G029300v4	GLYMA_02G255400v4/GLYMA_05G023900v4/GLYMA_06G234200v4/GLYMA_07G126400v4/GLYMA_09G007900v4/GLYMA_09G181000v4/GLYMA_10G066700v4/GLYMA_10G263400v4/GLYMA_11G111400v4/GLYMA_12G037400v4/GLYMA_13G151800v4/GLYMA_14G061200v4/GLYMA_15G261900v4/GLYMA_16G019200v4/GLYMA_18G029300v4	15
BP	GO:1901361	organic cyclic compound catabolic process	15/2104	135/13437	0.948345	1	gene-GLYMA_02G255400v4/gene-GLYMA_05G023900v4/gene-GLYMA_06G234200v4/gene-GLYMA_07G126400v4/gene-GLYMA_09G007900v4/gene-GLYMA_09G181000v4/gene-GLYMA_10G066700v4/gene-GLYMA_10G263400v4/gene-GLYMA_11G111400v4/gene-GLYMA_12G037400v4/gene-GLYMA_13G151800v4/gene-GLYMA_14G061200v4/gene-GLYMA_15G261900v4/gene-GLYMA_16G019200v4/gene-GLYMA_18G029300v4	GLYMA_02G255400v4/GLYMA_05G023900v4/GLYMA_06G234200v4/GLYMA_07G126400v4/GLYMA_09G007900v4/GLYMA_09G181000v4/GLYMA_10G066700v4/GLYMA_10G263400v4/GLYMA_11G111400v4/GLYMA_12G037400v4/GLYMA_13G151800v4/GLYMA_14G061200v4/GLYMA_15G261900v4/GLYMA_16G019200v4/GLYMA_18G029300v4	15
BP	GO:0000070	mitotic sister chromatid segregation	1/2104	18/13437	0.953458	1	gene-GLYMA_04G187800v4	GLYMA_04G187800v4	1
BP	GO:0000819	sister chromatid segregation	1/2104	18/13437	0.953458	1	gene-GLYMA_04G187800v4	GLYMA_04G187800v4	1
BP	GO:0016226	iron-sulfur cluster assembly	1/2104	18/13437	0.953458	1	gene-GLYMA_09G056800v4	GLYMA_09G056800v4	1
BP	GO:0016485	protein processing	1/2104	18/13437	0.953458	1	gene-GLYMA_06G103500v4	GLYMA_06G103500v4	1
BP	GO:0031163	metallo-sulfur cluster assembly	1/2104	18/13437	0.953458	1	gene-GLYMA_09G056800v4	GLYMA_09G056800v4	1
BP	GO:0140014	mitotic nuclear division	1/2104	18/13437	0.953458	1	gene-GLYMA_04G187800v4	GLYMA_04G187800v4	1
BP	GO:0050790	regulation of catalytic activity	2/2104	29/13437	0.954419	1	gene-GLYMA_03G033900v4/gene-GLYMA_16G081700v4	GLYMA_03G033900v4/GLYMA_16G081700v4	2
BP	GO:0065009	regulation of molecular function	2/2104	29/13437	0.954419	1	gene-GLYMA_03G033900v4/gene-GLYMA_16G081700v4	GLYMA_03G033900v4/GLYMA_16G081700v4	2
BP	GO:0035556	intracellular signal transduction	17/2104	152/13437	0.954484	1	gene-GLYMA_01G200800v4/gene-GLYMA_02G087000v4/gene-GLYMA_02G257000v4/gene-GLYMA_03G019500v4/gene-GLYMA_03G261300v4/gene-GLYMA_04G247800v4/gene-GLYMA_05G148100v4/gene-GLYMA_06G114900v4/gene-GLYMA_06G136600v4/gene-GLYMA_07G049400v4/gene-GLYMA_08G201100v4/gene-GLYMA_11G041300v4/gene-GLYMA_15G099800v4/gene-GLYMA_17G217100v4/gene-GLYMA_18G069300v4/gene-GLYMA_19G260400v4/gene-GLYMA_20G005300v4	GLYMA_01G200800v4/GLYMA_02G087000v4/GLYMA_02G257000v4/GLYMA_03G019500v4/GLYMA_03G261300v4/GLYMA_04G247800v4/GLYMA_05G148100v4/GLYMA_06G114900v4/GLYMA_06G136600v4/GLYMA_07G049400v4/GLYMA_08G201100v4/GLYMA_11G041300v4/GLYMA_15G099800v4/GLYMA_17G217100v4/GLYMA_18G069300v4/GLYMA_19G260400v4/GLYMA_20G005300v4	17
BP	GO:0022607	cellular component assembly	18/2104	160/13437	0.955817	1	gene-GLYMA_02G193000v4/gene-GLYMA_04G160100v4/gene-GLYMA_05G209000v4/gene-GLYMA_06G205400v4/gene-GLYMA_08G015700v4/gene-GLYMA_09G056800v4/gene-GLYMA_10G015700v4/gene-GLYMA_10G136400v4/gene-GLYMA_10G163300v4/gene-GLYMA_11G003300v4/gene-GLYMA_11G075500v4/gene-GLYMA_17G074300v4/gene-GLYMA_17G080600v4/gene-GLYMA_18G040200v4/gene-GLYMA_18G272100v4/gene-GLYMA_19G033500v4/gene-GLYMA_19G033600v4/gene-GLY…	GLYMA_02G193000v4/GLYMA_04G160100v4/GLYMA_05G209000v4/GLYMA_06G205400v4/GLYMA_08G015700v4/GLYMA_09G056800v4/GLYMA_10G015700v4/GLYMA_10G136400v4/GLYMA_10G163300v4/GLYMA_11G003300v4/GLYMA_11G075500v4/GLYMA_17G074300v4/GLYMA_17G080600v4/GLYMA_18G040200v4/GLYMA_18G272100v4/GLYMA_19G033500v4/GLYMA_19G033600v4/GLYMA_20G225900v4	18
BP	GO:0051246	regulation of protein metabolic process	2/2104	30/13437	0.96045	1	gene-GLYMA_03G033900v4/gene-GLYMA_16G081700v4	GLYMA_03G033900v4/GLYMA_16G081700v4	2
BP	GO:0044087	regulation of cellular component biogenesis	1/2104	19/13437	0.960755	1	gene-GLYMA_10G136400v4	GLYMA_10G136400v4	1
BP	GO:0046700	heterocycle catabolic process	14/2104	132/13437	0.963403	1	gene-GLYMA_02G255400v4/gene-GLYMA_05G023900v4/gene-GLYMA_07G126400v4/gene-GLYMA_09G007900v4/gene-GLYMA_09G181000v4/gene-GLYMA_10G066700v4/gene-GLYMA_10G263400v4/gene-GLYMA_11G111400v4/gene-GLYMA_12G037400v4/gene-GLYMA_13G151800v4/gene-GLYMA_14G061200v4/gene-GLYMA_15G261900v4/gene-GLYMA_16G019200v4/gene-GLYMA_18G029300v4	GLYMA_02G255400v4/GLYMA_05G023900v4/GLYMA_07G126400v4/GLYMA_09G007900v4/GLYMA_09G181000v4/GLYMA_10G066700v4/GLYMA_10G263400v4/GLYMA_11G111400v4/GLYMA_12G037400v4/GLYMA_13G151800v4/GLYMA_14G061200v4/GLYMA_15G261900v4/GLYMA_16G019200v4/GLYMA_18G029300v4	14
BP	GO:0009150	purine ribonucleotide metabolic process	15/2104	140/13437	0.964058	1	gene-GLYMA_01G229200v4/gene-GLYMA_04G066000v4/gene-GLYMA_06G067400v4/gene-GLYMA_07G039600v4/gene-GLYMA_07G126400v4/gene-GLYMA_08G317100v4/gene-GLYMA_09G007900v4/gene-GLYMA_10G066700v4/gene-GLYMA_11G111400v4/gene-GLYMA_12G037400v4/gene-GLYMA_13G151800v4/gene-GLYMA_13G204800v4/gene-GLYMA_14G045900v4/gene-GLYMA_15G261900v4/gene-GLYMA_16G008400v4	GLYMA_01G229200v4/GLYMA_04G066000v4/GLYMA_06G067400v4/GLYMA_07G039600v4/GLYMA_07G126400v4/GLYMA_08G317100v4/GLYMA_09G007900v4/GLYMA_10G066700v4/GLYMA_11G111400v4/GLYMA_12G037400v4/GLYMA_13G151800v4/GLYMA_13G204800v4/GLYMA_14G045900v4/GLYMA_15G261900v4/GLYMA_16G008400v4	15
BP	GO:0009259	ribonucleotide metabolic process	15/2104	140/13437	0.964058	1	gene-GLYMA_01G229200v4/gene-GLYMA_04G066000v4/gene-GLYMA_06G067400v4/gene-GLYMA_07G039600v4/gene-GLYMA_07G126400v4/gene-GLYMA_08G317100v4/gene-GLYMA_09G007900v4/gene-GLYMA_10G066700v4/gene-GLYMA_11G111400v4/gene-GLYMA_12G037400v4/gene-GLYMA_13G151800v4/gene-GLYMA_13G204800v4/gene-GLYMA_14G045900v4/gene-GLYMA_15G261900v4/gene-GLYMA_16G008400v4	GLYMA_01G229200v4/GLYMA_04G066000v4/GLYMA_06G067400v4/GLYMA_07G039600v4/GLYMA_07G126400v4/GLYMA_08G317100v4/GLYMA_09G007900v4/GLYMA_10G066700v4/GLYMA_11G111400v4/GLYMA_12G037400v4/GLYMA_13G151800v4/GLYMA_13G204800v4/GLYMA_14G045900v4/GLYMA_15G261900v4/GLYMA_16G008400v4	15
BP	GO:0009124	nucleoside monophosphate biosynthetic process	11/2104	109/13437	0.965203	1	gene-GLYMA_04G066000v4/gene-GLYMA_06G067400v4/gene-GLYMA_07G126400v4/gene-GLYMA_08G317100v4/gene-GLYMA_09G007900v4/gene-GLYMA_10G066700v4/gene-GLYMA_11G111400v4/gene-GLYMA_12G037400v4/gene-GLYMA_13G151800v4/gene-GLYMA_13G204800v4/gene-GLYMA_15G261900v4	GLYMA_04G066000v4/GLYMA_06G067400v4/GLYMA_07G126400v4/GLYMA_08G317100v4/GLYMA_09G007900v4/GLYMA_10G066700v4/GLYMA_11G111400v4/GLYMA_12G037400v4/GLYMA_13G151800v4/GLYMA_13G204800v4/GLYMA_15G261900v4	11
BP	GO:0009127	purine nucleoside monophosphate biosynthetic process	11/2104	109/13437	0.965203	1	gene-GLYMA_04G066000v4/gene-GLYMA_06G067400v4/gene-GLYMA_07G126400v4/gene-GLYMA_08G317100v4/gene-GLYMA_09G007900v4/gene-GLYMA_10G066700v4/gene-GLYMA_11G111400v4/gene-GLYMA_12G037400v4/gene-GLYMA_13G151800v4/gene-GLYMA_13G204800v4/gene-GLYMA_15G261900v4	GLYMA_04G066000v4/GLYMA_06G067400v4/GLYMA_07G126400v4/GLYMA_08G317100v4/GLYMA_09G007900v4/GLYMA_10G066700v4/GLYMA_11G111400v4/GLYMA_12G037400v4/GLYMA_13G151800v4/GLYMA_13G204800v4/GLYMA_15G261900v4	11
BP	GO:0009156	ribonucleoside monophosphate biosynthetic process	11/2104	109/13437	0.965203	1	gene-GLYMA_04G066000v4/gene-GLYMA_06G067400v4/gene-GLYMA_07G126400v4/gene-GLYMA_08G317100v4/gene-GLYMA_09G007900v4/gene-GLYMA_10G066700v4/gene-GLYMA_11G111400v4/gene-GLYMA_12G037400v4/gene-GLYMA_13G151800v4/gene-GLYMA_13G204800v4/gene-GLYMA_15G261900v4	GLYMA_04G066000v4/GLYMA_06G067400v4/GLYMA_07G126400v4/GLYMA_08G317100v4/GLYMA_09G007900v4/GLYMA_10G066700v4/GLYMA_11G111400v4/GLYMA_12G037400v4/GLYMA_13G151800v4/GLYMA_13G204800v4/GLYMA_15G261900v4	11
BP	GO:0009168	purine ribonucleoside monophosphate biosynthetic process	11/2104	109/13437	0.965203	1	gene-GLYMA_04G066000v4/gene-GLYMA_06G067400v4/gene-GLYMA_07G126400v4/gene-GLYMA_08G317100v4/gene-GLYMA_09G007900v4/gene-GLYMA_10G066700v4/gene-GLYMA_11G111400v4/gene-GLYMA_12G037400v4/gene-GLYMA_13G151800v4/gene-GLYMA_13G204800v4/gene-GLYMA_15G261900v4	GLYMA_04G066000v4/GLYMA_06G067400v4/GLYMA_07G126400v4/GLYMA_08G317100v4/GLYMA_09G007900v4/GLYMA_10G066700v4/GLYMA_11G111400v4/GLYMA_12G037400v4/GLYMA_13G151800v4/GLYMA_13G204800v4/GLYMA_15G261900v4	11
BP	GO:1903047	mitotic cell cycle process	1/2104	20/13437	0.966909	1	gene-GLYMA_04G187800v4	GLYMA_04G187800v4	1
BP	GO:0006096	glycolytic process	7/2104	77/13437	0.967528	1	gene-GLYMA_07G126400v4/gene-GLYMA_09G007900v4/gene-GLYMA_10G066700v4/gene-GLYMA_11G111400v4/gene-GLYMA_12G037400v4/gene-GLYMA_13G151800v4/gene-GLYMA_15G261900v4	GLYMA_07G126400v4/GLYMA_09G007900v4/GLYMA_10G066700v4/GLYMA_11G111400v4/GLYMA_12G037400v4/GLYMA_13G151800v4/GLYMA_15G261900v4	7
BP	GO:0006165	nucleoside diphosphate phosphorylation	7/2104	77/13437	0.967528	1	gene-GLYMA_07G126400v4/gene-GLYMA_09G007900v4/gene-GLYMA_10G066700v4/gene-GLYMA_11G111400v4/gene-GLYMA_12G037400v4/gene-GLYMA_13G151800v4/gene-GLYMA_15G261900v4	GLYMA_07G126400v4/GLYMA_09G007900v4/GLYMA_10G066700v4/GLYMA_11G111400v4/GLYMA_12G037400v4/GLYMA_13G151800v4/GLYMA_15G261900v4	7
BP	GO:0006757	ATP generation from ADP	7/2104	77/13437	0.967528	1	gene-GLYMA_07G126400v4/gene-GLYMA_09G007900v4/gene-GLYMA_10G066700v4/gene-GLYMA_11G111400v4/gene-GLYMA_12G037400v4/gene-GLYMA_13G151800v4/gene-GLYMA_15G261900v4	GLYMA_07G126400v4/GLYMA_09G007900v4/GLYMA_10G066700v4/GLYMA_11G111400v4/GLYMA_12G037400v4/GLYMA_13G151800v4/GLYMA_15G261900v4	7
BP	GO:0009132	nucleoside diphosphate metabolic process	7/2104	77/13437	0.967528	1	gene-GLYMA_07G126400v4/gene-GLYMA_09G007900v4/gene-GLYMA_10G066700v4/gene-GLYMA_11G111400v4/gene-GLYMA_12G037400v4/gene-GLYMA_13G151800v4/gene-GLYMA_15G261900v4	GLYMA_07G126400v4/GLYMA_09G007900v4/GLYMA_10G066700v4/GLYMA_11G111400v4/GLYMA_12G037400v4/GLYMA_13G151800v4/GLYMA_15G261900v4	7
BP	GO:0009135	purine nucleoside diphosphate metabolic process	7/2104	77/13437	0.967528	1	gene-GLYMA_07G126400v4/gene-GLYMA_09G007900v4/gene-GLYMA_10G066700v4/gene-GLYMA_11G111400v4/gene-GLYMA_12G037400v4/gene-GLYMA_13G151800v4/gene-GLYMA_15G261900v4	GLYMA_07G126400v4/GLYMA_09G007900v4/GLYMA_10G066700v4/GLYMA_11G111400v4/GLYMA_12G037400v4/GLYMA_13G151800v4/GLYMA_15G261900v4	7
BP	GO:0009179	purine ribonucleoside diphosphate metabolic process	7/2104	77/13437	0.967528	1	gene-GLYMA_07G126400v4/gene-GLYMA_09G007900v4/gene-GLYMA_10G066700v4/gene-GLYMA_11G111400v4/gene-GLYMA_12G037400v4/gene-GLYMA_13G151800v4/gene-GLYMA_15G261900v4	GLYMA_07G126400v4/GLYMA_09G007900v4/GLYMA_10G066700v4/GLYMA_11G111400v4/GLYMA_12G037400v4/GLYMA_13G151800v4/GLYMA_15G261900v4	7
BP	GO:0009185	ribonucleoside diphosphate metabolic process	7/2104	77/13437	0.967528	1	gene-GLYMA_07G126400v4/gene-GLYMA_09G007900v4/gene-GLYMA_10G066700v4/gene-GLYMA_11G111400v4/gene-GLYMA_12G037400v4/gene-GLYMA_13G151800v4/gene-GLYMA_15G261900v4	GLYMA_07G126400v4/GLYMA_09G007900v4/GLYMA_10G066700v4/GLYMA_11G111400v4/GLYMA_12G037400v4/GLYMA_13G151800v4/GLYMA_15G261900v4	7
BP	GO:0042866	pyruvate biosynthetic process	7/2104	77/13437	0.967528	1	gene-GLYMA_07G126400v4/gene-GLYMA_09G007900v4/gene-GLYMA_10G066700v4/gene-GLYMA_11G111400v4/gene-GLYMA_12G037400v4/gene-GLYMA_13G151800v4/gene-GLYMA_15G261900v4	GLYMA_07G126400v4/GLYMA_09G007900v4/GLYMA_10G066700v4/GLYMA_11G111400v4/GLYMA_12G037400v4/GLYMA_13G151800v4/GLYMA_15G261900v4	7
BP	GO:0046031	ADP metabolic process	7/2104	77/13437	0.967528	1	gene-GLYMA_07G126400v4/gene-GLYMA_09G007900v4/gene-GLYMA_10G066700v4/gene-GLYMA_11G111400v4/gene-GLYMA_12G037400v4/gene-GLYMA_13G151800v4/gene-GLYMA_15G261900v4	GLYMA_07G126400v4/GLYMA_09G007900v4/GLYMA_10G066700v4/GLYMA_11G111400v4/GLYMA_12G037400v4/GLYMA_13G151800v4/GLYMA_15G261900v4	7
BP	GO:0046939	nucleotide phosphorylation	7/2104	77/13437	0.967528	1	gene-GLYMA_07G126400v4/gene-GLYMA_09G007900v4/gene-GLYMA_10G066700v4/gene-GLYMA_11G111400v4/gene-GLYMA_12G037400v4/gene-GLYMA_13G151800v4/gene-GLYMA_15G261900v4	GLYMA_07G126400v4/GLYMA_09G007900v4/GLYMA_10G066700v4/GLYMA_11G111400v4/GLYMA_12G037400v4/GLYMA_13G151800v4/GLYMA_15G261900v4	7
BP	GO:0071103	DNA conformation change	5/2104	60/13437	0.968448	1	gene-GLYMA_10G015700v4/gene-GLYMA_10G163300v4/gene-GLYMA_11G075500v4/gene-GLYMA_18G040200v4/gene-GLYMA_20G225900v4	GLYMA_10G015700v4/GLYMA_10G163300v4/GLYMA_11G075500v4/GLYMA_18G040200v4/GLYMA_20G225900v4	5
BP	GO:0016053	organic acid biosynthetic process	30/2104	255/13437	0.968946	1	gene-GLYMA_01G086900v4/gene-GLYMA_01G160000v4/gene-GLYMA_02G099200v4/gene-GLYMA_04G149300v4/gene-GLYMA_04G151600v4/gene-GLYMA_05G046900v4/gene-GLYMA_06G168100v4/gene-GLYMA_06G211300v4/gene-GLYMA_06G214800v4/gene-GLYMA_07G126400v4/gene-GLYMA_09G007900v4/gene-GLYMA_10G066700v4/gene-GLYMA_10G179400v4/gene-GLYMA_11G084100v4/gene-GLYMA_11G111400v4/gene-GLYMA_12G037400v4/gene-GLYMA_12G041000v4/gene-GLY…	GLYMA_01G086900v4/GLYMA_01G160000v4/GLYMA_02G099200v4/GLYMA_04G149300v4/GLYMA_04G151600v4/GLYMA_05G046900v4/GLYMA_06G168100v4/GLYMA_06G211300v4/GLYMA_06G214800v4/GLYMA_07G126400v4/GLYMA_09G007900v4/GLYMA_10G066700v4/GLYMA_10G179400v4/GLYMA_11G084100v4/GLYMA_11G111400v4/GLYMA_12G037400v4/GLYMA_12G041000v4/GLYMA_12G122900v4/GLYMA_13G151800v4/GLYMA_14G213300v4/GLYMA_15G102000v4/GLYMA_15G261900v4/GLY…	30
BP	GO:0046394	carboxylic acid biosynthetic process	30/2104	255/13437	0.968946	1	gene-GLYMA_01G086900v4/gene-GLYMA_01G160000v4/gene-GLYMA_02G099200v4/gene-GLYMA_04G149300v4/gene-GLYMA_04G151600v4/gene-GLYMA_05G046900v4/gene-GLYMA_06G168100v4/gene-GLYMA_06G211300v4/gene-GLYMA_06G214800v4/gene-GLYMA_07G126400v4/gene-GLYMA_09G007900v4/gene-GLYMA_10G066700v4/gene-GLYMA_10G179400v4/gene-GLYMA_11G084100v4/gene-GLYMA_11G111400v4/gene-GLYMA_12G037400v4/gene-GLYMA_12G041000v4/gene-GLY…	GLYMA_01G086900v4/GLYMA_01G160000v4/GLYMA_02G099200v4/GLYMA_04G149300v4/GLYMA_04G151600v4/GLYMA_05G046900v4/GLYMA_06G168100v4/GLYMA_06G211300v4/GLYMA_06G214800v4/GLYMA_07G126400v4/GLYMA_09G007900v4/GLYMA_10G066700v4/GLYMA_10G179400v4/GLYMA_11G084100v4/GLYMA_11G111400v4/GLYMA_12G037400v4/GLYMA_12G041000v4/GLYMA_12G122900v4/GLYMA_13G151800v4/GLYMA_14G213300v4/GLYMA_15G102000v4/GLYMA_15G261900v4/GLY…	30
BP	GO:0044270	cellular nitrogen compound catabolic process	14/2104	135/13437	0.970945	1	gene-GLYMA_02G255400v4/gene-GLYMA_05G023900v4/gene-GLYMA_07G126400v4/gene-GLYMA_09G007900v4/gene-GLYMA_09G181000v4/gene-GLYMA_10G066700v4/gene-GLYMA_10G263400v4/gene-GLYMA_11G111400v4/gene-GLYMA_12G037400v4/gene-GLYMA_13G151800v4/gene-GLYMA_14G061200v4/gene-GLYMA_15G261900v4/gene-GLYMA_16G019200v4/gene-GLYMA_18G029300v4	GLYMA_02G255400v4/GLYMA_05G023900v4/GLYMA_07G126400v4/GLYMA_09G007900v4/GLYMA_09G181000v4/GLYMA_10G066700v4/GLYMA_10G263400v4/GLYMA_11G111400v4/GLYMA_12G037400v4/GLYMA_13G151800v4/GLYMA_14G061200v4/GLYMA_15G261900v4/GLYMA_16G019200v4/GLYMA_18G029300v4	14
BP	GO:0006766	vitamin metabolic process	1/2104	21/13437	0.972098	1	gene-GLYMA_18G065700v4	GLYMA_18G065700v4	1
BP	GO:0006767	water-soluble vitamin metabolic process	1/2104	21/13437	0.972098	1	gene-GLYMA_18G065700v4	GLYMA_18G065700v4	1
BP	GO:0007034	vacuolar transport	1/2104	21/13437	0.972098	1	gene-GLYMA_17G051000v4	GLYMA_17G051000v4	1
BP	GO:0009110	vitamin biosynthetic process	1/2104	21/13437	0.972098	1	gene-GLYMA_18G065700v4	GLYMA_18G065700v4	1
BP	GO:0042364	water-soluble vitamin biosynthetic process	1/2104	21/13437	0.972098	1	gene-GLYMA_18G065700v4	GLYMA_18G065700v4	1
BP	GO:0051604	protein maturation	1/2104	21/13437	0.972098	1	gene-GLYMA_06G103500v4	GLYMA_06G103500v4	1
BP	GO:1901292	nucleoside phosphate catabolic process	8/2104	87/13437	0.972151	1	gene-GLYMA_05G023900v4/gene-GLYMA_07G126400v4/gene-GLYMA_09G007900v4/gene-GLYMA_10G066700v4/gene-GLYMA_11G111400v4/gene-GLYMA_12G037400v4/gene-GLYMA_13G151800v4/gene-GLYMA_15G261900v4	GLYMA_05G023900v4/GLYMA_07G126400v4/GLYMA_09G007900v4/GLYMA_10G066700v4/GLYMA_11G111400v4/GLYMA_12G037400v4/GLYMA_13G151800v4/GLYMA_15G261900v4	8
BP	GO:0009141	nucleoside triphosphate metabolic process	12/2104	120/13437	0.97289	1	gene-GLYMA_04G066000v4/gene-GLYMA_05G023900v4/gene-GLYMA_06G067400v4/gene-GLYMA_07G126400v4/gene-GLYMA_08G317100v4/gene-GLYMA_09G007900v4/gene-GLYMA_10G066700v4/gene-GLYMA_11G111400v4/gene-GLYMA_12G037400v4/gene-GLYMA_13G151800v4/gene-GLYMA_13G204800v4/gene-GLYMA_15G261900v4	GLYMA_04G066000v4/GLYMA_05G023900v4/GLYMA_06G067400v4/GLYMA_07G126400v4/GLYMA_08G317100v4/GLYMA_09G007900v4/GLYMA_10G066700v4/GLYMA_11G111400v4/GLYMA_12G037400v4/GLYMA_13G151800v4/GLYMA_13G204800v4/GLYMA_15G261900v4	12
BP	GO:0046034	ATP metabolic process	11/2104	112/13437	0.972995	1	gene-GLYMA_04G066000v4/gene-GLYMA_06G067400v4/gene-GLYMA_07G126400v4/gene-GLYMA_08G317100v4/gene-GLYMA_09G007900v4/gene-GLYMA_10G066700v4/gene-GLYMA_11G111400v4/gene-GLYMA_12G037400v4/gene-GLYMA_13G151800v4/gene-GLYMA_13G204800v4/gene-GLYMA_15G261900v4	GLYMA_04G066000v4/GLYMA_06G067400v4/GLYMA_07G126400v4/GLYMA_08G317100v4/GLYMA_09G007900v4/GLYMA_10G066700v4/GLYMA_11G111400v4/GLYMA_12G037400v4/GLYMA_13G151800v4/GLYMA_13G204800v4/GLYMA_15G261900v4	11
BP	GO:0018193	peptidyl-amino acid modification	10/2104	104/13437	0.973297	1	gene-GLYMA_03G251600v4/gene-GLYMA_06G004100v4/gene-GLYMA_07G157800v4/gene-GLYMA_09G245200v4/gene-GLYMA_11G098700v4/gene-GLYMA_12G024700v4/gene-GLYMA_15G202300v4/gene-GLYMA_16G100200v4/gene-GLYMA_17G177600v4/gene-GLYMA_19G009700v4	GLYMA_03G251600v4/GLYMA_06G004100v4/GLYMA_07G157800v4/GLYMA_09G245200v4/GLYMA_11G098700v4/GLYMA_12G024700v4/GLYMA_15G202300v4/GLYMA_16G100200v4/GLYMA_17G177600v4/GLYMA_19G009700v4	10
BP	GO:0006090	pyruvate metabolic process	7/2104	79/13437	0.973368	1	gene-GLYMA_07G126400v4/gene-GLYMA_09G007900v4/gene-GLYMA_10G066700v4/gene-GLYMA_11G111400v4/gene-GLYMA_12G037400v4/gene-GLYMA_13G151800v4/gene-GLYMA_15G261900v4	GLYMA_07G126400v4/GLYMA_09G007900v4/GLYMA_10G066700v4/GLYMA_11G111400v4/GLYMA_12G037400v4/GLYMA_13G151800v4/GLYMA_15G261900v4	7
BP	GO:0006163	purine nucleotide metabolic process	15/2104	144/13437	0.973419	1	gene-GLYMA_01G229200v4/gene-GLYMA_04G066000v4/gene-GLYMA_06G067400v4/gene-GLYMA_07G039600v4/gene-GLYMA_07G126400v4/gene-GLYMA_08G317100v4/gene-GLYMA_09G007900v4/gene-GLYMA_10G066700v4/gene-GLYMA_11G111400v4/gene-GLYMA_12G037400v4/gene-GLYMA_13G151800v4/gene-GLYMA_13G204800v4/gene-GLYMA_14G045900v4/gene-GLYMA_15G261900v4/gene-GLYMA_16G008400v4	GLYMA_01G229200v4/GLYMA_04G066000v4/GLYMA_06G067400v4/GLYMA_07G039600v4/GLYMA_07G126400v4/GLYMA_08G317100v4/GLYMA_09G007900v4/GLYMA_10G066700v4/GLYMA_11G111400v4/GLYMA_12G037400v4/GLYMA_13G151800v4/GLYMA_13G204800v4/GLYMA_14G045900v4/GLYMA_15G261900v4/GLYMA_16G008400v4	15
BP	GO:0046434	organophosphate catabolic process	9/2104	96/13437	0.973843	1	gene-GLYMA_02G186600v4/gene-GLYMA_05G023900v4/gene-GLYMA_07G126400v4/gene-GLYMA_09G007900v4/gene-GLYMA_10G066700v4/gene-GLYMA_11G111400v4/gene-GLYMA_12G037400v4/gene-GLYMA_13G151800v4/gene-GLYMA_15G261900v4	GLYMA_02G186600v4/GLYMA_05G023900v4/GLYMA_07G126400v4/GLYMA_09G007900v4/GLYMA_10G066700v4/GLYMA_11G111400v4/GLYMA_12G037400v4/GLYMA_13G151800v4/GLYMA_15G261900v4	9
BP	GO:0009144	purine nucleoside triphosphate metabolic process	11/2104	113/13437	0.975218	1	gene-GLYMA_04G066000v4/gene-GLYMA_06G067400v4/gene-GLYMA_07G126400v4/gene-GLYMA_08G317100v4/gene-GLYMA_09G007900v4/gene-GLYMA_10G066700v4/gene-GLYMA_11G111400v4/gene-GLYMA_12G037400v4/gene-GLYMA_13G151800v4/gene-GLYMA_13G204800v4/gene-GLYMA_15G261900v4	GLYMA_04G066000v4/GLYMA_06G067400v4/GLYMA_07G126400v4/GLYMA_08G317100v4/GLYMA_09G007900v4/GLYMA_10G066700v4/GLYMA_11G111400v4/GLYMA_12G037400v4/GLYMA_13G151800v4/GLYMA_13G204800v4/GLYMA_15G261900v4	11
BP	GO:0009199	ribonucleoside triphosphate metabolic process	11/2104	113/13437	0.975218	1	gene-GLYMA_04G066000v4/gene-GLYMA_06G067400v4/gene-GLYMA_07G126400v4/gene-GLYMA_08G317100v4/gene-GLYMA_09G007900v4/gene-GLYMA_10G066700v4/gene-GLYMA_11G111400v4/gene-GLYMA_12G037400v4/gene-GLYMA_13G151800v4/gene-GLYMA_13G204800v4/gene-GLYMA_15G261900v4	GLYMA_04G066000v4/GLYMA_06G067400v4/GLYMA_07G126400v4/GLYMA_08G317100v4/GLYMA_09G007900v4/GLYMA_10G066700v4/GLYMA_11G111400v4/GLYMA_12G037400v4/GLYMA_13G151800v4/GLYMA_13G204800v4/GLYMA_15G261900v4	11
BP	GO:0009205	purine ribonucleoside triphosphate metabolic process	11/2104	113/13437	0.975218	1	gene-GLYMA_04G066000v4/gene-GLYMA_06G067400v4/gene-GLYMA_07G126400v4/gene-GLYMA_08G317100v4/gene-GLYMA_09G007900v4/gene-GLYMA_10G066700v4/gene-GLYMA_11G111400v4/gene-GLYMA_12G037400v4/gene-GLYMA_13G151800v4/gene-GLYMA_13G204800v4/gene-GLYMA_15G261900v4	GLYMA_04G066000v4/GLYMA_06G067400v4/GLYMA_07G126400v4/GLYMA_08G317100v4/GLYMA_09G007900v4/GLYMA_10G066700v4/GLYMA_11G111400v4/GLYMA_12G037400v4/GLYMA_13G151800v4/GLYMA_13G204800v4/GLYMA_15G261900v4	11
BP	GO:0072521	purine-containing compound metabolic process	15/2104	145/13437	0.975388	1	gene-GLYMA_01G229200v4/gene-GLYMA_04G066000v4/gene-GLYMA_06G067400v4/gene-GLYMA_07G039600v4/gene-GLYMA_07G126400v4/gene-GLYMA_08G317100v4/gene-GLYMA_09G007900v4/gene-GLYMA_10G066700v4/gene-GLYMA_11G111400v4/gene-GLYMA_12G037400v4/gene-GLYMA_13G151800v4/gene-GLYMA_13G204800v4/gene-GLYMA_14G045900v4/gene-GLYMA_15G261900v4/gene-GLYMA_16G008400v4	GLYMA_01G229200v4/GLYMA_04G066000v4/GLYMA_06G067400v4/GLYMA_07G039600v4/GLYMA_07G126400v4/GLYMA_08G317100v4/GLYMA_09G007900v4/GLYMA_10G066700v4/GLYMA_11G111400v4/GLYMA_12G037400v4/GLYMA_13G151800v4/GLYMA_13G204800v4/GLYMA_14G045900v4/GLYMA_15G261900v4/GLYMA_16G008400v4	15
BP	GO:0009166	nucleotide catabolic process	7/2104	80/13437	0.975911	1	gene-GLYMA_07G126400v4/gene-GLYMA_09G007900v4/gene-GLYMA_10G066700v4/gene-GLYMA_11G111400v4/gene-GLYMA_12G037400v4/gene-GLYMA_13G151800v4/gene-GLYMA_15G261900v4	GLYMA_07G126400v4/GLYMA_09G007900v4/GLYMA_10G066700v4/GLYMA_11G111400v4/GLYMA_12G037400v4/GLYMA_13G151800v4/GLYMA_15G261900v4	7
BP	GO:0000375	RNA splicing, via transesterification reactions	1/2104	22/13437	0.976474	1	gene-GLYMA_15G216300v4	GLYMA_15G216300v4	1
BP	GO:0000377	RNA splicing, via transesterification reactions with bulged adenosine as nucleophile	1/2104	22/13437	0.976474	1	gene-GLYMA_15G216300v4	GLYMA_15G216300v4	1
BP	GO:0000398	mRNA splicing, via spliceosome	1/2104	22/13437	0.976474	1	gene-GLYMA_15G216300v4	GLYMA_15G216300v4	1
BP	GO:0006261	DNA-dependent DNA replication	1/2104	22/13437	0.976474	1	gene-GLYMA_02G170600v4	GLYMA_02G170600v4	1
BP	GO:0006364	rRNA processing	3/2104	44/13437	0.97689	1	gene-GLYMA_05G033800v4/gene-GLYMA_07G261900v4/gene-GLYMA_17G012200v4	GLYMA_05G033800v4/GLYMA_07G261900v4/GLYMA_17G012200v4	3
BP	GO:0016072	rRNA metabolic process	3/2104	44/13437	0.97689	1	gene-GLYMA_05G033800v4/gene-GLYMA_07G261900v4/gene-GLYMA_17G012200v4	GLYMA_05G033800v4/GLYMA_07G261900v4/GLYMA_17G012200v4	3
BP	GO:0034404	nucleobase-containing small molecule biosynthetic process	8/2104	89/13437	0.977018	1	gene-GLYMA_05G023900v4/gene-GLYMA_07G126400v4/gene-GLYMA_09G007900v4/gene-GLYMA_10G066700v4/gene-GLYMA_11G111400v4/gene-GLYMA_12G037400v4/gene-GLYMA_13G151800v4/gene-GLYMA_15G261900v4	GLYMA_05G023900v4/GLYMA_07G126400v4/GLYMA_09G007900v4/GLYMA_10G066700v4/GLYMA_11G111400v4/GLYMA_12G037400v4/GLYMA_13G151800v4/GLYMA_15G261900v4	8
BP	GO:0048583	regulation of response to stimulus	2/2104	34/13437	0.977756	1	gene-GLYMA_02G009500v4/gene-GLYMA_03G229500v4	GLYMA_02G009500v4/GLYMA_03G229500v4	2
BP	GO:0000723	telomere maintenance	1/2104	23/13437	0.980164	1	gene-GLYMA_13G024401v4	GLYMA_13G024401v4	1
BP	GO:0009073	aromatic amino acid family biosynthetic process	1/2104	23/13437	0.980164	1	gene-GLYMA_19G020800v4	GLYMA_19G020800v4	1
BP	GO:0032200	telomere organization	1/2104	23/13437	0.980164	1	gene-GLYMA_13G024401v4	GLYMA_13G024401v4	1
BP	GO:0060249	anatomical structure homeostasis	1/2104	23/13437	0.980164	1	gene-GLYMA_13G024401v4	GLYMA_13G024401v4	1
BP	GO:0009152	purine ribonucleotide biosynthetic process	11/2104	117/13437	0.982546	1	gene-GLYMA_04G066000v4/gene-GLYMA_06G067400v4/gene-GLYMA_07G126400v4/gene-GLYMA_08G317100v4/gene-GLYMA_09G007900v4/gene-GLYMA_10G066700v4/gene-GLYMA_11G111400v4/gene-GLYMA_12G037400v4/gene-GLYMA_13G151800v4/gene-GLYMA_13G204800v4/gene-GLYMA_15G261900v4	GLYMA_04G066000v4/GLYMA_06G067400v4/GLYMA_07G126400v4/GLYMA_08G317100v4/GLYMA_09G007900v4/GLYMA_10G066700v4/GLYMA_11G111400v4/GLYMA_12G037400v4/GLYMA_13G151800v4/GLYMA_13G204800v4/GLYMA_15G261900v4	11
BP	GO:0009260	ribonucleotide biosynthetic process	11/2104	117/13437	0.982546	1	gene-GLYMA_04G066000v4/gene-GLYMA_06G067400v4/gene-GLYMA_07G126400v4/gene-GLYMA_08G317100v4/gene-GLYMA_09G007900v4/gene-GLYMA_10G066700v4/gene-GLYMA_11G111400v4/gene-GLYMA_12G037400v4/gene-GLYMA_13G151800v4/gene-GLYMA_13G204800v4/gene-GLYMA_15G261900v4	GLYMA_04G066000v4/GLYMA_06G067400v4/GLYMA_07G126400v4/GLYMA_08G317100v4/GLYMA_09G007900v4/GLYMA_10G066700v4/GLYMA_11G111400v4/GLYMA_12G037400v4/GLYMA_13G151800v4/GLYMA_13G204800v4/GLYMA_15G261900v4	11
BP	GO:0046390	ribose phosphate biosynthetic process	11/2104	117/13437	0.982546	1	gene-GLYMA_04G066000v4/gene-GLYMA_06G067400v4/gene-GLYMA_07G126400v4/gene-GLYMA_08G317100v4/gene-GLYMA_09G007900v4/gene-GLYMA_10G066700v4/gene-GLYMA_11G111400v4/gene-GLYMA_12G037400v4/gene-GLYMA_13G151800v4/gene-GLYMA_13G204800v4/gene-GLYMA_15G261900v4	GLYMA_04G066000v4/GLYMA_06G067400v4/GLYMA_07G126400v4/GLYMA_08G317100v4/GLYMA_09G007900v4/GLYMA_10G066700v4/GLYMA_11G111400v4/GLYMA_12G037400v4/GLYMA_13G151800v4/GLYMA_13G204800v4/GLYMA_15G261900v4	11
BP	GO:0000278	mitotic cell cycle	1/2104	24/13437	0.983275	1	gene-GLYMA_04G187800v4	GLYMA_04G187800v4	1
BP	GO:0048522	positive regulation of cellular process	1/2104	24/13437	0.983275	1	gene-GLYMA_10G136400v4	GLYMA_10G136400v4	1
BP	GO:0051128	regulation of cellular component organization	2/2104	36/13437	0.983386	1	gene-GLYMA_04G187800v4/gene-GLYMA_10G136400v4	GLYMA_04G187800v4/GLYMA_10G136400v4	2
BP	GO:0019637	organophosphate metabolic process	38/2104	325/13437	0.983534	1	gene-GLYMA_01G002400v4/gene-GLYMA_01G229200v4/gene-GLYMA_02G186600v4/gene-GLYMA_03G064400v4/gene-GLYMA_04G066000v4/gene-GLYMA_04G206100v4/gene-GLYMA_05G023900v4/gene-GLYMA_05G180600v4/gene-GLYMA_05G197200v4/gene-GLYMA_06G009800v4/gene-GLYMA_06G067400v4/gene-GLYMA_06G159500v4/gene-GLYMA_06G249500v4/gene-GLYMA_07G039600v4/gene-GLYMA_07G126400v4/gene-GLYMA_07G129900v4/gene-GLYMA_08G028800v4/gene-GLY…	GLYMA_01G002400v4/GLYMA_01G229200v4/GLYMA_02G186600v4/GLYMA_03G064400v4/GLYMA_04G066000v4/GLYMA_04G206100v4/GLYMA_05G023900v4/GLYMA_05G180600v4/GLYMA_05G197200v4/GLYMA_06G009800v4/GLYMA_06G067400v4/GLYMA_06G159500v4/GLYMA_06G249500v4/GLYMA_07G039600v4/GLYMA_07G126400v4/GLYMA_07G129900v4/GLYMA_08G028800v4/GLYMA_08G089000v4/GLYMA_08G317100v4/GLYMA_09G007900v4/GLYMA_10G066700v4/GLYMA_10G268300v4/GLY…	38
BP	GO:0044283	small molecule biosynthetic process	35/2104	303/13437	0.983689	1	gene-GLYMA_01G086900v4/gene-GLYMA_01G097400v4/gene-GLYMA_01G160000v4/gene-GLYMA_02G099200v4/gene-GLYMA_04G149300v4/gene-GLYMA_04G151600v4/gene-GLYMA_05G023900v4/gene-GLYMA_05G046900v4/gene-GLYMA_05G180600v4/gene-GLYMA_06G168100v4/gene-GLYMA_06G211300v4/gene-GLYMA_06G214800v4/gene-GLYMA_07G126400v4/gene-GLYMA_08G273100v4/gene-GLYMA_09G007900v4/gene-GLYMA_10G066700v4/gene-GLYMA_10G179400v4/gene-GLY…	GLYMA_01G086900v4/GLYMA_01G097400v4/GLYMA_01G160000v4/GLYMA_02G099200v4/GLYMA_04G149300v4/GLYMA_04G151600v4/GLYMA_05G023900v4/GLYMA_05G046900v4/GLYMA_05G180600v4/GLYMA_06G168100v4/GLYMA_06G211300v4/GLYMA_06G214800v4/GLYMA_07G126400v4/GLYMA_08G273100v4/GLYMA_09G007900v4/GLYMA_10G066700v4/GLYMA_10G179400v4/GLYMA_11G084100v4/GLYMA_11G111400v4/GLYMA_12G037400v4/GLYMA_12G041000v4/GLYMA_12G122900v4/GLY…	35
BP	GO:0009123	nucleoside monophosphate metabolic process	11/2104	118/13437	0.984037	1	gene-GLYMA_04G066000v4/gene-GLYMA_06G067400v4/gene-GLYMA_07G126400v4/gene-GLYMA_08G317100v4/gene-GLYMA_09G007900v4/gene-GLYMA_10G066700v4/gene-GLYMA_11G111400v4/gene-GLYMA_12G037400v4/gene-GLYMA_13G151800v4/gene-GLYMA_13G204800v4/gene-GLYMA_15G261900v4	GLYMA_04G066000v4/GLYMA_06G067400v4/GLYMA_07G126400v4/GLYMA_08G317100v4/GLYMA_09G007900v4/GLYMA_10G066700v4/GLYMA_11G111400v4/GLYMA_12G037400v4/GLYMA_13G151800v4/GLYMA_13G204800v4/GLYMA_15G261900v4	11
BP	GO:0009126	purine nucleoside monophosphate metabolic process	11/2104	118/13437	0.984037	1	gene-GLYMA_04G066000v4/gene-GLYMA_06G067400v4/gene-GLYMA_07G126400v4/gene-GLYMA_08G317100v4/gene-GLYMA_09G007900v4/gene-GLYMA_10G066700v4/gene-GLYMA_11G111400v4/gene-GLYMA_12G037400v4/gene-GLYMA_13G151800v4/gene-GLYMA_13G204800v4/gene-GLYMA_15G261900v4	GLYMA_04G066000v4/GLYMA_06G067400v4/GLYMA_07G126400v4/GLYMA_08G317100v4/GLYMA_09G007900v4/GLYMA_10G066700v4/GLYMA_11G111400v4/GLYMA_12G037400v4/GLYMA_13G151800v4/GLYMA_13G204800v4/GLYMA_15G261900v4	11
BP	GO:0009161	ribonucleoside monophosphate metabolic process	11/2104	118/13437	0.984037	1	gene-GLYMA_04G066000v4/gene-GLYMA_06G067400v4/gene-GLYMA_07G126400v4/gene-GLYMA_08G317100v4/gene-GLYMA_09G007900v4/gene-GLYMA_10G066700v4/gene-GLYMA_11G111400v4/gene-GLYMA_12G037400v4/gene-GLYMA_13G151800v4/gene-GLYMA_13G204800v4/gene-GLYMA_15G261900v4	GLYMA_04G066000v4/GLYMA_06G067400v4/GLYMA_07G126400v4/GLYMA_08G317100v4/GLYMA_09G007900v4/GLYMA_10G066700v4/GLYMA_11G111400v4/GLYMA_12G037400v4/GLYMA_13G151800v4/GLYMA_13G204800v4/GLYMA_15G261900v4	11
BP	GO:0009167	purine ribonucleoside monophosphate metabolic process	11/2104	118/13437	0.984037	1	gene-GLYMA_04G066000v4/gene-GLYMA_06G067400v4/gene-GLYMA_07G126400v4/gene-GLYMA_08G317100v4/gene-GLYMA_09G007900v4/gene-GLYMA_10G066700v4/gene-GLYMA_11G111400v4/gene-GLYMA_12G037400v4/gene-GLYMA_13G151800v4/gene-GLYMA_13G204800v4/gene-GLYMA_15G261900v4	GLYMA_04G066000v4/GLYMA_06G067400v4/GLYMA_07G126400v4/GLYMA_08G317100v4/GLYMA_09G007900v4/GLYMA_10G066700v4/GLYMA_11G111400v4/GLYMA_12G037400v4/GLYMA_13G151800v4/GLYMA_13G204800v4/GLYMA_15G261900v4	11
BP	GO:0043933	protein-containing complex subunit organization	13/2104	135/13437	0.98485	1	gene-GLYMA_02G193000v4/gene-GLYMA_03G008400v4/gene-GLYMA_03G231500v4/gene-GLYMA_05G209000v4/gene-GLYMA_08G015700v4/gene-GLYMA_09G156302v4/gene-GLYMA_10G015700v4/gene-GLYMA_10G136400v4/gene-GLYMA_10G163300v4/gene-GLYMA_11G075500v4/gene-GLYMA_17G074300v4/gene-GLYMA_18G040200v4/gene-GLYMA_20G225900v4	GLYMA_02G193000v4/GLYMA_03G008400v4/GLYMA_03G231500v4/GLYMA_05G209000v4/GLYMA_08G015700v4/GLYMA_09G156302v4/GLYMA_10G015700v4/GLYMA_10G136400v4/GLYMA_10G163300v4/GLYMA_11G075500v4/GLYMA_17G074300v4/GLYMA_18G040200v4/GLYMA_20G225900v4	13
BP	GO:0046903	secretion	7/2104	85/13437	0.985585	1	gene-GLYMA_01G002400v4/gene-GLYMA_02G065100v4/gene-GLYMA_06G200400v4/gene-GLYMA_07G129900v4/gene-GLYMA_08G028800v4/gene-GLYMA_11G144600v4/gene-GLYMA_13G331800v4	GLYMA_01G002400v4/GLYMA_02G065100v4/GLYMA_06G200400v4/GLYMA_07G129900v4/GLYMA_08G028800v4/GLYMA_11G144600v4/GLYMA_13G331800v4	7
BP	GO:0048519	negative regulation of biological process	4/2104	58/13437	0.986479	1	gene-GLYMA_02G133700v4/gene-GLYMA_04G187800v4/gene-GLYMA_05G085000v4/gene-GLYMA_20G124600v4	GLYMA_02G133700v4/GLYMA_04G187800v4/GLYMA_05G085000v4/GLYMA_20G124600v4	4
BP	GO:0019693	ribose phosphate metabolic process	15/2104	153/13437	0.986982	1	gene-GLYMA_01G229200v4/gene-GLYMA_04G066000v4/gene-GLYMA_06G067400v4/gene-GLYMA_07G039600v4/gene-GLYMA_07G126400v4/gene-GLYMA_08G317100v4/gene-GLYMA_09G007900v4/gene-GLYMA_10G066700v4/gene-GLYMA_11G111400v4/gene-GLYMA_12G037400v4/gene-GLYMA_13G151800v4/gene-GLYMA_13G204800v4/gene-GLYMA_14G045900v4/gene-GLYMA_15G261900v4/gene-GLYMA_16G008400v4	GLYMA_01G229200v4/GLYMA_04G066000v4/GLYMA_06G067400v4/GLYMA_07G039600v4/GLYMA_07G126400v4/GLYMA_08G317100v4/GLYMA_09G007900v4/GLYMA_10G066700v4/GLYMA_11G111400v4/GLYMA_12G037400v4/GLYMA_13G151800v4/GLYMA_13G204800v4/GLYMA_14G045900v4/GLYMA_15G261900v4/GLYMA_16G008400v4	15
BP	GO:0006164	purine nucleotide biosynthetic process	11/2104	121/13437	0.987835	1	gene-GLYMA_04G066000v4/gene-GLYMA_06G067400v4/gene-GLYMA_07G126400v4/gene-GLYMA_08G317100v4/gene-GLYMA_09G007900v4/gene-GLYMA_10G066700v4/gene-GLYMA_11G111400v4/gene-GLYMA_12G037400v4/gene-GLYMA_13G151800v4/gene-GLYMA_13G204800v4/gene-GLYMA_15G261900v4	GLYMA_04G066000v4/GLYMA_06G067400v4/GLYMA_07G126400v4/GLYMA_08G317100v4/GLYMA_09G007900v4/GLYMA_10G066700v4/GLYMA_11G111400v4/GLYMA_12G037400v4/GLYMA_13G151800v4/GLYMA_13G204800v4/GLYMA_15G261900v4	11
BP	GO:0016571	histone methylation	1/2104	26/13437	0.988111	1	gene-GLYMA_16G100200v4	GLYMA_16G100200v4	1
BP	GO:0018022	peptidyl-lysine methylation	1/2104	26/13437	0.988111	1	gene-GLYMA_16G100200v4	GLYMA_16G100200v4	1
BP	GO:0034968	histone lysine methylation	1/2104	26/13437	0.988111	1	gene-GLYMA_16G100200v4	GLYMA_16G100200v4	1
BP	GO:0048518	positive regulation of biological process	1/2104	26/13437	0.988111	1	gene-GLYMA_10G136400v4	GLYMA_10G136400v4	1
BP	GO:0065003	protein-containing complex assembly	10/2104	113/13437	0.988301	1	gene-GLYMA_02G193000v4/gene-GLYMA_05G209000v4/gene-GLYMA_08G015700v4/gene-GLYMA_10G015700v4/gene-GLYMA_10G136400v4/gene-GLYMA_10G163300v4/gene-GLYMA_11G075500v4/gene-GLYMA_17G074300v4/gene-GLYMA_18G040200v4/gene-GLYMA_20G225900v4	GLYMA_02G193000v4/GLYMA_05G209000v4/GLYMA_08G015700v4/GLYMA_10G015700v4/GLYMA_10G136400v4/GLYMA_10G163300v4/GLYMA_11G075500v4/GLYMA_17G074300v4/GLYMA_18G040200v4/GLYMA_20G225900v4	10
BP	GO:0072522	purine-containing compound biosynthetic process	11/2104	122/13437	0.988902	1	gene-GLYMA_04G066000v4/gene-GLYMA_06G067400v4/gene-GLYMA_07G126400v4/gene-GLYMA_08G317100v4/gene-GLYMA_09G007900v4/gene-GLYMA_10G066700v4/gene-GLYMA_11G111400v4/gene-GLYMA_12G037400v4/gene-GLYMA_13G151800v4/gene-GLYMA_13G204800v4/gene-GLYMA_15G261900v4	GLYMA_04G066000v4/GLYMA_06G067400v4/GLYMA_07G126400v4/GLYMA_08G317100v4/GLYMA_09G007900v4/GLYMA_10G066700v4/GLYMA_11G111400v4/GLYMA_12G037400v4/GLYMA_13G151800v4/GLYMA_13G204800v4/GLYMA_15G261900v4	11
BP	GO:0006413	translational initiation	2/2104	39/13437	0.989323	1	gene-GLYMA_08G316700v4/gene-GLYMA_14G023300v4	GLYMA_08G316700v4/GLYMA_14G023300v4	2
BP	GO:0016311	dephosphorylation	2/2104	39/13437	0.989323	1	gene-GLYMA_06G145000v4/gene-GLYMA_08G008600v4	GLYMA_06G145000v4/GLYMA_08G008600v4	2
BP	GO:0010629	negative regulation of gene expression	1/2104	27/13437	0.989976	1	gene-GLYMA_20G124600v4	GLYMA_20G124600v4	1
BP	GO:0044085	cellular component biogenesis	24/2104	235/13437	0.994226	1	gene-GLYMA_02G193000v4/gene-GLYMA_04G160100v4/gene-GLYMA_04G166600v4/gene-GLYMA_05G025400v4/gene-GLYMA_05G033800v4/gene-GLYMA_05G209000v4/gene-GLYMA_06G195900v4/gene-GLYMA_06G205400v4/gene-GLYMA_07G261900v4/gene-GLYMA_08G015700v4/gene-GLYMA_09G056800v4/gene-GLYMA_10G015700v4/gene-GLYMA_10G136400v4/gene-GLYMA_10G163300v4/gene-GLYMA_11G003300v4/gene-GLYMA_11G075500v4/gene-GLYMA_17G012200v4/gene-GLY…	GLYMA_02G193000v4/GLYMA_04G160100v4/GLYMA_04G166600v4/GLYMA_05G025400v4/GLYMA_05G033800v4/GLYMA_05G209000v4/GLYMA_06G195900v4/GLYMA_06G205400v4/GLYMA_07G261900v4/GLYMA_08G015700v4/GLYMA_09G056800v4/GLYMA_10G015700v4/GLYMA_10G136400v4/GLYMA_10G163300v4/GLYMA_11G003300v4/GLYMA_11G075500v4/GLYMA_17G012200v4/GLYMA_17G074300v4/GLYMA_17G080600v4/GLYMA_18G040200v4/GLYMA_18G272100v4/GLYMA_19G033500v4/GLY…	24
BP	GO:0051188	cofactor biosynthetic process	15/2104	163/13437	0.994412	1	gene-GLYMA_04G050400v4/gene-GLYMA_05G200500v4/gene-GLYMA_07G126400v4/gene-GLYMA_08G005000v4/gene-GLYMA_09G007900v4/gene-GLYMA_10G066700v4/gene-GLYMA_10G144300v4/gene-GLYMA_11G111400v4/gene-GLYMA_12G037400v4/gene-GLYMA_12G041000v4/gene-GLYMA_13G151800v4/gene-GLYMA_15G261900v4/gene-GLYMA_15G268400v4/gene-GLYMA_19G210300v4/gene-GLYMA_19G237800v4	GLYMA_04G050400v4/GLYMA_05G200500v4/GLYMA_07G126400v4/GLYMA_08G005000v4/GLYMA_09G007900v4/GLYMA_10G066700v4/GLYMA_10G144300v4/GLYMA_11G111400v4/GLYMA_12G037400v4/GLYMA_12G041000v4/GLYMA_13G151800v4/GLYMA_15G261900v4/GLYMA_15G268400v4/GLYMA_19G210300v4/GLYMA_19G237800v4	15
BP	GO:0019359	nicotinamide nucleotide biosynthetic process	7/2104	94/13437	0.994528	1	gene-GLYMA_07G126400v4/gene-GLYMA_09G007900v4/gene-GLYMA_10G066700v4/gene-GLYMA_11G111400v4/gene-GLYMA_12G037400v4/gene-GLYMA_13G151800v4/gene-GLYMA_15G261900v4	GLYMA_07G126400v4/GLYMA_09G007900v4/GLYMA_10G066700v4/GLYMA_11G111400v4/GLYMA_12G037400v4/GLYMA_13G151800v4/GLYMA_15G261900v4	7
BP	GO:0019363	pyridine nucleotide biosynthetic process	7/2104	94/13437	0.994528	1	gene-GLYMA_07G126400v4/gene-GLYMA_09G007900v4/gene-GLYMA_10G066700v4/gene-GLYMA_11G111400v4/gene-GLYMA_12G037400v4/gene-GLYMA_13G151800v4/gene-GLYMA_15G261900v4	GLYMA_07G126400v4/GLYMA_09G007900v4/GLYMA_10G066700v4/GLYMA_11G111400v4/GLYMA_12G037400v4/GLYMA_13G151800v4/GLYMA_15G261900v4	7
BP	GO:0006479	protein methylation	1/2104	31/13437	0.994936	1	gene-GLYMA_16G100200v4	GLYMA_16G100200v4	1
BP	GO:0008213	protein alkylation	1/2104	31/13437	0.994936	1	gene-GLYMA_16G100200v4	GLYMA_16G100200v4	1
BP	GO:0009892	negative regulation of metabolic process	1/2104	31/13437	0.994936	1	gene-GLYMA_20G124600v4	GLYMA_20G124600v4	1
BP	GO:0010605	negative regulation of macromolecule metabolic process	1/2104	31/13437	0.994936	1	gene-GLYMA_20G124600v4	GLYMA_20G124600v4	1
BP	GO:0017144	drug metabolic process	21/2104	213/13437	0.994957	1	gene-GLYMA_02G007400v4/gene-GLYMA_02G128000v4/gene-GLYMA_04G066000v4/gene-GLYMA_06G052100v4/gene-GLYMA_06G067400v4/gene-GLYMA_06G234200v4/gene-GLYMA_07G126400v4/gene-GLYMA_07G254000v4/gene-GLYMA_08G317100v4/gene-GLYMA_09G007900v4/gene-GLYMA_09G038500v4/gene-GLYMA_10G066700v4/gene-GLYMA_10G144300v4/gene-GLYMA_11G111400v4/gene-GLYMA_11G124500v4/gene-GLYMA_12G037400v4/gene-GLYMA_13G151800v4/gene-GLY…	GLYMA_02G007400v4/GLYMA_02G128000v4/GLYMA_04G066000v4/GLYMA_06G052100v4/GLYMA_06G067400v4/GLYMA_06G234200v4/GLYMA_07G126400v4/GLYMA_07G254000v4/GLYMA_08G317100v4/GLYMA_09G007900v4/GLYMA_09G038500v4/GLYMA_10G066700v4/GLYMA_10G144300v4/GLYMA_11G111400v4/GLYMA_11G124500v4/GLYMA_12G037400v4/GLYMA_13G151800v4/GLYMA_13G204800v4/GLYMA_15G143600v4/GLYMA_15G261900v4/GLYMA_18G065700v4	21
BP	GO:0034655	nucleobase-containing compound catabolic process	9/2104	114/13437	0.995532	1	gene-GLYMA_05G023900v4/gene-GLYMA_07G126400v4/gene-GLYMA_09G007900v4/gene-GLYMA_10G066700v4/gene-GLYMA_11G111400v4/gene-GLYMA_12G037400v4/gene-GLYMA_13G151800v4/gene-GLYMA_15G261900v4/gene-GLYMA_16G019200v4	GLYMA_05G023900v4/GLYMA_07G126400v4/GLYMA_09G007900v4/GLYMA_10G066700v4/GLYMA_11G111400v4/GLYMA_12G037400v4/GLYMA_13G151800v4/GLYMA_15G261900v4/GLYMA_16G019200v4	9
BP	GO:0072525	pyridine-containing compound biosynthetic process	7/2104	96/13437	0.995619	1	gene-GLYMA_07G126400v4/gene-GLYMA_09G007900v4/gene-GLYMA_10G066700v4/gene-GLYMA_11G111400v4/gene-GLYMA_12G037400v4/gene-GLYMA_13G151800v4/gene-GLYMA_15G261900v4	GLYMA_07G126400v4/GLYMA_09G007900v4/GLYMA_10G066700v4/GLYMA_11G111400v4/GLYMA_12G037400v4/GLYMA_13G151800v4/GLYMA_15G261900v4	7
BP	GO:0048193	Golgi vesicle transport	2/2104	47/13437	0.996786	1	gene-GLYMA_14G023200v4/gene-GLYMA_20G047800v4	GLYMA_14G023200v4/GLYMA_20G047800v4	2
BP	GO:0098655	cation transmembrane transport	11/2104	136/13437	0.997111	1	gene-GLYMA_01G031800v4/gene-GLYMA_03G264100v4/gene-GLYMA_04G066000v4/gene-GLYMA_04G221600v4/gene-GLYMA_06G067400v4/gene-GLYMA_07G028500v4/gene-GLYMA_08G056100v4/gene-GLYMA_08G317100v4/gene-GLYMA_11G134700v4/gene-GLYMA_13G204800v4/gene-GLYMA_18G191300v4	GLYMA_01G031800v4/GLYMA_03G264100v4/GLYMA_04G066000v4/GLYMA_04G221600v4/GLYMA_06G067400v4/GLYMA_07G028500v4/GLYMA_08G056100v4/GLYMA_08G317100v4/GLYMA_11G134700v4/GLYMA_13G204800v4/GLYMA_18G191300v4	11
BP	GO:0098660	inorganic ion transmembrane transport	11/2104	136/13437	0.997111	1	gene-GLYMA_01G031800v4/gene-GLYMA_03G264100v4/gene-GLYMA_04G066000v4/gene-GLYMA_04G221600v4/gene-GLYMA_06G067400v4/gene-GLYMA_07G028500v4/gene-GLYMA_08G056100v4/gene-GLYMA_08G317100v4/gene-GLYMA_11G134700v4/gene-GLYMA_13G204800v4/gene-GLYMA_18G191300v4	GLYMA_01G031800v4/GLYMA_03G264100v4/GLYMA_04G066000v4/GLYMA_04G221600v4/GLYMA_06G067400v4/GLYMA_07G028500v4/GLYMA_08G056100v4/GLYMA_08G317100v4/GLYMA_11G134700v4/GLYMA_13G204800v4/GLYMA_18G191300v4	11
BP	GO:0098662	inorganic cation transmembrane transport	11/2104	136/13437	0.997111	1	gene-GLYMA_01G031800v4/gene-GLYMA_03G264100v4/gene-GLYMA_04G066000v4/gene-GLYMA_04G221600v4/gene-GLYMA_06G067400v4/gene-GLYMA_07G028500v4/gene-GLYMA_08G056100v4/gene-GLYMA_08G317100v4/gene-GLYMA_11G134700v4/gene-GLYMA_13G204800v4/gene-GLYMA_18G191300v4	GLYMA_01G031800v4/GLYMA_03G264100v4/GLYMA_04G066000v4/GLYMA_04G221600v4/GLYMA_06G067400v4/GLYMA_07G028500v4/GLYMA_08G056100v4/GLYMA_08G317100v4/GLYMA_11G134700v4/GLYMA_13G204800v4/GLYMA_18G191300v4	11
BP	GO:0016043	cellular component organization	55/2104	485/13437	0.997675	1	gene-GLYMA_01G006800v4/gene-GLYMA_01G137700v4/gene-GLYMA_01G209500v4/gene-GLYMA_02G016500v4/gene-GLYMA_02G193000v4/gene-GLYMA_03G008400v4/gene-GLYMA_03G029100v4/gene-GLYMA_03G127500v4/gene-GLYMA_03G215800v4/gene-GLYMA_03G231500v4/gene-GLYMA_04G160100v4/gene-GLYMA_04G187800v4/gene-GLYMA_05G190300v4/gene-GLYMA_05G209000v4/gene-GLYMA_05G226000v4/gene-GLYMA_05G239100v4/gene-GLYMA_06G152000v4/gene-GLY…	GLYMA_01G006800v4/GLYMA_01G137700v4/GLYMA_01G209500v4/GLYMA_02G016500v4/GLYMA_02G193000v4/GLYMA_03G008400v4/GLYMA_03G029100v4/GLYMA_03G127500v4/GLYMA_03G215800v4/GLYMA_03G231500v4/GLYMA_04G160100v4/GLYMA_04G187800v4/GLYMA_05G190300v4/GLYMA_05G209000v4/GLYMA_05G226000v4/GLYMA_05G239100v4/GLYMA_06G152000v4/GLYMA_06G205400v4/GLYMA_06G314100v4/GLYMA_07G045967v4/GLYMA_07G125100v4/GLYMA_08G015700v4/GLY…	55
BP	GO:0006325	chromatin organization	6/2104	92/13437	0.997684	1	gene-GLYMA_10G015700v4/gene-GLYMA_10G163300v4/gene-GLYMA_11G075500v4/gene-GLYMA_16G100200v4/gene-GLYMA_18G040200v4/gene-GLYMA_20G225900v4	GLYMA_10G015700v4/GLYMA_10G163300v4/GLYMA_11G075500v4/GLYMA_16G100200v4/GLYMA_18G040200v4/GLYMA_20G225900v4	6
BP	GO:0008380	RNA splicing	1/2104	36/13437	0.997844	1	gene-GLYMA_15G216300v4	GLYMA_15G216300v4	1
BP	GO:0018205	peptidyl-lysine modification	1/2104	36/13437	0.997844	1	gene-GLYMA_16G100200v4	GLYMA_16G100200v4	1
BP	GO:0009108	coenzyme biosynthetic process	11/2104	139/13437	0.997864	1	gene-GLYMA_07G126400v4/gene-GLYMA_09G007900v4/gene-GLYMA_10G066700v4/gene-GLYMA_10G144300v4/gene-GLYMA_11G111400v4/gene-GLYMA_12G037400v4/gene-GLYMA_12G041000v4/gene-GLYMA_13G151800v4/gene-GLYMA_15G261900v4/gene-GLYMA_15G268400v4/gene-GLYMA_19G210300v4	GLYMA_07G126400v4/GLYMA_09G007900v4/GLYMA_10G066700v4/GLYMA_10G144300v4/GLYMA_11G111400v4/GLYMA_12G037400v4/GLYMA_12G041000v4/GLYMA_13G151800v4/GLYMA_15G261900v4/GLYMA_15G268400v4/GLYMA_19G210300v4	11
BP	GO:1902600	proton transmembrane transport	5/2104	84/13437	0.998181	1	gene-GLYMA_04G066000v4/gene-GLYMA_06G067400v4/gene-GLYMA_07G028500v4/gene-GLYMA_08G317100v4/gene-GLYMA_13G204800v4	GLYMA_04G066000v4/GLYMA_06G067400v4/GLYMA_07G028500v4/GLYMA_08G317100v4/GLYMA_13G204800v4	5
BP	GO:0055086	nucleobase-containing small molecule metabolic process	22/2104	236/13437	0.998485	1	gene-GLYMA_01G210800v4/gene-GLYMA_01G229200v4/gene-GLYMA_04G066000v4/gene-GLYMA_05G023900v4/gene-GLYMA_05G056500v4/gene-GLYMA_06G067400v4/gene-GLYMA_06G084200v4/gene-GLYMA_07G039600v4/gene-GLYMA_07G083700v4/gene-GLYMA_07G126400v4/gene-GLYMA_08G317100v4/gene-GLYMA_09G007900v4/gene-GLYMA_09G222700v4/gene-GLYMA_10G066700v4/gene-GLYMA_11G111400v4/gene-GLYMA_12G037400v4/gene-GLYMA_13G151800v4/gene-GLY…	GLYMA_01G210800v4/GLYMA_01G229200v4/GLYMA_04G066000v4/GLYMA_05G023900v4/GLYMA_05G056500v4/GLYMA_06G067400v4/GLYMA_06G084200v4/GLYMA_07G039600v4/GLYMA_07G083700v4/GLYMA_07G126400v4/GLYMA_08G317100v4/GLYMA_09G007900v4/GLYMA_09G222700v4/GLYMA_10G066700v4/GLYMA_11G111400v4/GLYMA_12G037400v4/GLYMA_13G151800v4/GLYMA_13G204800v4/GLYMA_14G045900v4/GLYMA_15G261900v4/GLYMA_16G008400v4/GLYMA_17G012702v4	22
BP	GO:0090407	organophosphate biosynthetic process	20/2104	220/13437	0.998545	1	gene-GLYMA_03G064400v4/gene-GLYMA_04G066000v4/gene-GLYMA_05G180600v4/gene-GLYMA_06G067400v4/gene-GLYMA_07G126400v4/gene-GLYMA_08G089000v4/gene-GLYMA_08G317100v4/gene-GLYMA_09G007900v4/gene-GLYMA_10G066700v4/gene-GLYMA_10G268300v4/gene-GLYMA_11G111400v4/gene-GLYMA_12G037400v4/gene-GLYMA_13G151800v4/gene-GLYMA_13G204800v4/gene-GLYMA_15G261900v4/gene-GLYMA_15G268400v4/gene-GLYMA_19G133702v4/gene-GLY…	GLYMA_03G064400v4/GLYMA_04G066000v4/GLYMA_05G180600v4/GLYMA_06G067400v4/GLYMA_07G126400v4/GLYMA_08G089000v4/GLYMA_08G317100v4/GLYMA_09G007900v4/GLYMA_10G066700v4/GLYMA_10G268300v4/GLYMA_11G111400v4/GLYMA_12G037400v4/GLYMA_13G151800v4/GLYMA_13G204800v4/GLYMA_15G261900v4/GLYMA_15G268400v4/GLYMA_19G133702v4/GLYMA_19G210300v4/GLYMA_20G019967v4/GLYMA_20G020033v4	20
BP	GO:0006457	protein folding	6/2104	96/13437	0.998571	1	gene-GLYMA_08G295500v4/gene-GLYMA_10G147600v4/gene-GLYMA_13G112500v4/gene-GLYMA_14G018700v4/gene-GLYMA_15G077700v4/gene-GLYMA_20G098400v4	GLYMA_08G295500v4/GLYMA_10G147600v4/GLYMA_13G112500v4/GLYMA_14G018700v4/GLYMA_15G077700v4/GLYMA_20G098400v4	6
BP	GO:0070085	glycosylation	6/2104	96/13437	0.998571	1	gene-GLYMA_02G073200v4/gene-GLYMA_05G175000v4/gene-GLYMA_05G242000v4/gene-GLYMA_08G132300v4/gene-GLYMA_09G252900v4/gene-GLYMA_18G128600v4	GLYMA_02G073200v4/GLYMA_05G175000v4/GLYMA_05G242000v4/GLYMA_08G132300v4/GLYMA_09G252900v4/GLYMA_18G128600v4	6
BP	GO:0019752	carboxylic acid metabolic process	53/2104	480/13437	0.998722	1	gene-GLYMA_01G086900v4/gene-GLYMA_01G160000v4/gene-GLYMA_02G099200v4/gene-GLYMA_02G113000v4/gene-GLYMA_02G113100v4/gene-GLYMA_02G255400v4/gene-GLYMA_04G149300v4/gene-GLYMA_04G151600v4/gene-GLYMA_04G256100v4/gene-GLYMA_05G046900v4/gene-GLYMA_05G136100v4/gene-GLYMA_05G180100v4/gene-GLYMA_06G052100v4/gene-GLYMA_06G168100v4/gene-GLYMA_06G211300v4/gene-GLYMA_06G214800v4/gene-GLYMA_06G234200v4/gene-GLY…	GLYMA_01G086900v4/GLYMA_01G160000v4/GLYMA_02G099200v4/GLYMA_02G113000v4/GLYMA_02G113100v4/GLYMA_02G255400v4/GLYMA_04G149300v4/GLYMA_04G151600v4/GLYMA_04G256100v4/GLYMA_05G046900v4/GLYMA_05G136100v4/GLYMA_05G180100v4/GLYMA_06G052100v4/GLYMA_06G168100v4/GLYMA_06G211300v4/GLYMA_06G214800v4/GLYMA_06G234200v4/GLYMA_06G254700v4/GLYMA_07G126400v4/GLYMA_08G076400v4/GLYMA_08G091301v4/GLYMA_08G091400v4/GLY…	53
BP	GO:0019362	pyridine nucleotide metabolic process	7/2104	107/13437	0.99876	1	gene-GLYMA_07G126400v4/gene-GLYMA_09G007900v4/gene-GLYMA_10G066700v4/gene-GLYMA_11G111400v4/gene-GLYMA_12G037400v4/gene-GLYMA_13G151800v4/gene-GLYMA_15G261900v4	GLYMA_07G126400v4/GLYMA_09G007900v4/GLYMA_10G066700v4/GLYMA_11G111400v4/GLYMA_12G037400v4/GLYMA_13G151800v4/GLYMA_15G261900v4	7
BP	GO:0046496	nicotinamide nucleotide metabolic process	7/2104	107/13437	0.99876	1	gene-GLYMA_07G126400v4/gene-GLYMA_09G007900v4/gene-GLYMA_10G066700v4/gene-GLYMA_11G111400v4/gene-GLYMA_12G037400v4/gene-GLYMA_13G151800v4/gene-GLYMA_15G261900v4	GLYMA_07G126400v4/GLYMA_09G007900v4/GLYMA_10G066700v4/GLYMA_11G111400v4/GLYMA_12G037400v4/GLYMA_13G151800v4/GLYMA_15G261900v4	7
BP	GO:0015672	monovalent inorganic cation transport	10/2104	136/13437	0.99886	1	gene-GLYMA_01G031800v4/gene-GLYMA_03G264100v4/gene-GLYMA_04G066000v4/gene-GLYMA_04G221600v4/gene-GLYMA_06G067400v4/gene-GLYMA_07G028500v4/gene-GLYMA_08G056100v4/gene-GLYMA_08G317100v4/gene-GLYMA_13G204800v4/gene-GLYMA_15G115200v4	GLYMA_01G031800v4/GLYMA_03G264100v4/GLYMA_04G066000v4/GLYMA_04G221600v4/GLYMA_06G067400v4/GLYMA_07G028500v4/GLYMA_08G056100v4/GLYMA_08G317100v4/GLYMA_13G204800v4/GLYMA_15G115200v4	10
BP	GO:0006812	cation transport	49/2104	453/13437	0.99896	1	gene-GLYMA_01G031800v4/gene-GLYMA_01G190700v4/gene-GLYMA_02G160500v4/gene-GLYMA_02G285600v4/gene-GLYMA_03G183300v4/gene-GLYMA_03G212400v4/gene-GLYMA_03G264100v4/gene-GLYMA_04G066000v4/gene-GLYMA_04G221600v4/gene-GLYMA_06G067400v4/gene-GLYMA_06G115800v4/gene-GLYMA_07G028500v4/gene-GLYMA_07G088600v4/gene-GLYMA_08G004250v4/gene-GLYMA_08G011100v4/gene-GLYMA_08G039700v4/gene-GLYMA_08G056100v4/gene-GLY…	GLYMA_01G031800v4/GLYMA_01G190700v4/GLYMA_02G160500v4/GLYMA_02G285600v4/GLYMA_03G183300v4/GLYMA_03G212400v4/GLYMA_03G264100v4/GLYMA_04G066000v4/GLYMA_04G221600v4/GLYMA_06G067400v4/GLYMA_06G115800v4/GLYMA_07G028500v4/GLYMA_07G088600v4/GLYMA_08G004250v4/GLYMA_08G011100v4/GLYMA_08G039700v4/GLYMA_08G056100v4/GLYMA_08G139200v4/GLYMA_08G164400v4/GLYMA_08G180500v4/GLYMA_08G218200v4/GLYMA_08G317100v4/GLY…	49
BP	GO:0006732	coenzyme metabolic process	13/2104	164/13437	0.998973	1	gene-GLYMA_07G126400v4/gene-GLYMA_09G007900v4/gene-GLYMA_10G066700v4/gene-GLYMA_10G144300v4/gene-GLYMA_11G111400v4/gene-GLYMA_12G037400v4/gene-GLYMA_12G041000v4/gene-GLYMA_13G151800v4/gene-GLYMA_14G045900v4/gene-GLYMA_15G261900v4/gene-GLYMA_15G268400v4/gene-GLYMA_16G034300v4/gene-GLYMA_19G210300v4	GLYMA_07G126400v4/GLYMA_09G007900v4/GLYMA_10G066700v4/GLYMA_10G144300v4/GLYMA_11G111400v4/GLYMA_12G037400v4/GLYMA_12G041000v4/GLYMA_13G151800v4/GLYMA_14G045900v4/GLYMA_15G261900v4/GLYMA_15G268400v4/GLYMA_16G034300v4/GLYMA_19G210300v4	13
BP	GO:0051186	cofactor metabolic process	19/2104	216/13437	0.999005	1	gene-GLYMA_04G050400v4/gene-GLYMA_05G200500v4/gene-GLYMA_07G126400v4/gene-GLYMA_08G005000v4/gene-GLYMA_09G007900v4/gene-GLYMA_09G056800v4/gene-GLYMA_09G181000v4/gene-GLYMA_10G066700v4/gene-GLYMA_10G144300v4/gene-GLYMA_11G111400v4/gene-GLYMA_12G037400v4/gene-GLYMA_12G041000v4/gene-GLYMA_13G151800v4/gene-GLYMA_14G045900v4/gene-GLYMA_15G261900v4/gene-GLYMA_15G268400v4/gene-GLYMA_16G034300v4/gene-GLY…	GLYMA_04G050400v4/GLYMA_05G200500v4/GLYMA_07G126400v4/GLYMA_08G005000v4/GLYMA_09G007900v4/GLYMA_09G056800v4/GLYMA_09G181000v4/GLYMA_10G066700v4/GLYMA_10G144300v4/GLYMA_11G111400v4/GLYMA_12G037400v4/GLYMA_12G041000v4/GLYMA_13G151800v4/GLYMA_14G045900v4/GLYMA_15G261900v4/GLYMA_15G268400v4/GLYMA_16G034300v4/GLYMA_19G210300v4/GLYMA_19G237800v4	19
BP	GO:0072524	pyridine-containing compound metabolic process	7/2104	109/13437	0.999021	1	gene-GLYMA_07G126400v4/gene-GLYMA_09G007900v4/gene-GLYMA_10G066700v4/gene-GLYMA_11G111400v4/gene-GLYMA_12G037400v4/gene-GLYMA_13G151800v4/gene-GLYMA_15G261900v4	GLYMA_07G126400v4/GLYMA_09G007900v4/GLYMA_10G066700v4/GLYMA_11G111400v4/GLYMA_12G037400v4/GLYMA_13G151800v4/GLYMA_15G261900v4	7
BP	GO:1901135	carbohydrate derivative metabolic process	34/2104	339/13437	0.999099	1	gene-GLYMA_01G210800v4/gene-GLYMA_01G229200v4/gene-GLYMA_02G007400v4/gene-GLYMA_02G073200v4/gene-GLYMA_02G186600v4/gene-GLYMA_03G064400v4/gene-GLYMA_04G066000v4/gene-GLYMA_05G056500v4/gene-GLYMA_05G175000v4/gene-GLYMA_06G067400v4/gene-GLYMA_06G084200v4/gene-GLYMA_07G039600v4/gene-GLYMA_07G083700v4/gene-GLYMA_07G126400v4/gene-GLYMA_08G132300v4/gene-GLYMA_08G317100v4/gene-GLYMA_09G007900v4/gene-GLY…	GLYMA_01G210800v4/GLYMA_01G229200v4/GLYMA_02G007400v4/GLYMA_02G073200v4/GLYMA_02G186600v4/GLYMA_03G064400v4/GLYMA_04G066000v4/GLYMA_05G056500v4/GLYMA_05G175000v4/GLYMA_06G067400v4/GLYMA_06G084200v4/GLYMA_07G039600v4/GLYMA_07G083700v4/GLYMA_07G126400v4/GLYMA_08G132300v4/GLYMA_08G317100v4/GLYMA_09G007900v4/GLYMA_09G038500v4/GLYMA_09G222700v4/GLYMA_10G066700v4/GLYMA_11G111400v4/GLYMA_11G124500v4/GLY…	34
BP	GO:0006887	exocytosis	4/2104	79/13437	0.99912	1	gene-GLYMA_02G065100v4/gene-GLYMA_06G200400v4/gene-GLYMA_11G144600v4/gene-GLYMA_13G331800v4	GLYMA_02G065100v4/GLYMA_06G200400v4/GLYMA_11G144600v4/GLYMA_13G331800v4	4
BP	GO:0032940	secretion by cell	4/2104	79/13437	0.99912	1	gene-GLYMA_02G065100v4/gene-GLYMA_06G200400v4/gene-GLYMA_11G144600v4/gene-GLYMA_13G331800v4	GLYMA_02G065100v4/GLYMA_06G200400v4/GLYMA_11G144600v4/GLYMA_13G331800v4	4
BP	GO:0043436	oxoacid metabolic process	53/2104	486/13437	0.99912	1	gene-GLYMA_01G086900v4/gene-GLYMA_01G160000v4/gene-GLYMA_02G099200v4/gene-GLYMA_02G113000v4/gene-GLYMA_02G113100v4/gene-GLYMA_02G255400v4/gene-GLYMA_04G149300v4/gene-GLYMA_04G151600v4/gene-GLYMA_04G256100v4/gene-GLYMA_05G046900v4/gene-GLYMA_05G136100v4/gene-GLYMA_05G180100v4/gene-GLYMA_06G052100v4/gene-GLYMA_06G168100v4/gene-GLYMA_06G211300v4/gene-GLYMA_06G214800v4/gene-GLYMA_06G234200v4/gene-GLY…	GLYMA_01G086900v4/GLYMA_01G160000v4/GLYMA_02G099200v4/GLYMA_02G113000v4/GLYMA_02G113100v4/GLYMA_02G255400v4/GLYMA_04G149300v4/GLYMA_04G151600v4/GLYMA_04G256100v4/GLYMA_05G046900v4/GLYMA_05G136100v4/GLYMA_05G180100v4/GLYMA_06G052100v4/GLYMA_06G168100v4/GLYMA_06G211300v4/GLYMA_06G214800v4/GLYMA_06G234200v4/GLYMA_06G254700v4/GLYMA_07G126400v4/GLYMA_08G076400v4/GLYMA_08G091301v4/GLYMA_08G091400v4/GLY…	53
BP	GO:0006733	oxidoreduction coenzyme metabolic process	7/2104	110/13437	0.99913	1	gene-GLYMA_07G126400v4/gene-GLYMA_09G007900v4/gene-GLYMA_10G066700v4/gene-GLYMA_11G111400v4/gene-GLYMA_12G037400v4/gene-GLYMA_13G151800v4/gene-GLYMA_15G261900v4	GLYMA_07G126400v4/GLYMA_09G007900v4/GLYMA_10G066700v4/GLYMA_11G111400v4/GLYMA_12G037400v4/GLYMA_13G151800v4/GLYMA_15G261900v4	7
BP	GO:0006082	organic acid metabolic process	53/2104	487/13437	0.999174	1	gene-GLYMA_01G086900v4/gene-GLYMA_01G160000v4/gene-GLYMA_02G099200v4/gene-GLYMA_02G113000v4/gene-GLYMA_02G113100v4/gene-GLYMA_02G255400v4/gene-GLYMA_04G149300v4/gene-GLYMA_04G151600v4/gene-GLYMA_04G256100v4/gene-GLYMA_05G046900v4/gene-GLYMA_05G136100v4/gene-GLYMA_05G180100v4/gene-GLYMA_06G052100v4/gene-GLYMA_06G168100v4/gene-GLYMA_06G211300v4/gene-GLYMA_06G214800v4/gene-GLYMA_06G234200v4/gene-GLY…	GLYMA_01G086900v4/GLYMA_01G160000v4/GLYMA_02G099200v4/GLYMA_02G113000v4/GLYMA_02G113100v4/GLYMA_02G255400v4/GLYMA_04G149300v4/GLYMA_04G151600v4/GLYMA_04G256100v4/GLYMA_05G046900v4/GLYMA_05G136100v4/GLYMA_05G180100v4/GLYMA_06G052100v4/GLYMA_06G168100v4/GLYMA_06G211300v4/GLYMA_06G214800v4/GLYMA_06G234200v4/GLYMA_06G254700v4/GLYMA_07G126400v4/GLYMA_08G076400v4/GLYMA_08G091301v4/GLYMA_08G091400v4/GLY…	53
BP	GO:0016569	covalent chromatin modification	1/2104	42/13437	0.999226	1	gene-GLYMA_16G100200v4	GLYMA_16G100200v4	1
BP	GO:0016570	histone modification	1/2104	42/13437	0.999226	1	gene-GLYMA_16G100200v4	GLYMA_16G100200v4	1
BP	GO:0034220	ion transmembrane transport	11/2104	149/13437	0.999243	1	gene-GLYMA_01G031800v4/gene-GLYMA_03G264100v4/gene-GLYMA_04G066000v4/gene-GLYMA_04G221600v4/gene-GLYMA_06G067400v4/gene-GLYMA_07G028500v4/gene-GLYMA_08G056100v4/gene-GLYMA_08G317100v4/gene-GLYMA_11G134700v4/gene-GLYMA_13G204800v4/gene-GLYMA_18G191300v4	GLYMA_01G031800v4/GLYMA_03G264100v4/GLYMA_04G066000v4/GLYMA_04G221600v4/GLYMA_06G067400v4/GLYMA_07G028500v4/GLYMA_08G056100v4/GLYMA_08G317100v4/GLYMA_11G134700v4/GLYMA_13G204800v4/GLYMA_18G191300v4	11
BP	GO:0034622	cellular protein-containing complex assembly	6/2104	102/13437	0.999317	1	gene-GLYMA_10G015700v4/gene-GLYMA_10G136400v4/gene-GLYMA_10G163300v4/gene-GLYMA_11G075500v4/gene-GLYMA_18G040200v4/gene-GLYMA_20G225900v4	GLYMA_10G015700v4/GLYMA_10G136400v4/GLYMA_10G163300v4/GLYMA_11G075500v4/GLYMA_18G040200v4/GLYMA_20G225900v4	6
BP	GO:0043414	macromolecule methylation	1/2104	44/13437	0.99945	1	gene-GLYMA_16G100200v4	GLYMA_16G100200v4	1
BP	GO:0009165	nucleotide biosynthetic process	11/2104	154/13437	0.999557	1	gene-GLYMA_04G066000v4/gene-GLYMA_06G067400v4/gene-GLYMA_07G126400v4/gene-GLYMA_08G317100v4/gene-GLYMA_09G007900v4/gene-GLYMA_10G066700v4/gene-GLYMA_11G111400v4/gene-GLYMA_12G037400v4/gene-GLYMA_13G151800v4/gene-GLYMA_13G204800v4/gene-GLYMA_15G261900v4	GLYMA_04G066000v4/GLYMA_06G067400v4/GLYMA_07G126400v4/GLYMA_08G317100v4/GLYMA_09G007900v4/GLYMA_10G066700v4/GLYMA_11G111400v4/GLYMA_12G037400v4/GLYMA_13G151800v4/GLYMA_13G204800v4/GLYMA_15G261900v4	11
BP	GO:1901293	nucleoside phosphate biosynthetic process	11/2104	154/13437	0.999557	1	gene-GLYMA_04G066000v4/gene-GLYMA_06G067400v4/gene-GLYMA_07G126400v4/gene-GLYMA_08G317100v4/gene-GLYMA_09G007900v4/gene-GLYMA_10G066700v4/gene-GLYMA_11G111400v4/gene-GLYMA_12G037400v4/gene-GLYMA_13G151800v4/gene-GLYMA_13G204800v4/gene-GLYMA_15G261900v4	GLYMA_04G066000v4/GLYMA_06G067400v4/GLYMA_07G126400v4/GLYMA_08G317100v4/GLYMA_09G007900v4/GLYMA_10G066700v4/GLYMA_11G111400v4/GLYMA_12G037400v4/GLYMA_13G151800v4/GLYMA_13G204800v4/GLYMA_15G261900v4	11
BP	GO:0006753	nucleoside phosphate metabolic process	16/2104	200/13437	0.9996	1	gene-GLYMA_01G229200v4/gene-GLYMA_04G066000v4/gene-GLYMA_05G023900v4/gene-GLYMA_06G067400v4/gene-GLYMA_07G039600v4/gene-GLYMA_07G126400v4/gene-GLYMA_08G317100v4/gene-GLYMA_09G007900v4/gene-GLYMA_10G066700v4/gene-GLYMA_11G111400v4/gene-GLYMA_12G037400v4/gene-GLYMA_13G151800v4/gene-GLYMA_13G204800v4/gene-GLYMA_14G045900v4/gene-GLYMA_15G261900v4/gene-GLYMA_16G008400v4	GLYMA_01G229200v4/GLYMA_04G066000v4/GLYMA_05G023900v4/GLYMA_06G067400v4/GLYMA_07G039600v4/GLYMA_07G126400v4/GLYMA_08G317100v4/GLYMA_09G007900v4/GLYMA_10G066700v4/GLYMA_11G111400v4/GLYMA_12G037400v4/GLYMA_13G151800v4/GLYMA_13G204800v4/GLYMA_14G045900v4/GLYMA_15G261900v4/GLYMA_16G008400v4	16
BP	GO:0006352	DNA-templated transcription, initiation	2/2104	61/13437	0.999628	1	gene-GLYMA_09G016100v4/gene-GLYMA_14G160600v4	GLYMA_09G016100v4/GLYMA_14G160600v4	2
BP	GO:1901565	organonitrogen compound catabolic process	12/2104	165/13437	0.999634	1	gene-GLYMA_02G007400v4/gene-GLYMA_02G255400v4/gene-GLYMA_06G052100v4/gene-GLYMA_06G234200v4/gene-GLYMA_07G089500v4/gene-GLYMA_09G038500v4/gene-GLYMA_09G181000v4/gene-GLYMA_10G263400v4/gene-GLYMA_11G124500v4/gene-GLYMA_14G061200v4/gene-GLYMA_15G143600v4/gene-GLYMA_18G029300v4	GLYMA_02G007400v4/GLYMA_02G255400v4/GLYMA_06G052100v4/GLYMA_06G234200v4/GLYMA_07G089500v4/GLYMA_09G038500v4/GLYMA_09G181000v4/GLYMA_10G263400v4/GLYMA_11G124500v4/GLYMA_14G061200v4/GLYMA_15G143600v4/GLYMA_18G029300v4	12
BP	GO:1901575	organic substance catabolic process	31/2104	327/13437	0.99964	1	gene-GLYMA_01G005100v4/gene-GLYMA_02G007400v4/gene-GLYMA_02G186600v4/gene-GLYMA_02G255400v4/gene-GLYMA_05G023900v4/gene-GLYMA_05G180100v4/gene-GLYMA_05G224500v4/gene-GLYMA_06G052100v4/gene-GLYMA_06G234200v4/gene-GLYMA_06G301500v4/gene-GLYMA_07G089500v4/gene-GLYMA_07G126400v4/gene-GLYMA_09G007900v4/gene-GLYMA_09G038500v4/gene-GLYMA_09G181000v4/gene-GLYMA_10G066700v4/gene-GLYMA_10G263400v4/gene-GLY…	GLYMA_01G005100v4/GLYMA_02G007400v4/GLYMA_02G186600v4/GLYMA_02G255400v4/GLYMA_05G023900v4/GLYMA_05G180100v4/GLYMA_05G224500v4/GLYMA_06G052100v4/GLYMA_06G234200v4/GLYMA_06G301500v4/GLYMA_07G089500v4/GLYMA_07G126400v4/GLYMA_09G007900v4/GLYMA_09G038500v4/GLYMA_09G181000v4/GLYMA_10G066700v4/GLYMA_10G263400v4/GLYMA_11G039400v4/GLYMA_11G111400v4/GLYMA_11G124500v4/GLYMA_12G037400v4/GLYMA_13G151800v4/GLY…	31
BP	GO:0006486	protein glycosylation	4/2104	86/13437	0.999663	1	gene-GLYMA_02G073200v4/gene-GLYMA_05G175000v4/gene-GLYMA_08G132300v4/gene-GLYMA_18G128600v4	GLYMA_02G073200v4/GLYMA_05G175000v4/GLYMA_08G132300v4/GLYMA_18G128600v4	4
BP	GO:0009100	glycoprotein metabolic process	4/2104	86/13437	0.999663	1	gene-GLYMA_02G073200v4/gene-GLYMA_05G175000v4/gene-GLYMA_08G132300v4/gene-GLYMA_18G128600v4	GLYMA_02G073200v4/GLYMA_05G175000v4/GLYMA_08G132300v4/GLYMA_18G128600v4	4
BP	GO:0009101	glycoprotein biosynthetic process	4/2104	86/13437	0.999663	1	gene-GLYMA_02G073200v4/gene-GLYMA_05G175000v4/gene-GLYMA_08G132300v4/gene-GLYMA_18G128600v4	GLYMA_02G073200v4/GLYMA_05G175000v4/GLYMA_08G132300v4/GLYMA_18G128600v4	4
BP	GO:0043413	macromolecule glycosylation	4/2104	86/13437	0.999663	1	gene-GLYMA_02G073200v4/gene-GLYMA_05G175000v4/gene-GLYMA_08G132300v4/gene-GLYMA_18G128600v4	GLYMA_02G073200v4/GLYMA_05G175000v4/GLYMA_08G132300v4/GLYMA_18G128600v4	4
BP	GO:0009117	nucleotide metabolic process	15/2104	193/13437	0.999666	1	gene-GLYMA_01G229200v4/gene-GLYMA_04G066000v4/gene-GLYMA_06G067400v4/gene-GLYMA_07G039600v4/gene-GLYMA_07G126400v4/gene-GLYMA_08G317100v4/gene-GLYMA_09G007900v4/gene-GLYMA_10G066700v4/gene-GLYMA_11G111400v4/gene-GLYMA_12G037400v4/gene-GLYMA_13G151800v4/gene-GLYMA_13G204800v4/gene-GLYMA_14G045900v4/gene-GLYMA_15G261900v4/gene-GLYMA_16G008400v4	GLYMA_01G229200v4/GLYMA_04G066000v4/GLYMA_06G067400v4/GLYMA_07G039600v4/GLYMA_07G126400v4/GLYMA_08G317100v4/GLYMA_09G007900v4/GLYMA_10G066700v4/GLYMA_11G111400v4/GLYMA_12G037400v4/GLYMA_13G151800v4/GLYMA_13G204800v4/GLYMA_14G045900v4/GLYMA_15G261900v4/GLYMA_16G008400v4	15
BP	GO:0042254	ribosome biogenesis	3/2104	75/13437	0.999694	1	gene-GLYMA_05G033800v4/gene-GLYMA_07G261900v4/gene-GLYMA_17G012200v4	GLYMA_05G033800v4/GLYMA_07G261900v4/GLYMA_17G012200v4	3
BP	GO:0006281	DNA repair	9/2104	141/13437	0.999774	1	gene-GLYMA_01G082000v4/gene-GLYMA_02G123800v4/gene-GLYMA_06G033900v4/gene-GLYMA_07G023300v4/gene-GLYMA_08G263200v4/gene-GLYMA_13G024401v4/gene-GLYMA_13G343700v4/gene-GLYMA_17G073900v4/gene-GLYMA_20G205600v4	GLYMA_01G082000v4/GLYMA_02G123800v4/GLYMA_06G033900v4/GLYMA_07G023300v4/GLYMA_08G263200v4/GLYMA_13G024401v4/GLYMA_13G343700v4/GLYMA_17G073900v4/GLYMA_20G205600v4	9
BP	GO:0006520	cellular amino acid metabolic process	20/2104	241/13437	0.999779	1	gene-GLYMA_01G160000v4/gene-GLYMA_02G255400v4/gene-GLYMA_04G256100v4/gene-GLYMA_05G046900v4/gene-GLYMA_06G052100v4/gene-GLYMA_06G234200v4/gene-GLYMA_10G263400v4/gene-GLYMA_11G084100v4/gene-GLYMA_12G122900v4/gene-GLYMA_13G000200v4/gene-GLYMA_14G061200v4/gene-GLYMA_14G213300v4/gene-GLYMA_15G102000v4/gene-GLYMA_16G118800v4/gene-GLYMA_16G153400v4/gene-GLYMA_17G184900v4/gene-GLYMA_18G017200v4/gene-GLY…	GLYMA_01G160000v4/GLYMA_02G255400v4/GLYMA_04G256100v4/GLYMA_05G046900v4/GLYMA_06G052100v4/GLYMA_06G234200v4/GLYMA_10G263400v4/GLYMA_11G084100v4/GLYMA_12G122900v4/GLYMA_13G000200v4/GLYMA_14G061200v4/GLYMA_14G213300v4/GLYMA_15G102000v4/GLYMA_16G118800v4/GLYMA_16G153400v4/GLYMA_17G184900v4/GLYMA_18G017200v4/GLYMA_18G029300v4/GLYMA_19G020800v4/GLYMA_19G114500v4	20
BP	GO:0009056	catabolic process	31/2104	334/13437	0.999795	1	gene-GLYMA_01G005100v4/gene-GLYMA_02G007400v4/gene-GLYMA_02G186600v4/gene-GLYMA_02G255400v4/gene-GLYMA_05G023900v4/gene-GLYMA_05G180100v4/gene-GLYMA_05G224500v4/gene-GLYMA_06G052100v4/gene-GLYMA_06G234200v4/gene-GLYMA_06G301500v4/gene-GLYMA_07G089500v4/gene-GLYMA_07G126400v4/gene-GLYMA_09G007900v4/gene-GLYMA_09G038500v4/gene-GLYMA_09G181000v4/gene-GLYMA_10G066700v4/gene-GLYMA_10G263400v4/gene-GLY…	GLYMA_01G005100v4/GLYMA_02G007400v4/GLYMA_02G186600v4/GLYMA_02G255400v4/GLYMA_05G023900v4/GLYMA_05G180100v4/GLYMA_05G224500v4/GLYMA_06G052100v4/GLYMA_06G234200v4/GLYMA_06G301500v4/GLYMA_07G089500v4/GLYMA_07G126400v4/GLYMA_09G007900v4/GLYMA_09G038500v4/GLYMA_09G181000v4/GLYMA_10G066700v4/GLYMA_10G263400v4/GLYMA_11G039400v4/GLYMA_11G111400v4/GLYMA_11G124500v4/GLYMA_12G037400v4/GLYMA_13G151800v4/GLY…	31
BP	GO:1901137	carbohydrate derivative biosynthetic process	20/2104	242/13437	0.999798	1	gene-GLYMA_02G073200v4/gene-GLYMA_03G064400v4/gene-GLYMA_04G066000v4/gene-GLYMA_05G175000v4/gene-GLYMA_06G067400v4/gene-GLYMA_07G126400v4/gene-GLYMA_08G132300v4/gene-GLYMA_08G317100v4/gene-GLYMA_09G007900v4/gene-GLYMA_10G066700v4/gene-GLYMA_11G111400v4/gene-GLYMA_12G037400v4/gene-GLYMA_13G151800v4/gene-GLYMA_13G204800v4/gene-GLYMA_14G104100v4/gene-GLYMA_15G261900v4/gene-GLYMA_18G128600v4/gene-GLY…	GLYMA_02G073200v4/GLYMA_03G064400v4/GLYMA_04G066000v4/GLYMA_05G175000v4/GLYMA_06G067400v4/GLYMA_07G126400v4/GLYMA_08G132300v4/GLYMA_08G317100v4/GLYMA_09G007900v4/GLYMA_10G066700v4/GLYMA_11G111400v4/GLYMA_12G037400v4/GLYMA_13G151800v4/GLYMA_13G204800v4/GLYMA_14G104100v4/GLYMA_15G261900v4/GLYMA_18G128600v4/GLYMA_19G133702v4/GLYMA_20G019967v4/GLYMA_20G020033v4	20
BP	GO:0006260	DNA replication	4/2104	90/13437	0.999807	1	gene-GLYMA_02G170600v4/gene-GLYMA_13G268300v4/gene-GLYMA_15G085900v4/gene-GLYMA_17G002500v4	GLYMA_02G170600v4/GLYMA_13G268300v4/GLYMA_15G085900v4/GLYMA_17G002500v4	4
BP	GO:0006974	cellular response to DNA damage stimulus	9/2104	147/13437	0.999888	1	gene-GLYMA_01G082000v4/gene-GLYMA_02G123800v4/gene-GLYMA_06G033900v4/gene-GLYMA_07G023300v4/gene-GLYMA_08G263200v4/gene-GLYMA_13G024401v4/gene-GLYMA_13G343700v4/gene-GLYMA_17G073900v4/gene-GLYMA_20G205600v4	GLYMA_01G082000v4/GLYMA_02G123800v4/GLYMA_06G033900v4/GLYMA_07G023300v4/GLYMA_08G263200v4/GLYMA_13G024401v4/GLYMA_13G343700v4/GLYMA_17G073900v4/GLYMA_20G205600v4	9
BP	GO:0033554	cellular response to stress	9/2104	147/13437	0.999888	1	gene-GLYMA_01G082000v4/gene-GLYMA_02G123800v4/gene-GLYMA_06G033900v4/gene-GLYMA_07G023300v4/gene-GLYMA_08G263200v4/gene-GLYMA_13G024401v4/gene-GLYMA_13G343700v4/gene-GLYMA_17G073900v4/gene-GLYMA_20G205600v4	GLYMA_01G082000v4/GLYMA_02G123800v4/GLYMA_06G033900v4/GLYMA_07G023300v4/GLYMA_08G263200v4/GLYMA_13G024401v4/GLYMA_13G343700v4/GLYMA_17G073900v4/GLYMA_20G205600v4	9
BP	GO:0022613	ribonucleoprotein complex biogenesis	3/2104	82/13437	0.999891	1	gene-GLYMA_05G033800v4/gene-GLYMA_07G261900v4/gene-GLYMA_17G012200v4	GLYMA_05G033800v4/GLYMA_07G261900v4/GLYMA_17G012200v4	3
BP	GO:0006091	generation of precursor metabolites and energy	7/2104	129/13437	0.999916	1	gene-GLYMA_07G126400v4/gene-GLYMA_09G007900v4/gene-GLYMA_10G066700v4/gene-GLYMA_11G111400v4/gene-GLYMA_12G037400v4/gene-GLYMA_13G151800v4/gene-GLYMA_15G261900v4	GLYMA_07G126400v4/GLYMA_09G007900v4/GLYMA_10G066700v4/GLYMA_11G111400v4/GLYMA_12G037400v4/GLYMA_13G151800v4/GLYMA_15G261900v4	7
BP	GO:0032259	methylation	1/2104	55/13437	0.999916	1	gene-GLYMA_16G100200v4	GLYMA_16G100200v4	1
BP	GO:0009057	macromolecule catabolic process	11/2104	172/13437	0.99994	1	gene-GLYMA_02G007400v4/gene-GLYMA_06G301500v4/gene-GLYMA_07G089500v4/gene-GLYMA_09G038500v4/gene-GLYMA_11G039400v4/gene-GLYMA_11G124500v4/gene-GLYMA_13G215000v4/gene-GLYMA_15G098100v4/gene-GLYMA_15G143600v4/gene-GLYMA_16G019200v4/gene-GLYMA_17G150100v4	GLYMA_02G007400v4/GLYMA_06G301500v4/GLYMA_07G089500v4/GLYMA_09G038500v4/GLYMA_11G039400v4/GLYMA_11G124500v4/GLYMA_13G215000v4/GLYMA_15G098100v4/GLYMA_15G143600v4/GLYMA_16G019200v4/GLYMA_17G150100v4	11
BP	GO:0016579	protein deubiquitination	1/2104	59/13437	0.999958	1	gene-GLYMA_14G132500v4	GLYMA_14G132500v4	1
BP	GO:0070646	protein modification by small protein removal	1/2104	59/13437	0.999958	1	gene-GLYMA_14G132500v4	GLYMA_14G132500v4	1
BP	GO:0044248	cellular catabolic process	23/2104	286/13437	0.999963	1	gene-GLYMA_01G005100v4/gene-GLYMA_02G007400v4/gene-GLYMA_02G255400v4/gene-GLYMA_05G023900v4/gene-GLYMA_05G180100v4/gene-GLYMA_05G224500v4/gene-GLYMA_06G052100v4/gene-GLYMA_06G234200v4/gene-GLYMA_07G126400v4/gene-GLYMA_09G007900v4/gene-GLYMA_09G038500v4/gene-GLYMA_09G181000v4/gene-GLYMA_10G066700v4/gene-GLYMA_10G263400v4/gene-GLYMA_11G111400v4/gene-GLYMA_11G124500v4/gene-GLYMA_12G037400v4/gene-GLY…	GLYMA_01G005100v4/GLYMA_02G007400v4/GLYMA_02G255400v4/GLYMA_05G023900v4/GLYMA_05G180100v4/GLYMA_05G224500v4/GLYMA_06G052100v4/GLYMA_06G234200v4/GLYMA_07G126400v4/GLYMA_09G007900v4/GLYMA_09G038500v4/GLYMA_09G181000v4/GLYMA_10G066700v4/GLYMA_10G263400v4/GLYMA_11G111400v4/GLYMA_11G124500v4/GLYMA_12G037400v4/GLYMA_13G151800v4/GLYMA_14G061200v4/GLYMA_15G143600v4/GLYMA_15G261900v4/GLYMA_16G019200v4/GLY…	23
BP	GO:0008033	tRNA processing	1/2104	67/13437	0.999989	1	gene-GLYMA_13G209101v4	GLYMA_13G209101v4	1
BP	GO:0006397	mRNA processing	1/2104	68/13437	0.999991	1	gene-GLYMA_15G216300v4	GLYMA_15G216300v4	1
BP	GO:0034470	ncRNA processing	4/2104	112/13437	0.999992	1	gene-GLYMA_05G033800v4/gene-GLYMA_07G261900v4/gene-GLYMA_13G209101v4/gene-GLYMA_17G012200v4	GLYMA_05G033800v4/GLYMA_07G261900v4/GLYMA_13G209101v4/GLYMA_17G012200v4	4
BP	GO:0051276	chromosome organization	8/2104	162/13437	0.999995	1	gene-GLYMA_04G187800v4/gene-GLYMA_10G015700v4/gene-GLYMA_10G163300v4/gene-GLYMA_11G075500v4/gene-GLYMA_13G024401v4/gene-GLYMA_16G100200v4/gene-GLYMA_18G040200v4/gene-GLYMA_20G225900v4	GLYMA_04G187800v4/GLYMA_10G015700v4/GLYMA_10G163300v4/GLYMA_11G075500v4/GLYMA_13G024401v4/GLYMA_16G100200v4/GLYMA_18G040200v4/GLYMA_20G225900v4	8
BP	GO:0006418	tRNA aminoacylation for protein translation	1/2104	78/13437	0.999998	1	gene-GLYMA_13G000200v4	GLYMA_13G000200v4	1
BP	GO:0006996	organelle organization	15/2104	243/13437	0.999999	1	gene-GLYMA_03G127500v4/gene-GLYMA_04G187800v4/gene-GLYMA_05G239100v4/gene-GLYMA_08G333900v4/gene-GLYMA_09G013100v4/gene-GLYMA_10G015700v4/gene-GLYMA_10G136400v4/gene-GLYMA_10G163300v4/gene-GLYMA_11G075500v4/gene-GLYMA_11G193300v4/gene-GLYMA_13G024401v4/gene-GLYMA_15G118000v4/gene-GLYMA_16G100200v4/gene-GLYMA_18G040200v4/gene-GLYMA_20G225900v4	GLYMA_03G127500v4/GLYMA_04G187800v4/GLYMA_05G239100v4/GLYMA_08G333900v4/GLYMA_09G013100v4/GLYMA_10G015700v4/GLYMA_10G136400v4/GLYMA_10G163300v4/GLYMA_11G075500v4/GLYMA_11G193300v4/GLYMA_13G024401v4/GLYMA_15G118000v4/GLYMA_16G100200v4/GLYMA_18G040200v4/GLYMA_20G225900v4	15
BP	GO:0016071	mRNA metabolic process	1/2104	82/13437	0.999999	1	gene-GLYMA_15G216300v4	GLYMA_15G216300v4	1
BP	GO:0043038	amino acid activation	1/2104	87/13437	1	1	gene-GLYMA_13G000200v4	GLYMA_13G000200v4	1
BP	GO:0043039	tRNA aminoacylation	1/2104	87/13437	1	1	gene-GLYMA_13G000200v4	GLYMA_13G000200v4	1
BP	GO:0006259	DNA metabolic process	15/2104	261/13437	1	1	gene-GLYMA_01G082000v4/gene-GLYMA_02G123800v4/gene-GLYMA_02G170600v4/gene-GLYMA_06G033900v4/gene-GLYMA_07G023300v4/gene-GLYMA_08G263200v4/gene-GLYMA_13G024401v4/gene-GLYMA_13G268300v4/gene-GLYMA_13G343700v4/gene-GLYMA_15G085900v4/gene-GLYMA_16G019200v4/gene-GLYMA_17G002500v4/gene-GLYMA_17G073900v4/gene-GLYMA_19G079600v4/gene-GLYMA_20G205600v4	GLYMA_01G082000v4/GLYMA_02G123800v4/GLYMA_02G170600v4/GLYMA_06G033900v4/GLYMA_07G023300v4/GLYMA_08G263200v4/GLYMA_13G024401v4/GLYMA_13G268300v4/GLYMA_13G343700v4/GLYMA_15G085900v4/GLYMA_16G019200v4/GLYMA_17G002500v4/GLYMA_17G073900v4/GLYMA_19G079600v4/GLYMA_20G205600v4	15
BP	GO:0015031	protein transport	11/2104	249/13437	1	1	gene-GLYMA_02G043200v4/gene-GLYMA_03G247200v4/gene-GLYMA_06G223700v4/gene-GLYMA_08G038700v4/gene-GLYMA_08G364700v4/gene-GLYMA_09G190400v4/gene-GLYMA_10G162200v4/gene-GLYMA_10G218700v4/gene-GLYMA_12G038900v4/gene-GLYMA_14G018700v4/gene-GLYMA_18G297500v4	GLYMA_02G043200v4/GLYMA_03G247200v4/GLYMA_06G223700v4/GLYMA_08G038700v4/GLYMA_08G364700v4/GLYMA_09G190400v4/GLYMA_10G162200v4/GLYMA_10G218700v4/GLYMA_12G038900v4/GLYMA_14G018700v4/GLYMA_18G297500v4	11
BP	GO:0015833	peptide transport	11/2104	249/13437	1	1	gene-GLYMA_02G043200v4/gene-GLYMA_03G247200v4/gene-GLYMA_06G223700v4/gene-GLYMA_08G038700v4/gene-GLYMA_08G364700v4/gene-GLYMA_09G190400v4/gene-GLYMA_10G162200v4/gene-GLYMA_10G218700v4/gene-GLYMA_12G038900v4/gene-GLYMA_14G018700v4/gene-GLYMA_18G297500v4	GLYMA_02G043200v4/GLYMA_03G247200v4/GLYMA_06G223700v4/GLYMA_08G038700v4/GLYMA_08G364700v4/GLYMA_09G190400v4/GLYMA_10G162200v4/GLYMA_10G218700v4/GLYMA_12G038900v4/GLYMA_14G018700v4/GLYMA_18G297500v4	11
BP	GO:0042886	amide transport	11/2104	249/13437	1	1	gene-GLYMA_02G043200v4/gene-GLYMA_03G247200v4/gene-GLYMA_06G223700v4/gene-GLYMA_08G038700v4/gene-GLYMA_08G364700v4/gene-GLYMA_09G190400v4/gene-GLYMA_10G162200v4/gene-GLYMA_10G218700v4/gene-GLYMA_12G038900v4/gene-GLYMA_14G018700v4/gene-GLYMA_18G297500v4	GLYMA_02G043200v4/GLYMA_03G247200v4/GLYMA_06G223700v4/GLYMA_08G038700v4/GLYMA_08G364700v4/GLYMA_09G190400v4/GLYMA_10G162200v4/GLYMA_10G218700v4/GLYMA_12G038900v4/GLYMA_14G018700v4/GLYMA_18G297500v4	11
BP	GO:0071705	nitrogen compound transport	15/2104	293/13437	1	1	gene-GLYMA_01G058500v4/gene-GLYMA_02G043200v4/gene-GLYMA_03G247200v4/gene-GLYMA_06G223700v4/gene-GLYMA_08G038700v4/gene-GLYMA_08G364700v4/gene-GLYMA_09G190400v4/gene-GLYMA_10G132300v4/gene-GLYMA_10G162200v4/gene-GLYMA_10G218700v4/gene-GLYMA_12G038900v4/gene-GLYMA_13G302800v4/gene-GLYMA_14G018700v4/gene-GLYMA_15G066400v4/gene-GLYMA_18G297500v4	GLYMA_01G058500v4/GLYMA_02G043200v4/GLYMA_03G247200v4/GLYMA_06G223700v4/GLYMA_08G038700v4/GLYMA_08G364700v4/GLYMA_09G190400v4/GLYMA_10G132300v4/GLYMA_10G162200v4/GLYMA_10G218700v4/GLYMA_12G038900v4/GLYMA_13G302800v4/GLYMA_14G018700v4/GLYMA_15G066400v4/GLYMA_18G297500v4	15
BP	GO:0071702	organic substance transport	19/2104	335/13437	1	1	gene-GLYMA_01G002400v4/gene-GLYMA_02G043200v4/gene-GLYMA_03G247200v4/gene-GLYMA_05G112700v4/gene-GLYMA_06G223700v4/gene-GLYMA_07G129900v4/gene-GLYMA_08G028800v4/gene-GLYMA_08G038700v4/gene-GLYMA_08G364700v4/gene-GLYMA_09G190400v4/gene-GLYMA_10G162200v4/gene-GLYMA_10G218700v4/gene-GLYMA_12G038900v4/gene-GLYMA_12G188500v4/gene-GLYMA_13G302800v4/gene-GLYMA_14G018700v4/gene-GLYMA_15G066400v4/gene-GLY…	GLYMA_01G002400v4/GLYMA_02G043200v4/GLYMA_03G247200v4/GLYMA_05G112700v4/GLYMA_06G223700v4/GLYMA_07G129900v4/GLYMA_08G028800v4/GLYMA_08G038700v4/GLYMA_08G364700v4/GLYMA_09G190400v4/GLYMA_10G162200v4/GLYMA_10G218700v4/GLYMA_12G038900v4/GLYMA_12G188500v4/GLYMA_13G302800v4/GLYMA_14G018700v4/GLYMA_15G066400v4/GLYMA_18G297500v4/GLYMA_20G114100v4	19
BP	GO:0045184	establishment of protein localization	11/2104	252/13437	1	1	gene-GLYMA_02G043200v4/gene-GLYMA_03G247200v4/gene-GLYMA_06G223700v4/gene-GLYMA_08G038700v4/gene-GLYMA_08G364700v4/gene-GLYMA_09G190400v4/gene-GLYMA_10G162200v4/gene-GLYMA_10G218700v4/gene-GLYMA_12G038900v4/gene-GLYMA_14G018700v4/gene-GLYMA_18G297500v4	GLYMA_02G043200v4/GLYMA_03G247200v4/GLYMA_06G223700v4/GLYMA_08G038700v4/GLYMA_08G364700v4/GLYMA_09G190400v4/GLYMA_10G162200v4/GLYMA_10G218700v4/GLYMA_12G038900v4/GLYMA_14G018700v4/GLYMA_18G297500v4	11
BP	GO:0030163	protein catabolic process	1/2104	116/13437	1	1	gene-GLYMA_07G089500v4	GLYMA_07G089500v4	1
BP	GO:0016192	vesicle-mediated transport	14/2104	287/13437	1	1	gene-GLYMA_02G065100v4/gene-GLYMA_02G069700v4/gene-GLYMA_02G195400v4/gene-GLYMA_06G200400v4/gene-GLYMA_10G082500v4/gene-GLYMA_11G070000v4/gene-GLYMA_11G144600v4/gene-GLYMA_12G038900v4/gene-GLYMA_13G160500v4/gene-GLYMA_13G331800v4/gene-GLYMA_14G023200v4/gene-GLYMA_16G151200v4/gene-GLYMA_20G022200v4/gene-GLYMA_20G047800v4	GLYMA_02G065100v4/GLYMA_02G069700v4/GLYMA_02G195400v4/GLYMA_06G200400v4/GLYMA_10G082500v4/GLYMA_11G070000v4/GLYMA_11G144600v4/GLYMA_12G038900v4/GLYMA_13G160500v4/GLYMA_13G331800v4/GLYMA_14G023200v4/GLYMA_16G151200v4/GLYMA_20G022200v4/GLYMA_20G047800v4	14
BP	GO:0033036	macromolecule localization	14/2104	287/13437	1	1	gene-GLYMA_01G002400v4/gene-GLYMA_02G043200v4/gene-GLYMA_03G247200v4/gene-GLYMA_06G223700v4/gene-GLYMA_07G129900v4/gene-GLYMA_08G028800v4/gene-GLYMA_08G038700v4/gene-GLYMA_08G364700v4/gene-GLYMA_09G190400v4/gene-GLYMA_10G162200v4/gene-GLYMA_10G218700v4/gene-GLYMA_12G038900v4/gene-GLYMA_14G018700v4/gene-GLYMA_18G297500v4	GLYMA_01G002400v4/GLYMA_02G043200v4/GLYMA_03G247200v4/GLYMA_06G223700v4/GLYMA_07G129900v4/GLYMA_08G028800v4/GLYMA_08G038700v4/GLYMA_08G364700v4/GLYMA_09G190400v4/GLYMA_10G162200v4/GLYMA_10G218700v4/GLYMA_12G038900v4/GLYMA_14G018700v4/GLYMA_18G297500v4	14
BP	GO:0008104	protein localization	11/2104	263/13437	1	1	gene-GLYMA_02G043200v4/gene-GLYMA_03G247200v4/gene-GLYMA_06G223700v4/gene-GLYMA_08G038700v4/gene-GLYMA_08G364700v4/gene-GLYMA_09G190400v4/gene-GLYMA_10G162200v4/gene-GLYMA_10G218700v4/gene-GLYMA_12G038900v4/gene-GLYMA_14G018700v4/gene-GLYMA_18G297500v4	GLYMA_02G043200v4/GLYMA_03G247200v4/GLYMA_06G223700v4/GLYMA_08G038700v4/GLYMA_08G364700v4/GLYMA_09G190400v4/GLYMA_10G162200v4/GLYMA_10G218700v4/GLYMA_12G038900v4/GLYMA_14G018700v4/GLYMA_18G297500v4	11
BP	GO:0044265	cellular macromolecule catabolic process	1/2104	132/13437	1	1	gene-GLYMA_16G019200v4	GLYMA_16G019200v4	1
BP	GO:0034660	ncRNA metabolic process	5/2104	199/13437	1	1	gene-GLYMA_05G033800v4/gene-GLYMA_07G261900v4/gene-GLYMA_13G000200v4/gene-GLYMA_13G209101v4/gene-GLYMA_17G012200v4	GLYMA_05G033800v4/GLYMA_07G261900v4/GLYMA_13G000200v4/GLYMA_13G209101v4/GLYMA_17G012200v4	5
BP	GO:0006399	tRNA metabolic process	2/2104	154/13437	1	1	gene-GLYMA_13G000200v4/gene-GLYMA_13G209101v4	GLYMA_13G000200v4/GLYMA_13G209101v4	2
BP	GO:0006396	RNA processing	6/2104	252/13437	1	1	gene-GLYMA_05G033800v4/gene-GLYMA_07G261900v4/gene-GLYMA_13G209101v4/gene-GLYMA_14G021600v4/gene-GLYMA_15G216300v4/gene-GLYMA_17G012200v4	GLYMA_05G033800v4/GLYMA_07G261900v4/GLYMA_13G209101v4/GLYMA_14G021600v4/GLYMA_15G216300v4/GLYMA_17G012200v4	6
BP	GO:0006886	intracellular protein transport	1/2104	171/13437	1	1	gene-GLYMA_12G038900v4	GLYMA_12G038900v4	1
BP	GO:0034613	cellular protein localization	1/2104	185/13437	1	1	gene-GLYMA_12G038900v4	GLYMA_12G038900v4	1
BP	GO:0070727	cellular macromolecule localization	1/2104	185/13437	1	1	gene-GLYMA_12G038900v4	GLYMA_12G038900v4	1
BP	GO:0046907	intracellular transport	1/2104	195/13437	1	1	gene-GLYMA_12G038900v4	GLYMA_12G038900v4	1
BP	GO:0051649	establishment of localization in cell	1/2104	195/13437	1	1	gene-GLYMA_12G038900v4	GLYMA_12G038900v4	1
BP	GO:0051641	cellular localization	1/2104	233/13437	1	1	gene-GLYMA_12G038900v4	GLYMA_12G038900v4	1
CC	GO:0034357	photosynthetic membrane	25/552	74/4759	3.42153e-07	2.41862e-05	gene-GLYMA_02G094900v4/gene-GLYMA_02G282500v4/gene-GLYMA_03G114600v4/gene-GLYMA_03G123100v4/gene-GLYMA_03G159100v4/gene-GLYMA_03G230300v4/gene-GLYMA_04G241000v4/gene-GLYMA_06G073600v4/gene-GLYMA_07G019700v4/gene-GLYMA_07G112000v4/gene-GLYMA_08G173700v4/gene-GLYMA_08G204800v4/gene-GLYMA_08G304200v4/gene-GLYMA_10G042100v4/gene-GLYMA_10G153100v4/gene-GLYMA_10G249000v4/gene-GLYMA_13G127200v4/gene-GLY…	GLYMA_02G094900v4/GLYMA_02G282500v4/GLYMA_03G114600v4/GLYMA_03G123100v4/GLYMA_03G159100v4/GLYMA_03G230300v4/GLYMA_04G241000v4/GLYMA_06G073600v4/GLYMA_07G019700v4/GLYMA_07G112000v4/GLYMA_08G173700v4/GLYMA_08G204800v4/GLYMA_08G304200v4/GLYMA_10G042100v4/GLYMA_10G153100v4/GLYMA_10G249000v4/GLYMA_13G127200v4/GLYMA_13G129400v4/GLYMA_13G302900v4/GLYMA_14G031800v4/GLYMA_18G286500v4/GLYMA_19G161400v4/GLY…	25
CC	GO:0009521	photosystem	24/552	70/4759	4.31896e-07	2.41862e-05	gene-GLYMA_02G094900v4/gene-GLYMA_02G282500v4/gene-GLYMA_03G114600v4/gene-GLYMA_03G123100v4/gene-GLYMA_03G159100v4/gene-GLYMA_03G230300v4/gene-GLYMA_04G241000v4/gene-GLYMA_06G073600v4/gene-GLYMA_07G019700v4/gene-GLYMA_07G112000v4/gene-GLYMA_08G173700v4/gene-GLYMA_08G204800v4/gene-GLYMA_08G304200v4/gene-GLYMA_10G042100v4/gene-GLYMA_10G153100v4/gene-GLYMA_10G249000v4/gene-GLYMA_13G127200v4/gene-GLY…	GLYMA_02G094900v4/GLYMA_02G282500v4/GLYMA_03G114600v4/GLYMA_03G123100v4/GLYMA_03G159100v4/GLYMA_03G230300v4/GLYMA_04G241000v4/GLYMA_06G073600v4/GLYMA_07G019700v4/GLYMA_07G112000v4/GLYMA_08G173700v4/GLYMA_08G204800v4/GLYMA_08G304200v4/GLYMA_10G042100v4/GLYMA_10G153100v4/GLYMA_10G249000v4/GLYMA_13G127200v4/GLYMA_13G129400v4/GLYMA_14G031800v4/GLYMA_18G286500v4/GLYMA_19G161400v4/GLYMA_20G098500v4/GLY…	24
CC	GO:0009579	thylakoid	25/552	78/4759	1.06034e-06	2.6906e-05	gene-GLYMA_02G094900v4/gene-GLYMA_02G282500v4/gene-GLYMA_03G114600v4/gene-GLYMA_03G123100v4/gene-GLYMA_03G159100v4/gene-GLYMA_03G230300v4/gene-GLYMA_04G241000v4/gene-GLYMA_06G073600v4/gene-GLYMA_07G019700v4/gene-GLYMA_07G112000v4/gene-GLYMA_08G173700v4/gene-GLYMA_08G204800v4/gene-GLYMA_08G304200v4/gene-GLYMA_10G042100v4/gene-GLYMA_10G153100v4/gene-GLYMA_10G249000v4/gene-GLYMA_13G127200v4/gene-GLY…	GLYMA_02G094900v4/GLYMA_02G282500v4/GLYMA_03G114600v4/GLYMA_03G123100v4/GLYMA_03G159100v4/GLYMA_03G230300v4/GLYMA_04G241000v4/GLYMA_06G073600v4/GLYMA_07G019700v4/GLYMA_07G112000v4/GLYMA_08G173700v4/GLYMA_08G204800v4/GLYMA_08G304200v4/GLYMA_10G042100v4/GLYMA_10G153100v4/GLYMA_10G249000v4/GLYMA_13G127200v4/GLYMA_13G129400v4/GLYMA_13G302900v4/GLYMA_14G031800v4/GLYMA_18G286500v4/GLYMA_19G161400v4/GLY…	25
CC	GO:0042651	thylakoid membrane	17/552	42/4759	1.53268e-06	2.6906e-05	gene-GLYMA_02G094900v4/gene-GLYMA_02G282500v4/gene-GLYMA_03G114600v4/gene-GLYMA_03G123100v4/gene-GLYMA_03G230300v4/gene-GLYMA_04G241000v4/gene-GLYMA_06G073600v4/gene-GLYMA_07G112000v4/gene-GLYMA_08G173700v4/gene-GLYMA_08G304200v4/gene-GLYMA_10G153100v4/gene-GLYMA_13G127200v4/gene-GLYMA_13G302900v4/gene-GLYMA_14G031800v4/gene-GLYMA_18G286500v4/gene-GLYMA_20G098500v4/gene-GLYMA_20G239700v4	GLYMA_02G094900v4/GLYMA_02G282500v4/GLYMA_03G114600v4/GLYMA_03G123100v4/GLYMA_03G230300v4/GLYMA_04G241000v4/GLYMA_06G073600v4/GLYMA_07G112000v4/GLYMA_08G173700v4/GLYMA_08G304200v4/GLYMA_10G153100v4/GLYMA_13G127200v4/GLYMA_13G302900v4/GLYMA_14G031800v4/GLYMA_18G286500v4/GLYMA_20G098500v4/GLYMA_20G239700v4	17
CC	GO:0009654	photosystem II oxygen evolving complex	16/552	38/4759	1.66784e-06	2.6906e-05	gene-GLYMA_02G094900v4/gene-GLYMA_02G282500v4/gene-GLYMA_03G114600v4/gene-GLYMA_03G123100v4/gene-GLYMA_03G230300v4/gene-GLYMA_04G241000v4/gene-GLYMA_06G073600v4/gene-GLYMA_07G112000v4/gene-GLYMA_08G173700v4/gene-GLYMA_08G304200v4/gene-GLYMA_10G153100v4/gene-GLYMA_13G127200v4/gene-GLYMA_14G031800v4/gene-GLYMA_18G286500v4/gene-GLYMA_20G098500v4/gene-GLYMA_20G239700v4	GLYMA_02G094900v4/GLYMA_02G282500v4/GLYMA_03G114600v4/GLYMA_03G123100v4/GLYMA_03G230300v4/GLYMA_04G241000v4/GLYMA_06G073600v4/GLYMA_07G112000v4/GLYMA_08G173700v4/GLYMA_08G304200v4/GLYMA_10G153100v4/GLYMA_13G127200v4/GLYMA_14G031800v4/GLYMA_18G286500v4/GLYMA_20G098500v4/GLYMA_20G239700v4	16
CC	GO:0019898	extrinsic component of membrane	14/552	30/4759	1.68162e-06	2.6906e-05	gene-GLYMA_02G094900v4/gene-GLYMA_02G282500v4/gene-GLYMA_03G114600v4/gene-GLYMA_03G123100v4/gene-GLYMA_03G230300v4/gene-GLYMA_04G241000v4/gene-GLYMA_06G073600v4/gene-GLYMA_07G112000v4/gene-GLYMA_08G304200v4/gene-GLYMA_10G153100v4/gene-GLYMA_14G031800v4/gene-GLYMA_18G286500v4/gene-GLYMA_20G098500v4/gene-GLYMA_20G239700v4	GLYMA_02G094900v4/GLYMA_02G282500v4/GLYMA_03G114600v4/GLYMA_03G123100v4/GLYMA_03G230300v4/GLYMA_04G241000v4/GLYMA_06G073600v4/GLYMA_07G112000v4/GLYMA_08G304200v4/GLYMA_10G153100v4/GLYMA_14G031800v4/GLYMA_18G286500v4/GLYMA_20G098500v4/GLYMA_20G239700v4	14
CC	GO:0009523	photosystem II	18/552	51/4759	7.67766e-06	9.94153e-05	gene-GLYMA_02G094900v4/gene-GLYMA_02G282500v4/gene-GLYMA_03G114600v4/gene-GLYMA_03G123100v4/gene-GLYMA_03G159100v4/gene-GLYMA_03G230300v4/gene-GLYMA_04G241000v4/gene-GLYMA_06G073600v4/gene-GLYMA_07G112000v4/gene-GLYMA_08G173700v4/gene-GLYMA_08G304200v4/gene-GLYMA_10G153100v4/gene-GLYMA_13G127200v4/gene-GLYMA_14G031800v4/gene-GLYMA_18G286500v4/gene-GLYMA_19G161400v4/gene-GLYMA_20G098500v4/gene-GLY…	GLYMA_02G094900v4/GLYMA_02G282500v4/GLYMA_03G114600v4/GLYMA_03G123100v4/GLYMA_03G159100v4/GLYMA_03G230300v4/GLYMA_04G241000v4/GLYMA_06G073600v4/GLYMA_07G112000v4/GLYMA_08G173700v4/GLYMA_08G304200v4/GLYMA_10G153100v4/GLYMA_13G127200v4/GLYMA_14G031800v4/GLYMA_18G286500v4/GLYMA_19G161400v4/GLYMA_20G098500v4/GLYMA_20G239700v4	18
CC	GO:1990204	oxidoreductase complex	16/552	42/4759	7.98873e-06	9.94153e-05	gene-GLYMA_02G094900v4/gene-GLYMA_02G282500v4/gene-GLYMA_03G114600v4/gene-GLYMA_03G123100v4/gene-GLYMA_03G230300v4/gene-GLYMA_04G241000v4/gene-GLYMA_06G073600v4/gene-GLYMA_07G112000v4/gene-GLYMA_08G173700v4/gene-GLYMA_08G304200v4/gene-GLYMA_10G153100v4/gene-GLYMA_13G127200v4/gene-GLYMA_14G031800v4/gene-GLYMA_18G286500v4/gene-GLYMA_20G098500v4/gene-GLYMA_20G239700v4	GLYMA_02G094900v4/GLYMA_02G282500v4/GLYMA_03G114600v4/GLYMA_03G123100v4/GLYMA_03G230300v4/GLYMA_04G241000v4/GLYMA_06G073600v4/GLYMA_07G112000v4/GLYMA_08G173700v4/GLYMA_08G304200v4/GLYMA_10G153100v4/GLYMA_13G127200v4/GLYMA_14G031800v4/GLYMA_18G286500v4/GLYMA_20G098500v4/GLYMA_20G239700v4	16
CC	GO:0009538	photosystem I reaction center	6/552	11/4759	0.000655604	0.00734276	gene-GLYMA_07G019700v4/gene-GLYMA_08G204800v4/gene-GLYMA_10G042100v4/gene-GLYMA_10G249000v4/gene-GLYMA_13G129400v4/gene-GLYMA_20G144700v4	GLYMA_07G019700v4/GLYMA_08G204800v4/GLYMA_10G042100v4/GLYMA_10G249000v4/GLYMA_13G129400v4/GLYMA_20G144700v4	6
CC	GO:0005618	cell wall	15/552	64/4759	0.00538932	0.0459721	gene-GLYMA_01G013900v4/gene-GLYMA_01G196800v4/gene-GLYMA_03G184500v4/gene-GLYMA_07G174800v4/gene-GLYMA_08G093900v4/gene-GLYMA_08G107300v4/gene-GLYMA_09G193500v4/gene-GLYMA_10G251700v4/gene-GLYMA_12G178000v4/gene-GLYMA_13G095100v4/gene-GLYMA_13G095300v4/gene-GLYMA_13G103100v4/gene-GLYMA_19G184900v4/gene-GLYMA_20G141800v4/gene-GLYMA_U031113v4	GLYMA_01G013900v4/GLYMA_01G196800v4/GLYMA_03G184500v4/GLYMA_07G174800v4/GLYMA_08G093900v4/GLYMA_08G107300v4/GLYMA_09G193500v4/GLYMA_10G251700v4/GLYMA_12G178000v4/GLYMA_13G095100v4/GLYMA_13G095300v4/GLYMA_13G103100v4/GLYMA_19G184900v4/GLYMA_20G141800v4/GLYMA_U031113v4	15
CC	GO:0030312	external encapsulating structure	15/552	64/4759	0.00538932	0.0459721	gene-GLYMA_01G013900v4/gene-GLYMA_01G196800v4/gene-GLYMA_03G184500v4/gene-GLYMA_07G174800v4/gene-GLYMA_08G093900v4/gene-GLYMA_08G107300v4/gene-GLYMA_09G193500v4/gene-GLYMA_10G251700v4/gene-GLYMA_12G178000v4/gene-GLYMA_13G095100v4/gene-GLYMA_13G095300v4/gene-GLYMA_13G103100v4/gene-GLYMA_19G184900v4/gene-GLYMA_20G141800v4/gene-GLYMA_U031113v4	GLYMA_01G013900v4/GLYMA_01G196800v4/GLYMA_03G184500v4/GLYMA_07G174800v4/GLYMA_08G093900v4/GLYMA_08G107300v4/GLYMA_09G193500v4/GLYMA_10G251700v4/GLYMA_12G178000v4/GLYMA_13G095100v4/GLYMA_13G095300v4/GLYMA_13G103100v4/GLYMA_19G184900v4/GLYMA_20G141800v4/GLYMA_U031113v4	15
CC	GO:0048046	apoplast	15/552	64/4759	0.00538932	0.0459721	gene-GLYMA_01G013900v4/gene-GLYMA_01G196800v4/gene-GLYMA_03G184500v4/gene-GLYMA_07G174800v4/gene-GLYMA_08G093900v4/gene-GLYMA_08G107300v4/gene-GLYMA_09G193500v4/gene-GLYMA_10G251700v4/gene-GLYMA_12G178000v4/gene-GLYMA_13G095100v4/gene-GLYMA_13G095300v4/gene-GLYMA_13G103100v4/gene-GLYMA_19G184900v4/gene-GLYMA_20G141800v4/gene-GLYMA_U031113v4	GLYMA_01G013900v4/GLYMA_01G196800v4/GLYMA_03G184500v4/GLYMA_07G174800v4/GLYMA_08G093900v4/GLYMA_08G107300v4/GLYMA_09G193500v4/GLYMA_10G251700v4/GLYMA_12G178000v4/GLYMA_13G095100v4/GLYMA_13G095300v4/GLYMA_13G103100v4/GLYMA_19G184900v4/GLYMA_20G141800v4/GLYMA_U031113v4	15
CC	GO:0005576	extracellular region	21/552	102/4759	0.00574651	0.0459721	gene-GLYMA_01G013900v4/gene-GLYMA_01G036900v4/gene-GLYMA_01G037200v4/gene-GLYMA_01G196800v4/gene-GLYMA_02G027800v4/gene-GLYMA_02G027900v4/gene-GLYMA_03G184500v4/gene-GLYMA_07G109400v4/gene-GLYMA_07G174800v4/gene-GLYMA_08G093900v4/gene-GLYMA_08G107300v4/gene-GLYMA_08G292300v4/gene-GLYMA_09G193500v4/gene-GLYMA_10G251700v4/gene-GLYMA_12G178000v4/gene-GLYMA_13G095100v4/gene-GLYMA_13G095300v4/gene-GLY…	GLYMA_01G013900v4/GLYMA_01G036900v4/GLYMA_01G037200v4/GLYMA_01G196800v4/GLYMA_02G027800v4/GLYMA_02G027900v4/GLYMA_03G184500v4/GLYMA_07G109400v4/GLYMA_07G174800v4/GLYMA_08G093900v4/GLYMA_08G107300v4/GLYMA_08G292300v4/GLYMA_09G193500v4/GLYMA_10G251700v4/GLYMA_12G178000v4/GLYMA_13G095100v4/GLYMA_13G095300v4/GLYMA_13G103100v4/GLYMA_19G184900v4/GLYMA_20G141800v4/GLYMA_U031113v4	21
CC	GO:0031225	anchored component of membrane	7/552	23/4759	0.0126218	0.0942425	gene-GLYMA_04G160100v4/gene-GLYMA_06G205400v4/gene-GLYMA_11G003300v4/gene-GLYMA_17G080600v4/gene-GLYMA_18G272100v4/gene-GLYMA_19G033500v4/gene-GLYMA_19G033600v4	GLYMA_04G160100v4/GLYMA_06G205400v4/GLYMA_11G003300v4/GLYMA_17G080600v4/GLYMA_18G272100v4/GLYMA_19G033500v4/GLYMA_19G033600v4	7
CC	GO:0009522	photosystem I	6/552	19/4759	0.01709	0.11963	gene-GLYMA_07G019700v4/gene-GLYMA_08G204800v4/gene-GLYMA_10G042100v4/gene-GLYMA_10G249000v4/gene-GLYMA_13G129400v4/gene-GLYMA_20G144700v4	GLYMA_07G019700v4/GLYMA_08G204800v4/GLYMA_10G042100v4/GLYMA_10G249000v4/GLYMA_13G129400v4/GLYMA_20G144700v4	6
CC	GO:0031012	extracellular matrix	6/552	25/4759	0.0614122	0.38212	gene-GLYMA_01G036900v4/gene-GLYMA_01G037200v4/gene-GLYMA_02G027800v4/gene-GLYMA_02G027900v4/gene-GLYMA_07G109400v4/gene-GLYMA_08G292300v4	GLYMA_01G036900v4/GLYMA_01G037200v4/GLYMA_02G027800v4/GLYMA_02G027900v4/GLYMA_07G109400v4/GLYMA_08G292300v4	6
CC	GO:0044421	extracellular region part	6/552	25/4759	0.0614122	0.38212	gene-GLYMA_01G036900v4/gene-GLYMA_01G037200v4/gene-GLYMA_02G027800v4/gene-GLYMA_02G027900v4/gene-GLYMA_07G109400v4/gene-GLYMA_08G292300v4	GLYMA_01G036900v4/GLYMA_01G037200v4/GLYMA_02G027800v4/GLYMA_02G027900v4/GLYMA_07G109400v4/GLYMA_08G292300v4	6
CC	GO:0045259	proton-transporting ATP synthase complex	4/552	16/4759	0.105243	0.62038	gene-GLYMA_04G066000v4/gene-GLYMA_06G067400v4/gene-GLYMA_08G317100v4/gene-GLYMA_13G204800v4	GLYMA_04G066000v4/GLYMA_06G067400v4/GLYMA_08G317100v4/GLYMA_13G204800v4	4
CC	GO:0009507	chloroplast	4/552	17/4759	0.125635	0.670052	gene-GLYMA_03G159100v4/gene-GLYMA_11G162400v4/gene-GLYMA_19G161400v4/gene-GLYMA_19G251000v4	GLYMA_03G159100v4/GLYMA_11G162400v4/GLYMA_19G161400v4/GLYMA_19G251000v4	4
CC	GO:0009536	plastid	4/552	17/4759	0.125635	0.670052	gene-GLYMA_03G159100v4/gene-GLYMA_11G162400v4/gene-GLYMA_19G161400v4/gene-GLYMA_19G251000v4	GLYMA_03G159100v4/GLYMA_11G162400v4/GLYMA_19G161400v4/GLYMA_19G251000v4	4
CC	GO:0016459	myosin complex	4/552	30/4759	0.465594	1	gene-GLYMA_06G254500v4/gene-GLYMA_09G282500v4/gene-GLYMA_10G286300v4/gene-GLYMA_20G226600v4	GLYMA_06G254500v4/GLYMA_09G282500v4/GLYMA_10G286300v4/GLYMA_20G226600v4	4
CC	GO:0098796	membrane protein complex	31/552	264/4759	0.500569	1	gene-GLYMA_02G094900v4/gene-GLYMA_02G282500v4/gene-GLYMA_03G064400v4/gene-GLYMA_03G114600v4/gene-GLYMA_03G123100v4/gene-GLYMA_03G159100v4/gene-GLYMA_03G230300v4/gene-GLYMA_04G066000v4/gene-GLYMA_04G241000v4/gene-GLYMA_06G067400v4/gene-GLYMA_06G073600v4/gene-GLYMA_06G103500v4/gene-GLYMA_07G019700v4/gene-GLYMA_07G112000v4/gene-GLYMA_08G173700v4/gene-GLYMA_08G204800v4/gene-GLYMA_08G304200v4/gene-GLY…	GLYMA_02G094900v4/GLYMA_02G282500v4/GLYMA_03G064400v4/GLYMA_03G114600v4/GLYMA_03G123100v4/GLYMA_03G159100v4/GLYMA_03G230300v4/GLYMA_04G066000v4/GLYMA_04G241000v4/GLYMA_06G067400v4/GLYMA_06G073600v4/GLYMA_06G103500v4/GLYMA_07G019700v4/GLYMA_07G112000v4/GLYMA_08G173700v4/GLYMA_08G204800v4/GLYMA_08G304200v4/GLYMA_08G317100v4/GLYMA_10G042100v4/GLYMA_10G153100v4/GLYMA_10G249000v4/GLYMA_12G038900v4/GLY…	31
CC	GO:0098687	chromosomal region	2/552	17/4759	0.603215	1	gene-GLYMA_03G233600v4/gene-GLYMA_11G193300v4	GLYMA_03G233600v4/GLYMA_11G193300v4	2
CC	GO:0071944	cell periphery	19/552	172/4759	0.62777	1	gene-GLYMA_01G013900v4/gene-GLYMA_01G196800v4/gene-GLYMA_02G065100v4/gene-GLYMA_03G184500v4/gene-GLYMA_06G200400v4/gene-GLYMA_07G174800v4/gene-GLYMA_08G093900v4/gene-GLYMA_08G107300v4/gene-GLYMA_09G193500v4/gene-GLYMA_10G251700v4/gene-GLYMA_11G144600v4/gene-GLYMA_12G178000v4/gene-GLYMA_13G095100v4/gene-GLYMA_13G095300v4/gene-GLYMA_13G103100v4/gene-GLYMA_13G331800v4/gene-GLYMA_19G184900v4/gene-GLY…	GLYMA_01G013900v4/GLYMA_01G196800v4/GLYMA_02G065100v4/GLYMA_03G184500v4/GLYMA_06G200400v4/GLYMA_07G174800v4/GLYMA_08G093900v4/GLYMA_08G107300v4/GLYMA_09G193500v4/GLYMA_10G251700v4/GLYMA_11G144600v4/GLYMA_12G178000v4/GLYMA_13G095100v4/GLYMA_13G095300v4/GLYMA_13G103100v4/GLYMA_13G331800v4/GLYMA_19G184900v4/GLYMA_20G141800v4/GLYMA_U031113v4	19
CC	GO:0015629	actin cytoskeleton	5/552	47/4759	0.650197	1	gene-GLYMA_06G254500v4/gene-GLYMA_09G282500v4/gene-GLYMA_10G136400v4/gene-GLYMA_10G286300v4/gene-GLYMA_20G226600v4	GLYMA_06G254500v4/GLYMA_09G282500v4/GLYMA_10G136400v4/GLYMA_10G286300v4/GLYMA_20G226600v4	5
CC	GO:0000151	ubiquitin ligase complex	1/552	10/4759	0.708909	1	gene-GLYMA_04G187800v4	GLYMA_04G187800v4	1
CC	GO:0030126	COPI vesicle coat	1/552	10/4759	0.708909	1	gene-GLYMA_12G038900v4	GLYMA_12G038900v4	1
CC	GO:0030137	COPI-coated vesicle	1/552	10/4759	0.708909	1	gene-GLYMA_12G038900v4	GLYMA_12G038900v4	1
CC	GO:0030663	COPI-coated vesicle membrane	1/552	10/4759	0.708909	1	gene-GLYMA_12G038900v4	GLYMA_12G038900v4	1
CC	GO:0033178	proton-transporting two-sector ATPase complex, catalytic domain	2/552	21/4759	0.71865	1	gene-GLYMA_08G317100v4/gene-GLYMA_13G204800v4	GLYMA_08G317100v4/GLYMA_13G204800v4	2
CC	GO:0044454	nuclear chromosome part	1/552	12/4759	0.772653	1	gene-GLYMA_03G233600v4	GLYMA_03G233600v4	1
CC	GO:0000775	chromosome, centromeric region	1/552	13/4759	0.799089	1	gene-GLYMA_11G193300v4	GLYMA_11G193300v4	1
CC	GO:0000228	nuclear chromosome	1/552	14/4759	0.822457	1	gene-GLYMA_03G233600v4	GLYMA_03G233600v4	1
CC	GO:0032040	small-subunit processome	1/552	15/4759	0.843111	1	gene-GLYMA_18G236233v4	GLYMA_18G236233v4	1
CC	GO:0042765	GPI-anchor transamidase complex	1/552	15/4759	0.843111	1	gene-GLYMA_03G064400v4	GLYMA_03G064400v4	1
CC	GO:0044430	cytoskeletal part	6/552	71/4759	0.847755	1	gene-GLYMA_06G254500v4/gene-GLYMA_09G043000v4/gene-GLYMA_09G282500v4/gene-GLYMA_10G136400v4/gene-GLYMA_10G286300v4/gene-GLYMA_20G226600v4	GLYMA_06G254500v4/GLYMA_09G043000v4/GLYMA_09G282500v4/GLYMA_10G136400v4/GLYMA_10G286300v4/GLYMA_20G226600v4	6
CC	GO:0032993	protein-DNA complex	8/552	93/4759	0.861005	1	gene-GLYMA_03G233600v4/gene-GLYMA_10G015700v4/gene-GLYMA_10G163300v4/gene-GLYMA_11G075500v4/gene-GLYMA_14G217100v4/gene-GLYMA_17G255602v4/gene-GLYMA_18G040200v4/gene-GLYMA_20G225900v4	GLYMA_03G233600v4/GLYMA_10G015700v4/GLYMA_10G163300v4/GLYMA_11G075500v4/GLYMA_14G217100v4/GLYMA_17G255602v4/GLYMA_18G040200v4/GLYMA_20G225900v4	8
CC	GO:0005777	peroxisome	1/552	17/4759	0.877501	1	gene-GLYMA_05G180100v4	GLYMA_05G180100v4	1
CC	GO:0042579	microbody	1/552	17/4759	0.877501	1	gene-GLYMA_05G180100v4	GLYMA_05G180100v4	1
CC	GO:0005856	cytoskeleton	6/552	75/4759	0.8821	1	gene-GLYMA_06G254500v4/gene-GLYMA_09G043000v4/gene-GLYMA_09G282500v4/gene-GLYMA_10G136400v4/gene-GLYMA_10G286300v4/gene-GLYMA_20G226600v4	GLYMA_06G254500v4/GLYMA_09G043000v4/GLYMA_09G282500v4/GLYMA_10G136400v4/GLYMA_10G286300v4/GLYMA_20G226600v4	6
CC	GO:0005741	mitochondrial outer membrane	1/552	18/4759	0.891761	1	gene-GLYMA_05G029700v4	GLYMA_05G029700v4	1
CC	GO:0030286	dynein complex	1/552	18/4759	0.891761	1	gene-GLYMA_09G043000v4	GLYMA_09G043000v4	1
CC	GO:0031968	organelle outer membrane	1/552	18/4759	0.891761	1	gene-GLYMA_05G029700v4	GLYMA_05G029700v4	1
CC	GO:0033177	proton-transporting two-sector ATPase complex, proton-transporting domain	2/552	32/4759	0.900197	1	gene-GLYMA_04G066000v4/gene-GLYMA_06G067400v4	GLYMA_04G066000v4/GLYMA_06G067400v4	2
CC	GO:0000159	protein phosphatase type 2A complex	1/552	19/4759	0.904363	1	gene-GLYMA_05G012200v4	GLYMA_05G012200v4	1
CC	GO:0030176	integral component of endoplasmic reticulum membrane	1/552	19/4759	0.904363	1	gene-GLYMA_03G064400v4	GLYMA_03G064400v4	1
CC	GO:0031227	intrinsic component of endoplasmic reticulum membrane	1/552	19/4759	0.904363	1	gene-GLYMA_03G064400v4	GLYMA_03G064400v4	1
CC	GO:0000786	nucleosome	7/552	91/4759	0.91674	1	gene-GLYMA_10G015700v4/gene-GLYMA_10G163300v4/gene-GLYMA_11G075500v4/gene-GLYMA_14G217100v4/gene-GLYMA_17G255602v4/gene-GLYMA_18G040200v4/gene-GLYMA_20G225900v4	GLYMA_10G015700v4/GLYMA_10G163300v4/GLYMA_11G075500v4/GLYMA_14G217100v4/GLYMA_17G255602v4/GLYMA_18G040200v4/GLYMA_20G225900v4	7
CC	GO:0016469	proton-transporting two-sector ATPase complex	4/552	58/4759	0.917551	1	gene-GLYMA_04G066000v4/gene-GLYMA_06G067400v4/gene-GLYMA_08G317100v4/gene-GLYMA_13G204800v4	GLYMA_04G066000v4/GLYMA_06G067400v4/GLYMA_08G317100v4/GLYMA_13G204800v4	4
CC	GO:0008287	protein serine/threonine phosphatase complex	1/552	21/4759	0.925343	1	gene-GLYMA_05G012200v4	GLYMA_05G012200v4	1
CC	GO:1903293	phosphatase complex	1/552	21/4759	0.925343	1	gene-GLYMA_05G012200v4	GLYMA_05G012200v4	1
CC	GO:0000785	chromatin	7/552	93/4759	0.926958	1	gene-GLYMA_10G015700v4/gene-GLYMA_10G163300v4/gene-GLYMA_11G075500v4/gene-GLYMA_14G217100v4/gene-GLYMA_17G255602v4/gene-GLYMA_18G040200v4/gene-GLYMA_20G225900v4	GLYMA_10G015700v4/GLYMA_10G163300v4/GLYMA_11G075500v4/GLYMA_14G217100v4/GLYMA_17G255602v4/GLYMA_18G040200v4/GLYMA_20G225900v4	7
CC	GO:0005875	microtubule associated complex	1/552	22/4759	0.934041	1	gene-GLYMA_09G043000v4	GLYMA_09G043000v4	1
CC	GO:0030684	preribosome	1/552	22/4759	0.934041	1	gene-GLYMA_18G236233v4	GLYMA_18G236233v4	1
CC	GO:0044815	DNA packaging complex	7/552	95/4759	0.936066	1	gene-GLYMA_10G015700v4/gene-GLYMA_10G163300v4/gene-GLYMA_11G075500v4/gene-GLYMA_14G217100v4/gene-GLYMA_17G255602v4/gene-GLYMA_18G040200v4/gene-GLYMA_20G225900v4	GLYMA_10G015700v4/GLYMA_10G163300v4/GLYMA_11G075500v4/GLYMA_14G217100v4/GLYMA_17G255602v4/GLYMA_18G040200v4/GLYMA_20G225900v4	7
CC	GO:1902494	catalytic complex	23/552	259/4759	0.938069	1	gene-GLYMA_01G232951v4/gene-GLYMA_02G094900v4/gene-GLYMA_02G282500v4/gene-GLYMA_03G064400v4/gene-GLYMA_03G114600v4/gene-GLYMA_03G123100v4/gene-GLYMA_03G230300v4/gene-GLYMA_04G187800v4/gene-GLYMA_04G241000v4/gene-GLYMA_05G012200v4/gene-GLYMA_06G073600v4/gene-GLYMA_06G103500v4/gene-GLYMA_07G112000v4/gene-GLYMA_08G173700v4/gene-GLYMA_08G304200v4/gene-GLYMA_09G016100v4/gene-GLYMA_09G043000v4/gene-GLY…	GLYMA_01G232951v4/GLYMA_02G094900v4/GLYMA_02G282500v4/GLYMA_03G064400v4/GLYMA_03G114600v4/GLYMA_03G123100v4/GLYMA_03G230300v4/GLYMA_04G187800v4/GLYMA_04G241000v4/GLYMA_05G012200v4/GLYMA_06G073600v4/GLYMA_06G103500v4/GLYMA_07G112000v4/GLYMA_08G173700v4/GLYMA_08G304200v4/GLYMA_09G016100v4/GLYMA_09G043000v4/GLYMA_10G153100v4/GLYMA_13G127200v4/GLYMA_14G031800v4/GLYMA_18G286500v4/GLYMA_20G098500v4/GLY…	23
CC	GO:0030880	RNA polymerase complex	2/552	37/4759	0.939537	1	gene-GLYMA_01G232951v4/gene-GLYMA_09G016100v4	GLYMA_01G232951v4/GLYMA_09G016100v4	2
CC	GO:0000145	exocyst	4/552	63/4759	0.944992	1	gene-GLYMA_02G065100v4/gene-GLYMA_06G200400v4/gene-GLYMA_11G144600v4/gene-GLYMA_13G331800v4	GLYMA_02G065100v4/GLYMA_06G200400v4/GLYMA_11G144600v4/GLYMA_13G331800v4	4
CC	GO:0005938	cell cortex	4/552	63/4759	0.944992	1	gene-GLYMA_02G065100v4/gene-GLYMA_06G200400v4/gene-GLYMA_11G144600v4/gene-GLYMA_13G331800v4	GLYMA_02G065100v4/GLYMA_06G200400v4/GLYMA_11G144600v4/GLYMA_13G331800v4	4
CC	GO:0044448	cell cortex part	4/552	63/4759	0.944992	1	gene-GLYMA_02G065100v4/gene-GLYMA_06G200400v4/gene-GLYMA_11G144600v4/gene-GLYMA_13G331800v4	GLYMA_02G065100v4/GLYMA_06G200400v4/GLYMA_11G144600v4/GLYMA_13G331800v4	4
CC	GO:0099568	cytoplasmic region	4/552	63/4759	0.944992	1	gene-GLYMA_02G065100v4/gene-GLYMA_06G200400v4/gene-GLYMA_11G144600v4/gene-GLYMA_13G331800v4	GLYMA_02G065100v4/GLYMA_06G200400v4/GLYMA_11G144600v4/GLYMA_13G331800v4	4
CC	GO:0015630	microtubule cytoskeleton	1/552	24/4759	0.948519	1	gene-GLYMA_09G043000v4	GLYMA_09G043000v4	1
CC	GO:0005783	endoplasmic reticulum	5/552	78/4759	0.957411	1	gene-GLYMA_03G064400v4/gene-GLYMA_06G103500v4/gene-GLYMA_10G147600v4/gene-GLYMA_20G047800v4/gene-GLYMA_20G098400v4	GLYMA_03G064400v4/GLYMA_06G103500v4/GLYMA_10G147600v4/GLYMA_20G047800v4/GLYMA_20G098400v4	5
CC	GO:0061695	transferase complex, transferring phosphorus-containing groups	2/552	41/4759	0.9599	1	gene-GLYMA_01G232951v4/gene-GLYMA_09G016100v4	GLYMA_01G232951v4/GLYMA_09G016100v4	2
CC	GO:0019867	outer membrane	1/552	27/4759	0.964509	1	gene-GLYMA_05G029700v4	GLYMA_05G029700v4	1
CC	GO:0000428	DNA-directed RNA polymerase complex	1/552	29/4759	0.972307	1	gene-GLYMA_01G232951v4	GLYMA_01G232951v4	1
CC	GO:0055029	nuclear DNA-directed RNA polymerase complex	1/552	29/4759	0.972307	1	gene-GLYMA_01G232951v4	GLYMA_01G232951v4	1
CC	GO:0044427	chromosomal part	9/552	132/4759	0.976583	1	gene-GLYMA_03G233600v4/gene-GLYMA_10G015700v4/gene-GLYMA_10G163300v4/gene-GLYMA_11G075500v4/gene-GLYMA_11G193300v4/gene-GLYMA_14G217100v4/gene-GLYMA_17G255602v4/gene-GLYMA_18G040200v4/gene-GLYMA_20G225900v4	GLYMA_03G233600v4/GLYMA_10G015700v4/GLYMA_10G163300v4/GLYMA_11G075500v4/GLYMA_11G193300v4/GLYMA_14G217100v4/GLYMA_17G255602v4/GLYMA_18G040200v4/GLYMA_20G225900v4	9
CC	GO:0099023	tethering complex	4/552	76/4759	0.982009	1	gene-GLYMA_02G065100v4/gene-GLYMA_06G200400v4/gene-GLYMA_11G144600v4/gene-GLYMA_13G331800v4	GLYMA_02G065100v4/GLYMA_06G200400v4/GLYMA_11G144600v4/GLYMA_13G331800v4	4
CC	GO:0005789	endoplasmic reticulum membrane	2/552	53/4759	0.988757	1	gene-GLYMA_03G064400v4/gene-GLYMA_06G103500v4	GLYMA_03G064400v4/GLYMA_06G103500v4	2
CC	GO:0042175	nuclear outer membrane-endoplasmic reticulum membrane network	2/552	53/4759	0.988757	1	gene-GLYMA_03G064400v4/gene-GLYMA_06G103500v4	GLYMA_03G064400v4/GLYMA_06G103500v4	2
CC	GO:0044432	endoplasmic reticulum part	2/552	53/4759	0.988757	1	gene-GLYMA_03G064400v4/gene-GLYMA_06G103500v4	GLYMA_03G064400v4/GLYMA_06G103500v4	2
CC	GO:0098827	endoplasmic reticulum subcompartment	2/552	53/4759	0.988757	1	gene-GLYMA_03G064400v4/gene-GLYMA_06G103500v4	GLYMA_03G064400v4/GLYMA_06G103500v4	2
CC	GO:0005798	Golgi-associated vesicle	1/552	40/4759	0.992939	1	gene-GLYMA_12G038900v4	GLYMA_12G038900v4	1
CC	GO:0012506	vesicle membrane	1/552	40/4759	0.992939	1	gene-GLYMA_12G038900v4	GLYMA_12G038900v4	1
CC	GO:0030120	vesicle coat	1/552	40/4759	0.992939	1	gene-GLYMA_12G038900v4	GLYMA_12G038900v4	1
CC	GO:0030135	coated vesicle	1/552	40/4759	0.992939	1	gene-GLYMA_12G038900v4	GLYMA_12G038900v4	1
CC	GO:0030659	cytoplasmic vesicle membrane	1/552	40/4759	0.992939	1	gene-GLYMA_12G038900v4	GLYMA_12G038900v4	1
CC	GO:0030660	Golgi-associated vesicle membrane	1/552	40/4759	0.992939	1	gene-GLYMA_12G038900v4	GLYMA_12G038900v4	1
CC	GO:0030662	coated vesicle membrane	1/552	40/4759	0.992939	1	gene-GLYMA_12G038900v4	GLYMA_12G038900v4	1
CC	GO:0031966	mitochondrial membrane	1/552	42/4759	0.994494	1	gene-GLYMA_05G029700v4	GLYMA_05G029700v4	1
CC	GO:0005694	chromosome	9/552	155/4759	0.995599	1	gene-GLYMA_03G233600v4/gene-GLYMA_10G015700v4/gene-GLYMA_10G163300v4/gene-GLYMA_11G075500v4/gene-GLYMA_11G193300v4/gene-GLYMA_14G217100v4/gene-GLYMA_17G255602v4/gene-GLYMA_18G040200v4/gene-GLYMA_20G225900v4	GLYMA_03G233600v4/GLYMA_10G015700v4/GLYMA_10G163300v4/GLYMA_11G075500v4/GLYMA_11G193300v4/GLYMA_14G217100v4/GLYMA_17G255602v4/GLYMA_18G040200v4/GLYMA_20G225900v4	9
CC	GO:0005740	mitochondrial envelope	1/552	46/4759	0.996654	1	gene-GLYMA_05G029700v4	GLYMA_05G029700v4	1
CC	GO:0031410	cytoplasmic vesicle	1/552	46/4759	0.996654	1	gene-GLYMA_12G038900v4	GLYMA_12G038900v4	1
CC	GO:0031982	vesicle	1/552	46/4759	0.996654	1	gene-GLYMA_12G038900v4	GLYMA_12G038900v4	1
CC	GO:0044433	cytoplasmic vesicle part	1/552	46/4759	0.996654	1	gene-GLYMA_12G038900v4	GLYMA_12G038900v4	1
CC	GO:0097708	intracellular vesicle	1/552	46/4759	0.996654	1	gene-GLYMA_12G038900v4	GLYMA_12G038900v4	1
CC	GO:0031984	organelle subcompartment	2/552	66/4759	0.997301	1	gene-GLYMA_03G064400v4/gene-GLYMA_06G103500v4	GLYMA_03G064400v4/GLYMA_06G103500v4	2
CC	GO:0005794	Golgi apparatus	1/552	48/4759	0.997392	1	gene-GLYMA_12G038900v4	GLYMA_12G038900v4	1
CC	GO:0044431	Golgi apparatus part	1/552	48/4759	0.997392	1	gene-GLYMA_12G038900v4	GLYMA_12G038900v4	1
CC	GO:1905368	peptidase complex	1/552	52/4759	0.998416	1	gene-GLYMA_06G103500v4	GLYMA_06G103500v4	1
CC	GO:0098805	whole membrane	2/552	77/4759	0.999216	1	gene-GLYMA_05G029700v4/gene-GLYMA_12G038900v4	GLYMA_05G029700v4/GLYMA_12G038900v4	2
CC	GO:0031967	organelle envelope	1/552	59/4759	0.999339	1	gene-GLYMA_05G029700v4	GLYMA_05G029700v4	1
CC	GO:0031975	envelope	1/552	59/4759	0.999339	1	gene-GLYMA_05G029700v4	GLYMA_05G029700v4	1
CC	GO:0044429	mitochondrial part	1/552	60/4759	0.999417	1	gene-GLYMA_05G029700v4	GLYMA_05G029700v4	1
CC	GO:1990234	transferase complex	3/552	99/4759	0.999556	1	gene-GLYMA_01G232951v4/gene-GLYMA_04G187800v4/gene-GLYMA_09G016100v4	GLYMA_01G232951v4/GLYMA_04G187800v4/GLYMA_09G016100v4	3
CC	GO:0030117	membrane coat	1/552	65/4759	0.999688	1	gene-GLYMA_12G038900v4	GLYMA_12G038900v4	1
CC	GO:0048475	coated membrane	1/552	65/4759	0.999688	1	gene-GLYMA_12G038900v4	GLYMA_12G038900v4	1
CC	GO:0098588	bounding membrane of organelle	2/552	90/4759	0.999823	1	gene-GLYMA_05G029700v4/gene-GLYMA_12G038900v4	GLYMA_05G029700v4/GLYMA_12G038900v4	2
CC	GO:0005739	mitochondrion	1/552	70/4759	0.999833	1	gene-GLYMA_05G029700v4	GLYMA_05G029700v4	1
CC	GO:0005654	nucleoplasm	1/552	74/4759	0.999899	1	gene-GLYMA_01G232951v4	GLYMA_01G232951v4	1
CC	GO:0044451	nucleoplasm part	1/552	74/4759	0.999899	1	gene-GLYMA_01G232951v4	GLYMA_01G232951v4	1
CC	GO:0012505	endomembrane system	6/552	165/4759	0.999943	1	gene-GLYMA_03G064400v4/gene-GLYMA_06G103500v4/gene-GLYMA_10G147600v4/gene-GLYMA_12G038900v4/gene-GLYMA_20G047800v4/gene-GLYMA_20G098400v4	GLYMA_03G064400v4/GLYMA_06G103500v4/GLYMA_10G147600v4/GLYMA_12G038900v4/GLYMA_20G047800v4/GLYMA_20G098400v4	6
CC	GO:0031981	nuclear lumen	2/552	103/4759	0.999961	1	gene-GLYMA_01G232951v4/gene-GLYMA_03G233600v4	GLYMA_01G232951v4/GLYMA_03G233600v4	2
CC	GO:0044428	nuclear part	4/552	148/4759	0.999986	1	gene-GLYMA_01G232951v4/gene-GLYMA_03G233600v4/gene-GLYMA_04G187800v4/gene-GLYMA_15G275100v4	GLYMA_01G232951v4/GLYMA_03G233600v4/GLYMA_04G187800v4/GLYMA_15G275100v4	4
CC	GO:0031090	organelle membrane	2/552	114/4759	0.999989	1	gene-GLYMA_05G029700v4/gene-GLYMA_12G038900v4	GLYMA_05G029700v4/GLYMA_12G038900v4	2
CC	GO:0031974	membrane-enclosed lumen	2/552	117/4759	0.999992	1	gene-GLYMA_01G232951v4/gene-GLYMA_03G233600v4	GLYMA_01G232951v4/GLYMA_03G233600v4	2
CC	GO:0043233	organelle lumen	2/552	117/4759	0.999992	1	gene-GLYMA_01G232951v4/gene-GLYMA_03G233600v4	GLYMA_01G232951v4/GLYMA_03G233600v4	2
CC	GO:0070013	intracellular organelle lumen	2/552	117/4759	0.999992	1	gene-GLYMA_01G232951v4/gene-GLYMA_03G233600v4	GLYMA_01G232951v4/GLYMA_03G233600v4	2
CC	GO:0005840	ribosome	10/552	395/4759	1	1	gene-GLYMA_01G114800v4/gene-GLYMA_03G197500v4/gene-GLYMA_13G107000v4/gene-GLYMA_13G357200v4/gene-GLYMA_16G189100v4/gene-GLYMA_17G247300v4/gene-GLYMA_18G050600v4/gene-GLYMA_19G090000v4/gene-GLYMA_19G116200v4/gene-GLYMA_20G193100v4	GLYMA_01G114800v4/GLYMA_03G197500v4/GLYMA_13G107000v4/GLYMA_13G357200v4/GLYMA_16G189100v4/GLYMA_17G247300v4/GLYMA_18G050600v4/GLYMA_19G090000v4/GLYMA_19G116200v4/GLYMA_20G193100v4	10
CC	GO:1990904	ribonucleoprotein complex	11/552	450/4759	1	1	gene-GLYMA_01G114800v4/gene-GLYMA_03G197500v4/gene-GLYMA_13G107000v4/gene-GLYMA_13G357200v4/gene-GLYMA_16G189100v4/gene-GLYMA_17G247300v4/gene-GLYMA_18G050600v4/gene-GLYMA_18G236233v4/gene-GLYMA_19G090000v4/gene-GLYMA_19G116200v4/gene-GLYMA_20G193100v4	GLYMA_01G114800v4/GLYMA_03G197500v4/GLYMA_13G107000v4/GLYMA_13G357200v4/GLYMA_16G189100v4/GLYMA_17G247300v4/GLYMA_18G050600v4/GLYMA_18G236233v4/GLYMA_19G090000v4/GLYMA_19G116200v4/GLYMA_20G193100v4	11
MF	GO:0043565	sequence-specific DNA binding	108/3000	373/21475	2.79583e-14	1.00091e-11	gene-GLYMA_01G043300v4/gene-GLYMA_01G056800v4/gene-GLYMA_01G185800v4/gene-GLYMA_01G217400v4/gene-GLYMA_01G222300v4/gene-GLYMA_01G224800v4/gene-GLYMA_02G007500v4/gene-GLYMA_02G020300v4/gene-GLYMA_02G071500v4/gene-GLYMA_02G073900v4/gene-GLYMA_02G171300v4/gene-GLYMA_02G232600v4/gene-GLYMA_02G278400v4/gene-GLYMA_02G285900v4/gene-GLYMA_02G297400v4/gene-GLYMA_03G042700v4/gene-GLYMA_03G109100v4/gene-GLY…	GLYMA_01G043300v4/GLYMA_01G056800v4/GLYMA_01G185800v4/GLYMA_01G217400v4/GLYMA_01G222300v4/GLYMA_01G224800v4/GLYMA_02G007500v4/GLYMA_02G020300v4/GLYMA_02G071500v4/GLYMA_02G073900v4/GLYMA_02G171300v4/GLYMA_02G232600v4/GLYMA_02G278400v4/GLYMA_02G285900v4/GLYMA_02G297400v4/GLYMA_03G042700v4/GLYMA_03G109100v4/GLYMA_03G135800v4/GLYMA_03G157300v4/GLYMA_03G176600v4/GLYMA_03G224700v4/GLYMA_04G039600v4/GLY…	108
MF	GO:0005509	calcium ion binding	76/3000	324/21475	2.68446e-06	0.000480518	gene-GLYMA_01G166100v4/gene-GLYMA_02G002100v4/gene-GLYMA_02G059600v4/gene-GLYMA_02G092300v4/gene-GLYMA_02G094900v4/gene-GLYMA_02G182900v4/gene-GLYMA_02G245700v4/gene-GLYMA_02G265900v4/gene-GLYMA_02G282500v4/gene-GLYMA_03G022800v4/gene-GLYMA_03G032000v4/gene-GLYMA_03G114600v4/gene-GLYMA_03G123100v4/gene-GLYMA_03G138000v4/gene-GLYMA_03G157800v4/gene-GLYMA_03G230300v4/gene-GLYMA_04G136200v4/gene-GLY…	GLYMA_01G166100v4/GLYMA_02G002100v4/GLYMA_02G059600v4/GLYMA_02G092300v4/GLYMA_02G094900v4/GLYMA_02G182900v4/GLYMA_02G245700v4/GLYMA_02G265900v4/GLYMA_02G282500v4/GLYMA_03G022800v4/GLYMA_03G032000v4/GLYMA_03G114600v4/GLYMA_03G123100v4/GLYMA_03G138000v4/GLYMA_03G157800v4/GLYMA_03G230300v4/GLYMA_04G136200v4/GLYMA_04G204400v4/GLYMA_04G241000v4/GLYMA_04G245000v4/GLYMA_05G047100v4/GLYMA_05G085200v4/GLY…	76
MF	GO:0016209	antioxidant activity	59/3000	248/21475	2.15147e-05	0.00173103	gene-GLYMA_01G070200v4/gene-GLYMA_01G130500v4/gene-GLYMA_01G163100v4/gene-GLYMA_01G184200v4/gene-GLYMA_01G200400v4/gene-GLYMA_01G219400v4/gene-GLYMA_02G052700v4/gene-GLYMA_02G135100v4/gene-GLYMA_02G151700v4/gene-GLYMA_02G171600v4/gene-GLYMA_02G233800v4/gene-GLYMA_02G233900v4/gene-GLYMA_02G259300v4/gene-GLYMA_03G007700v4/gene-GLYMA_03G038100v4/gene-GLYMA_03G038200v4/gene-GLYMA_03G038500v4/gene-GLY…	GLYMA_01G070200v4/GLYMA_01G130500v4/GLYMA_01G163100v4/GLYMA_01G184200v4/GLYMA_01G200400v4/GLYMA_01G219400v4/GLYMA_02G052700v4/GLYMA_02G135100v4/GLYMA_02G151700v4/GLYMA_02G171600v4/GLYMA_02G233800v4/GLYMA_02G233900v4/GLYMA_02G259300v4/GLYMA_03G007700v4/GLYMA_03G038100v4/GLYMA_03G038200v4/GLYMA_03G038500v4/GLYMA_03G038600v4/GLYMA_03G038700v4/GLYMA_03G208200v4/GLYMA_03G236300v4/GLYMA_06G068200v4/GLY…	59
MF	GO:0004601	peroxidase activity	56/3000	232/21475	2.21592e-05	0.00173103	gene-GLYMA_01G070200v4/gene-GLYMA_01G130500v4/gene-GLYMA_01G163100v4/gene-GLYMA_01G184200v4/gene-GLYMA_01G200400v4/gene-GLYMA_01G219400v4/gene-GLYMA_02G052700v4/gene-GLYMA_02G135100v4/gene-GLYMA_02G151700v4/gene-GLYMA_02G171600v4/gene-GLYMA_02G233800v4/gene-GLYMA_02G233900v4/gene-GLYMA_02G259300v4/gene-GLYMA_03G007700v4/gene-GLYMA_03G038100v4/gene-GLYMA_03G038200v4/gene-GLYMA_03G038500v4/gene-GLY…	GLYMA_01G070200v4/GLYMA_01G130500v4/GLYMA_01G163100v4/GLYMA_01G184200v4/GLYMA_01G200400v4/GLYMA_01G219400v4/GLYMA_02G052700v4/GLYMA_02G135100v4/GLYMA_02G151700v4/GLYMA_02G171600v4/GLYMA_02G233800v4/GLYMA_02G233900v4/GLYMA_02G259300v4/GLYMA_03G007700v4/GLYMA_03G038100v4/GLYMA_03G038200v4/GLYMA_03G038500v4/GLYMA_03G038600v4/GLYMA_03G038700v4/GLYMA_03G208200v4/GLYMA_03G236300v4/GLYMA_06G068200v4/GLY…	56
MF	GO:0005507	copper ion binding	33/3000	114/21475	2.41765e-05	0.00173103	gene-GLYMA_01G112600v4/gene-GLYMA_02G261600v4/gene-GLYMA_03G073776v4/gene-GLYMA_03G073778v4/gene-GLYMA_03G077900v4/gene-GLYMA_04G019500v4/gene-GLYMA_06G307100v4/gene-GLYMA_07G134100v4/gene-GLYMA_07G261800v4/gene-GLYMA_08G138901v4/gene-GLYMA_08G343500v4/gene-GLYMA_10G248700v4/gene-GLYMA_11G059200v4/gene-GLYMA_11G069600v4/gene-GLYMA_11G164000v4/gene-GLYMA_12G097700v4/gene-GLYMA_13G076900v4/gene-GLY…	GLYMA_01G112600v4/GLYMA_02G261600v4/GLYMA_03G073776v4/GLYMA_03G073778v4/GLYMA_03G077900v4/GLYMA_04G019500v4/GLYMA_06G307100v4/GLYMA_07G134100v4/GLYMA_07G261800v4/GLYMA_08G138901v4/GLYMA_08G343500v4/GLYMA_10G248700v4/GLYMA_11G059200v4/GLYMA_11G069600v4/GLYMA_11G164000v4/GLYMA_12G097700v4/GLYMA_13G076900v4/GLYMA_14G056100v4/GLYMA_14G062300v4/GLYMA_14G223000v4/GLYMA_17G012300v4/GLYMA_18G023600v4/GLY…	33
MF	GO:0016684	oxidoreductase activity, acting on peroxide as acceptor	56/3000	237/21475	4.20962e-05	0.00251174	gene-GLYMA_01G070200v4/gene-GLYMA_01G130500v4/gene-GLYMA_01G163100v4/gene-GLYMA_01G184200v4/gene-GLYMA_01G200400v4/gene-GLYMA_01G219400v4/gene-GLYMA_02G052700v4/gene-GLYMA_02G135100v4/gene-GLYMA_02G151700v4/gene-GLYMA_02G171600v4/gene-GLYMA_02G233800v4/gene-GLYMA_02G233900v4/gene-GLYMA_02G259300v4/gene-GLYMA_03G007700v4/gene-GLYMA_03G038100v4/gene-GLYMA_03G038200v4/gene-GLYMA_03G038500v4/gene-GLY…	GLYMA_01G070200v4/GLYMA_01G130500v4/GLYMA_01G163100v4/GLYMA_01G184200v4/GLYMA_01G200400v4/GLYMA_01G219400v4/GLYMA_02G052700v4/GLYMA_02G135100v4/GLYMA_02G151700v4/GLYMA_02G171600v4/GLYMA_02G233800v4/GLYMA_02G233900v4/GLYMA_02G259300v4/GLYMA_03G007700v4/GLYMA_03G038100v4/GLYMA_03G038200v4/GLYMA_03G038500v4/GLYMA_03G038600v4/GLYMA_03G038700v4/GLYMA_03G208200v4/GLYMA_03G236300v4/GLYMA_06G068200v4/GLY…	56
MF	GO:0005088	Ras guanyl-nucleotide exchange factor activity	12/3000	28/21475	0.000185546	0.00738059	gene-GLYMA_01G105900v4/gene-GLYMA_01G152100v4/gene-GLYMA_02G252600v4/gene-GLYMA_03G073600v4/gene-GLYMA_07G073200v4/gene-GLYMA_08G204900v4/gene-GLYMA_09G259500v4/gene-GLYMA_10G104767v4/gene-GLYMA_11G225200v4/gene-GLYMA_14G064000v4/gene-GLYMA_15G016300v4/gene-GLYMA_18G232800v4	GLYMA_01G105900v4/GLYMA_01G152100v4/GLYMA_02G252600v4/GLYMA_03G073600v4/GLYMA_07G073200v4/GLYMA_08G204900v4/GLYMA_09G259500v4/GLYMA_10G104767v4/GLYMA_11G225200v4/GLYMA_14G064000v4/GLYMA_15G016300v4/GLYMA_18G232800v4	12
MF	GO:0005089	Rho guanyl-nucleotide exchange factor activity	12/3000	28/21475	0.000185546	0.00738059	gene-GLYMA_01G105900v4/gene-GLYMA_01G152100v4/gene-GLYMA_02G252600v4/gene-GLYMA_03G073600v4/gene-GLYMA_07G073200v4/gene-GLYMA_08G204900v4/gene-GLYMA_09G259500v4/gene-GLYMA_10G104767v4/gene-GLYMA_11G225200v4/gene-GLYMA_14G064000v4/gene-GLYMA_15G016300v4/gene-GLYMA_18G232800v4	GLYMA_01G105900v4/GLYMA_01G152100v4/GLYMA_02G252600v4/GLYMA_03G073600v4/GLYMA_07G073200v4/GLYMA_08G204900v4/GLYMA_09G259500v4/GLYMA_10G104767v4/GLYMA_11G225200v4/GLYMA_14G064000v4/GLYMA_15G016300v4/GLYMA_18G232800v4	12
MF	GO:0017048	Rho GTPase binding	12/3000	28/21475	0.000185546	0.00738059	gene-GLYMA_01G105900v4/gene-GLYMA_01G152100v4/gene-GLYMA_02G252600v4/gene-GLYMA_03G073600v4/gene-GLYMA_07G073200v4/gene-GLYMA_08G204900v4/gene-GLYMA_09G259500v4/gene-GLYMA_10G104767v4/gene-GLYMA_11G225200v4/gene-GLYMA_14G064000v4/gene-GLYMA_15G016300v4/gene-GLYMA_18G232800v4	GLYMA_01G105900v4/GLYMA_01G152100v4/GLYMA_02G252600v4/GLYMA_03G073600v4/GLYMA_07G073200v4/GLYMA_08G204900v4/GLYMA_09G259500v4/GLYMA_10G104767v4/GLYMA_11G225200v4/GLYMA_14G064000v4/GLYMA_15G016300v4/GLYMA_18G232800v4	12
MF	GO:0008017	microtubule binding	38/3000	153/21475	0.000233796	0.00766869	gene-GLYMA_01G213200v4/gene-GLYMA_02G135700v4/gene-GLYMA_02G302800v4/gene-GLYMA_03G127500v4/gene-GLYMA_03G217000v4/gene-GLYMA_03G233100v4/gene-GLYMA_04G008200v4/gene-GLYMA_04G041300v4/gene-GLYMA_05G239100v4/gene-GLYMA_06G008000v4/gene-GLYMA_06G042400v4/gene-GLYMA_07G096500v4/gene-GLYMA_07G132100v4/gene-GLYMA_07G209300v4/gene-GLYMA_08G325200v4/gene-GLYMA_08G333300v4/gene-GLYMA_09G013100v4/gene-GLY…	GLYMA_01G213200v4/GLYMA_02G135700v4/GLYMA_02G302800v4/GLYMA_03G127500v4/GLYMA_03G217000v4/GLYMA_03G233100v4/GLYMA_04G008200v4/GLYMA_04G041300v4/GLYMA_05G239100v4/GLYMA_06G008000v4/GLYMA_06G042400v4/GLYMA_07G096500v4/GLYMA_07G132100v4/GLYMA_07G209300v4/GLYMA_08G325200v4/GLYMA_08G333300v4/GLYMA_09G013100v4/GLYMA_09G181200v4/GLYMA_10G154200v4/GLYMA_10G182800v4/GLYMA_11G028700v4/GLYMA_11G052200v4/GLY…	38
MF	GO:0016705	oxidoreductase activity, acting on paired donors, with incorporation or reduction of molecular oxygen	90/3000	452/21475	0.000276056	0.00766869	gene-GLYMA_01G199800v4/gene-GLYMA_02G051600v4/gene-GLYMA_02G057500v4/gene-GLYMA_02G156000v4/gene-GLYMA_02G227200v4/gene-GLYMA_03G030800v4/gene-GLYMA_03G077600v4/gene-GLYMA_03G142000v4/gene-GLYMA_03G142100v4/gene-GLYMA_03G143700v4/gene-GLYMA_03G160100v4/gene-GLYMA_03G160200v4/gene-GLYMA_04G030100v4/gene-GLYMA_04G035000v4/gene-GLYMA_04G035400v4/gene-GLYMA_04G035500v4/gene-GLYMA_04G052100v4/gene-GLY…	GLYMA_01G199800v4/GLYMA_02G051600v4/GLYMA_02G057500v4/GLYMA_02G156000v4/GLYMA_02G227200v4/GLYMA_03G030800v4/GLYMA_03G077600v4/GLYMA_03G142000v4/GLYMA_03G142100v4/GLYMA_03G143700v4/GLYMA_03G160100v4/GLYMA_03G160200v4/GLYMA_04G030100v4/GLYMA_04G035000v4/GLYMA_04G035400v4/GLYMA_04G035500v4/GLYMA_04G052100v4/GLYMA_04G165000v4/GLYMA_05G010200v4/GLYMA_05G022100v4/GLYMA_05G023700v4/GLYMA_05G023800v4/GLY…	90
MF	GO:0016759	cellulose synthase activity	19/3000	59/21475	0.000278472	0.00766869	gene-GLYMA_02G205800v4/gene-GLYMA_02G301200v4/gene-GLYMA_03G217500v4/gene-GLYMA_04G063800v4/gene-GLYMA_04G153700v4/gene-GLYMA_06G065000v4/gene-GLYMA_06G225500v4/gene-GLYMA_06G324300v4/gene-GLYMA_08G088400v4/gene-GLYMA_08G330700v4/gene-GLYMA_09G051100v4/gene-GLYMA_10G039602v4/gene-GLYMA_12G017600v4/gene-GLYMA_12G096900v4/gene-GLYMA_14G012800v4/gene-GLYMA_15G157100v4/gene-GLYMA_16G165900v4/gene-GLY…	GLYMA_02G205800v4/GLYMA_02G301200v4/GLYMA_03G217500v4/GLYMA_04G063800v4/GLYMA_04G153700v4/GLYMA_06G065000v4/GLYMA_06G225500v4/GLYMA_06G324300v4/GLYMA_08G088400v4/GLYMA_08G330700v4/GLYMA_09G051100v4/GLYMA_10G039602v4/GLYMA_12G017600v4/GLYMA_12G096900v4/GLYMA_14G012800v4/GLYMA_15G157100v4/GLYMA_16G165900v4/GLYMA_17G072200v4/GLYMA_19G214100v4	19
MF	GO:0016760	cellulose synthase (UDP-forming) activity	19/3000	59/21475	0.000278472	0.00766869	gene-GLYMA_02G205800v4/gene-GLYMA_02G301200v4/gene-GLYMA_03G217500v4/gene-GLYMA_04G063800v4/gene-GLYMA_04G153700v4/gene-GLYMA_06G065000v4/gene-GLYMA_06G225500v4/gene-GLYMA_06G324300v4/gene-GLYMA_08G088400v4/gene-GLYMA_08G330700v4/gene-GLYMA_09G051100v4/gene-GLYMA_10G039602v4/gene-GLYMA_12G017600v4/gene-GLYMA_12G096900v4/gene-GLYMA_14G012800v4/gene-GLYMA_15G157100v4/gene-GLYMA_16G165900v4/gene-GLY…	GLYMA_02G205800v4/GLYMA_02G301200v4/GLYMA_03G217500v4/GLYMA_04G063800v4/GLYMA_04G153700v4/GLYMA_06G065000v4/GLYMA_06G225500v4/GLYMA_06G324300v4/GLYMA_08G088400v4/GLYMA_08G330700v4/GLYMA_09G051100v4/GLYMA_10G039602v4/GLYMA_12G017600v4/GLYMA_12G096900v4/GLYMA_14G012800v4/GLYMA_15G157100v4/GLYMA_16G165900v4/GLYMA_17G072200v4/GLYMA_19G214100v4	19
MF	GO:0004252	serine-type endopeptidase activity	38/3000	155/21475	0.000309364	0.00791089	gene-GLYMA_02G252200v4/gene-GLYMA_03G263600v4/gene-GLYMA_04G004200v4/gene-GLYMA_04G022300v4/gene-GLYMA_04G022500v4/gene-GLYMA_04G022540v4/gene-GLYMA_05G103200v4/gene-GLYMA_05G151000v4/gene-GLYMA_06G022500v4/gene-GLYMA_07G044400v4/gene-GLYMA_07G080500v4/gene-GLYMA_07G269700v4/gene-GLYMA_08G008500v4/gene-GLYMA_08G129000v4/gene-GLYMA_09G059000v4/gene-GLYMA_09G070000v4/gene-GLYMA_09G082300v4/gene-GLY…	GLYMA_02G252200v4/GLYMA_03G263600v4/GLYMA_04G004200v4/GLYMA_04G022300v4/GLYMA_04G022500v4/GLYMA_04G022540v4/GLYMA_05G103200v4/GLYMA_05G151000v4/GLYMA_06G022500v4/GLYMA_07G044400v4/GLYMA_07G080500v4/GLYMA_07G269700v4/GLYMA_08G008500v4/GLYMA_08G129000v4/GLYMA_09G059000v4/GLYMA_09G070000v4/GLYMA_09G082300v4/GLYMA_09G195100v4/GLYMA_10G119300v4/GLYMA_10G119400v4/GLYMA_10G238200v4/GLYMA_11G111800v4/GLY…	38
MF	GO:0005506	iron ion binding	89/3000	451/21475	0.000404203	0.00964699	gene-GLYMA_01G005100v4/gene-GLYMA_01G046500v4/gene-GLYMA_01G199800v4/gene-GLYMA_02G051600v4/gene-GLYMA_02G057500v4/gene-GLYMA_02G106700v4/gene-GLYMA_02G156000v4/gene-GLYMA_03G030800v4/gene-GLYMA_03G077600v4/gene-GLYMA_03G142000v4/gene-GLYMA_03G142100v4/gene-GLYMA_03G143700v4/gene-GLYMA_03G160100v4/gene-GLYMA_03G160200v4/gene-GLYMA_04G030100v4/gene-GLYMA_04G035000v4/gene-GLYMA_04G035400v4/gene-GLY…	GLYMA_01G005100v4/GLYMA_01G046500v4/GLYMA_01G199800v4/GLYMA_02G051600v4/GLYMA_02G057500v4/GLYMA_02G106700v4/GLYMA_02G156000v4/GLYMA_03G030800v4/GLYMA_03G077600v4/GLYMA_03G142000v4/GLYMA_03G142100v4/GLYMA_03G143700v4/GLYMA_03G160100v4/GLYMA_03G160200v4/GLYMA_04G030100v4/GLYMA_04G035000v4/GLYMA_04G035400v4/GLYMA_04G035500v4/GLYMA_04G052100v4/GLYMA_05G010200v4/GLYMA_05G022100v4/GLYMA_05G170400v4/GLY…	89
MF	GO:0008236	serine-type peptidase activity	55/3000	257/21475	0.000714341	0.0145044	gene-GLYMA_02G252200v4/gene-GLYMA_03G125200v4/gene-GLYMA_03G125600v4/gene-GLYMA_03G263600v4/gene-GLYMA_04G004200v4/gene-GLYMA_04G022300v4/gene-GLYMA_04G022500v4/gene-GLYMA_04G022540v4/gene-GLYMA_05G103200v4/gene-GLYMA_05G151000v4/gene-GLYMA_06G022500v4/gene-GLYMA_06G181700v4/gene-GLYMA_07G044400v4/gene-GLYMA_07G080500v4/gene-GLYMA_07G192700v4/gene-GLYMA_07G269700v4/gene-GLYMA_08G008500v4/gene-GLY…	GLYMA_02G252200v4/GLYMA_03G125200v4/GLYMA_03G125600v4/GLYMA_03G263600v4/GLYMA_04G004200v4/GLYMA_04G022300v4/GLYMA_04G022500v4/GLYMA_04G022540v4/GLYMA_05G103200v4/GLYMA_05G151000v4/GLYMA_06G022500v4/GLYMA_06G181700v4/GLYMA_07G044400v4/GLYMA_07G080500v4/GLYMA_07G192700v4/GLYMA_07G269700v4/GLYMA_08G008500v4/GLYMA_08G008700v4/GLYMA_08G129000v4/GLYMA_08G257800v4/GLYMA_09G059000v4/GLYMA_09G070000v4/GLY…	55
MF	GO:0017171	serine hydrolase activity	55/3000	257/21475	0.000714341	0.0145044	gene-GLYMA_02G252200v4/gene-GLYMA_03G125200v4/gene-GLYMA_03G125600v4/gene-GLYMA_03G263600v4/gene-GLYMA_04G004200v4/gene-GLYMA_04G022300v4/gene-GLYMA_04G022500v4/gene-GLYMA_04G022540v4/gene-GLYMA_05G103200v4/gene-GLYMA_05G151000v4/gene-GLYMA_06G022500v4/gene-GLYMA_06G181700v4/gene-GLYMA_07G044400v4/gene-GLYMA_07G080500v4/gene-GLYMA_07G192700v4/gene-GLYMA_07G269700v4/gene-GLYMA_08G008500v4/gene-GLY…	GLYMA_02G252200v4/GLYMA_03G125200v4/GLYMA_03G125600v4/GLYMA_03G263600v4/GLYMA_04G004200v4/GLYMA_04G022300v4/GLYMA_04G022500v4/GLYMA_04G022540v4/GLYMA_05G103200v4/GLYMA_05G151000v4/GLYMA_06G022500v4/GLYMA_06G181700v4/GLYMA_07G044400v4/GLYMA_07G080500v4/GLYMA_07G192700v4/GLYMA_07G269700v4/GLYMA_08G008500v4/GLYMA_08G008700v4/GLYMA_08G129000v4/GLYMA_08G257800v4/GLYMA_09G059000v4/GLYMA_09G070000v4/GLY…	55
MF	GO:0015631	tubulin binding	39/3000	167/21475	0.000729271	0.0145044	gene-GLYMA_01G213200v4/gene-GLYMA_02G135700v4/gene-GLYMA_02G302800v4/gene-GLYMA_03G127500v4/gene-GLYMA_03G217000v4/gene-GLYMA_03G233100v4/gene-GLYMA_04G008200v4/gene-GLYMA_04G041300v4/gene-GLYMA_05G239100v4/gene-GLYMA_06G008000v4/gene-GLYMA_06G042400v4/gene-GLYMA_07G096500v4/gene-GLYMA_07G132100v4/gene-GLYMA_07G209300v4/gene-GLYMA_08G325200v4/gene-GLYMA_08G333300v4/gene-GLYMA_09G013100v4/gene-GLY…	GLYMA_01G213200v4/GLYMA_02G135700v4/GLYMA_02G302800v4/GLYMA_03G127500v4/GLYMA_03G217000v4/GLYMA_03G233100v4/GLYMA_04G008200v4/GLYMA_04G041300v4/GLYMA_05G239100v4/GLYMA_06G008000v4/GLYMA_06G042400v4/GLYMA_07G096500v4/GLYMA_07G132100v4/GLYMA_07G209300v4/GLYMA_08G325200v4/GLYMA_08G333300v4/GLYMA_09G013100v4/GLYMA_09G181200v4/GLYMA_10G017800v4/GLYMA_10G154200v4/GLYMA_10G182800v4/GLYMA_11G028700v4/GLY…	39
MF	GO:0003777	microtubule motor activity	32/3000	131/21475	0.000945238	0.0178103	gene-GLYMA_01G213200v4/gene-GLYMA_02G135700v4/gene-GLYMA_02G302800v4/gene-GLYMA_03G217000v4/gene-GLYMA_03G233100v4/gene-GLYMA_04G008200v4/gene-GLYMA_04G041300v4/gene-GLYMA_06G008000v4/gene-GLYMA_06G042400v4/gene-GLYMA_07G096500v4/gene-GLYMA_07G132100v4/gene-GLYMA_07G209300v4/gene-GLYMA_08G325200v4/gene-GLYMA_08G333300v4/gene-GLYMA_09G181200v4/gene-GLYMA_10G154200v4/gene-GLYMA_10G182800v4/gene-GLY…	GLYMA_01G213200v4/GLYMA_02G135700v4/GLYMA_02G302800v4/GLYMA_03G217000v4/GLYMA_03G233100v4/GLYMA_04G008200v4/GLYMA_04G041300v4/GLYMA_06G008000v4/GLYMA_06G042400v4/GLYMA_07G096500v4/GLYMA_07G132100v4/GLYMA_07G209300v4/GLYMA_08G325200v4/GLYMA_08G333300v4/GLYMA_09G181200v4/GLYMA_10G154200v4/GLYMA_10G182800v4/GLYMA_11G028700v4/GLYMA_11G147108v4/GLYMA_12G074300v4/GLYMA_12G136600v4/GLYMA_12G215200v4/GLY…	32
MF	GO:0003774	motor activity	36/3000	161/21475	0.00254198	0.0455014	gene-GLYMA_01G213200v4/gene-GLYMA_02G135700v4/gene-GLYMA_02G302800v4/gene-GLYMA_03G217000v4/gene-GLYMA_03G233100v4/gene-GLYMA_04G008200v4/gene-GLYMA_04G041300v4/gene-GLYMA_06G008000v4/gene-GLYMA_06G042400v4/gene-GLYMA_06G254500v4/gene-GLYMA_07G096500v4/gene-GLYMA_07G132100v4/gene-GLYMA_07G209300v4/gene-GLYMA_08G325200v4/gene-GLYMA_08G333300v4/gene-GLYMA_09G181200v4/gene-GLYMA_09G282500v4/gene-GLY…	GLYMA_01G213200v4/GLYMA_02G135700v4/GLYMA_02G302800v4/GLYMA_03G217000v4/GLYMA_03G233100v4/GLYMA_04G008200v4/GLYMA_04G041300v4/GLYMA_06G008000v4/GLYMA_06G042400v4/GLYMA_06G254500v4/GLYMA_07G096500v4/GLYMA_07G132100v4/GLYMA_07G209300v4/GLYMA_08G325200v4/GLYMA_08G333300v4/GLYMA_09G181200v4/GLYMA_09G282500v4/GLYMA_10G154200v4/GLYMA_10G182800v4/GLYMA_10G286300v4/GLYMA_11G028700v4/GLYMA_11G147108v4/GLY…	36
MF	GO:0004097	catechol oxidase activity	7/3000	16/21475	0.00370332	0.0631327	gene-GLYMA_06G270400v4/gene-GLYMA_13G183000v4/gene-GLYMA_13G183500v4/gene-GLYMA_13G242300v4/gene-GLYMA_15G071000v4/gene-GLYMA_15G071200v4/gene-GLYMA_18G225100v4	GLYMA_06G270400v4/GLYMA_13G183000v4/GLYMA_13G183500v4/GLYMA_13G242300v4/GLYMA_15G071000v4/GLYMA_15G071200v4/GLYMA_18G225100v4	7
MF	GO:0050664	oxidoreductase activity, acting on NAD(P)H, oxygen as acceptor	7/3000	17/21475	0.00554411	0.0877849	gene-GLYMA_03G236300v4/gene-GLYMA_06G162300v4/gene-GLYMA_07G130800v4/gene-GLYMA_08G005900v4/gene-GLYMA_08G018900v4/gene-GLYMA_09G073200v4/gene-GLYMA_19G233900v4	GLYMA_03G236300v4/GLYMA_06G162300v4/GLYMA_07G130800v4/GLYMA_08G005900v4/GLYMA_08G018900v4/GLYMA_09G073200v4/GLYMA_19G233900v4	7
MF	GO:0004842	ubiquitin-protein transferase activity	34/3000	158/21475	0.00617255	0.0877849	gene-GLYMA_01G131800v4/gene-GLYMA_01G173800v4/gene-GLYMA_02G102900v4/gene-GLYMA_02G161600v4/gene-GLYMA_02G195900v4/gene-GLYMA_02G234300v4/gene-GLYMA_02G242900v4/gene-GLYMA_02G264200v4/gene-GLYMA_03G036700v4/gene-GLYMA_03G202600v4/gene-GLYMA_05G107300v4/gene-GLYMA_05G162100v4/gene-GLYMA_06G185400v4/gene-GLYMA_07G106000v4/gene-GLYMA_08G119700v4/gene-GLYMA_09G172100v4/gene-GLYMA_10G081900v4/gene-GLY…	GLYMA_01G131800v4/GLYMA_01G173800v4/GLYMA_02G102900v4/GLYMA_02G161600v4/GLYMA_02G195900v4/GLYMA_02G234300v4/GLYMA_02G242900v4/GLYMA_02G264200v4/GLYMA_03G036700v4/GLYMA_03G202600v4/GLYMA_05G107300v4/GLYMA_05G162100v4/GLYMA_06G185400v4/GLYMA_07G106000v4/GLYMA_08G119700v4/GLYMA_09G172100v4/GLYMA_10G081900v4/GLYMA_10G194500v4/GLYMA_11G069300v4/GLYMA_11G137300v4/GLYMA_11G178046v4/GLYMA_11G214500v4/GLY…	34
MF	GO:0019787	ubiquitin-like protein transferase activity	34/3000	158/21475	0.00617255	0.0877849	gene-GLYMA_01G131800v4/gene-GLYMA_01G173800v4/gene-GLYMA_02G102900v4/gene-GLYMA_02G161600v4/gene-GLYMA_02G195900v4/gene-GLYMA_02G234300v4/gene-GLYMA_02G242900v4/gene-GLYMA_02G264200v4/gene-GLYMA_03G036700v4/gene-GLYMA_03G202600v4/gene-GLYMA_05G107300v4/gene-GLYMA_05G162100v4/gene-GLYMA_06G185400v4/gene-GLYMA_07G106000v4/gene-GLYMA_08G119700v4/gene-GLYMA_09G172100v4/gene-GLYMA_10G081900v4/gene-GLY…	GLYMA_01G131800v4/GLYMA_01G173800v4/GLYMA_02G102900v4/GLYMA_02G161600v4/GLYMA_02G195900v4/GLYMA_02G234300v4/GLYMA_02G242900v4/GLYMA_02G264200v4/GLYMA_03G036700v4/GLYMA_03G202600v4/GLYMA_05G107300v4/GLYMA_05G162100v4/GLYMA_06G185400v4/GLYMA_07G106000v4/GLYMA_08G119700v4/GLYMA_09G172100v4/GLYMA_10G081900v4/GLYMA_10G194500v4/GLYMA_11G069300v4/GLYMA_11G137300v4/GLYMA_11G178046v4/GLYMA_11G214500v4/GLY…	34
MF	GO:0046527	glucosyltransferase activity	36/3000	170/21475	0.00645332	0.0877849	gene-GLYMA_01G013900v4/gene-GLYMA_01G196800v4/gene-GLYMA_02G205800v4/gene-GLYMA_02G301200v4/gene-GLYMA_03G184500v4/gene-GLYMA_03G217500v4/gene-GLYMA_04G063800v4/gene-GLYMA_04G153700v4/gene-GLYMA_06G065000v4/gene-GLYMA_06G225500v4/gene-GLYMA_06G323700v4/gene-GLYMA_06G324300v4/gene-GLYMA_07G174800v4/gene-GLYMA_08G088400v4/gene-GLYMA_08G093900v4/gene-GLYMA_08G107300v4/gene-GLYMA_08G330700v4/gene-GLY…	GLYMA_01G013900v4/GLYMA_01G196800v4/GLYMA_02G205800v4/GLYMA_02G301200v4/GLYMA_03G184500v4/GLYMA_03G217500v4/GLYMA_04G063800v4/GLYMA_04G153700v4/GLYMA_06G065000v4/GLYMA_06G225500v4/GLYMA_06G323700v4/GLYMA_06G324300v4/GLYMA_07G174800v4/GLYMA_08G088400v4/GLYMA_08G093900v4/GLYMA_08G107300v4/GLYMA_08G330700v4/GLYMA_09G051100v4/GLYMA_09G193500v4/GLYMA_10G039602v4/GLYMA_10G251700v4/GLYMA_12G017600v4/GLY…	36
MF	GO:0015035	protein disulfide oxidoreductase activity	21/3000	86/21475	0.00662065	0.0877849	gene-GLYMA_02G153000v4/gene-GLYMA_03G019500v4/gene-GLYMA_03G203500v4/gene-GLYMA_03G210100v4/gene-GLYMA_07G250600v4/gene-GLYMA_08G052400v4/gene-GLYMA_08G251200v4/gene-GLYMA_10G021200v4/gene-GLYMA_10G021300v4/gene-GLYMA_10G195200v4/gene-GLYMA_11G166300v4/gene-GLYMA_11G232300v4/gene-GLYMA_12G119200v4/gene-GLYMA_13G293700v4/gene-GLYMA_15G078600v4/gene-GLYMA_15G096600v4/gene-GLYMA_18G025000v4/gene-GLY…	GLYMA_02G153000v4/GLYMA_03G019500v4/GLYMA_03G203500v4/GLYMA_03G210100v4/GLYMA_07G250600v4/GLYMA_08G052400v4/GLYMA_08G251200v4/GLYMA_10G021200v4/GLYMA_10G021300v4/GLYMA_10G195200v4/GLYMA_11G166300v4/GLYMA_11G232300v4/GLYMA_12G119200v4/GLYMA_13G293700v4/GLYMA_15G078600v4/GLYMA_15G096600v4/GLYMA_18G025000v4/GLYMA_18G059200v4/GLYMA_19G131800v4/GLYMA_19G207300v4/GLYMA_20G005300v4	21
MF	GO:0015036	disulfide oxidoreductase activity	21/3000	86/21475	0.00662065	0.0877849	gene-GLYMA_02G153000v4/gene-GLYMA_03G019500v4/gene-GLYMA_03G203500v4/gene-GLYMA_03G210100v4/gene-GLYMA_07G250600v4/gene-GLYMA_08G052400v4/gene-GLYMA_08G251200v4/gene-GLYMA_10G021200v4/gene-GLYMA_10G021300v4/gene-GLYMA_10G195200v4/gene-GLYMA_11G166300v4/gene-GLYMA_11G232300v4/gene-GLYMA_12G119200v4/gene-GLYMA_13G293700v4/gene-GLYMA_15G078600v4/gene-GLYMA_15G096600v4/gene-GLYMA_18G025000v4/gene-GLY…	GLYMA_02G153000v4/GLYMA_03G019500v4/GLYMA_03G203500v4/GLYMA_03G210100v4/GLYMA_07G250600v4/GLYMA_08G052400v4/GLYMA_08G251200v4/GLYMA_10G021200v4/GLYMA_10G021300v4/GLYMA_10G195200v4/GLYMA_11G166300v4/GLYMA_11G232300v4/GLYMA_12G119200v4/GLYMA_13G293700v4/GLYMA_15G078600v4/GLYMA_15G096600v4/GLYMA_18G025000v4/GLYMA_18G059200v4/GLYMA_19G131800v4/GLYMA_19G207300v4/GLYMA_20G005300v4	21
MF	GO:0001871	pattern binding	22/3000	92/21475	0.00718144	0.0886536	gene-GLYMA_02G100300v4/gene-GLYMA_04G244050v4/gene-GLYMA_07G095200v4/gene-GLYMA_07G233600v4/gene-GLYMA_08G094400v4/gene-GLYMA_09G027600v4/gene-GLYMA_09G181960v4/gene-GLYMA_10G271600v4/gene-GLYMA_13G033500v4/gene-GLYMA_13G035700v4/gene-GLYMA_13G035800v4/gene-GLYMA_13G204700v4/gene-GLYMA_14G118700v4/gene-GLYMA_14G118800v4/gene-GLYMA_14G158300v4/gene-GLYMA_16G025100v4/gene-GLYMA_17G011300v4/gene-GLY…	GLYMA_02G100300v4/GLYMA_04G244050v4/GLYMA_07G095200v4/GLYMA_07G233600v4/GLYMA_08G094400v4/GLYMA_09G027600v4/GLYMA_09G181960v4/GLYMA_10G271600v4/GLYMA_13G033500v4/GLYMA_13G035700v4/GLYMA_13G035800v4/GLYMA_13G204700v4/GLYMA_14G118700v4/GLYMA_14G118800v4/GLYMA_14G158300v4/GLYMA_16G025100v4/GLYMA_17G011300v4/GLYMA_17G038600v4/GLYMA_19G069400v4/GLYMA_19G073200v4/GLYMA_19G255700v4/GLYMA_19G261000v4	22
MF	GO:0030247	polysaccharide binding	22/3000	92/21475	0.00718144	0.0886536	gene-GLYMA_02G100300v4/gene-GLYMA_04G244050v4/gene-GLYMA_07G095200v4/gene-GLYMA_07G233600v4/gene-GLYMA_08G094400v4/gene-GLYMA_09G027600v4/gene-GLYMA_09G181960v4/gene-GLYMA_10G271600v4/gene-GLYMA_13G033500v4/gene-GLYMA_13G035700v4/gene-GLYMA_13G035800v4/gene-GLYMA_13G204700v4/gene-GLYMA_14G118700v4/gene-GLYMA_14G118800v4/gene-GLYMA_14G158300v4/gene-GLYMA_16G025100v4/gene-GLYMA_17G011300v4/gene-GLY…	GLYMA_02G100300v4/GLYMA_04G244050v4/GLYMA_07G095200v4/GLYMA_07G233600v4/GLYMA_08G094400v4/GLYMA_09G027600v4/GLYMA_09G181960v4/GLYMA_10G271600v4/GLYMA_13G033500v4/GLYMA_13G035700v4/GLYMA_13G035800v4/GLYMA_13G204700v4/GLYMA_14G118700v4/GLYMA_14G118800v4/GLYMA_14G158300v4/GLYMA_16G025100v4/GLYMA_17G011300v4/GLYMA_17G038600v4/GLYMA_19G069400v4/GLYMA_19G073200v4/GLYMA_19G255700v4/GLYMA_19G261000v4	22
MF	GO:0005085	guanyl-nucleotide exchange factor activity	12/3000	42/21475	0.0103188	0.123138	gene-GLYMA_01G105900v4/gene-GLYMA_01G152100v4/gene-GLYMA_02G252600v4/gene-GLYMA_03G073600v4/gene-GLYMA_07G073200v4/gene-GLYMA_08G204900v4/gene-GLYMA_09G259500v4/gene-GLYMA_10G104767v4/gene-GLYMA_11G225200v4/gene-GLYMA_14G064000v4/gene-GLYMA_15G016300v4/gene-GLYMA_18G232800v4	GLYMA_01G105900v4/GLYMA_01G152100v4/GLYMA_02G252600v4/GLYMA_03G073600v4/GLYMA_07G073200v4/GLYMA_08G204900v4/GLYMA_09G259500v4/GLYMA_10G104767v4/GLYMA_11G225200v4/GLYMA_14G064000v4/GLYMA_15G016300v4/GLYMA_18G232800v4	12
MF	GO:0016667	oxidoreductase activity, acting on a sulfur group of donors	24/3000	107/21475	0.0116712	0.134784	gene-GLYMA_02G153000v4/gene-GLYMA_02G290800v4/gene-GLYMA_03G019500v4/gene-GLYMA_03G203500v4/gene-GLYMA_03G210100v4/gene-GLYMA_07G250600v4/gene-GLYMA_08G052400v4/gene-GLYMA_08G236000v4/gene-GLYMA_08G251200v4/gene-GLYMA_08G315900v4/gene-GLYMA_10G021200v4/gene-GLYMA_10G021300v4/gene-GLYMA_10G195200v4/gene-GLYMA_11G166300v4/gene-GLYMA_11G232300v4/gene-GLYMA_12G119200v4/gene-GLYMA_13G293700v4/gene-GLY…	GLYMA_02G153000v4/GLYMA_02G290800v4/GLYMA_03G019500v4/GLYMA_03G203500v4/GLYMA_03G210100v4/GLYMA_07G250600v4/GLYMA_08G052400v4/GLYMA_08G236000v4/GLYMA_08G251200v4/GLYMA_08G315900v4/GLYMA_10G021200v4/GLYMA_10G021300v4/GLYMA_10G195200v4/GLYMA_11G166300v4/GLYMA_11G232300v4/GLYMA_12G119200v4/GLYMA_13G293700v4/GLYMA_15G078600v4/GLYMA_15G096600v4/GLYMA_18G025000v4/GLYMA_18G059200v4/GLYMA_19G131800v4/GLY…	24
MF	GO:0030246	carbohydrate binding	55/3000	295/21475	0.014692	0.164367	gene-GLYMA_01G020700v4/gene-GLYMA_01G081300v4/gene-GLYMA_01G170200v4/gene-GLYMA_02G046800v4/gene-GLYMA_02G051700v4/gene-GLYMA_02G100300v4/gene-GLYMA_02G221900v4/gene-GLYMA_02G228700v4/gene-GLYMA_03G074300v4/gene-GLYMA_03G127200v4/gene-GLYMA_04G091300v4/gene-GLYMA_04G244050v4/gene-GLYMA_06G092900v4/gene-GLYMA_06G157200v4/gene-GLYMA_07G095200v4/gene-GLYMA_07G183900v4/gene-GLYMA_07G233600v4/gene-GLY…	GLYMA_01G020700v4/GLYMA_01G081300v4/GLYMA_01G170200v4/GLYMA_02G046800v4/GLYMA_02G051700v4/GLYMA_02G100300v4/GLYMA_02G221900v4/GLYMA_02G228700v4/GLYMA_03G074300v4/GLYMA_03G127200v4/GLYMA_04G091300v4/GLYMA_04G244050v4/GLYMA_06G092900v4/GLYMA_06G157200v4/GLYMA_07G095200v4/GLYMA_07G183900v4/GLYMA_07G233600v4/GLYMA_08G094400v4/GLYMA_08G193500v4/GLYMA_09G027600v4/GLYMA_09G110500v4/GLYMA_09G122900v4/GLY…	55
MF	GO:0008725	DNA-3-methyladenine glycosylase activity	6/3000	16/21475	0.0168969	0.172831	gene-GLYMA_01G082000v4/gene-GLYMA_02G123800v4/gene-GLYMA_06G033900v4/gene-GLYMA_07G023300v4/gene-GLYMA_08G263200v4/gene-GLYMA_17G073900v4	GLYMA_01G082000v4/GLYMA_02G123800v4/GLYMA_06G033900v4/GLYMA_07G023300v4/GLYMA_08G263200v4/GLYMA_17G073900v4	6
MF	GO:0016872	intramolecular lyase activity	6/3000	16/21475	0.0168969	0.172831	gene-GLYMA_04G222400v4/gene-GLYMA_05G180600v4/gene-GLYMA_10G292200v4/gene-GLYMA_14G098100v4/gene-GLYMA_15G242900v4/gene-GLYMA_17G226600v4	GLYMA_04G222400v4/GLYMA_05G180600v4/GLYMA_10G292200v4/GLYMA_14G098100v4/GLYMA_15G242900v4/GLYMA_17G226600v4	6
MF	GO:0043733	DNA-3-methylbase glycosylase activity	6/3000	16/21475	0.0168969	0.172831	gene-GLYMA_01G082000v4/gene-GLYMA_02G123800v4/gene-GLYMA_06G033900v4/gene-GLYMA_07G023300v4/gene-GLYMA_08G263200v4/gene-GLYMA_17G073900v4	GLYMA_01G082000v4/GLYMA_02G123800v4/GLYMA_06G033900v4/GLYMA_07G023300v4/GLYMA_08G263200v4/GLYMA_17G073900v4	6
MF	GO:0016703	oxidoreductase activity, acting on single donors with incorporation of molecular oxygen, incorporation of one atom of oxygen (internal monooxygenases or internal mixed function oxidases)	5/3000	12/21475	0.0178808	0.177814	gene-GLYMA_04G059800v4/gene-GLYMA_05G156300v4/gene-GLYMA_06G113500v4/gene-GLYMA_08G114400v4/gene-GLYMA_08G178100v4	GLYMA_04G059800v4/GLYMA_05G156300v4/GLYMA_06G113500v4/GLYMA_08G114400v4/GLYMA_08G178100v4	5
MF	GO:0003905	alkylbase DNA N-glycosylase activity	6/3000	17/21475	0.0230893	0.223404	gene-GLYMA_01G082000v4/gene-GLYMA_02G123800v4/gene-GLYMA_06G033900v4/gene-GLYMA_07G023300v4/gene-GLYMA_08G263200v4/gene-GLYMA_17G073900v4	GLYMA_01G082000v4/GLYMA_02G123800v4/GLYMA_06G033900v4/GLYMA_07G023300v4/GLYMA_08G263200v4/GLYMA_17G073900v4	6
MF	GO:0016682	oxidoreductase activity, acting on diphenols and related substances as donors, oxygen as acceptor	7/3000	22/21475	0.0258965	0.243972	gene-GLYMA_06G270400v4/gene-GLYMA_13G183000v4/gene-GLYMA_13G183500v4/gene-GLYMA_13G242300v4/gene-GLYMA_15G071000v4/gene-GLYMA_15G071200v4/gene-GLYMA_18G225100v4	GLYMA_06G270400v4/GLYMA_13G183000v4/GLYMA_13G183500v4/GLYMA_13G242300v4/GLYMA_15G071000v4/GLYMA_15G071200v4/GLYMA_18G225100v4	7
MF	GO:0016679	oxidoreductase activity, acting on diphenols and related substances as donors	8/3000	27/21475	0.0271429	0.249158	gene-GLYMA_06G270400v4/gene-GLYMA_13G183000v4/gene-GLYMA_13G183500v4/gene-GLYMA_13G242300v4/gene-GLYMA_13G302900v4/gene-GLYMA_15G071000v4/gene-GLYMA_15G071200v4/gene-GLYMA_18G225100v4	GLYMA_06G270400v4/GLYMA_13G183000v4/GLYMA_13G183500v4/GLYMA_13G242300v4/GLYMA_13G302900v4/GLYMA_15G071000v4/GLYMA_15G071200v4/GLYMA_18G225100v4	8
MF	GO:0016762	xyloglucan:xyloglucosyl transferase activity	15/3000	64/21475	0.0281743	0.25216	gene-GLYMA_01G013900v4/gene-GLYMA_01G196800v4/gene-GLYMA_03G184500v4/gene-GLYMA_07G174800v4/gene-GLYMA_08G093900v4/gene-GLYMA_08G107300v4/gene-GLYMA_09G193500v4/gene-GLYMA_10G251700v4/gene-GLYMA_12G178000v4/gene-GLYMA_13G095100v4/gene-GLYMA_13G095300v4/gene-GLYMA_13G103100v4/gene-GLYMA_19G184900v4/gene-GLYMA_20G141800v4/gene-GLYMA_U031113v4	GLYMA_01G013900v4/GLYMA_01G196800v4/GLYMA_03G184500v4/GLYMA_07G174800v4/GLYMA_08G093900v4/GLYMA_08G107300v4/GLYMA_09G193500v4/GLYMA_10G251700v4/GLYMA_12G178000v4/GLYMA_13G095100v4/GLYMA_13G095300v4/GLYMA_13G103100v4/GLYMA_19G184900v4/GLYMA_20G141800v4/GLYMA_U031113v4	15
MF	GO:0019104	DNA N-glycosylase activity	6/3000	18/21475	0.0306379	0.267521	gene-GLYMA_01G082000v4/gene-GLYMA_02G123800v4/gene-GLYMA_06G033900v4/gene-GLYMA_07G023300v4/gene-GLYMA_08G263200v4/gene-GLYMA_17G073900v4	GLYMA_01G082000v4/GLYMA_02G123800v4/GLYMA_06G033900v4/GLYMA_07G023300v4/GLYMA_08G263200v4/GLYMA_17G073900v4	6
MF	GO:0017016	Ras GTPase binding	12/3000	49/21475	0.0341897	0.28465	gene-GLYMA_01G105900v4/gene-GLYMA_01G152100v4/gene-GLYMA_02G252600v4/gene-GLYMA_03G073600v4/gene-GLYMA_07G073200v4/gene-GLYMA_08G204900v4/gene-GLYMA_09G259500v4/gene-GLYMA_10G104767v4/gene-GLYMA_11G225200v4/gene-GLYMA_14G064000v4/gene-GLYMA_15G016300v4/gene-GLYMA_18G232800v4	GLYMA_01G105900v4/GLYMA_01G152100v4/GLYMA_02G252600v4/GLYMA_03G073600v4/GLYMA_07G073200v4/GLYMA_08G204900v4/GLYMA_09G259500v4/GLYMA_10G104767v4/GLYMA_11G225200v4/GLYMA_14G064000v4/GLYMA_15G016300v4/GLYMA_18G232800v4	12
MF	GO:0031267	small GTPase binding	12/3000	49/21475	0.0341897	0.28465	gene-GLYMA_01G105900v4/gene-GLYMA_01G152100v4/gene-GLYMA_02G252600v4/gene-GLYMA_03G073600v4/gene-GLYMA_07G073200v4/gene-GLYMA_08G204900v4/gene-GLYMA_09G259500v4/gene-GLYMA_10G104767v4/gene-GLYMA_11G225200v4/gene-GLYMA_14G064000v4/gene-GLYMA_15G016300v4/gene-GLYMA_18G232800v4	GLYMA_01G105900v4/GLYMA_01G152100v4/GLYMA_02G252600v4/GLYMA_03G073600v4/GLYMA_07G073200v4/GLYMA_08G204900v4/GLYMA_09G259500v4/GLYMA_10G104767v4/GLYMA_11G225200v4/GLYMA_14G064000v4/GLYMA_15G016300v4/GLYMA_18G232800v4	12
MF	GO:0004497	monooxygenase activity	13/3000	55/21475	0.0369021	0.300249	gene-GLYMA_04G059800v4/gene-GLYMA_04G165000v4/gene-GLYMA_05G023700v4/gene-GLYMA_05G023800v4/gene-GLYMA_05G156300v4/gene-GLYMA_06G113500v4/gene-GLYMA_08G114400v4/gene-GLYMA_08G178100v4/gene-GLYMA_09G093800v4/gene-GLYMA_09G094000v4/gene-GLYMA_13G113100v4/gene-GLYMA_13G200400v4/gene-GLYMA_19G170800v4	GLYMA_04G059800v4/GLYMA_04G165000v4/GLYMA_05G023700v4/GLYMA_05G023800v4/GLYMA_05G156300v4/GLYMA_06G113500v4/GLYMA_08G114400v4/GLYMA_08G178100v4/GLYMA_09G093800v4/GLYMA_09G094000v4/GLYMA_13G113100v4/GLYMA_13G200400v4/GLYMA_19G170800v4	13
MF	GO:0050660	flavin adenine dinucleotide binding	36/3000	192/21475	0.0386541	0.307515	gene-GLYMA_04G113400v4/gene-GLYMA_04G165000v4/gene-GLYMA_05G023700v4/gene-GLYMA_05G023800v4/gene-GLYMA_05G124800v4/gene-GLYMA_05G124900v4/gene-GLYMA_05G125200v4/gene-GLYMA_05G125600v4/gene-GLYMA_06G321600v4/gene-GLYMA_08G080000v4/gene-GLYMA_08G080200v4/gene-GLYMA_08G080600v4/gene-GLYMA_08G080700v4/gene-GLYMA_08G193100v4/gene-GLYMA_09G027000v4/gene-GLYMA_09G063900v4/gene-GLYMA_09G093800v4/gene-GLY…	GLYMA_04G113400v4/GLYMA_04G165000v4/GLYMA_05G023700v4/GLYMA_05G023800v4/GLYMA_05G124800v4/GLYMA_05G124900v4/GLYMA_05G125200v4/GLYMA_05G125600v4/GLYMA_06G321600v4/GLYMA_08G080000v4/GLYMA_08G080200v4/GLYMA_08G080600v4/GLYMA_08G080700v4/GLYMA_08G193100v4/GLYMA_09G027000v4/GLYMA_09G063900v4/GLYMA_09G093800v4/GLYMA_09G094000v4/GLYMA_10G282100v4/GLYMA_10G282200v4/GLYMA_11G037100v4/GLYMA_11G055700v4/GLY…	36
MF	GO:0016799	hydrolase activity, hydrolyzing N-glycosyl compounds	6/3000	19/21475	0.0396313	0.308435	gene-GLYMA_01G082000v4/gene-GLYMA_02G123800v4/gene-GLYMA_06G033900v4/gene-GLYMA_07G023300v4/gene-GLYMA_08G263200v4/gene-GLYMA_17G073900v4	GLYMA_01G082000v4/GLYMA_02G123800v4/GLYMA_06G033900v4/GLYMA_07G023300v4/GLYMA_08G263200v4/GLYMA_17G073900v4	6
MF	GO:0030599	pectinesterase activity	24/3000	120/21475	0.0424317	0.323203	gene-GLYMA_01G006800v4/gene-GLYMA_01G137700v4/gene-GLYMA_01G209500v4/gene-GLYMA_02G016500v4/gene-GLYMA_03G029100v4/gene-GLYMA_03G215800v4/gene-GLYMA_05G190300v4/gene-GLYMA_05G226000v4/gene-GLYMA_06G152000v4/gene-GLYMA_06G314100v4/gene-GLYMA_07G045967v4/gene-GLYMA_07G125100v4/gene-GLYMA_08G033000v4/gene-GLYMA_08G147900v4/gene-GLYMA_09G076200v4/gene-GLYMA_10G017100v4/gene-GLYMA_10G150600v4/gene-GLY…	GLYMA_01G006800v4/GLYMA_01G137700v4/GLYMA_01G209500v4/GLYMA_02G016500v4/GLYMA_03G029100v4/GLYMA_03G215800v4/GLYMA_05G190300v4/GLYMA_05G226000v4/GLYMA_06G152000v4/GLYMA_06G314100v4/GLYMA_07G045967v4/GLYMA_07G125100v4/GLYMA_08G033000v4/GLYMA_08G147900v4/GLYMA_09G076200v4/GLYMA_10G017100v4/GLYMA_10G150600v4/GLYMA_12G004400v4/GLYMA_13G186100v4/GLYMA_15G184100v4/GLYMA_15G223800v4/GLYMA_17G141700v4/GLY…	24
MF	GO:0052689	carboxylic ester hydrolase activity	31/3000	164/21475	0.0472416	0.342637	gene-GLYMA_01G002400v4/gene-GLYMA_01G006800v4/gene-GLYMA_01G137700v4/gene-GLYMA_01G209500v4/gene-GLYMA_02G016500v4/gene-GLYMA_03G029100v4/gene-GLYMA_03G130900v4/gene-GLYMA_03G215800v4/gene-GLYMA_05G190300v4/gene-GLYMA_05G226000v4/gene-GLYMA_05G233000v4/gene-GLYMA_06G152000v4/gene-GLYMA_06G314100v4/gene-GLYMA_07G045967v4/gene-GLYMA_07G125100v4/gene-GLYMA_07G129900v4/gene-GLYMA_08G028800v4/gene-GLY…	GLYMA_01G002400v4/GLYMA_01G006800v4/GLYMA_01G137700v4/GLYMA_01G209500v4/GLYMA_02G016500v4/GLYMA_03G029100v4/GLYMA_03G130900v4/GLYMA_03G215800v4/GLYMA_05G190300v4/GLYMA_05G226000v4/GLYMA_05G233000v4/GLYMA_06G152000v4/GLYMA_06G314100v4/GLYMA_07G045967v4/GLYMA_07G125100v4/GLYMA_07G129900v4/GLYMA_08G028800v4/GLYMA_08G033000v4/GLYMA_08G147900v4/GLYMA_09G076200v4/GLYMA_09G181000v4/GLYMA_10G017100v4/GLY…	31
MF	GO:0004185	serine-type carboxypeptidase activity	16/3000	74/21475	0.0473462	0.342637	gene-GLYMA_03G125200v4/gene-GLYMA_03G125600v4/gene-GLYMA_06G181700v4/gene-GLYMA_07G192700v4/gene-GLYMA_08G008700v4/gene-GLYMA_08G257800v4/gene-GLYMA_09G249500v4/gene-GLYMA_10G102100v4/gene-GLYMA_12G025600v4/gene-GLYMA_13G075200v4/gene-GLYMA_13G221900v4/gene-GLYMA_13G321200v4/gene-GLYMA_14G080500v4/gene-GLYMA_14G122200v4/gene-GLYMA_15G090300v4/gene-GLYMA_18G266700v4	GLYMA_03G125200v4/GLYMA_03G125600v4/GLYMA_06G181700v4/GLYMA_07G192700v4/GLYMA_08G008700v4/GLYMA_08G257800v4/GLYMA_09G249500v4/GLYMA_10G102100v4/GLYMA_12G025600v4/GLYMA_13G075200v4/GLYMA_13G221900v4/GLYMA_13G321200v4/GLYMA_14G080500v4/GLYMA_14G122200v4/GLYMA_15G090300v4/GLYMA_18G266700v4	16
MF	GO:0015103	inorganic anion transmembrane transporter activity	13/3000	57/21475	0.0478543	0.342637	gene-GLYMA_04G073000v4/gene-GLYMA_06G074100v4/gene-GLYMA_06G106200v4/gene-GLYMA_07G088200v4/gene-GLYMA_08G207100v4/gene-GLYMA_13G087100v4/gene-GLYMA_13G161800v4/gene-GLYMA_14G130000v4/gene-GLYMA_15G014000v4/gene-GLYMA_16G057600v4/gene-GLYMA_17G203200v4/gene-GLYMA_19G159000v4/gene-GLYMA_20G017100v4	GLYMA_04G073000v4/GLYMA_06G074100v4/GLYMA_06G106200v4/GLYMA_07G088200v4/GLYMA_08G207100v4/GLYMA_13G087100v4/GLYMA_13G161800v4/GLYMA_14G130000v4/GLYMA_15G014000v4/GLYMA_16G057600v4/GLYMA_17G203200v4/GLYMA_19G159000v4/GLYMA_20G017100v4	13
MF	GO:0004650	polygalacturonase activity	19/3000	92/21475	0.049718	0.349001	gene-GLYMA_03G222500v4/gene-GLYMA_03G224600v4/gene-GLYMA_05G133400v4/gene-GLYMA_05G210900v4/gene-GLYMA_08G017300v4/gene-GLYMA_08G087900v4/gene-GLYMA_08G285400v4/gene-GLYMA_09G031600v4/gene-GLYMA_09G041000v4/gene-GLYMA_10G138100v4/gene-GLYMA_15G009800v4/gene-GLYMA_15G136700v4/gene-GLYMA_15G146800v4/gene-GLYMA_15G179500v4/gene-GLYMA_18G116400v4/gene-GLYMA_18G139900v4/gene-GLYMA_18G236700v4/gene-GLY…	GLYMA_03G222500v4/GLYMA_03G224600v4/GLYMA_05G133400v4/GLYMA_05G210900v4/GLYMA_08G017300v4/GLYMA_08G087900v4/GLYMA_08G285400v4/GLYMA_09G031600v4/GLYMA_09G041000v4/GLYMA_10G138100v4/GLYMA_15G009800v4/GLYMA_15G136700v4/GLYMA_15G146800v4/GLYMA_15G179500v4/GLYMA_18G116400v4/GLYMA_18G139900v4/GLYMA_18G236700v4/GLYMA_19G006200v4/GLYMA_19G221600v4	19
MF	GO:0008092	cytoskeletal protein binding	42/3000	234/21475	0.050921	0.350572	gene-GLYMA_01G213200v4/gene-GLYMA_02G135700v4/gene-GLYMA_02G302800v4/gene-GLYMA_03G127500v4/gene-GLYMA_03G217000v4/gene-GLYMA_03G233100v4/gene-GLYMA_04G008200v4/gene-GLYMA_04G041300v4/gene-GLYMA_05G239100v4/gene-GLYMA_06G008000v4/gene-GLYMA_06G033400v4/gene-GLYMA_06G042400v4/gene-GLYMA_07G096500v4/gene-GLYMA_07G132100v4/gene-GLYMA_07G209300v4/gene-GLYMA_08G325200v4/gene-GLYMA_08G333300v4/gene-GLY…	GLYMA_01G213200v4/GLYMA_02G135700v4/GLYMA_02G302800v4/GLYMA_03G127500v4/GLYMA_03G217000v4/GLYMA_03G233100v4/GLYMA_04G008200v4/GLYMA_04G041300v4/GLYMA_05G239100v4/GLYMA_06G008000v4/GLYMA_06G033400v4/GLYMA_06G042400v4/GLYMA_07G096500v4/GLYMA_07G132100v4/GLYMA_07G209300v4/GLYMA_08G325200v4/GLYMA_08G333300v4/GLYMA_08G333900v4/GLYMA_09G013100v4/GLYMA_09G181200v4/GLYMA_10G017800v4/GLYMA_10G021600v4/GLY…	42
MF	GO:0035251	UDP-glucosyltransferase activity	21/3000	105/21475	0.0548995	0.355288	gene-GLYMA_02G205800v4/gene-GLYMA_02G301200v4/gene-GLYMA_03G217500v4/gene-GLYMA_04G063800v4/gene-GLYMA_04G153700v4/gene-GLYMA_06G065000v4/gene-GLYMA_06G225500v4/gene-GLYMA_06G323700v4/gene-GLYMA_06G324300v4/gene-GLYMA_08G088400v4/gene-GLYMA_08G330700v4/gene-GLYMA_09G051100v4/gene-GLYMA_10G039602v4/gene-GLYMA_12G017600v4/gene-GLYMA_12G096900v4/gene-GLYMA_14G012800v4/gene-GLYMA_15G157100v4/gene-GLY…	GLYMA_02G205800v4/GLYMA_02G301200v4/GLYMA_03G217500v4/GLYMA_04G063800v4/GLYMA_04G153700v4/GLYMA_06G065000v4/GLYMA_06G225500v4/GLYMA_06G323700v4/GLYMA_06G324300v4/GLYMA_08G088400v4/GLYMA_08G330700v4/GLYMA_09G051100v4/GLYMA_10G039602v4/GLYMA_12G017600v4/GLYMA_12G096900v4/GLYMA_14G012800v4/GLYMA_15G157100v4/GLYMA_15G182600v4/GLYMA_16G165900v4/GLYMA_17G072200v4/GLYMA_19G214100v4	21
MF	GO:0008661	1-deoxy-D-xylulose-5-phosphate synthase activity	4/3000	11/21475	0.0555758	0.355288	gene-GLYMA_13G213500v4/gene-GLYMA_15G099300v4/gene-GLYMA_17G021800v4/gene-GLYMA_17G066500v4	GLYMA_13G213500v4/GLYMA_15G099300v4/GLYMA_17G021800v4/GLYMA_17G066500v4	4
MF	GO:0010277	chlorophyllide a oxygenase [overall] activity	4/3000	11/21475	0.0555758	0.355288	gene-GLYMA_04G059800v4/gene-GLYMA_05G156300v4/gene-GLYMA_06G113500v4/gene-GLYMA_08G114400v4	GLYMA_04G059800v4/GLYMA_05G156300v4/GLYMA_06G113500v4/GLYMA_08G114400v4	4
MF	GO:0016744	transferase activity, transferring aldehyde or ketonic groups	4/3000	11/21475	0.0555758	0.355288	gene-GLYMA_13G213500v4/gene-GLYMA_15G099300v4/gene-GLYMA_17G021800v4/gene-GLYMA_17G066500v4	GLYMA_13G213500v4/GLYMA_15G099300v4/GLYMA_17G021800v4/GLYMA_17G066500v4	4
MF	GO:0004499	N,N-dimethylaniline monooxygenase activity	8/3000	32/21475	0.0685597	0.430603	gene-GLYMA_04G165000v4/gene-GLYMA_05G023700v4/gene-GLYMA_05G023800v4/gene-GLYMA_09G093800v4/gene-GLYMA_09G094000v4/gene-GLYMA_13G113100v4/gene-GLYMA_13G200400v4/gene-GLYMA_19G170800v4	GLYMA_04G165000v4/GLYMA_05G023700v4/GLYMA_05G023800v4/GLYMA_09G093800v4/GLYMA_09G094000v4/GLYMA_13G113100v4/GLYMA_13G200400v4/GLYMA_19G170800v4	8
MF	GO:0004180	carboxypeptidase activity	16/3000	78/21475	0.0711407	0.43678	gene-GLYMA_03G125200v4/gene-GLYMA_03G125600v4/gene-GLYMA_06G181700v4/gene-GLYMA_07G192700v4/gene-GLYMA_08G008700v4/gene-GLYMA_08G257800v4/gene-GLYMA_09G249500v4/gene-GLYMA_10G102100v4/gene-GLYMA_12G025600v4/gene-GLYMA_13G075200v4/gene-GLYMA_13G221900v4/gene-GLYMA_13G321200v4/gene-GLYMA_14G080500v4/gene-GLYMA_14G122200v4/gene-GLYMA_15G090300v4/gene-GLYMA_18G266700v4	GLYMA_03G125200v4/GLYMA_03G125600v4/GLYMA_06G181700v4/GLYMA_07G192700v4/GLYMA_08G008700v4/GLYMA_08G257800v4/GLYMA_09G249500v4/GLYMA_10G102100v4/GLYMA_12G025600v4/GLYMA_13G075200v4/GLYMA_13G221900v4/GLYMA_13G321200v4/GLYMA_14G080500v4/GLYMA_14G122200v4/GLYMA_15G090300v4/GLYMA_18G266700v4	16
MF	GO:0003854	3-beta-hydroxy-delta5-steroid dehydrogenase activity	4/3000	12/21475	0.0744233	0.43678	gene-GLYMA_01G017100v4/gene-GLYMA_11G126300v4/gene-GLYMA_12G050900v4/gene-GLYMA_19G006900v4	GLYMA_01G017100v4/GLYMA_11G126300v4/GLYMA_12G050900v4/GLYMA_19G006900v4	4
MF	GO:0016229	steroid dehydrogenase activity	4/3000	12/21475	0.0744233	0.43678	gene-GLYMA_01G017100v4/gene-GLYMA_11G126300v4/gene-GLYMA_12G050900v4/gene-GLYMA_19G006900v4	GLYMA_01G017100v4/GLYMA_11G126300v4/GLYMA_12G050900v4/GLYMA_19G006900v4	4
MF	GO:0033764	steroid dehydrogenase activity, acting on the CH-OH group of donors, NAD or NADP as acceptor	4/3000	12/21475	0.0744233	0.43678	gene-GLYMA_01G017100v4/gene-GLYMA_11G126300v4/gene-GLYMA_12G050900v4/gene-GLYMA_19G006900v4	GLYMA_01G017100v4/GLYMA_11G126300v4/GLYMA_12G050900v4/GLYMA_19G006900v4	4
MF	GO:0051537	2 iron, 2 sulfur cluster binding	5/3000	17/21475	0.0771718	0.445605	gene-GLYMA_04G059800v4/gene-GLYMA_05G156300v4/gene-GLYMA_06G113500v4/gene-GLYMA_08G114400v4/gene-GLYMA_13G302900v4	GLYMA_04G059800v4/GLYMA_05G156300v4/GLYMA_06G113500v4/GLYMA_08G114400v4/GLYMA_13G302900v4	5
MF	GO:0015238	drug transmembrane transporter activity	23/3000	122/21475	0.0803755	0.456737	gene-GLYMA_02G090000v4/gene-GLYMA_02G158350v4/gene-GLYMA_03G005300v4/gene-GLYMA_03G005400v4/gene-GLYMA_03G005600v4/gene-GLYMA_03G005800v4/gene-GLYMA_05G001700v4/gene-GLYMA_08G033200v4/gene-GLYMA_09G134100v4/gene-GLYMA_09G146800v4/gene-GLYMA_09G179000v4/gene-GLYMA_10G239000v4/gene-GLYMA_10G267700v4/gene-GLYMA_11G026300v4/gene-GLYMA_12G225600v4/gene-GLYMA_15G150300v4/gene-GLYMA_16G180200v4/gene-GLY…	GLYMA_02G090000v4/GLYMA_02G158350v4/GLYMA_03G005300v4/GLYMA_03G005400v4/GLYMA_03G005600v4/GLYMA_03G005800v4/GLYMA_05G001700v4/GLYMA_08G033200v4/GLYMA_09G134100v4/GLYMA_09G146800v4/GLYMA_09G179000v4/GLYMA_10G239000v4/GLYMA_10G267700v4/GLYMA_11G026300v4/GLYMA_12G225600v4/GLYMA_15G150300v4/GLYMA_16G180200v4/GLYMA_17G247400v4/GLYMA_19G120900v4/GLYMA_20G123400v4/GLYMA_20G123500v4/GLYMA_20G155500v4/GLY…	23
MF	GO:0009055	electron transfer activity	40/3000	230/21475	0.0822448	0.460057	gene-GLYMA_02G153000v4/gene-GLYMA_02G209500v4/gene-GLYMA_03G019500v4/gene-GLYMA_03G203500v4/gene-GLYMA_03G210100v4/gene-GLYMA_04G060600v4/gene-GLYMA_04G242300v4/gene-GLYMA_06G061200v4/gene-GLYMA_06G100300v4/gene-GLYMA_06G121100v4/gene-GLYMA_06G220700v4/gene-GLYMA_07G022000v4/gene-GLYMA_07G250600v4/gene-GLYMA_08G052400v4/gene-GLYMA_08G126800v4/gene-GLYMA_09G009800v4/gene-GLYMA_10G021200v4/gene-GLY…	GLYMA_02G153000v4/GLYMA_02G209500v4/GLYMA_03G019500v4/GLYMA_03G203500v4/GLYMA_03G210100v4/GLYMA_04G060600v4/GLYMA_04G242300v4/GLYMA_06G061200v4/GLYMA_06G100300v4/GLYMA_06G121100v4/GLYMA_06G220700v4/GLYMA_07G022000v4/GLYMA_07G250600v4/GLYMA_08G052400v4/GLYMA_08G126800v4/GLYMA_09G009800v4/GLYMA_10G021200v4/GLYMA_10G021300v4/GLYMA_10G193600v4/GLYMA_10G195200v4/GLYMA_11G166300v4/GLYMA_11G232300v4/GLY…	40
MF	GO:0008509	anion transmembrane transporter activity	13/3000	62/21475	0.084475	0.465263	gene-GLYMA_04G073000v4/gene-GLYMA_06G074100v4/gene-GLYMA_06G106200v4/gene-GLYMA_07G088200v4/gene-GLYMA_08G207100v4/gene-GLYMA_13G087100v4/gene-GLYMA_13G161800v4/gene-GLYMA_14G130000v4/gene-GLYMA_15G014000v4/gene-GLYMA_16G057600v4/gene-GLYMA_17G203200v4/gene-GLYMA_19G159000v4/gene-GLYMA_20G017100v4	GLYMA_04G073000v4/GLYMA_06G074100v4/GLYMA_06G106200v4/GLYMA_07G088200v4/GLYMA_08G207100v4/GLYMA_13G087100v4/GLYMA_13G161800v4/GLYMA_14G130000v4/GLYMA_15G014000v4/GLYMA_16G057600v4/GLYMA_17G203200v4/GLYMA_19G159000v4/GLYMA_20G017100v4	13
MF	GO:0010181	FMN binding	6/3000	23/21475	0.0909416	0.491204	gene-GLYMA_01G235600v4/gene-GLYMA_13G109700v4/gene-GLYMA_13G109800v4/gene-GLYMA_13G186200v4/gene-GLYMA_15G223900v4/gene-GLYMA_19G057500v4	GLYMA_01G235600v4/GLYMA_13G109700v4/GLYMA_13G109800v4/GLYMA_13G186200v4/GLYMA_15G223900v4/GLYMA_19G057500v4	6
MF	GO:0071949	FAD binding	5/3000	18/21475	0.0950695	0.491204	gene-GLYMA_10G282100v4/gene-GLYMA_10G282200v4/gene-GLYMA_11G037100v4/gene-GLYMA_11G055700v4/gene-GLYMA_20G107200v4	GLYMA_10G282100v4/GLYMA_10G282200v4/GLYMA_11G037100v4/GLYMA_11G055700v4/GLYMA_20G107200v4	5
MF	GO:0004568	chitinase activity	4/3000	13/21475	0.0960455	0.491204	gene-GLYMA_02G007400v4/gene-GLYMA_09G038500v4/gene-GLYMA_11G124500v4/gene-GLYMA_15G143600v4	GLYMA_02G007400v4/GLYMA_09G038500v4/GLYMA_11G124500v4/GLYMA_15G143600v4	4
MF	GO:0008417	fucosyltransferase activity	4/3000	13/21475	0.0960455	0.491204	gene-GLYMA_02G073200v4/gene-GLYMA_04G166600v4/gene-GLYMA_05G025400v4/gene-GLYMA_06G195900v4	GLYMA_02G073200v4/GLYMA_04G166600v4/GLYMA_05G025400v4/GLYMA_06G195900v4	4
MF	GO:0015098	molybdate ion transmembrane transporter activity	4/3000	13/21475	0.0960455	0.491204	gene-GLYMA_04G073000v4/gene-GLYMA_06G074100v4/gene-GLYMA_14G130000v4/gene-GLYMA_17G203200v4	GLYMA_04G073000v4/GLYMA_06G074100v4/GLYMA_14G130000v4/GLYMA_17G203200v4	4
MF	GO:0070008	serine-type exopeptidase activity	16/3000	82/21475	0.101785	0.513225	gene-GLYMA_03G125200v4/gene-GLYMA_03G125600v4/gene-GLYMA_06G181700v4/gene-GLYMA_07G192700v4/gene-GLYMA_08G008700v4/gene-GLYMA_08G257800v4/gene-GLYMA_09G249500v4/gene-GLYMA_10G102100v4/gene-GLYMA_12G025600v4/gene-GLYMA_13G075200v4/gene-GLYMA_13G221900v4/gene-GLYMA_13G321200v4/gene-GLYMA_14G080500v4/gene-GLYMA_14G122200v4/gene-GLYMA_15G090300v4/gene-GLYMA_18G266700v4	GLYMA_03G125200v4/GLYMA_03G125600v4/GLYMA_06G181700v4/GLYMA_07G192700v4/GLYMA_08G008700v4/GLYMA_08G257800v4/GLYMA_09G249500v4/GLYMA_10G102100v4/GLYMA_12G025600v4/GLYMA_13G075200v4/GLYMA_13G221900v4/GLYMA_13G321200v4/GLYMA_14G080500v4/GLYMA_14G122200v4/GLYMA_15G090300v4/GLYMA_18G266700v4	16
MF	GO:0016887	ATPase activity	47/3000	281/21475	0.106581	0.527683	gene-GLYMA_01G016500v4/gene-GLYMA_02G159900v4/gene-GLYMA_02G163200v4/gene-GLYMA_02G188300v4/gene-GLYMA_02G298400v4/gene-GLYMA_03G135525v4/gene-GLYMA_03G168000v4/gene-GLYMA_03G168101v4/gene-GLYMA_03G168200v4/gene-GLYMA_03G183600v4/gene-GLYMA_04G126500v4/gene-GLYMA_05G192700v4/gene-GLYMA_06G191300v4/gene-GLYMA_06G191400v4/gene-GLYMA_08G000800v4/gene-GLYMA_08G160900v4/gene-GLYMA_08G270300v4/gene-GLY…	GLYMA_01G016500v4/GLYMA_02G159900v4/GLYMA_02G163200v4/GLYMA_02G188300v4/GLYMA_02G298400v4/GLYMA_03G135525v4/GLYMA_03G168000v4/GLYMA_03G168101v4/GLYMA_03G168200v4/GLYMA_03G183600v4/GLYMA_04G126500v4/GLYMA_05G192700v4/GLYMA_06G191300v4/GLYMA_06G191400v4/GLYMA_08G000800v4/GLYMA_08G160900v4/GLYMA_08G270300v4/GLYMA_08G317100v4/GLYMA_10G055000v4/GLYMA_10G203000v4/GLYMA_10G227400v4/GLYMA_10G229800v4/GLY…	47
MF	GO:0016298	lipase activity	6/3000	24/21475	0.1076	0.527683	gene-GLYMA_01G002400v4/gene-GLYMA_02G257000v4/gene-GLYMA_03G130900v4/gene-GLYMA_07G129900v4/gene-GLYMA_08G028800v4/gene-GLYMA_19G132900v4	GLYMA_01G002400v4/GLYMA_02G257000v4/GLYMA_03G130900v4/GLYMA_07G129900v4/GLYMA_08G028800v4/GLYMA_19G132900v4	6
MF	GO:0016161	beta-amylase activity	5/3000	19/21475	0.114869	0.548307	gene-GLYMA_06G301500v4/gene-GLYMA_11G039400v4/gene-GLYMA_13G215000v4/gene-GLYMA_15G098100v4/gene-GLYMA_17G150100v4	GLYMA_06G301500v4/GLYMA_11G039400v4/GLYMA_13G215000v4/GLYMA_15G098100v4/GLYMA_17G150100v4	5
MF	GO:0016832	aldehyde-lyase activity	5/3000	19/21475	0.114869	0.548307	gene-GLYMA_10G066700v4/gene-GLYMA_11G111400v4/gene-GLYMA_12G037400v4/gene-GLYMA_13G151800v4/gene-GLYMA_16G034300v4	GLYMA_10G066700v4/GLYMA_11G111400v4/GLYMA_12G037400v4/GLYMA_13G151800v4/GLYMA_16G034300v4	5
MF	GO:0008374	O-acyltransferase activity	8/3000	36/21475	0.120118	0.558993	gene-GLYMA_01G160000v4/gene-GLYMA_03G165500v4/gene-GLYMA_09G196400v4/gene-GLYMA_11G084100v4/gene-GLYMA_16G118800v4/gene-GLYMA_18G257900v4/gene-GLYMA_18G258100v4/gene-GLYMA_19G166800v4	GLYMA_01G160000v4/GLYMA_03G165500v4/GLYMA_09G196400v4/GLYMA_11G084100v4/GLYMA_16G118800v4/GLYMA_18G257900v4/GLYMA_18G258100v4/GLYMA_19G166800v4	8
MF	GO:0004332	fructose-bisphosphate aldolase activity	4/3000	14/21475	0.12023	0.558993	gene-GLYMA_10G066700v4/gene-GLYMA_11G111400v4/gene-GLYMA_12G037400v4/gene-GLYMA_13G151800v4	GLYMA_10G066700v4/GLYMA_11G111400v4/GLYMA_12G037400v4/GLYMA_13G151800v4	4
MF	GO:0008194	UDP-glycosyltransferase activity	33/3000	195/21475	0.138307	0.634794	gene-GLYMA_02G205800v4/gene-GLYMA_02G301200v4/gene-GLYMA_03G178300v4/gene-GLYMA_03G217500v4/gene-GLYMA_04G063800v4/gene-GLYMA_04G148100v4/gene-GLYMA_04G153700v4/gene-GLYMA_05G175000v4/gene-GLYMA_06G065000v4/gene-GLYMA_06G222700v4/gene-GLYMA_06G225500v4/gene-GLYMA_06G323700v4/gene-GLYMA_06G324300v4/gene-GLYMA_07G020500v4/gene-GLYMA_08G088400v4/gene-GLYMA_08G132300v4/gene-GLYMA_08G330700v4/gene-GLY…	GLYMA_02G205800v4/GLYMA_02G301200v4/GLYMA_03G178300v4/GLYMA_03G217500v4/GLYMA_04G063800v4/GLYMA_04G148100v4/GLYMA_04G153700v4/GLYMA_05G175000v4/GLYMA_06G065000v4/GLYMA_06G222700v4/GLYMA_06G225500v4/GLYMA_06G323700v4/GLYMA_06G324300v4/GLYMA_07G020500v4/GLYMA_08G088400v4/GLYMA_08G132300v4/GLYMA_08G330700v4/GLYMA_09G051100v4/GLYMA_10G039602v4/GLYMA_10G272000v4/GLYMA_11G053000v4/GLYMA_12G017600v4/GLY…	33
MF	GO:0005516	calmodulin binding	10/3000	50/21475	0.151886	0.640009	gene-GLYMA_03G232400v4/gene-GLYMA_03G232600v4/gene-GLYMA_05G237200v4/gene-GLYMA_07G093900v4/gene-GLYMA_08G044400v4/gene-GLYMA_09G225500v4/gene-GLYMA_11G048300v4/gene-GLYMA_12G039600v4/gene-GLYMA_14G134700v4/gene-GLYMA_19G027500v4	GLYMA_03G232400v4/GLYMA_03G232600v4/GLYMA_05G237200v4/GLYMA_07G093900v4/GLYMA_08G044400v4/GLYMA_09G225500v4/GLYMA_11G048300v4/GLYMA_12G039600v4/GLYMA_14G134700v4/GLYMA_19G027500v4	10
MF	GO:0042626	ATPase activity, coupled to transmembrane movement of substances	21/3000	119/21475	0.152054	0.640009	gene-GLYMA_01G016500v4/gene-GLYMA_02G298400v4/gene-GLYMA_03G183600v4/gene-GLYMA_08G160900v4/gene-GLYMA_08G270300v4/gene-GLYMA_08G317100v4/gene-GLYMA_10G055000v4/gene-GLYMA_10G227400v4/gene-GLYMA_13G204800v4/gene-GLYMA_13G222000v4/gene-GLYMA_16G172500v4/gene-GLYMA_18G079600v4/gene-GLYMA_18G079650v4/gene-GLYMA_18G154200v4/gene-GLYMA_18G263200v4/gene-GLYMA_19G016400v4/gene-GLYMA_19G016600v4/gene-GLY…	GLYMA_01G016500v4/GLYMA_02G298400v4/GLYMA_03G183600v4/GLYMA_08G160900v4/GLYMA_08G270300v4/GLYMA_08G317100v4/GLYMA_10G055000v4/GLYMA_10G227400v4/GLYMA_13G204800v4/GLYMA_13G222000v4/GLYMA_16G172500v4/GLYMA_18G079600v4/GLYMA_18G079650v4/GLYMA_18G154200v4/GLYMA_18G263200v4/GLYMA_19G016400v4/GLYMA_19G016600v4/GLYMA_19G016700v4/GLYMA_19G184300v4/GLYMA_19G210700v4/GLYMA_20G165000v4	21
MF	GO:0043492	ATPase activity, coupled to movement of substances	21/3000	119/21475	0.152054	0.640009	gene-GLYMA_01G016500v4/gene-GLYMA_02G298400v4/gene-GLYMA_03G183600v4/gene-GLYMA_08G160900v4/gene-GLYMA_08G270300v4/gene-GLYMA_08G317100v4/gene-GLYMA_10G055000v4/gene-GLYMA_10G227400v4/gene-GLYMA_13G204800v4/gene-GLYMA_13G222000v4/gene-GLYMA_16G172500v4/gene-GLYMA_18G079600v4/gene-GLYMA_18G079650v4/gene-GLYMA_18G154200v4/gene-GLYMA_18G263200v4/gene-GLYMA_19G016400v4/gene-GLYMA_19G016600v4/gene-GLY…	GLYMA_01G016500v4/GLYMA_02G298400v4/GLYMA_03G183600v4/GLYMA_08G160900v4/GLYMA_08G270300v4/GLYMA_08G317100v4/GLYMA_10G055000v4/GLYMA_10G227400v4/GLYMA_13G204800v4/GLYMA_13G222000v4/GLYMA_16G172500v4/GLYMA_18G079600v4/GLYMA_18G079650v4/GLYMA_18G154200v4/GLYMA_18G263200v4/GLYMA_19G016400v4/GLYMA_19G016600v4/GLYMA_19G016700v4/GLYMA_19G184300v4/GLYMA_19G210700v4/GLYMA_20G165000v4	21
MF	GO:0003885	D-arabinono-1,4-lactone oxidase activity	3/3000	10/21475	0.153745	0.640009	gene-GLYMA_16G019900v4/gene-GLYMA_16G020000v4/gene-GLYMA_16G020100v4	GLYMA_16G019900v4/GLYMA_16G020000v4/GLYMA_16G020100v4	3
MF	GO:0009001	serine O-acetyltransferase activity	3/3000	10/21475	0.153745	0.640009	gene-GLYMA_01G160000v4/gene-GLYMA_11G084100v4/gene-GLYMA_16G118800v4	GLYMA_01G160000v4/GLYMA_11G084100v4/GLYMA_16G118800v4	3
MF	GO:0016412	serine O-acyltransferase activity	3/3000	10/21475	0.153745	0.640009	gene-GLYMA_01G160000v4/gene-GLYMA_11G084100v4/gene-GLYMA_16G118800v4	GLYMA_01G160000v4/GLYMA_11G084100v4/GLYMA_16G118800v4	3
MF	GO:0016413	O-acetyltransferase activity	3/3000	10/21475	0.153745	0.640009	gene-GLYMA_01G160000v4/gene-GLYMA_11G084100v4/gene-GLYMA_16G118800v4	GLYMA_01G160000v4/GLYMA_11G084100v4/GLYMA_16G118800v4	3
MF	GO:0016899	oxidoreductase activity, acting on the CH-OH group of donors, oxygen as acceptor	3/3000	10/21475	0.153745	0.640009	gene-GLYMA_16G019900v4/gene-GLYMA_16G020000v4/gene-GLYMA_16G020100v4	GLYMA_16G019900v4/GLYMA_16G020000v4/GLYMA_16G020100v4	3
MF	GO:0016765	transferase activity, transferring alkyl or aryl (other than methyl) groups	12/3000	63/21475	0.161969	0.658918	gene-GLYMA_01G134600v4/gene-GLYMA_02G168000v4/gene-GLYMA_03G033100v4/gene-GLYMA_08G070600v4/gene-GLYMA_09G103500v4/gene-GLYMA_10G070100v4/gene-GLYMA_10G070200v4/gene-GLYMA_10G144300v4/gene-GLYMA_10G295300v4/gene-GLYMA_13G042800v4/gene-GLYMA_13G152746v4/gene-GLYMA_20G245100v4	GLYMA_01G134600v4/GLYMA_02G168000v4/GLYMA_03G033100v4/GLYMA_08G070600v4/GLYMA_09G103500v4/GLYMA_10G070100v4/GLYMA_10G070200v4/GLYMA_10G144300v4/GLYMA_10G295300v4/GLYMA_13G042800v4/GLYMA_13G152746v4/GLYMA_20G245100v4	12
MF	GO:0051020	GTPase binding	12/3000	63/21475	0.161969	0.658918	gene-GLYMA_01G105900v4/gene-GLYMA_01G152100v4/gene-GLYMA_02G252600v4/gene-GLYMA_03G073600v4/gene-GLYMA_07G073200v4/gene-GLYMA_08G204900v4/gene-GLYMA_09G259500v4/gene-GLYMA_10G104767v4/gene-GLYMA_11G225200v4/gene-GLYMA_14G064000v4/gene-GLYMA_15G016300v4/gene-GLYMA_18G232800v4	GLYMA_01G105900v4/GLYMA_01G152100v4/GLYMA_02G252600v4/GLYMA_03G073600v4/GLYMA_07G073200v4/GLYMA_08G204900v4/GLYMA_09G259500v4/GLYMA_10G104767v4/GLYMA_11G225200v4/GLYMA_14G064000v4/GLYMA_15G016300v4/GLYMA_18G232800v4	12
MF	GO:0043531	ADP binding	54/3000	339/21475	0.165636	0.663234	gene-GLYMA_01G010500v4/gene-GLYMA_01G010700v4/gene-GLYMA_01G012000v4/gene-GLYMA_01G013100v4/gene-GLYMA_01G033200v4/gene-GLYMA_01G039000v4/gene-GLYMA_01G125400v4/gene-GLYMA_03G048500v4/gene-GLYMA_05G006900v4/gene-GLYMA_05G082400v4/gene-GLYMA_06G263900v4/gene-GLYMA_06G267400v4/gene-GLYMA_06G268100v4/gene-GLYMA_06G311000v4/gene-GLYMA_06G311100v4/gene-GLYMA_08G192900v4/gene-GLYMA_08G293600v4/gene-GLY…	GLYMA_01G010500v4/GLYMA_01G010700v4/GLYMA_01G012000v4/GLYMA_01G013100v4/GLYMA_01G033200v4/GLYMA_01G039000v4/GLYMA_01G125400v4/GLYMA_03G048500v4/GLYMA_05G006900v4/GLYMA_05G082400v4/GLYMA_06G263900v4/GLYMA_06G267400v4/GLYMA_06G268100v4/GLYMA_06G311000v4/GLYMA_06G311100v4/GLYMA_08G192900v4/GLYMA_08G293600v4/GLYMA_08G328800v4/GLYMA_09G056400v4/GLYMA_09G161400v4/GLYMA_09G202832v4/GLYMA_09G210400v4/GLY…	54
MF	GO:0015116	sulfate transmembrane transporter activity	7/3000	33/21475	0.168587	0.663234	gene-GLYMA_06G106200v4/gene-GLYMA_07G088200v4/gene-GLYMA_08G207100v4/gene-GLYMA_13G087100v4/gene-GLYMA_15G014000v4/gene-GLYMA_19G159000v4/gene-GLYMA_20G017100v4	GLYMA_06G106200v4/GLYMA_07G088200v4/GLYMA_08G207100v4/GLYMA_13G087100v4/GLYMA_15G014000v4/GLYMA_19G159000v4/GLYMA_20G017100v4	7
MF	GO:1901682	sulfur compound transmembrane transporter activity	7/3000	33/21475	0.168587	0.663234	gene-GLYMA_06G106200v4/gene-GLYMA_07G088200v4/gene-GLYMA_08G207100v4/gene-GLYMA_13G087100v4/gene-GLYMA_15G014000v4/gene-GLYMA_19G159000v4/gene-GLYMA_20G017100v4	GLYMA_06G106200v4/GLYMA_07G088200v4/GLYMA_08G207100v4/GLYMA_13G087100v4/GLYMA_15G014000v4/GLYMA_19G159000v4/GLYMA_20G017100v4	7
MF	GO:0008171	O-methyltransferase activity	13/3000	70/21475	0.171973	0.669198	gene-GLYMA_05G200500v4/gene-GLYMA_06G137100v4/gene-GLYMA_06G137300v4/gene-GLYMA_06G286200v4/gene-GLYMA_06G286600v4/gene-GLYMA_07G048800v4/gene-GLYMA_08G030500v4/gene-GLYMA_09G094600v4/gene-GLYMA_10G176500v4/gene-GLYMA_11G054500v4/gene-GLYMA_14G005000v4/gene-GLYMA_14G201000v4/gene-GLYMA_17G171100v4	GLYMA_05G200500v4/GLYMA_06G137100v4/GLYMA_06G137300v4/GLYMA_06G286200v4/GLYMA_06G286600v4/GLYMA_07G048800v4/GLYMA_08G030500v4/GLYMA_09G094600v4/GLYMA_10G176500v4/GLYMA_11G054500v4/GLYMA_14G005000v4/GLYMA_14G201000v4/GLYMA_17G171100v4	13
MF	GO:0015399	primary active transmembrane transporter activity	22/3000	129/21475	0.185804	0.707638	gene-GLYMA_01G016500v4/gene-GLYMA_02G298400v4/gene-GLYMA_03G183600v4/gene-GLYMA_07G028500v4/gene-GLYMA_08G160900v4/gene-GLYMA_08G270300v4/gene-GLYMA_08G317100v4/gene-GLYMA_10G055000v4/gene-GLYMA_10G227400v4/gene-GLYMA_13G204800v4/gene-GLYMA_13G222000v4/gene-GLYMA_16G172500v4/gene-GLYMA_18G079600v4/gene-GLYMA_18G079650v4/gene-GLYMA_18G154200v4/gene-GLYMA_18G263200v4/gene-GLYMA_19G016400v4/gene-GLY…	GLYMA_01G016500v4/GLYMA_02G298400v4/GLYMA_03G183600v4/GLYMA_07G028500v4/GLYMA_08G160900v4/GLYMA_08G270300v4/GLYMA_08G317100v4/GLYMA_10G055000v4/GLYMA_10G227400v4/GLYMA_13G204800v4/GLYMA_13G222000v4/GLYMA_16G172500v4/GLYMA_18G079600v4/GLYMA_18G079650v4/GLYMA_18G154200v4/GLYMA_18G263200v4/GLYMA_19G016400v4/GLYMA_19G016600v4/GLYMA_19G016700v4/GLYMA_19G184300v4/GLYMA_19G210700v4/GLYMA_20G165000v4	22
MF	GO:0015405	P-P-bond-hydrolysis-driven transmembrane transporter activity	22/3000	129/21475	0.185804	0.707638	gene-GLYMA_01G016500v4/gene-GLYMA_02G298400v4/gene-GLYMA_03G183600v4/gene-GLYMA_07G028500v4/gene-GLYMA_08G160900v4/gene-GLYMA_08G270300v4/gene-GLYMA_08G317100v4/gene-GLYMA_10G055000v4/gene-GLYMA_10G227400v4/gene-GLYMA_13G204800v4/gene-GLYMA_13G222000v4/gene-GLYMA_16G172500v4/gene-GLYMA_18G079600v4/gene-GLYMA_18G079650v4/gene-GLYMA_18G154200v4/gene-GLYMA_18G263200v4/gene-GLYMA_19G016400v4/gene-GLY…	GLYMA_01G016500v4/GLYMA_02G298400v4/GLYMA_03G183600v4/GLYMA_07G028500v4/GLYMA_08G160900v4/GLYMA_08G270300v4/GLYMA_08G317100v4/GLYMA_10G055000v4/GLYMA_10G227400v4/GLYMA_13G204800v4/GLYMA_13G222000v4/GLYMA_16G172500v4/GLYMA_18G079600v4/GLYMA_18G079650v4/GLYMA_18G154200v4/GLYMA_18G263200v4/GLYMA_19G016400v4/GLYMA_19G016600v4/GLYMA_19G016700v4/GLYMA_19G184300v4/GLYMA_19G210700v4/GLYMA_20G165000v4	22
MF	GO:0050661	NADP binding	12/3000	65/21475	0.189703	0.713819	gene-GLYMA_02G218300v4/gene-GLYMA_04G165000v4/gene-GLYMA_05G023700v4/gene-GLYMA_05G023800v4/gene-GLYMA_08G064700v4/gene-GLYMA_09G025100v4/gene-GLYMA_09G093800v4/gene-GLYMA_09G094000v4/gene-GLYMA_13G113100v4/gene-GLYMA_13G200400v4/gene-GLYMA_16G089000v4/gene-GLYMA_19G170800v4	GLYMA_02G218300v4/GLYMA_04G165000v4/GLYMA_05G023700v4/GLYMA_05G023800v4/GLYMA_08G064700v4/GLYMA_09G025100v4/GLYMA_09G093800v4/GLYMA_09G094000v4/GLYMA_13G113100v4/GLYMA_13G200400v4/GLYMA_16G089000v4/GLYMA_19G170800v4	12
MF	GO:0004857	enzyme inhibitor activity	40/3000	249/21475	0.191415	0.713819	gene-GLYMA_01G137700v4/gene-GLYMA_02G016500v4/gene-GLYMA_02G080000v4/gene-GLYMA_02G133700v4/gene-GLYMA_03G028500v4/gene-GLYMA_03G029100v4/gene-GLYMA_03G215800v4/gene-GLYMA_05G085000v4/gene-GLYMA_05G149800v4/gene-GLYMA_05G190300v4/gene-GLYMA_05G236600v4/gene-GLYMA_06G152000v4/gene-GLYMA_06G152400v4/gene-GLYMA_06G192400v4/gene-GLYMA_06G314100v4/gene-GLYMA_07G045967v4/gene-GLYMA_08G147900v4/gene-GLY…	GLYMA_01G137700v4/GLYMA_02G016500v4/GLYMA_02G080000v4/GLYMA_02G133700v4/GLYMA_03G028500v4/GLYMA_03G029100v4/GLYMA_03G215800v4/GLYMA_05G085000v4/GLYMA_05G149800v4/GLYMA_05G190300v4/GLYMA_05G236600v4/GLYMA_06G152000v4/GLYMA_06G152400v4/GLYMA_06G192400v4/GLYMA_06G314100v4/GLYMA_07G045967v4/GLYMA_08G147900v4/GLYMA_08G235400v4/GLYMA_08G341300v4/GLYMA_08G341800v4/GLYMA_08G342100v4/GLYMA_09G076200v4/GLY…	40
MF	GO:0016701	oxidoreductase activity, acting on single donors with incorporation of molecular oxygen	18/3000	104/21475	0.196827	0.726435	gene-GLYMA_01G005100v4/gene-GLYMA_01G154900v4/gene-GLYMA_03G264300v4/gene-GLYMA_04G059800v4/gene-GLYMA_05G156300v4/gene-GLYMA_05G224500v4/gene-GLYMA_06G113500v4/gene-GLYMA_06G234200v4/gene-GLYMA_07G006900v4/gene-GLYMA_07G007000v4/gene-GLYMA_08G114400v4/gene-GLYMA_08G178100v4/gene-GLYMA_08G189500v4/gene-GLYMA_11G130200v4/gene-GLYMA_13G030300v4/gene-GLYMA_14G176800v4/gene-GLYMA_16G008700v4/gene-GLY…	GLYMA_01G005100v4/GLYMA_01G154900v4/GLYMA_03G264300v4/GLYMA_04G059800v4/GLYMA_05G156300v4/GLYMA_05G224500v4/GLYMA_06G113500v4/GLYMA_06G234200v4/GLYMA_07G006900v4/GLYMA_07G007000v4/GLYMA_08G114400v4/GLYMA_08G178100v4/GLYMA_08G189500v4/GLYMA_11G130200v4/GLYMA_13G030300v4/GLYMA_14G176800v4/GLYMA_16G008700v4/GLYMA_19G263300v4	18
MF	GO:0016811	hydrolase activity, acting on carbon-nitrogen (but not peptide) bonds, in linear amides	4/3000	17/21475	0.205359	0.750188	gene-GLYMA_04G051500v4/gene-GLYMA_06G052300v4/gene-GLYMA_10G263400v4/gene-GLYMA_17G161900v4	GLYMA_04G051500v4/GLYMA_06G052300v4/GLYMA_10G263400v4/GLYMA_17G161900v4	4
MF	GO:0016160	amylase activity	5/3000	23/21475	0.21026	0.760334	gene-GLYMA_06G301500v4/gene-GLYMA_11G039400v4/gene-GLYMA_13G215000v4/gene-GLYMA_15G098100v4/gene-GLYMA_17G150100v4	GLYMA_06G301500v4/GLYMA_11G039400v4/GLYMA_13G215000v4/GLYMA_15G098100v4/GLYMA_17G150100v4	5
MF	GO:0045735	nutrient reservoir activity	15/3000	86/21475	0.214721	0.7687	gene-GLYMA_04G212502v4/gene-GLYMA_05G169200v4/gene-GLYMA_10G028300v4/gene-GLYMA_10G139800v4/gene-GLYMA_10G141700v4/gene-GLYMA_10G168900v4/gene-GLYMA_15G176900v4/gene-GLYMA_16G060700v4/gene-GLYMA_16G060800v4/gene-GLYMA_16G060900v4/gene-GLYMA_17G049800v4/gene-GLYMA_19G059700v4/gene-GLYMA_19G086200v4/gene-GLYMA_19G086500v4/gene-GLYMA_19G224300v4	GLYMA_04G212502v4/GLYMA_05G169200v4/GLYMA_10G028300v4/GLYMA_10G139800v4/GLYMA_10G141700v4/GLYMA_10G168900v4/GLYMA_15G176900v4/GLYMA_16G060700v4/GLYMA_16G060800v4/GLYMA_16G060900v4/GLYMA_17G049800v4/GLYMA_19G059700v4/GLYMA_19G086200v4/GLYMA_19G086500v4/GLYMA_19G224300v4	15
MF	GO:0004089	carbonate dehydratase activity	3/3000	12/21475	0.22927	0.809034	gene-GLYMA_02G035000v4/gene-GLYMA_08G286700v4/gene-GLYMA_18G138400v4	GLYMA_02G035000v4/GLYMA_08G286700v4/GLYMA_18G138400v4	3
MF	GO:0016838	carbon-oxygen lyase activity, acting on phosphates	7/3000	36/21475	0.230507	0.809034	gene-GLYMA_08G163900v4/gene-GLYMA_12G197400v4/gene-GLYMA_13G304700v4/gene-GLYMA_13G304800v4/gene-GLYMA_15G263332v4/gene-GLYMA_19G020800v4/gene-GLYMA_19G156800v4	GLYMA_08G163900v4/GLYMA_12G197400v4/GLYMA_13G304700v4/GLYMA_13G304800v4/GLYMA_15G263332v4/GLYMA_19G020800v4/GLYMA_19G156800v4	7
MF	GO:0016830	carbon-carbon lyase activity	17/3000	101/21475	0.240126	0.834614	gene-GLYMA_01G097400v4/gene-GLYMA_02G128000v4/gene-GLYMA_05G136100v4/gene-GLYMA_07G254000v4/gene-GLYMA_08G076400v4/gene-GLYMA_08G091301v4/gene-GLYMA_08G091400v4/gene-GLYMA_08G091500v4/gene-GLYMA_08G273100v4/gene-GLYMA_10G066700v4/gene-GLYMA_11G111400v4/gene-GLYMA_12G037400v4/gene-GLYMA_13G151800v4/gene-GLYMA_14G211100v4/gene-GLYMA_16G034300v4/gene-GLYMA_16G218500v4/gene-GLYMA_17G012702v4	GLYMA_01G097400v4/GLYMA_02G128000v4/GLYMA_05G136100v4/GLYMA_07G254000v4/GLYMA_08G076400v4/GLYMA_08G091301v4/GLYMA_08G091400v4/GLYMA_08G091500v4/GLYMA_08G273100v4/GLYMA_10G066700v4/GLYMA_11G111400v4/GLYMA_12G037400v4/GLYMA_13G151800v4/GLYMA_14G211100v4/GLYMA_16G034300v4/GLYMA_16G218500v4/GLYMA_17G012702v4	17
MF	GO:0016709	oxidoreductase activity, acting on paired donors, with incorporation or reduction of molecular oxygen, NAD(P)H as one donor, and incorporation of one atom of oxygen	8/3000	43/21475	0.245866	0.838149	gene-GLYMA_04G165000v4/gene-GLYMA_05G023700v4/gene-GLYMA_05G023800v4/gene-GLYMA_09G093800v4/gene-GLYMA_09G094000v4/gene-GLYMA_13G113100v4/gene-GLYMA_13G200400v4/gene-GLYMA_19G170800v4	GLYMA_04G165000v4/GLYMA_05G023700v4/GLYMA_05G023800v4/GLYMA_09G093800v4/GLYMA_09G094000v4/GLYMA_13G113100v4/GLYMA_13G200400v4/GLYMA_19G170800v4	8
MF	GO:0016651	oxidoreductase activity, acting on NAD(P)H	7/3000	37/21475	0.252668	0.838149	gene-GLYMA_03G236300v4/gene-GLYMA_06G162300v4/gene-GLYMA_07G130800v4/gene-GLYMA_08G005900v4/gene-GLYMA_08G018900v4/gene-GLYMA_09G073200v4/gene-GLYMA_19G233900v4	GLYMA_03G236300v4/GLYMA_06G162300v4/GLYMA_07G130800v4/GLYMA_08G005900v4/GLYMA_08G018900v4/GLYMA_09G073200v4/GLYMA_19G233900v4	7
MF	GO:0015267	channel activity	28/3000	176/21475	0.25741	0.838149	gene-GLYMA_01G220600v4/gene-GLYMA_02G073600v4/gene-GLYMA_02G073700v4/gene-GLYMA_03G078700v4/gene-GLYMA_04G003200v4/gene-GLYMA_05G010600v4/gene-GLYMA_05G247500v4/gene-GLYMA_06G016000v4/gene-GLYMA_06G077600v4/gene-GLYMA_06G271200v4/gene-GLYMA_07G018000v4/gene-GLYMA_08G015300v4/gene-GLYMA_08G120200v4/gene-GLYMA_08G187600v4/gene-GLYMA_08G203000v4/gene-GLYMA_09G168400v4/gene-GLYMA_13G093332v4/gene-GLY…	GLYMA_01G220600v4/GLYMA_02G073600v4/GLYMA_02G073700v4/GLYMA_03G078700v4/GLYMA_04G003200v4/GLYMA_05G010600v4/GLYMA_05G247500v4/GLYMA_06G016000v4/GLYMA_06G077600v4/GLYMA_06G271200v4/GLYMA_07G018000v4/GLYMA_08G015300v4/GLYMA_08G120200v4/GLYMA_08G187600v4/GLYMA_08G203000v4/GLYMA_09G168400v4/GLYMA_13G093332v4/GLYMA_13G161800v4/GLYMA_13G233400v4/GLYMA_13G324600v4/GLYMA_16G057600v4/GLYMA_16G155000v4/GLY…	28
MF	GO:0022803	passive transmembrane transporter activity	28/3000	176/21475	0.25741	0.838149	gene-GLYMA_01G220600v4/gene-GLYMA_02G073600v4/gene-GLYMA_02G073700v4/gene-GLYMA_03G078700v4/gene-GLYMA_04G003200v4/gene-GLYMA_05G010600v4/gene-GLYMA_05G247500v4/gene-GLYMA_06G016000v4/gene-GLYMA_06G077600v4/gene-GLYMA_06G271200v4/gene-GLYMA_07G018000v4/gene-GLYMA_08G015300v4/gene-GLYMA_08G120200v4/gene-GLYMA_08G187600v4/gene-GLYMA_08G203000v4/gene-GLYMA_09G168400v4/gene-GLYMA_13G093332v4/gene-GLY…	GLYMA_01G220600v4/GLYMA_02G073600v4/GLYMA_02G073700v4/GLYMA_03G078700v4/GLYMA_04G003200v4/GLYMA_05G010600v4/GLYMA_05G247500v4/GLYMA_06G016000v4/GLYMA_06G077600v4/GLYMA_06G271200v4/GLYMA_07G018000v4/GLYMA_08G015300v4/GLYMA_08G120200v4/GLYMA_08G187600v4/GLYMA_08G203000v4/GLYMA_09G168400v4/GLYMA_13G093332v4/GLYMA_13G161800v4/GLYMA_13G233400v4/GLYMA_13G324600v4/GLYMA_16G057600v4/GLYMA_16G155000v4/GLY…	28
MF	GO:0005544	calcium-dependent phospholipid binding	5/3000	25/21475	0.265168	0.838149	gene-GLYMA_05G178700v4/gene-GLYMA_07G106600v4/gene-GLYMA_13G200100v4/gene-GLYMA_15G238400v4/gene-GLYMA_U031126v4	GLYMA_05G178700v4/GLYMA_07G106600v4/GLYMA_13G200100v4/GLYMA_15G238400v4/GLYMA_U031126v4	5
MF	GO:0140103	catalytic activity, acting on a glycoprotein	5/3000	25/21475	0.265168	0.838149	gene-GLYMA_05G175000v4/gene-GLYMA_08G132300v4/gene-GLYMA_10G214700v4/gene-GLYMA_12G024000v4/gene-GLYMA_17G037400v4	GLYMA_05G175000v4/GLYMA_08G132300v4/GLYMA_10G214700v4/GLYMA_12G024000v4/GLYMA_17G037400v4	5
MF	GO:0003747	translation release factor activity	3/3000	13/21475	0.269238	0.838149	gene-GLYMA_03G008400v4/gene-GLYMA_03G231500v4/gene-GLYMA_09G156302v4	GLYMA_03G008400v4/GLYMA_03G231500v4/GLYMA_09G156302v4	3
MF	GO:0004144	diacylglycerol O-acyltransferase activity	3/3000	13/21475	0.269238	0.838149	gene-GLYMA_09G196400v4/gene-GLYMA_18G257900v4/gene-GLYMA_18G258100v4	GLYMA_09G196400v4/GLYMA_18G257900v4/GLYMA_18G258100v4	3
MF	GO:0008079	translation termination factor activity	3/3000	13/21475	0.269238	0.838149	gene-GLYMA_03G008400v4/gene-GLYMA_03G231500v4/gene-GLYMA_09G156302v4	GLYMA_03G008400v4/GLYMA_03G231500v4/GLYMA_09G156302v4	3
MF	GO:0015018	galactosylgalactosylxylosylprotein 3-beta-glucuronosyltransferase activity	3/3000	13/21475	0.269238	0.838149	gene-GLYMA_03G178300v4/gene-GLYMA_11G053000v4/gene-GLYMA_19G179100v4	GLYMA_03G178300v4/GLYMA_11G053000v4/GLYMA_19G179100v4	3
MF	GO:0015020	glucuronosyltransferase activity	3/3000	13/21475	0.269238	0.838149	gene-GLYMA_03G178300v4/gene-GLYMA_11G053000v4/gene-GLYMA_19G179100v4	GLYMA_03G178300v4/GLYMA_11G053000v4/GLYMA_19G179100v4	3
MF	GO:0016411	acylglycerol O-acyltransferase activity	3/3000	13/21475	0.269238	0.838149	gene-GLYMA_09G196400v4/gene-GLYMA_18G257900v4/gene-GLYMA_18G258100v4	GLYMA_09G196400v4/GLYMA_18G257900v4/GLYMA_18G258100v4	3
MF	GO:0010333	terpene synthase activity	6/3000	32/21475	0.284515	0.878074	gene-GLYMA_08G163900v4/gene-GLYMA_12G197400v4/gene-GLYMA_13G304700v4/gene-GLYMA_13G304800v4/gene-GLYMA_15G263332v4/gene-GLYMA_19G156800v4	GLYMA_08G163900v4/GLYMA_12G197400v4/GLYMA_13G304700v4/GLYMA_13G304800v4/GLYMA_15G263332v4/GLYMA_19G156800v4	6
MF	GO:0046873	metal ion transmembrane transporter activity	20/3000	125/21475	0.291406	0.891651	gene-GLYMA_01G031800v4/gene-GLYMA_01G190700v4/gene-GLYMA_02G285600v4/gene-GLYMA_03G264100v4/gene-GLYMA_04G221600v4/gene-GLYMA_06G115800v4/gene-GLYMA_08G004250v4/gene-GLYMA_08G056100v4/gene-GLYMA_08G164400v4/gene-GLYMA_08G218200v4/gene-GLYMA_11G134700v4/gene-GLYMA_13G004400v4/gene-GLYMA_13G320800v4/gene-GLYMA_13G338300v4/gene-GLYMA_14G097400v4/gene-GLYMA_14G196200v4/gene-GLYMA_15G262800v4/gene-GLY…	GLYMA_01G031800v4/GLYMA_01G190700v4/GLYMA_02G285600v4/GLYMA_03G264100v4/GLYMA_04G221600v4/GLYMA_06G115800v4/GLYMA_08G004250v4/GLYMA_08G056100v4/GLYMA_08G164400v4/GLYMA_08G218200v4/GLYMA_11G134700v4/GLYMA_13G004400v4/GLYMA_13G320800v4/GLYMA_13G338300v4/GLYMA_14G097400v4/GLYMA_14G196200v4/GLYMA_15G262800v4/GLYMA_17G227100v4/GLYMA_18G191300v4/GLYMA_20G022500v4	20
MF	GO:0004620	phospholipase activity	4/3000	20/21475	0.302643	0.898574	gene-GLYMA_01G002400v4/gene-GLYMA_02G257000v4/gene-GLYMA_07G129900v4/gene-GLYMA_08G028800v4	GLYMA_01G002400v4/GLYMA_02G257000v4/GLYMA_07G129900v4/GLYMA_08G028800v4	4
MF	GO:0008238	exopeptidase activity	16/3000	99/21475	0.304521	0.898574	gene-GLYMA_03G125200v4/gene-GLYMA_03G125600v4/gene-GLYMA_06G181700v4/gene-GLYMA_07G192700v4/gene-GLYMA_08G008700v4/gene-GLYMA_08G257800v4/gene-GLYMA_09G249500v4/gene-GLYMA_10G102100v4/gene-GLYMA_12G025600v4/gene-GLYMA_13G075200v4/gene-GLYMA_13G221900v4/gene-GLYMA_13G321200v4/gene-GLYMA_14G080500v4/gene-GLYMA_14G122200v4/gene-GLYMA_15G090300v4/gene-GLYMA_18G266700v4	GLYMA_03G125200v4/GLYMA_03G125600v4/GLYMA_06G181700v4/GLYMA_07G192700v4/GLYMA_08G008700v4/GLYMA_08G257800v4/GLYMA_09G249500v4/GLYMA_10G102100v4/GLYMA_12G025600v4/GLYMA_13G075200v4/GLYMA_13G221900v4/GLYMA_13G321200v4/GLYMA_14G080500v4/GLYMA_14G122200v4/GLYMA_15G090300v4/GLYMA_18G266700v4	16
MF	GO:0008289	lipid binding	21/3000	133/21475	0.306979	0.898574	gene-GLYMA_04G098000v4/gene-GLYMA_05G166400v4/gene-GLYMA_05G178700v4/gene-GLYMA_06G099700v4/gene-GLYMA_06G136200v4/gene-GLYMA_07G076800v4/gene-GLYMA_07G106600v4/gene-GLYMA_07G270900v4/gene-GLYMA_08G124400v4/gene-GLYMA_09G023600v4/gene-GLYMA_09G265200v4/gene-GLYMA_12G194400v4/gene-GLYMA_13G200100v4/gene-GLYMA_13G357100v4/gene-GLYMA_15G016500v4/gene-GLYMA_15G129700v4/gene-GLYMA_15G238400v4/gene-GLY…	GLYMA_04G098000v4/GLYMA_05G166400v4/GLYMA_05G178700v4/GLYMA_06G099700v4/GLYMA_06G136200v4/GLYMA_07G076800v4/GLYMA_07G106600v4/GLYMA_07G270900v4/GLYMA_08G124400v4/GLYMA_09G023600v4/GLYMA_09G265200v4/GLYMA_12G194400v4/GLYMA_13G200100v4/GLYMA_13G357100v4/GLYMA_15G016500v4/GLYMA_15G129700v4/GLYMA_15G238400v4/GLYMA_16G206900v4/GLYMA_17G003000v4/GLYMA_17G059500v4/GLYMA_U031126v4	21
MF	GO:0004674	protein serine/threonine kinase activity	8/3000	46/21475	0.309534	0.898574	gene-GLYMA_06G256400v4/gene-GLYMA_09G099200v4/gene-GLYMA_10G248400v4/gene-GLYMA_12G103700v4/gene-GLYMA_13G189000v4/gene-GLYMA_13G248900v4/gene-GLYMA_15G065100v4/gene-GLYMA_20G145800v4	GLYMA_06G256400v4/GLYMA_09G099200v4/GLYMA_10G248400v4/GLYMA_12G103700v4/GLYMA_13G189000v4/GLYMA_13G248900v4/GLYMA_15G065100v4/GLYMA_20G145800v4	8
MF	GO:0031683	G-protein beta/gamma-subunit complex binding	3/3000	14/21475	0.309876	0.898574	gene-GLYMA_07G163200v4/gene-GLYMA_12G047900v4/gene-GLYMA_16G144600v4	GLYMA_07G163200v4/GLYMA_12G047900v4/GLYMA_16G144600v4	3
MF	GO:0033926	glycopeptide alpha-N-acetylgalactosaminidase activity	3/3000	14/21475	0.309876	0.898574	gene-GLYMA_10G214700v4/gene-GLYMA_12G024000v4/gene-GLYMA_17G037400v4	GLYMA_10G214700v4/GLYMA_12G024000v4/GLYMA_17G037400v4	3
MF	GO:0022804	active transmembrane transporter activity	48/3000	319/21475	0.311238	0.898574	gene-GLYMA_01G016500v4/gene-GLYMA_02G090000v4/gene-GLYMA_02G158350v4/gene-GLYMA_02G298400v4/gene-GLYMA_03G005300v4/gene-GLYMA_03G005400v4/gene-GLYMA_03G005600v4/gene-GLYMA_03G005800v4/gene-GLYMA_03G183600v4/gene-GLYMA_05G001700v4/gene-GLYMA_07G028500v4/gene-GLYMA_08G033200v4/gene-GLYMA_08G160900v4/gene-GLYMA_08G270300v4/gene-GLYMA_08G317100v4/gene-GLYMA_09G134100v4/gene-GLYMA_09G146800v4/gene-GLY…	GLYMA_01G016500v4/GLYMA_02G090000v4/GLYMA_02G158350v4/GLYMA_02G298400v4/GLYMA_03G005300v4/GLYMA_03G005400v4/GLYMA_03G005600v4/GLYMA_03G005800v4/GLYMA_03G183600v4/GLYMA_05G001700v4/GLYMA_07G028500v4/GLYMA_08G033200v4/GLYMA_08G160900v4/GLYMA_08G270300v4/GLYMA_08G317100v4/GLYMA_09G134100v4/GLYMA_09G146800v4/GLYMA_09G179000v4/GLYMA_10G055000v4/GLYMA_10G227400v4/GLYMA_10G239000v4/GLYMA_10G267700v4/GLY…	48
MF	GO:0003993	acid phosphatase activity	5/3000	27/21475	0.322786	0.917123	gene-GLYMA_06G170300v4/gene-GLYMA_08G314800v4/gene-GLYMA_12G007500v4/gene-GLYMA_13G161900v4/gene-GLYMA_18G001300v4	GLYMA_06G170300v4/GLYMA_08G314800v4/GLYMA_12G007500v4/GLYMA_13G161900v4/GLYMA_18G001300v4	5
MF	GO:0016620	oxidoreductase activity, acting on the aldehyde or oxo group of donors, NAD or NADP as acceptor	5/3000	27/21475	0.322786	0.917123	gene-GLYMA_02G218300v4/gene-GLYMA_04G015900v4/gene-GLYMA_06G015900v4/gene-GLYMA_08G064700v4/gene-GLYMA_16G044900v4	GLYMA_02G218300v4/GLYMA_04G015900v4/GLYMA_06G015900v4/GLYMA_08G064700v4/GLYMA_16G044900v4	5
MF	GO:0004866	endopeptidase inhibitor activity	12/3000	74/21475	0.335741	0.917521	gene-GLYMA_05G149800v4/gene-GLYMA_08G235400v4/gene-GLYMA_08G341300v4/gene-GLYMA_08G341800v4/gene-GLYMA_08G342100v4/gene-GLYMA_09G162600v4/gene-GLYMA_09G163100v4/gene-GLYMA_09G163700v4/gene-GLYMA_09G163900v4/gene-GLYMA_15G211500v4/gene-GLYMA_16G212200v4/gene-GLYMA_16G212400v4	GLYMA_05G149800v4/GLYMA_08G235400v4/GLYMA_08G341300v4/GLYMA_08G341800v4/GLYMA_08G342100v4/GLYMA_09G162600v4/GLYMA_09G163100v4/GLYMA_09G163700v4/GLYMA_09G163900v4/GLYMA_15G211500v4/GLYMA_16G212200v4/GLYMA_16G212400v4	12
MF	GO:0016831	carboxy-lyase activity	12/3000	74/21475	0.335741	0.917521	gene-GLYMA_01G097400v4/gene-GLYMA_02G128000v4/gene-GLYMA_05G136100v4/gene-GLYMA_07G254000v4/gene-GLYMA_08G076400v4/gene-GLYMA_08G091301v4/gene-GLYMA_08G091400v4/gene-GLYMA_08G091500v4/gene-GLYMA_08G273100v4/gene-GLYMA_14G211100v4/gene-GLYMA_16G218500v4/gene-GLYMA_17G012702v4	GLYMA_01G097400v4/GLYMA_02G128000v4/GLYMA_05G136100v4/GLYMA_07G254000v4/GLYMA_08G076400v4/GLYMA_08G091301v4/GLYMA_08G091400v4/GLYMA_08G091500v4/GLYMA_08G273100v4/GLYMA_14G211100v4/GLYMA_16G218500v4/GLYMA_17G012702v4	12
MF	GO:0030414	peptidase inhibitor activity	12/3000	74/21475	0.335741	0.917521	gene-GLYMA_05G149800v4/gene-GLYMA_08G235400v4/gene-GLYMA_08G341300v4/gene-GLYMA_08G341800v4/gene-GLYMA_08G342100v4/gene-GLYMA_09G162600v4/gene-GLYMA_09G163100v4/gene-GLYMA_09G163700v4/gene-GLYMA_09G163900v4/gene-GLYMA_15G211500v4/gene-GLYMA_16G212200v4/gene-GLYMA_16G212400v4	GLYMA_05G149800v4/GLYMA_08G235400v4/GLYMA_08G341300v4/GLYMA_08G341800v4/GLYMA_08G342100v4/GLYMA_09G162600v4/GLYMA_09G163100v4/GLYMA_09G163700v4/GLYMA_09G163900v4/GLYMA_15G211500v4/GLYMA_16G212200v4/GLYMA_16G212400v4	12
MF	GO:0061134	peptidase regulator activity	12/3000	74/21475	0.335741	0.917521	gene-GLYMA_05G149800v4/gene-GLYMA_08G235400v4/gene-GLYMA_08G341300v4/gene-GLYMA_08G341800v4/gene-GLYMA_08G342100v4/gene-GLYMA_09G162600v4/gene-GLYMA_09G163100v4/gene-GLYMA_09G163700v4/gene-GLYMA_09G163900v4/gene-GLYMA_15G211500v4/gene-GLYMA_16G212200v4/gene-GLYMA_16G212400v4	GLYMA_05G149800v4/GLYMA_08G235400v4/GLYMA_08G341300v4/GLYMA_08G341800v4/GLYMA_08G342100v4/GLYMA_09G162600v4/GLYMA_09G163100v4/GLYMA_09G163700v4/GLYMA_09G163900v4/GLYMA_15G211500v4/GLYMA_16G212200v4/GLYMA_16G212400v4	12
MF	GO:0061135	endopeptidase regulator activity	12/3000	74/21475	0.335741	0.917521	gene-GLYMA_05G149800v4/gene-GLYMA_08G235400v4/gene-GLYMA_08G341300v4/gene-GLYMA_08G341800v4/gene-GLYMA_08G342100v4/gene-GLYMA_09G162600v4/gene-GLYMA_09G163100v4/gene-GLYMA_09G163700v4/gene-GLYMA_09G163900v4/gene-GLYMA_15G211500v4/gene-GLYMA_16G212200v4/gene-GLYMA_16G212400v4	GLYMA_05G149800v4/GLYMA_08G235400v4/GLYMA_08G341300v4/GLYMA_08G341800v4/GLYMA_08G342100v4/GLYMA_09G162600v4/GLYMA_09G163100v4/GLYMA_09G163700v4/GLYMA_09G163900v4/GLYMA_15G211500v4/GLYMA_16G212200v4/GLYMA_16G212400v4	12
MF	GO:0016671	oxidoreductase activity, acting on a sulfur group of donors, disulfide as acceptor	3/3000	15/21475	0.350666	0.927251	gene-GLYMA_02G290800v4/gene-GLYMA_08G236000v4/gene-GLYMA_08G315900v4	GLYMA_02G290800v4/GLYMA_08G236000v4/GLYMA_08G315900v4	3
MF	GO:0016717	oxidoreductase activity, acting on paired donors, with oxidation of a pair of donors resulting in the reduction of molecular oxygen to two molecules of water	3/3000	15/21475	0.350666	0.927251	gene-GLYMA_02G227200v4/gene-GLYMA_07G151300v4/gene-GLYMA_18G202600v4	GLYMA_02G227200v4/GLYMA_07G151300v4/GLYMA_18G202600v4	3
MF	GO:0061630	ubiquitin protein ligase activity	5/3000	28/21475	0.352125	0.927251	gene-GLYMA_02G161600v4/gene-GLYMA_11G137300v4/gene-GLYMA_13G072800v4/gene-GLYMA_13G338400v4/gene-GLYMA_15G036100v4	GLYMA_02G161600v4/GLYMA_11G137300v4/GLYMA_13G072800v4/GLYMA_13G338400v4/GLYMA_15G036100v4	5
MF	GO:0061659	ubiquitin-like protein ligase activity	5/3000	28/21475	0.352125	0.927251	gene-GLYMA_02G161600v4/gene-GLYMA_11G137300v4/gene-GLYMA_13G072800v4/gene-GLYMA_13G338400v4/gene-GLYMA_15G036100v4	GLYMA_02G161600v4/GLYMA_11G137300v4/GLYMA_13G072800v4/GLYMA_13G338400v4/GLYMA_15G036100v4	5
MF	GO:0004175	endopeptidase activity	45/3000	303/21475	0.352252	0.927251	gene-GLYMA_01G036900v4/gene-GLYMA_01G037200v4/gene-GLYMA_02G027800v4/gene-GLYMA_02G027900v4/gene-GLYMA_02G252200v4/gene-GLYMA_03G263600v4/gene-GLYMA_04G004200v4/gene-GLYMA_04G022300v4/gene-GLYMA_04G022500v4/gene-GLYMA_04G022540v4/gene-GLYMA_05G103200v4/gene-GLYMA_05G132000v4/gene-GLYMA_05G151000v4/gene-GLYMA_06G022500v4/gene-GLYMA_07G044400v4/gene-GLYMA_07G080500v4/gene-GLYMA_07G109400v4/gene-GLY…	GLYMA_01G036900v4/GLYMA_01G037200v4/GLYMA_02G027800v4/GLYMA_02G027900v4/GLYMA_02G252200v4/GLYMA_03G263600v4/GLYMA_04G004200v4/GLYMA_04G022300v4/GLYMA_04G022500v4/GLYMA_04G022540v4/GLYMA_05G103200v4/GLYMA_05G132000v4/GLYMA_05G151000v4/GLYMA_06G022500v4/GLYMA_07G044400v4/GLYMA_07G080500v4/GLYMA_07G109400v4/GLYMA_07G269700v4/GLYMA_08G008500v4/GLYMA_08G129000v4/GLYMA_08G292300v4/GLYMA_09G059000v4/GLY…	45
MF	GO:0016407	acetyltransferase activity	4/3000	22/21475	0.370057	0.953906	gene-GLYMA_01G160000v4/gene-GLYMA_11G084100v4/gene-GLYMA_16G118800v4/gene-GLYMA_17G126400v4	GLYMA_01G160000v4/GLYMA_11G084100v4/GLYMA_16G118800v4/GLYMA_17G126400v4	4
MF	GO:0030976	thiamine pyrophosphate binding	4/3000	22/21475	0.370057	0.953906	gene-GLYMA_03G011400v4/gene-GLYMA_04G196100v4/gene-GLYMA_06G169700v4/gene-GLYMA_13G107000v4	GLYMA_03G011400v4/GLYMA_04G196100v4/GLYMA_06G169700v4/GLYMA_13G107000v4	4
MF	GO:0016860	intramolecular oxidoreductase activity	7/3000	42/21475	0.370371	0.953906	gene-GLYMA_01G086900v4/gene-GLYMA_02G099200v4/gene-GLYMA_09G186700v4/gene-GLYMA_10G059500v4/gene-GLYMA_10G115901v4/gene-GLYMA_18G280900v4/gene-GLYMA_18G296300v4	GLYMA_01G086900v4/GLYMA_02G099200v4/GLYMA_09G186700v4/GLYMA_10G059500v4/GLYMA_10G115901v4/GLYMA_18G280900v4/GLYMA_18G296300v4	7
MF	GO:0008081	phosphoric diester hydrolase activity	8/3000	49/21475	0.376088	0.96171	gene-GLYMA_01G187200v4/gene-GLYMA_02G257000v4/gene-GLYMA_06G004800v4/gene-GLYMA_08G324300v4/gene-GLYMA_08G324600v4/gene-GLYMA_11G105700v4/gene-GLYMA_12G030600v4/gene-GLYMA_19G032900v4	GLYMA_01G187200v4/GLYMA_02G257000v4/GLYMA_06G004800v4/GLYMA_08G324300v4/GLYMA_08G324600v4/GLYMA_11G105700v4/GLYMA_12G030600v4/GLYMA_19G032900v4	8
MF	GO:0016307	phosphatidylinositol phosphate kinase activity	5/3000	29/21475	0.381574	0.96882	gene-GLYMA_04G206100v4/gene-GLYMA_05G197200v4/gene-GLYMA_06G159500v4/gene-GLYMA_16G013500v4/gene-GLYMA_19G092000v4	GLYMA_04G206100v4/GLYMA_05G197200v4/GLYMA_06G159500v4/GLYMA_16G013500v4/GLYMA_19G092000v4	5
MF	GO:0008131	primary amine oxidase activity	3/3000	16/21475	0.391159	0.969305	gene-GLYMA_10G248700v4/gene-GLYMA_20G145100v4/gene-GLYMA_20G145400v4	GLYMA_10G248700v4/GLYMA_20G145100v4/GLYMA_20G145400v4	3
MF	GO:0016641	oxidoreductase activity, acting on the CH-NH2 group of donors, oxygen as acceptor	3/3000	16/21475	0.391159	0.969305	gene-GLYMA_10G248700v4/gene-GLYMA_20G145100v4/gene-GLYMA_20G145400v4	GLYMA_10G248700v4/GLYMA_20G145100v4/GLYMA_20G145400v4	3
MF	GO:0005216	ion channel activity	14/3000	91/21475	0.392596	0.969305	gene-GLYMA_05G010600v4/gene-GLYMA_05G247500v4/gene-GLYMA_06G016000v4/gene-GLYMA_06G077600v4/gene-GLYMA_06G271200v4/gene-GLYMA_08G187600v4/gene-GLYMA_09G168400v4/gene-GLYMA_13G093332v4/gene-GLYMA_13G161800v4/gene-GLYMA_13G233400v4/gene-GLYMA_13G324600v4/gene-GLYMA_16G057600v4/gene-GLYMA_17G067200v4/gene-GLYMA_18G263900v4	GLYMA_05G010600v4/GLYMA_05G247500v4/GLYMA_06G016000v4/GLYMA_06G077600v4/GLYMA_06G271200v4/GLYMA_08G187600v4/GLYMA_09G168400v4/GLYMA_13G093332v4/GLYMA_13G161800v4/GLYMA_13G233400v4/GLYMA_13G324600v4/GLYMA_16G057600v4/GLYMA_17G067200v4/GLYMA_18G263900v4	14
MF	GO:0022838	substrate-specific channel activity	14/3000	91/21475	0.392596	0.969305	gene-GLYMA_05G010600v4/gene-GLYMA_05G247500v4/gene-GLYMA_06G016000v4/gene-GLYMA_06G077600v4/gene-GLYMA_06G271200v4/gene-GLYMA_08G187600v4/gene-GLYMA_09G168400v4/gene-GLYMA_13G093332v4/gene-GLYMA_13G161800v4/gene-GLYMA_13G233400v4/gene-GLYMA_13G324600v4/gene-GLYMA_16G057600v4/gene-GLYMA_17G067200v4/gene-GLYMA_18G263900v4	GLYMA_05G010600v4/GLYMA_05G247500v4/GLYMA_06G016000v4/GLYMA_06G077600v4/GLYMA_06G271200v4/GLYMA_08G187600v4/GLYMA_09G168400v4/GLYMA_13G093332v4/GLYMA_13G161800v4/GLYMA_13G233400v4/GLYMA_13G324600v4/GLYMA_16G057600v4/GLYMA_17G067200v4/GLYMA_18G263900v4	14
MF	GO:0019899	enzyme binding	14/3000	92/21475	0.409154	0.970136	gene-GLYMA_01G105900v4/gene-GLYMA_01G152100v4/gene-GLYMA_02G252600v4/gene-GLYMA_03G033900v4/gene-GLYMA_03G073600v4/gene-GLYMA_07G073200v4/gene-GLYMA_08G204900v4/gene-GLYMA_09G259500v4/gene-GLYMA_10G104767v4/gene-GLYMA_11G225200v4/gene-GLYMA_14G064000v4/gene-GLYMA_15G016300v4/gene-GLYMA_16G081700v4/gene-GLYMA_18G232800v4	GLYMA_01G105900v4/GLYMA_01G152100v4/GLYMA_02G252600v4/GLYMA_03G033900v4/GLYMA_03G073600v4/GLYMA_07G073200v4/GLYMA_08G204900v4/GLYMA_09G259500v4/GLYMA_10G104767v4/GLYMA_11G225200v4/GLYMA_14G064000v4/GLYMA_15G016300v4/GLYMA_16G081700v4/GLYMA_18G232800v4	14
MF	GO:0016645	oxidoreductase activity, acting on the CH-NH group of donors	5/3000	30/21475	0.410965	0.970136	gene-GLYMA_04G256100v4/gene-GLYMA_09G063900v4/gene-GLYMA_11G149100v4/gene-GLYMA_12G041000v4/gene-GLYMA_13G104600v4	GLYMA_04G256100v4/GLYMA_09G063900v4/GLYMA_11G149100v4/GLYMA_12G041000v4/GLYMA_13G104600v4	5
MF	GO:0004356	glutamate-ammonia ligase activity	2/3000	10/21475	0.417321	0.970136	gene-GLYMA_14G213300v4/gene-GLYMA_15G102000v4	GLYMA_14G213300v4/GLYMA_15G102000v4	2
MF	GO:0005375	copper ion transmembrane transporter activity	2/3000	10/21475	0.417321	0.970136	gene-GLYMA_11G134700v4/gene-GLYMA_18G191300v4	GLYMA_11G134700v4/GLYMA_18G191300v4	2
MF	GO:0008146	sulfotransferase activity	2/3000	10/21475	0.417321	0.970136	gene-GLYMA_11G158900v4/gene-GLYMA_13G191400v4	GLYMA_11G158900v4/GLYMA_13G191400v4	2
MF	GO:0016211	ammonia ligase activity	2/3000	10/21475	0.417321	0.970136	gene-GLYMA_14G213300v4/gene-GLYMA_15G102000v4	GLYMA_14G213300v4/GLYMA_15G102000v4	2
MF	GO:0016782	transferase activity, transferring sulfur-containing groups	2/3000	10/21475	0.417321	0.970136	gene-GLYMA_11G158900v4/gene-GLYMA_13G191400v4	GLYMA_11G158900v4/GLYMA_13G191400v4	2
MF	GO:0016880	acid-ammonia (or amide) ligase activity	2/3000	10/21475	0.417321	0.970136	gene-GLYMA_14G213300v4/gene-GLYMA_15G102000v4	GLYMA_14G213300v4/GLYMA_15G102000v4	2
MF	GO:0046556	alpha-L-arabinofuranosidase activity	2/3000	10/21475	0.417321	0.970136	gene-GLYMA_11G131700v4/gene-GLYMA_12G055900v4	GLYMA_11G131700v4/GLYMA_12G055900v4	2
MF	GO:0019139	cytokinin dehydrogenase activity	3/3000	17/21475	0.430974	0.995411	gene-GLYMA_09G063900v4/gene-GLYMA_11G149100v4/gene-GLYMA_13G104600v4	GLYMA_09G063900v4/GLYMA_11G149100v4/GLYMA_13G104600v4	3
MF	GO:0098772	molecular function regulator	58/3000	406/21475	0.448432	1	gene-GLYMA_01G105900v4/gene-GLYMA_01G137700v4/gene-GLYMA_01G152100v4/gene-GLYMA_02G016500v4/gene-GLYMA_02G080000v4/gene-GLYMA_02G133700v4/gene-GLYMA_02G252600v4/gene-GLYMA_03G028500v4/gene-GLYMA_03G029100v4/gene-GLYMA_03G073600v4/gene-GLYMA_03G215800v4/gene-GLYMA_04G141600v4/gene-GLYMA_05G012200v4/gene-GLYMA_05G085000v4/gene-GLYMA_05G149800v4/gene-GLYMA_05G190300v4/gene-GLYMA_05G236600v4/gene-GLY…	GLYMA_01G105900v4/GLYMA_01G137700v4/GLYMA_01G152100v4/GLYMA_02G016500v4/GLYMA_02G080000v4/GLYMA_02G133700v4/GLYMA_02G252600v4/GLYMA_03G028500v4/GLYMA_03G029100v4/GLYMA_03G073600v4/GLYMA_03G215800v4/GLYMA_04G141600v4/GLYMA_05G012200v4/GLYMA_05G085000v4/GLYMA_05G149800v4/GLYMA_05G190300v4/GLYMA_05G236600v4/GLYMA_06G152000v4/GLYMA_06G152400v4/GLYMA_06G192400v4/GLYMA_06G314100v4/GLYMA_07G045967v4/GLY…	58
MF	GO:0005244	voltage-gated ion channel activity	2/3000	11/21475	0.467713	1	gene-GLYMA_13G161800v4/gene-GLYMA_16G057600v4	GLYMA_13G161800v4/GLYMA_16G057600v4	2
MF	GO:0005247	voltage-gated chloride channel activity	2/3000	11/21475	0.467713	1	gene-GLYMA_13G161800v4/gene-GLYMA_16G057600v4	GLYMA_13G161800v4/GLYMA_16G057600v4	2
MF	GO:0005253	anion channel activity	2/3000	11/21475	0.467713	1	gene-GLYMA_13G161800v4/gene-GLYMA_16G057600v4	GLYMA_13G161800v4/GLYMA_16G057600v4	2
MF	GO:0005254	chloride channel activity	2/3000	11/21475	0.467713	1	gene-GLYMA_13G161800v4/gene-GLYMA_16G057600v4	GLYMA_13G161800v4/GLYMA_16G057600v4	2
MF	GO:0008199	ferric iron binding	2/3000	11/21475	0.467713	1	gene-GLYMA_07G155200v4/gene-GLYMA_18G205800v4	GLYMA_07G155200v4/GLYMA_18G205800v4	2
MF	GO:0008308	voltage-gated anion channel activity	2/3000	11/21475	0.467713	1	gene-GLYMA_13G161800v4/gene-GLYMA_16G057600v4	GLYMA_13G161800v4/GLYMA_16G057600v4	2
MF	GO:0015108	chloride transmembrane transporter activity	2/3000	11/21475	0.467713	1	gene-GLYMA_13G161800v4/gene-GLYMA_16G057600v4	GLYMA_13G161800v4/GLYMA_16G057600v4	2
MF	GO:0022832	voltage-gated channel activity	2/3000	11/21475	0.467713	1	gene-GLYMA_13G161800v4/gene-GLYMA_16G057600v4	GLYMA_13G161800v4/GLYMA_16G057600v4	2
MF	GO:1901681	sulfur compound binding	5/3000	32/21475	0.46896	1	gene-GLYMA_03G011400v4/gene-GLYMA_04G196100v4/gene-GLYMA_06G169700v4/gene-GLYMA_13G107000v4/gene-GLYMA_19G210300v4	GLYMA_03G011400v4/GLYMA_04G196100v4/GLYMA_06G169700v4/GLYMA_13G107000v4/GLYMA_19G210300v4	5
MF	GO:0016638	oxidoreductase activity, acting on the CH-NH2 group of donors	4/3000	25/21475	0.46971	1	gene-GLYMA_06G052100v4/gene-GLYMA_10G248700v4/gene-GLYMA_20G145100v4/gene-GLYMA_20G145400v4	GLYMA_06G052100v4/GLYMA_10G248700v4/GLYMA_20G145100v4/GLYMA_20G145400v4	4
MF	GO:0048038	quinone binding	3/3000	18/21475	0.469795	1	gene-GLYMA_10G248700v4/gene-GLYMA_20G145100v4/gene-GLYMA_20G145400v4	GLYMA_10G248700v4/GLYMA_20G145100v4/GLYMA_20G145400v4	3
MF	GO:0022836	gated channel activity	6/3000	40/21475	0.493652	1	gene-GLYMA_06G016000v4/gene-GLYMA_13G093332v4/gene-GLYMA_13G161800v4/gene-GLYMA_13G233400v4/gene-GLYMA_16G057600v4/gene-GLYMA_17G067200v4	GLYMA_06G016000v4/GLYMA_13G093332v4/GLYMA_13G161800v4/GLYMA_13G233400v4/GLYMA_16G057600v4/GLYMA_17G067200v4	6
MF	GO:0022839	ion gated channel activity	6/3000	40/21475	0.493652	1	gene-GLYMA_06G016000v4/gene-GLYMA_13G093332v4/gene-GLYMA_13G161800v4/gene-GLYMA_13G233400v4/gene-GLYMA_16G057600v4/gene-GLYMA_17G067200v4	GLYMA_06G016000v4/GLYMA_13G093332v4/GLYMA_13G161800v4/GLYMA_13G233400v4/GLYMA_16G057600v4/GLYMA_17G067200v4	6
MF	GO:0016747	transferase activity, transferring acyl groups other than amino-acyl groups	34/3000	241/21475	0.503664	1	gene-GLYMA_01G160000v4/gene-GLYMA_02G264600v4/gene-GLYMA_03G165500v4/gene-GLYMA_03G244400v4/gene-GLYMA_04G040000v4/gene-GLYMA_04G040400v4/gene-GLYMA_04G149300v4/gene-GLYMA_06G214800v4/gene-GLYMA_08G003700v4/gene-GLYMA_08G306500v4/gene-GLYMA_09G134600v4/gene-GLYMA_09G195400v4/gene-GLYMA_09G196400v4/gene-GLYMA_10G179400v4/gene-GLYMA_11G037200v4/gene-GLYMA_11G074700v4/gene-GLYMA_11G084100v4/gene-GLY…	GLYMA_01G160000v4/GLYMA_02G264600v4/GLYMA_03G165500v4/GLYMA_03G244400v4/GLYMA_04G040000v4/GLYMA_04G040400v4/GLYMA_04G149300v4/GLYMA_06G214800v4/GLYMA_08G003700v4/GLYMA_08G306500v4/GLYMA_09G134600v4/GLYMA_09G195400v4/GLYMA_09G196400v4/GLYMA_10G179400v4/GLYMA_11G037200v4/GLYMA_11G074700v4/GLYMA_11G084100v4/GLYMA_11G227600v4/GLYMA_13G302300v4/GLYMA_13G302601v4/GLYMA_13G302700v4/GLYMA_16G118800v4/GLY…	34
MF	GO:0003755	peptidyl-prolyl cis-trans isomerase activity	9/3000	62/21475	0.505833	1	gene-GLYMA_03G251600v4/gene-GLYMA_06G004100v4/gene-GLYMA_07G157800v4/gene-GLYMA_09G245200v4/gene-GLYMA_11G098700v4/gene-GLYMA_12G024700v4/gene-GLYMA_15G202300v4/gene-GLYMA_17G177600v4/gene-GLYMA_19G009700v4	GLYMA_03G251600v4/GLYMA_06G004100v4/GLYMA_07G157800v4/GLYMA_09G245200v4/GLYMA_11G098700v4/GLYMA_12G024700v4/GLYMA_15G202300v4/GLYMA_17G177600v4/GLYMA_19G009700v4	9
MF	GO:0016859	cis-trans isomerase activity	9/3000	62/21475	0.505833	1	gene-GLYMA_03G251600v4/gene-GLYMA_06G004100v4/gene-GLYMA_07G157800v4/gene-GLYMA_09G245200v4/gene-GLYMA_11G098700v4/gene-GLYMA_12G024700v4/gene-GLYMA_15G202300v4/gene-GLYMA_17G177600v4/gene-GLYMA_19G009700v4	GLYMA_03G251600v4/GLYMA_06G004100v4/GLYMA_07G157800v4/GLYMA_09G245200v4/GLYMA_11G098700v4/GLYMA_12G024700v4/GLYMA_15G202300v4/GLYMA_17G177600v4/GLYMA_19G009700v4	9
MF	GO:0016903	oxidoreductase activity, acting on the aldehyde or oxo group of donors	6/3000	41/21475	0.51892	1	gene-GLYMA_02G218300v4/gene-GLYMA_04G015900v4/gene-GLYMA_04G212100v4/gene-GLYMA_06G015900v4/gene-GLYMA_08G064700v4/gene-GLYMA_16G044900v4	GLYMA_02G218300v4/GLYMA_04G015900v4/GLYMA_04G212100v4/GLYMA_06G015900v4/GLYMA_08G064700v4/GLYMA_16G044900v4	6
MF	GO:0019842	vitamin binding	20/3000	142/21475	0.521113	1	gene-GLYMA_01G213700v4/gene-GLYMA_03G011400v4/gene-GLYMA_04G196100v4/gene-GLYMA_05G136100v4/gene-GLYMA_06G169700v4/gene-GLYMA_06G235900v4/gene-GLYMA_08G018000v4/gene-GLYMA_08G030100v4/gene-GLYMA_08G076400v4/gene-GLYMA_08G091301v4/gene-GLYMA_08G091400v4/gene-GLYMA_08G091500v4/gene-GLYMA_09G050100v4/gene-GLYMA_09G255000v4/gene-GLYMA_11G045600v4/gene-GLYMA_13G001200v4/gene-GLYMA_13G107000v4/gene-GLY…	GLYMA_01G213700v4/GLYMA_03G011400v4/GLYMA_04G196100v4/GLYMA_05G136100v4/GLYMA_06G169700v4/GLYMA_06G235900v4/GLYMA_08G018000v4/GLYMA_08G030100v4/GLYMA_08G076400v4/GLYMA_08G091301v4/GLYMA_08G091400v4/GLYMA_08G091500v4/GLYMA_09G050100v4/GLYMA_09G255000v4/GLYMA_11G045600v4/GLYMA_13G001200v4/GLYMA_13G107000v4/GLYMA_14G211100v4/GLYMA_16G218500v4/GLYMA_19G210300v4	20
MF	GO:0042623	ATPase activity, coupled	21/3000	150/21475	0.531663	1	gene-GLYMA_01G016500v4/gene-GLYMA_02G298400v4/gene-GLYMA_03G183600v4/gene-GLYMA_08G160900v4/gene-GLYMA_08G270300v4/gene-GLYMA_08G317100v4/gene-GLYMA_10G055000v4/gene-GLYMA_10G227400v4/gene-GLYMA_13G204800v4/gene-GLYMA_13G222000v4/gene-GLYMA_16G172500v4/gene-GLYMA_18G079600v4/gene-GLYMA_18G079650v4/gene-GLYMA_18G154200v4/gene-GLYMA_18G263200v4/gene-GLYMA_19G016400v4/gene-GLYMA_19G016600v4/gene-GLY…	GLYMA_01G016500v4/GLYMA_02G298400v4/GLYMA_03G183600v4/GLYMA_08G160900v4/GLYMA_08G270300v4/GLYMA_08G317100v4/GLYMA_10G055000v4/GLYMA_10G227400v4/GLYMA_13G204800v4/GLYMA_13G222000v4/GLYMA_16G172500v4/GLYMA_18G079600v4/GLYMA_18G079650v4/GLYMA_18G154200v4/GLYMA_18G263200v4/GLYMA_19G016400v4/GLYMA_19G016600v4/GLYMA_19G016700v4/GLYMA_19G184300v4/GLYMA_19G210700v4/GLYMA_20G165000v4	21
MF	GO:0005094	Rho GDP-dissociation inhibitor activity	2/3000	13/21475	0.560158	1	gene-GLYMA_15G114800v4/gene-GLYMA_19G166700v4	GLYMA_15G114800v4/GLYMA_19G166700v4	2
MF	GO:0016646	oxidoreductase activity, acting on the CH-NH group of donors, NAD or NADP as acceptor	2/3000	13/21475	0.560158	1	gene-GLYMA_04G256100v4/gene-GLYMA_12G041000v4	GLYMA_04G256100v4/GLYMA_12G041000v4	2
MF	GO:0019900	kinase binding	2/3000	13/21475	0.560158	1	gene-GLYMA_03G033900v4/gene-GLYMA_16G081700v4	GLYMA_03G033900v4/GLYMA_16G081700v4	2
MF	GO:0019901	protein kinase binding	2/3000	13/21475	0.560158	1	gene-GLYMA_03G033900v4/gene-GLYMA_16G081700v4	GLYMA_03G033900v4/GLYMA_16G081700v4	2
MF	GO:0015291	secondary active transmembrane transporter activity	26/3000	190/21475	0.577373	1	gene-GLYMA_02G090000v4/gene-GLYMA_02G158350v4/gene-GLYMA_03G005300v4/gene-GLYMA_03G005400v4/gene-GLYMA_03G005600v4/gene-GLYMA_03G005800v4/gene-GLYMA_05G001700v4/gene-GLYMA_08G033200v4/gene-GLYMA_09G134100v4/gene-GLYMA_09G146800v4/gene-GLYMA_09G179000v4/gene-GLYMA_10G239000v4/gene-GLYMA_10G267700v4/gene-GLYMA_11G026300v4/gene-GLYMA_12G225600v4/gene-GLYMA_13G131200v4/gene-GLYMA_15G150300v4/gene-GLY…	GLYMA_02G090000v4/GLYMA_02G158350v4/GLYMA_03G005300v4/GLYMA_03G005400v4/GLYMA_03G005600v4/GLYMA_03G005800v4/GLYMA_05G001700v4/GLYMA_08G033200v4/GLYMA_09G134100v4/GLYMA_09G146800v4/GLYMA_09G179000v4/GLYMA_10G239000v4/GLYMA_10G267700v4/GLYMA_11G026300v4/GLYMA_12G225600v4/GLYMA_13G131200v4/GLYMA_15G150300v4/GLYMA_16G180200v4/GLYMA_17G043400v4/GLYMA_17G247400v4/GLYMA_18G144100v4/GLYMA_19G120900v4/GLY…	26
MF	GO:0015095	magnesium ion transmembrane transporter activity	3/3000	21/21475	0.578031	1	gene-GLYMA_08G004250v4/gene-GLYMA_14G097400v4/gene-GLYMA_17G227100v4	GLYMA_08G004250v4/GLYMA_14G097400v4/GLYMA_17G227100v4	3
MF	GO:0016790	thiolester hydrolase activity	3/3000	21/21475	0.578031	1	gene-GLYMA_04G151600v4/gene-GLYMA_06G168100v4/gene-GLYMA_06G211300v4	GLYMA_04G151600v4/GLYMA_06G168100v4/GLYMA_06G211300v4	3
MF	GO:0004888	transmembrane signaling receptor activity	4/3000	29/21475	0.591955	1	gene-GLYMA_06G016000v4/gene-GLYMA_13G093332v4/gene-GLYMA_13G233400v4/gene-GLYMA_17G067200v4	GLYMA_06G016000v4/GLYMA_13G093332v4/GLYMA_13G233400v4/GLYMA_17G067200v4	4
MF	GO:0004970	ionotropic glutamate receptor activity	4/3000	29/21475	0.591955	1	gene-GLYMA_06G016000v4/gene-GLYMA_13G093332v4/gene-GLYMA_13G233400v4/gene-GLYMA_17G067200v4	GLYMA_06G016000v4/GLYMA_13G093332v4/GLYMA_13G233400v4/GLYMA_17G067200v4	4
MF	GO:0005230	extracellular ligand-gated ion channel activity	4/3000	29/21475	0.591955	1	gene-GLYMA_06G016000v4/gene-GLYMA_13G093332v4/gene-GLYMA_13G233400v4/gene-GLYMA_17G067200v4	GLYMA_06G016000v4/GLYMA_13G093332v4/GLYMA_13G233400v4/GLYMA_17G067200v4	4
MF	GO:0008066	glutamate receptor activity	4/3000	29/21475	0.591955	1	gene-GLYMA_06G016000v4/gene-GLYMA_13G093332v4/gene-GLYMA_13G233400v4/gene-GLYMA_17G067200v4	GLYMA_06G016000v4/GLYMA_13G093332v4/GLYMA_13G233400v4/GLYMA_17G067200v4	4
MF	GO:0008443	phosphofructokinase activity	4/3000	29/21475	0.591955	1	gene-GLYMA_02G228700v4/gene-GLYMA_07G126400v4/gene-GLYMA_09G007900v4/gene-GLYMA_14G195700v4	GLYMA_02G228700v4/GLYMA_07G126400v4/GLYMA_09G007900v4/GLYMA_14G195700v4	4
MF	GO:0015276	ligand-gated ion channel activity	4/3000	29/21475	0.591955	1	gene-GLYMA_06G016000v4/gene-GLYMA_13G093332v4/gene-GLYMA_13G233400v4/gene-GLYMA_17G067200v4	GLYMA_06G016000v4/GLYMA_13G093332v4/GLYMA_13G233400v4/GLYMA_17G067200v4	4
MF	GO:0019200	carbohydrate kinase activity	4/3000	29/21475	0.591955	1	gene-GLYMA_02G228700v4/gene-GLYMA_07G126400v4/gene-GLYMA_09G007900v4/gene-GLYMA_14G195700v4	GLYMA_02G228700v4/GLYMA_07G126400v4/GLYMA_09G007900v4/GLYMA_14G195700v4	4
MF	GO:0022824	transmitter-gated ion channel activity	4/3000	29/21475	0.591955	1	gene-GLYMA_06G016000v4/gene-GLYMA_13G093332v4/gene-GLYMA_13G233400v4/gene-GLYMA_17G067200v4	GLYMA_06G016000v4/GLYMA_13G093332v4/GLYMA_13G233400v4/GLYMA_17G067200v4	4
MF	GO:0022834	ligand-gated channel activity	4/3000	29/21475	0.591955	1	gene-GLYMA_06G016000v4/gene-GLYMA_13G093332v4/gene-GLYMA_13G233400v4/gene-GLYMA_17G067200v4	GLYMA_06G016000v4/GLYMA_13G093332v4/GLYMA_13G233400v4/GLYMA_17G067200v4	4
MF	GO:0022835	transmitter-gated channel activity	4/3000	29/21475	0.591955	1	gene-GLYMA_06G016000v4/gene-GLYMA_13G093332v4/gene-GLYMA_13G233400v4/gene-GLYMA_17G067200v4	GLYMA_06G016000v4/GLYMA_13G093332v4/GLYMA_13G233400v4/GLYMA_17G067200v4	4
MF	GO:0030594	neurotransmitter receptor activity	4/3000	29/21475	0.591955	1	gene-GLYMA_06G016000v4/gene-GLYMA_13G093332v4/gene-GLYMA_13G233400v4/gene-GLYMA_17G067200v4	GLYMA_06G016000v4/GLYMA_13G093332v4/GLYMA_13G233400v4/GLYMA_17G067200v4	4
MF	GO:0019239	deaminase activity	2/3000	14/21475	0.601872	1	gene-GLYMA_13G206500v4/gene-GLYMA_18G127333v4	GLYMA_13G206500v4/GLYMA_18G127333v4	2
MF	GO:0003924	GTPase activity	37/3000	274/21475	0.61519	1	gene-GLYMA_01G109300v4/gene-GLYMA_01G225900v4/gene-GLYMA_02G252000v4/gene-GLYMA_03G074400v4/gene-GLYMA_03G102800v4/gene-GLYMA_03G124400v4/gene-GLYMA_03G195200v4/gene-GLYMA_04G023300v4/gene-GLYMA_04G023900v4/gene-GLYMA_05G035200v4/gene-GLYMA_05G157300v4/gene-GLYMA_05G244700v4/gene-GLYMA_06G024100v4/gene-GLYMA_06G154000v4/gene-GLYMA_06G285300v4/gene-GLYMA_07G052800v4/gene-GLYMA_07G084200v4/gene-GLY…	GLYMA_01G109300v4/GLYMA_01G225900v4/GLYMA_02G252000v4/GLYMA_03G074400v4/GLYMA_03G102800v4/GLYMA_03G124400v4/GLYMA_03G195200v4/GLYMA_04G023300v4/GLYMA_04G023900v4/GLYMA_05G035200v4/GLYMA_05G157300v4/GLYMA_05G244700v4/GLYMA_06G024100v4/GLYMA_06G154000v4/GLYMA_06G285300v4/GLYMA_07G052800v4/GLYMA_07G084200v4/GLYMA_07G120900v4/GLYMA_07G163200v4/GLYMA_07G203100v4/GLYMA_09G192700v4/GLYMA_10G092700v4/GLY…	37
MF	GO:0016829	lyase activity	33/3000	245/21475	0.617929	1	gene-GLYMA_01G097400v4/gene-GLYMA_02G035000v4/gene-GLYMA_02G042300v4/gene-GLYMA_02G082700v4/gene-GLYMA_02G128000v4/gene-GLYMA_04G050400v4/gene-GLYMA_05G136100v4/gene-GLYMA_07G254000v4/gene-GLYMA_08G005000v4/gene-GLYMA_08G076400v4/gene-GLYMA_08G091301v4/gene-GLYMA_08G091400v4/gene-GLYMA_08G091500v4/gene-GLYMA_08G163900v4/gene-GLYMA_08G273100v4/gene-GLYMA_08G286700v4/gene-GLYMA_10G066700v4/gene-GLY…	GLYMA_01G097400v4/GLYMA_02G035000v4/GLYMA_02G042300v4/GLYMA_02G082700v4/GLYMA_02G128000v4/GLYMA_04G050400v4/GLYMA_05G136100v4/GLYMA_07G254000v4/GLYMA_08G005000v4/GLYMA_08G076400v4/GLYMA_08G091301v4/GLYMA_08G091400v4/GLYMA_08G091500v4/GLYMA_08G163900v4/GLYMA_08G273100v4/GLYMA_08G286700v4/GLYMA_10G066700v4/GLYMA_11G021400v4/GLYMA_11G111400v4/GLYMA_12G037400v4/GLYMA_12G197400v4/GLYMA_13G151800v4/GLY…	33
MF	GO:0051087	chaperone binding	4/3000	30/21475	0.6198	1	gene-GLYMA_02G229300v4/gene-GLYMA_07G061500v4/gene-GLYMA_18G284900v4/gene-GLYMA_18G285100v4	GLYMA_02G229300v4/GLYMA_07G061500v4/GLYMA_18G284900v4/GLYMA_18G285100v4	4
MF	GO:0015297	antiporter activity	25/3000	188/21475	0.637069	1	gene-GLYMA_02G090000v4/gene-GLYMA_02G158350v4/gene-GLYMA_03G005300v4/gene-GLYMA_03G005400v4/gene-GLYMA_03G005600v4/gene-GLYMA_03G005800v4/gene-GLYMA_05G001700v4/gene-GLYMA_08G033200v4/gene-GLYMA_09G134100v4/gene-GLYMA_09G146800v4/gene-GLYMA_09G179000v4/gene-GLYMA_10G239000v4/gene-GLYMA_10G267700v4/gene-GLYMA_11G026300v4/gene-GLYMA_12G225600v4/gene-GLYMA_13G131200v4/gene-GLYMA_15G150300v4/gene-GLY…	GLYMA_02G090000v4/GLYMA_02G158350v4/GLYMA_03G005300v4/GLYMA_03G005400v4/GLYMA_03G005600v4/GLYMA_03G005800v4/GLYMA_05G001700v4/GLYMA_08G033200v4/GLYMA_09G134100v4/GLYMA_09G146800v4/GLYMA_09G179000v4/GLYMA_10G239000v4/GLYMA_10G267700v4/GLYMA_11G026300v4/GLYMA_12G225600v4/GLYMA_13G131200v4/GLYMA_15G150300v4/GLYMA_16G180200v4/GLYMA_17G043400v4/GLYMA_17G247400v4/GLYMA_19G120900v4/GLYMA_20G123400v4/GLY…	25
MF	GO:0030170	pyridoxal phosphate binding	15/3000	114/21475	0.639806	1	gene-GLYMA_01G213700v4/gene-GLYMA_05G136100v4/gene-GLYMA_06G235900v4/gene-GLYMA_08G018000v4/gene-GLYMA_08G030100v4/gene-GLYMA_08G076400v4/gene-GLYMA_08G091301v4/gene-GLYMA_08G091400v4/gene-GLYMA_08G091500v4/gene-GLYMA_09G050100v4/gene-GLYMA_09G255000v4/gene-GLYMA_11G045600v4/gene-GLYMA_13G001200v4/gene-GLYMA_14G211100v4/gene-GLYMA_16G218500v4	GLYMA_01G213700v4/GLYMA_05G136100v4/GLYMA_06G235900v4/GLYMA_08G018000v4/GLYMA_08G030100v4/GLYMA_08G076400v4/GLYMA_08G091301v4/GLYMA_08G091400v4/GLYMA_08G091500v4/GLYMA_09G050100v4/GLYMA_09G255000v4/GLYMA_11G045600v4/GLYMA_13G001200v4/GLYMA_14G211100v4/GLYMA_16G218500v4	15
MF	GO:0070279	vitamin B6 binding	15/3000	114/21475	0.639806	1	gene-GLYMA_01G213700v4/gene-GLYMA_05G136100v4/gene-GLYMA_06G235900v4/gene-GLYMA_08G018000v4/gene-GLYMA_08G030100v4/gene-GLYMA_08G076400v4/gene-GLYMA_08G091301v4/gene-GLYMA_08G091400v4/gene-GLYMA_08G091500v4/gene-GLYMA_09G050100v4/gene-GLYMA_09G255000v4/gene-GLYMA_11G045600v4/gene-GLYMA_13G001200v4/gene-GLYMA_14G211100v4/gene-GLYMA_16G218500v4	GLYMA_01G213700v4/GLYMA_05G136100v4/GLYMA_06G235900v4/GLYMA_08G018000v4/GLYMA_08G030100v4/GLYMA_08G076400v4/GLYMA_08G091301v4/GLYMA_08G091400v4/GLYMA_08G091500v4/GLYMA_09G050100v4/GLYMA_09G255000v4/GLYMA_11G045600v4/GLYMA_13G001200v4/GLYMA_14G211100v4/GLYMA_16G218500v4	15
MF	GO:0004470	malic enzyme activity	2/3000	15/21475	0.640519	1	gene-GLYMA_04G086300v4/gene-GLYMA_06G087800v4	GLYMA_04G086300v4/GLYMA_06G087800v4	2
MF	GO:0004471	malate dehydrogenase (decarboxylating) (NAD+) activity	2/3000	15/21475	0.640519	1	gene-GLYMA_04G086300v4/gene-GLYMA_06G087800v4	GLYMA_04G086300v4/GLYMA_06G087800v4	2
MF	GO:0008565	protein transporter activity	2/3000	15/21475	0.640519	1	gene-GLYMA_03G247200v4/gene-GLYMA_10G162200v4	GLYMA_03G247200v4/GLYMA_10G162200v4	2
MF	GO:0016615	malate dehydrogenase activity	2/3000	15/21475	0.640519	1	gene-GLYMA_04G086300v4/gene-GLYMA_06G087800v4	GLYMA_04G086300v4/GLYMA_06G087800v4	2
MF	GO:0019207	kinase regulator activity	2/3000	15/21475	0.640519	1	gene-GLYMA_02G133700v4/gene-GLYMA_05G085000v4	GLYMA_02G133700v4/GLYMA_05G085000v4	2
MF	GO:0019887	protein kinase regulator activity	2/3000	15/21475	0.640519	1	gene-GLYMA_02G133700v4/gene-GLYMA_05G085000v4	GLYMA_02G133700v4/GLYMA_05G085000v4	2
MF	GO:0046915	transition metal ion transmembrane transporter activity	2/3000	15/21475	0.640519	1	gene-GLYMA_11G134700v4/gene-GLYMA_18G191300v4	GLYMA_11G134700v4/GLYMA_18G191300v4	2
MF	GO:0015318	inorganic molecular entity transmembrane transporter activity	52/3000	391/21475	0.672185	1	gene-GLYMA_01G031800v4/gene-GLYMA_01G190700v4/gene-GLYMA_02G285600v4/gene-GLYMA_03G264100v4/gene-GLYMA_04G066000v4/gene-GLYMA_04G073000v4/gene-GLYMA_04G221600v4/gene-GLYMA_05G010600v4/gene-GLYMA_05G247500v4/gene-GLYMA_06G016000v4/gene-GLYMA_06G067400v4/gene-GLYMA_06G074100v4/gene-GLYMA_06G077600v4/gene-GLYMA_06G106200v4/gene-GLYMA_06G115800v4/gene-GLYMA_06G271200v4/gene-GLYMA_07G088200v4/gene-GLY…	GLYMA_01G031800v4/GLYMA_01G190700v4/GLYMA_02G285600v4/GLYMA_03G264100v4/GLYMA_04G066000v4/GLYMA_04G073000v4/GLYMA_04G221600v4/GLYMA_05G010600v4/GLYMA_05G247500v4/GLYMA_06G016000v4/GLYMA_06G067400v4/GLYMA_06G074100v4/GLYMA_06G077600v4/GLYMA_06G106200v4/GLYMA_06G115800v4/GLYMA_06G271200v4/GLYMA_07G088200v4/GLYMA_08G004250v4/GLYMA_08G056100v4/GLYMA_08G164400v4/GLYMA_08G187600v4/GLYMA_08G207100v4/GLY…	52
MF	GO:0042578	phosphoric ester hydrolase activity	19/3000	147/21475	0.678585	1	gene-GLYMA_01G187200v4/gene-GLYMA_02G257000v4/gene-GLYMA_06G004800v4/gene-GLYMA_06G145000v4/gene-GLYMA_06G170300v4/gene-GLYMA_07G011700v4/gene-GLYMA_07G011900v4/gene-GLYMA_07G043900v4/gene-GLYMA_08G008600v4/gene-GLYMA_08G314800v4/gene-GLYMA_08G324300v4/gene-GLYMA_08G324600v4/gene-GLYMA_11G085800v4/gene-GLYMA_11G105700v4/gene-GLYMA_12G007500v4/gene-GLYMA_12G030600v4/gene-GLYMA_13G161900v4/gene-GLY…	GLYMA_01G187200v4/GLYMA_02G257000v4/GLYMA_06G004800v4/GLYMA_06G145000v4/GLYMA_06G170300v4/GLYMA_07G011700v4/GLYMA_07G011900v4/GLYMA_07G043900v4/GLYMA_08G008600v4/GLYMA_08G314800v4/GLYMA_08G324300v4/GLYMA_08G324600v4/GLYMA_11G085800v4/GLYMA_11G105700v4/GLYMA_12G007500v4/GLYMA_12G030600v4/GLYMA_13G161900v4/GLYMA_18G001300v4/GLYMA_19G032900v4	19
MF	GO:0016702	oxidoreductase activity, acting on single donors with incorporation of molecular oxygen, incorporation of two atoms of oxygen	11/3000	87/21475	0.685845	1	gene-GLYMA_01G154900v4/gene-GLYMA_03G264300v4/gene-GLYMA_06G234200v4/gene-GLYMA_07G006900v4/gene-GLYMA_07G007000v4/gene-GLYMA_08G189500v4/gene-GLYMA_11G130200v4/gene-GLYMA_13G030300v4/gene-GLYMA_14G176800v4/gene-GLYMA_16G008700v4/gene-GLYMA_19G263300v4	GLYMA_01G154900v4/GLYMA_03G264300v4/GLYMA_06G234200v4/GLYMA_07G006900v4/GLYMA_07G007000v4/GLYMA_08G189500v4/GLYMA_11G130200v4/GLYMA_13G030300v4/GLYMA_14G176800v4/GLYMA_16G008700v4/GLYMA_19G263300v4	11
MF	GO:0051213	dioxygenase activity	11/3000	87/21475	0.685845	1	gene-GLYMA_01G154900v4/gene-GLYMA_03G264300v4/gene-GLYMA_06G234200v4/gene-GLYMA_07G006900v4/gene-GLYMA_07G007000v4/gene-GLYMA_08G189500v4/gene-GLYMA_11G130200v4/gene-GLYMA_13G030300v4/gene-GLYMA_14G176800v4/gene-GLYMA_16G008700v4/gene-GLYMA_19G263300v4	GLYMA_01G154900v4/GLYMA_03G264300v4/GLYMA_06G234200v4/GLYMA_07G006900v4/GLYMA_07G007000v4/GLYMA_08G189500v4/GLYMA_11G130200v4/GLYMA_13G030300v4/GLYMA_14G176800v4/GLYMA_16G008700v4/GLYMA_19G263300v4	11
MF	GO:0051536	iron-sulfur cluster binding	12/3000	95/21475	0.691045	1	gene-GLYMA_04G059800v4/gene-GLYMA_05G156300v4/gene-GLYMA_06G113500v4/gene-GLYMA_07G212800v4/gene-GLYMA_08G114400v4/gene-GLYMA_08G126800v4/gene-GLYMA_09G056800v4/gene-GLYMA_12G169600v4/gene-GLYMA_13G302900v4/gene-GLYMA_15G268400v4/gene-GLYMA_17G205000v4/gene-GLYMA_18G065700v4	GLYMA_04G059800v4/GLYMA_05G156300v4/GLYMA_06G113500v4/GLYMA_07G212800v4/GLYMA_08G114400v4/GLYMA_08G126800v4/GLYMA_09G056800v4/GLYMA_12G169600v4/GLYMA_13G302900v4/GLYMA_15G268400v4/GLYMA_17G205000v4/GLYMA_18G065700v4	12
MF	GO:0051540	metal cluster binding	12/3000	95/21475	0.691045	1	gene-GLYMA_04G059800v4/gene-GLYMA_05G156300v4/gene-GLYMA_06G113500v4/gene-GLYMA_07G212800v4/gene-GLYMA_08G114400v4/gene-GLYMA_08G126800v4/gene-GLYMA_09G056800v4/gene-GLYMA_12G169600v4/gene-GLYMA_13G302900v4/gene-GLYMA_15G268400v4/gene-GLYMA_17G205000v4/gene-GLYMA_18G065700v4	GLYMA_04G059800v4/GLYMA_05G156300v4/GLYMA_06G113500v4/GLYMA_07G212800v4/GLYMA_08G114400v4/GLYMA_08G126800v4/GLYMA_09G056800v4/GLYMA_12G169600v4/GLYMA_13G302900v4/GLYMA_15G268400v4/GLYMA_17G205000v4/GLYMA_18G065700v4	12
MF	GO:0005543	phospholipid binding	9/3000	72/21475	0.691468	1	gene-GLYMA_04G098000v4/gene-GLYMA_05G178700v4/gene-GLYMA_06G099700v4/gene-GLYMA_07G106600v4/gene-GLYMA_13G200100v4/gene-GLYMA_15G238400v4/gene-GLYMA_16G206900v4/gene-GLYMA_17G059500v4/gene-GLYMA_U031126v4	GLYMA_04G098000v4/GLYMA_05G178700v4/GLYMA_06G099700v4/GLYMA_07G106600v4/GLYMA_13G200100v4/GLYMA_15G238400v4/GLYMA_16G206900v4/GLYMA_17G059500v4/GLYMA_U031126v4	9
MF	GO:0016810	hydrolase activity, acting on carbon-nitrogen (but not peptide) bonds	5/3000	41/21475	0.696105	1	gene-GLYMA_04G051500v4/gene-GLYMA_06G052300v4/gene-GLYMA_10G263400v4/gene-GLYMA_13G240500v4/gene-GLYMA_17G161900v4	GLYMA_04G051500v4/GLYMA_06G052300v4/GLYMA_10G263400v4/GLYMA_13G240500v4/GLYMA_17G161900v4	5
MF	GO:0004427	inorganic diphosphatase activity	3/3000	25/21475	0.698703	1	gene-GLYMA_03G262000v4/gene-GLYMA_07G028500v4/gene-GLYMA_13G132400v4	GLYMA_03G262000v4/GLYMA_07G028500v4/GLYMA_13G132400v4	3
MF	GO:0016614	oxidoreductase activity, acting on CH-OH group of donors	21/3000	164/21475	0.70046	1	gene-GLYMA_01G017100v4/gene-GLYMA_01G210400v4/gene-GLYMA_02G005500v4/gene-GLYMA_02G186600v4/gene-GLYMA_04G086300v4/gene-GLYMA_06G087800v4/gene-GLYMA_06G231500v4/gene-GLYMA_06G254700v4/gene-GLYMA_07G003400v4/gene-GLYMA_08G193100v4/gene-GLYMA_11G126300v4/gene-GLYMA_12G050900v4/gene-GLYMA_12G122900v4/gene-GLYMA_13G350300v4/gene-GLYMA_14G045900v4/gene-GLYMA_16G019900v4/gene-GLYMA_16G020000v4/gene-GLY…	GLYMA_01G017100v4/GLYMA_01G210400v4/GLYMA_02G005500v4/GLYMA_02G186600v4/GLYMA_04G086300v4/GLYMA_06G087800v4/GLYMA_06G231500v4/GLYMA_06G254700v4/GLYMA_07G003400v4/GLYMA_08G193100v4/GLYMA_11G126300v4/GLYMA_12G050900v4/GLYMA_12G122900v4/GLYMA_13G350300v4/GLYMA_14G045900v4/GLYMA_16G019900v4/GLYMA_16G020000v4/GLYMA_16G020100v4/GLYMA_19G006900v4/GLYMA_19G028500v4/GLYMA_20G192200v4	21
MF	GO:0004559	alpha-mannosidase activity	2/3000	18/21475	0.738711	1	gene-GLYMA_02G046800v4/gene-GLYMA_17G058500v4	GLYMA_02G046800v4/GLYMA_17G058500v4	2
MF	GO:0015923	mannosidase activity	2/3000	18/21475	0.738711	1	gene-GLYMA_02G046800v4/gene-GLYMA_17G058500v4	GLYMA_02G046800v4/GLYMA_17G058500v4	2
MF	GO:0019829	cation-transporting ATPase activity	2/3000	18/21475	0.738711	1	gene-GLYMA_08G317100v4/gene-GLYMA_13G204800v4	GLYMA_08G317100v4/GLYMA_13G204800v4	2
MF	GO:0022853	active ion transmembrane transporter activity	2/3000	18/21475	0.738711	1	gene-GLYMA_08G317100v4/gene-GLYMA_13G204800v4	GLYMA_08G317100v4/GLYMA_13G204800v4	2
MF	GO:0042625	ATPase coupled ion transmembrane transporter activity	2/3000	18/21475	0.738711	1	gene-GLYMA_08G317100v4/gene-GLYMA_13G204800v4	GLYMA_08G317100v4/GLYMA_13G204800v4	2
MF	GO:0044769	ATPase activity, coupled to transmembrane movement of ions, rotational mechanism	2/3000	18/21475	0.738711	1	gene-GLYMA_08G317100v4/gene-GLYMA_13G204800v4	GLYMA_08G317100v4/GLYMA_13G204800v4	2
MF	GO:0016791	phosphatase activity	10/3000	83/21475	0.739771	1	gene-GLYMA_06G145000v4/gene-GLYMA_06G170300v4/gene-GLYMA_07G011700v4/gene-GLYMA_07G011900v4/gene-GLYMA_08G008600v4/gene-GLYMA_08G314800v4/gene-GLYMA_11G085800v4/gene-GLYMA_12G007500v4/gene-GLYMA_13G161900v4/gene-GLYMA_18G001300v4	GLYMA_06G145000v4/GLYMA_06G170300v4/GLYMA_07G011700v4/GLYMA_07G011900v4/GLYMA_08G008600v4/GLYMA_08G314800v4/GLYMA_11G085800v4/GLYMA_12G007500v4/GLYMA_13G161900v4/GLYMA_18G001300v4	10
MF	GO:0008375	acetylglucosaminyltransferase activity	9/3000	76/21475	0.752032	1	gene-GLYMA_04G148100v4/gene-GLYMA_05G175000v4/gene-GLYMA_06G222700v4/gene-GLYMA_07G020500v4/gene-GLYMA_08G132300v4/gene-GLYMA_10G272000v4/gene-GLYMA_12G224700v4/gene-GLYMA_19G133702v4/gene-GLYMA_20G118100v4	GLYMA_04G148100v4/GLYMA_05G175000v4/GLYMA_06G222700v4/GLYMA_07G020500v4/GLYMA_08G132300v4/GLYMA_10G272000v4/GLYMA_12G224700v4/GLYMA_19G133702v4/GLYMA_20G118100v4	9
MF	GO:0016835	carbon-oxygen lyase activity	10/3000	84/21475	0.753365	1	gene-GLYMA_02G035000v4/gene-GLYMA_08G163900v4/gene-GLYMA_08G286700v4/gene-GLYMA_12G197400v4/gene-GLYMA_13G304700v4/gene-GLYMA_13G304800v4/gene-GLYMA_15G263332v4/gene-GLYMA_18G138400v4/gene-GLYMA_19G020800v4/gene-GLYMA_19G156800v4	GLYMA_02G035000v4/GLYMA_08G163900v4/GLYMA_08G286700v4/GLYMA_12G197400v4/GLYMA_13G304700v4/GLYMA_13G304800v4/GLYMA_15G263332v4/GLYMA_18G138400v4/GLYMA_19G020800v4/GLYMA_19G156800v4	10
MF	GO:0004402	histone acetyltransferase activity	1/3000	10/21475	0.777994	1	gene-GLYMA_17G126400v4	GLYMA_17G126400v4	1
MF	GO:0004478	methionine adenosyltransferase activity	1/3000	10/21475	0.777994	1	gene-GLYMA_10G144300v4	GLYMA_10G144300v4	1
MF	GO:0009678	hydrogen-translocating pyrophosphatase activity	1/3000	10/21475	0.777994	1	gene-GLYMA_07G028500v4	GLYMA_07G028500v4	1
MF	GO:0016742	hydroxymethyl-, formyl- and related transferase activity	1/3000	10/21475	0.777994	1	gene-GLYMA_11G034300v4	GLYMA_11G034300v4	1
MF	GO:0019205	nucleobase-containing compound kinase activity	1/3000	10/21475	0.777994	1	gene-GLYMA_05G046300v4	GLYMA_05G046300v4	1
MF	GO:0034212	peptide N-acetyltransferase activity	1/3000	10/21475	0.777994	1	gene-GLYMA_17G126400v4	GLYMA_17G126400v4	1
MF	GO:0043015	gamma-tubulin binding	1/3000	10/21475	0.777994	1	gene-GLYMA_10G017800v4	GLYMA_10G017800v4	1
MF	GO:0061733	peptide-lysine-N-acetyltransferase activity	1/3000	10/21475	0.777994	1	gene-GLYMA_17G126400v4	GLYMA_17G126400v4	1
MF	GO:0070566	adenylyltransferase activity	1/3000	10/21475	0.777994	1	gene-GLYMA_13G051000v4	GLYMA_13G051000v4	1
MF	GO:0070569	uridylyltransferase activity	1/3000	10/21475	0.777994	1	gene-GLYMA_05G132100v4	GLYMA_05G132100v4	1
MF	GO:0030234	enzyme regulator activity	46/3000	362/21475	0.778819	1	gene-GLYMA_01G137700v4/gene-GLYMA_02G016500v4/gene-GLYMA_02G080000v4/gene-GLYMA_02G133700v4/gene-GLYMA_03G028500v4/gene-GLYMA_03G029100v4/gene-GLYMA_03G215800v4/gene-GLYMA_04G141600v4/gene-GLYMA_05G012200v4/gene-GLYMA_05G085000v4/gene-GLYMA_05G149800v4/gene-GLYMA_05G190300v4/gene-GLYMA_05G236600v4/gene-GLYMA_06G152000v4/gene-GLYMA_06G152400v4/gene-GLYMA_06G192400v4/gene-GLYMA_06G314100v4/gene-GLY…	GLYMA_01G137700v4/GLYMA_02G016500v4/GLYMA_02G080000v4/GLYMA_02G133700v4/GLYMA_03G028500v4/GLYMA_03G029100v4/GLYMA_03G215800v4/GLYMA_04G141600v4/GLYMA_05G012200v4/GLYMA_05G085000v4/GLYMA_05G149800v4/GLYMA_05G190300v4/GLYMA_05G236600v4/GLYMA_06G152000v4/GLYMA_06G152400v4/GLYMA_06G192400v4/GLYMA_06G314100v4/GLYMA_07G045967v4/GLYMA_08G147900v4/GLYMA_08G235400v4/GLYMA_08G341300v4/GLYMA_08G341800v4/GLY…	46
MF	GO:0015079	potassium ion transmembrane transporter activity	4/3000	37/21475	0.779281	1	gene-GLYMA_01G031800v4/gene-GLYMA_03G264100v4/gene-GLYMA_04G221600v4/gene-GLYMA_08G056100v4	GLYMA_01G031800v4/GLYMA_03G264100v4/GLYMA_04G221600v4/GLYMA_08G056100v4	4
MF	GO:0016616	oxidoreductase activity, acting on the CH-OH group of donors, NAD or NADP as acceptor	16/3000	134/21475	0.786509	1	gene-GLYMA_01G017100v4/gene-GLYMA_01G210400v4/gene-GLYMA_02G005500v4/gene-GLYMA_02G186600v4/gene-GLYMA_04G086300v4/gene-GLYMA_06G087800v4/gene-GLYMA_06G231500v4/gene-GLYMA_06G254700v4/gene-GLYMA_07G003400v4/gene-GLYMA_11G126300v4/gene-GLYMA_12G050900v4/gene-GLYMA_12G122900v4/gene-GLYMA_14G045900v4/gene-GLYMA_19G006900v4/gene-GLYMA_19G028500v4/gene-GLYMA_20G192200v4	GLYMA_01G017100v4/GLYMA_01G210400v4/GLYMA_02G005500v4/GLYMA_02G186600v4/GLYMA_04G086300v4/GLYMA_06G087800v4/GLYMA_06G231500v4/GLYMA_06G254700v4/GLYMA_07G003400v4/GLYMA_11G126300v4/GLYMA_12G050900v4/GLYMA_12G122900v4/GLYMA_14G045900v4/GLYMA_19G006900v4/GLYMA_19G028500v4/GLYMA_20G192200v4	16
MF	GO:0005092	GDP-dissociation inhibitor activity	2/3000	20/21475	0.790642	1	gene-GLYMA_15G114800v4/gene-GLYMA_19G166700v4	GLYMA_15G114800v4/GLYMA_19G166700v4	2
MF	GO:0016157	sucrose synthase activity	2/3000	20/21475	0.790642	1	gene-GLYMA_06G323700v4/gene-GLYMA_15G182600v4	GLYMA_06G323700v4/GLYMA_15G182600v4	2
MF	GO:0016763	transferase activity, transferring pentosyl groups	2/3000	20/21475	0.790642	1	gene-GLYMA_02G017200v4/gene-GLYMA_11G184100v4	GLYMA_02G017200v4/GLYMA_11G184100v4	2
MF	GO:0016861	intramolecular oxidoreductase activity, interconverting aldoses and ketoses	3/3000	29/21475	0.791207	1	gene-GLYMA_10G059500v4/gene-GLYMA_10G115901v4/gene-GLYMA_18G296300v4	GLYMA_10G059500v4/GLYMA_10G115901v4/GLYMA_18G296300v4	3
MF	GO:0016746	transferase activity, transferring acyl groups	42/3000	334/21475	0.792379	1	gene-GLYMA_01G160000v4/gene-GLYMA_02G010600v4/gene-GLYMA_02G249300v4/gene-GLYMA_02G264600v4/gene-GLYMA_02G288500v4/gene-GLYMA_03G165500v4/gene-GLYMA_03G221100v4/gene-GLYMA_03G221350v4/gene-GLYMA_03G244400v4/gene-GLYMA_04G040000v4/gene-GLYMA_04G040400v4/gene-GLYMA_04G149300v4/gene-GLYMA_06G214800v4/gene-GLYMA_08G003700v4/gene-GLYMA_08G306500v4/gene-GLYMA_09G134600v4/gene-GLYMA_09G195400v4/gene-GLY…	GLYMA_01G160000v4/GLYMA_02G010600v4/GLYMA_02G249300v4/GLYMA_02G264600v4/GLYMA_02G288500v4/GLYMA_03G165500v4/GLYMA_03G221100v4/GLYMA_03G221350v4/GLYMA_03G244400v4/GLYMA_04G040000v4/GLYMA_04G040400v4/GLYMA_04G149300v4/GLYMA_06G214800v4/GLYMA_08G003700v4/GLYMA_08G306500v4/GLYMA_09G134600v4/GLYMA_09G195400v4/GLYMA_09G196400v4/GLYMA_10G179400v4/GLYMA_11G037200v4/GLYMA_11G074700v4/GLYMA_11G084100v4/GLY…	42
MF	GO:0047429	nucleoside-triphosphate diphosphatase activity	1/3000	11/21475	0.809022	1	gene-GLYMA_05G023900v4	GLYMA_05G023900v4	1
MF	GO:0015932	nucleobase-containing compound transmembrane transporter activity	2/3000	21/21475	0.813022	1	gene-GLYMA_13G302800v4/gene-GLYMA_15G066400v4	GLYMA_13G302800v4/GLYMA_15G066400v4	2
MF	GO:1901505	carbohydrate derivative transmembrane transporter activity	2/3000	21/21475	0.813022	1	gene-GLYMA_13G302800v4/gene-GLYMA_15G066400v4	GLYMA_13G302800v4/GLYMA_15G066400v4	2
MF	GO:0008080	N-acetyltransferase activity	1/3000	12/21475	0.835715	1	gene-GLYMA_17G126400v4	GLYMA_17G126400v4	1
MF	GO:0016884	carbon-nitrogen ligase activity, with glutamine as amido-N-donor	1/3000	12/21475	0.835715	1	gene-GLYMA_18G017200v4	GLYMA_18G017200v4	1
MF	GO:0033897	ribonuclease T2 activity	1/3000	12/21475	0.835715	1	gene-GLYMA_02G108000v4	GLYMA_02G108000v4	1
MF	GO:0004871	signal transducer activity	6/3000	58/21475	0.838519	1	gene-GLYMA_02G087000v4/gene-GLYMA_05G148100v4/gene-GLYMA_06G016000v4/gene-GLYMA_13G093332v4/gene-GLYMA_13G233400v4/gene-GLYMA_17G067200v4	GLYMA_02G087000v4/GLYMA_05G148100v4/GLYMA_06G016000v4/GLYMA_13G093332v4/GLYMA_13G233400v4/GLYMA_17G067200v4	6
MF	GO:0038023	signaling receptor activity	6/3000	58/21475	0.838519	1	gene-GLYMA_02G087000v4/gene-GLYMA_05G148100v4/gene-GLYMA_06G016000v4/gene-GLYMA_13G093332v4/gene-GLYMA_13G233400v4/gene-GLYMA_17G067200v4	GLYMA_02G087000v4/GLYMA_05G148100v4/GLYMA_06G016000v4/GLYMA_13G093332v4/GLYMA_13G233400v4/GLYMA_17G067200v4	6
MF	GO:0060089	molecular transducer activity	6/3000	58/21475	0.838519	1	gene-GLYMA_02G087000v4/gene-GLYMA_05G148100v4/gene-GLYMA_06G016000v4/gene-GLYMA_13G093332v4/gene-GLYMA_13G233400v4/gene-GLYMA_17G067200v4	GLYMA_02G087000v4/GLYMA_05G148100v4/GLYMA_06G016000v4/GLYMA_13G093332v4/GLYMA_13G233400v4/GLYMA_17G067200v4	6
MF	GO:0016881	acid-amino acid ligase activity	1/3000	13/21475	0.858678	1	gene-GLYMA_19G237800v4	GLYMA_19G237800v4	1
MF	GO:0003872	6-phosphofructokinase activity	2/3000	24/21475	0.867841	1	gene-GLYMA_07G126400v4/gene-GLYMA_09G007900v4	GLYMA_07G126400v4/GLYMA_09G007900v4	2
MF	GO:0019843	rRNA binding	3/3000	34/21475	0.872323	1	gene-GLYMA_16G189100v4/gene-GLYMA_19G116200v4/gene-GLYMA_20G193100v4	GLYMA_16G189100v4/GLYMA_19G116200v4/GLYMA_20G193100v4	3
MF	GO:0004435	phosphatidylinositol phospholipase C activity	1/3000	14/21475	0.878432	1	gene-GLYMA_02G257000v4	GLYMA_02G257000v4	1
MF	GO:0004525	ribonuclease III activity	1/3000	14/21475	0.878432	1	gene-GLYMA_14G021600v4	GLYMA_14G021600v4	1
MF	GO:0004602	glutathione peroxidase activity	1/3000	14/21475	0.878432	1	gene-GLYMA_01G219400v4	GLYMA_01G219400v4	1
MF	GO:0004629	phospholipase C activity	1/3000	14/21475	0.878432	1	gene-GLYMA_02G257000v4	GLYMA_02G257000v4	1
MF	GO:0016624	oxidoreductase activity, acting on the aldehyde or oxo group of donors, disulfide as acceptor	1/3000	14/21475	0.878432	1	gene-GLYMA_04G212100v4	GLYMA_04G212100v4	1
MF	GO:0032296	double-stranded RNA-specific ribonuclease activity	1/3000	14/21475	0.878432	1	gene-GLYMA_14G021600v4	GLYMA_14G021600v4	1
MF	GO:0015075	ion transmembrane transporter activity	53/3000	437/21475	0.884802	1	gene-GLYMA_01G031800v4/gene-GLYMA_01G190700v4/gene-GLYMA_02G285600v4/gene-GLYMA_03G264100v4/gene-GLYMA_04G066000v4/gene-GLYMA_04G073000v4/gene-GLYMA_04G221600v4/gene-GLYMA_05G010600v4/gene-GLYMA_05G247500v4/gene-GLYMA_06G016000v4/gene-GLYMA_06G067400v4/gene-GLYMA_06G074100v4/gene-GLYMA_06G077600v4/gene-GLYMA_06G106200v4/gene-GLYMA_06G115800v4/gene-GLYMA_06G271200v4/gene-GLYMA_07G088200v4/gene-GLY…	GLYMA_01G031800v4/GLYMA_01G190700v4/GLYMA_02G285600v4/GLYMA_03G264100v4/GLYMA_04G066000v4/GLYMA_04G073000v4/GLYMA_04G221600v4/GLYMA_05G010600v4/GLYMA_05G247500v4/GLYMA_06G016000v4/GLYMA_06G067400v4/GLYMA_06G074100v4/GLYMA_06G077600v4/GLYMA_06G106200v4/GLYMA_06G115800v4/GLYMA_06G271200v4/GLYMA_07G088200v4/GLYMA_08G004250v4/GLYMA_08G056100v4/GLYMA_08G164400v4/GLYMA_08G187600v4/GLYMA_08G207100v4/GLY…	53
MF	GO:0016853	isomerase activity	25/3000	220/21475	0.890988	1	gene-GLYMA_01G086900v4/gene-GLYMA_02G099200v4/gene-GLYMA_03G251600v4/gene-GLYMA_04G222400v4/gene-GLYMA_05G180600v4/gene-GLYMA_06G004100v4/gene-GLYMA_07G157800v4/gene-GLYMA_09G186700v4/gene-GLYMA_09G245200v4/gene-GLYMA_10G059500v4/gene-GLYMA_10G115901v4/gene-GLYMA_10G292200v4/gene-GLYMA_11G098700v4/gene-GLYMA_12G024700v4/gene-GLYMA_13G363700v4/gene-GLYMA_14G098100v4/gene-GLYMA_15G202300v4/gene-GLY…	GLYMA_01G086900v4/GLYMA_02G099200v4/GLYMA_03G251600v4/GLYMA_04G222400v4/GLYMA_05G180600v4/GLYMA_06G004100v4/GLYMA_07G157800v4/GLYMA_09G186700v4/GLYMA_09G245200v4/GLYMA_10G059500v4/GLYMA_10G115901v4/GLYMA_10G292200v4/GLYMA_11G098700v4/GLYMA_12G024700v4/GLYMA_13G363700v4/GLYMA_14G098100v4/GLYMA_15G202300v4/GLYMA_15G242900v4/GLYMA_17G177600v4/GLYMA_17G226600v4/GLYMA_18G280900v4/GLYMA_18G296300v4/GLY…	25
MF	GO:0004045	aminoacyl-tRNA hydrolase activity	1/3000	15/21475	0.895426	1	gene-GLYMA_05G233000v4	GLYMA_05G233000v4	1
MF	GO:0016846	carbon-sulfur lyase activity	1/3000	15/21475	0.895426	1	gene-GLYMA_02G082700v4	GLYMA_02G082700v4	1
MF	GO:0016892	endoribonuclease activity, producing 3'-phosphomonoesters	1/3000	15/21475	0.895426	1	gene-GLYMA_02G108000v4	GLYMA_02G108000v4	1
MF	GO:0016894	endonuclease activity, active with either ribo- or deoxyribonucleic acids and producing 3'-phosphomonoesters	1/3000	15/21475	0.895426	1	gene-GLYMA_02G108000v4	GLYMA_02G108000v4	1
MF	GO:0016879	ligase activity, forming carbon-nitrogen bonds	5/3000	55/21475	0.898837	1	gene-GLYMA_05G046900v4/gene-GLYMA_14G213300v4/gene-GLYMA_15G102000v4/gene-GLYMA_18G017200v4/gene-GLYMA_19G237800v4	GLYMA_05G046900v4/GLYMA_14G213300v4/GLYMA_15G102000v4/GLYMA_18G017200v4/GLYMA_19G237800v4	5
MF	GO:0000287	magnesium ion binding	10/3000	99/21475	0.900459	1	gene-GLYMA_03G262000v4/gene-GLYMA_04G196100v4/gene-GLYMA_06G169700v4/gene-GLYMA_08G163900v4/gene-GLYMA_12G197400v4/gene-GLYMA_13G132400v4/gene-GLYMA_13G304700v4/gene-GLYMA_13G304800v4/gene-GLYMA_15G263332v4/gene-GLYMA_19G156800v4	GLYMA_03G262000v4/GLYMA_04G196100v4/GLYMA_06G169700v4/GLYMA_08G163900v4/GLYMA_12G197400v4/GLYMA_13G132400v4/GLYMA_13G304700v4/GLYMA_13G304800v4/GLYMA_15G263332v4/GLYMA_19G156800v4	10
MF	GO:0004611	phosphoenolpyruvate carboxykinase activity	2/3000	27/21475	0.907518	1	gene-GLYMA_01G097400v4/gene-GLYMA_08G273100v4	GLYMA_01G097400v4/GLYMA_08G273100v4	2
MF	GO:0003887	DNA-directed DNA polymerase activity	1/3000	16/21475	0.910045	1	gene-GLYMA_17G002500v4	GLYMA_17G002500v4	1
MF	GO:0008519	ammonium transmembrane transporter activity	1/3000	16/21475	0.910045	1	gene-GLYMA_10G132300v4	GLYMA_10G132300v4	1
MF	GO:0016410	N-acyltransferase activity	1/3000	16/21475	0.910045	1	gene-GLYMA_17G126400v4	GLYMA_17G126400v4	1
MF	GO:0044877	protein-containing complex binding	3/3000	38/21475	0.915699	1	gene-GLYMA_07G163200v4/gene-GLYMA_12G047900v4/gene-GLYMA_16G144600v4	GLYMA_07G163200v4/GLYMA_12G047900v4/GLYMA_16G144600v4	3
MF	GO:0016779	nucleotidyltransferase activity	16/3000	153/21475	0.919931	1	gene-GLYMA_01G232951v4/gene-GLYMA_02G304500v4/gene-GLYMA_03G129500v4/gene-GLYMA_04G011900v4/gene-GLYMA_04G030300v4/gene-GLYMA_04G178400v4/gene-GLYMA_05G035900v4/gene-GLYMA_05G132100v4/gene-GLYMA_06G030400v4/gene-GLYMA_06G061600v4/gene-GLYMA_06G186400v4/gene-GLYMA_08G089000v4/gene-GLYMA_08G263100v4/gene-GLYMA_11G116600v4/gene-GLYMA_13G051000v4/gene-GLYMA_17G002500v4	GLYMA_01G232951v4/GLYMA_02G304500v4/GLYMA_03G129500v4/GLYMA_04G011900v4/GLYMA_04G030300v4/GLYMA_04G178400v4/GLYMA_05G035900v4/GLYMA_05G132100v4/GLYMA_06G030400v4/GLYMA_06G061600v4/GLYMA_06G186400v4/GLYMA_08G089000v4/GLYMA_08G263100v4/GLYMA_11G116600v4/GLYMA_13G051000v4/GLYMA_17G002500v4	16
MF	GO:0000155	phosphorelay sensor kinase activity	2/3000	29/21475	0.927446	1	gene-GLYMA_02G087000v4/gene-GLYMA_05G148100v4	GLYMA_02G087000v4/GLYMA_05G148100v4	2
MF	GO:0004673	protein histidine kinase activity	2/3000	29/21475	0.927446	1	gene-GLYMA_02G087000v4/gene-GLYMA_05G148100v4	GLYMA_02G087000v4/GLYMA_05G148100v4	2
MF	GO:0016775	phosphotransferase activity, nitrogenous group as acceptor	2/3000	29/21475	0.927446	1	gene-GLYMA_02G087000v4/gene-GLYMA_05G148100v4	GLYMA_02G087000v4/GLYMA_05G148100v4	2
MF	GO:0004869	cysteine-type endopeptidase inhibitor activity	1/3000	18/21475	0.933439	1	gene-GLYMA_05G149800v4	GLYMA_05G149800v4	1
MF	GO:0016843	amine-lyase activity	1/3000	18/21475	0.933439	1	gene-GLYMA_02G042300v4	GLYMA_02G042300v4	1
MF	GO:0016844	strictosidine synthase activity	1/3000	18/21475	0.933439	1	gene-GLYMA_02G042300v4	GLYMA_02G042300v4	1
MF	GO:0005096	GTPase activator activity	3/3000	41/21475	0.938899	1	gene-GLYMA_04G141600v4/gene-GLYMA_11G154100v4/gene-GLYMA_13G198600v4	GLYMA_04G141600v4/GLYMA_11G154100v4/GLYMA_13G198600v4	3
MF	GO:0016836	hydro-lyase activity	3/3000	41/21475	0.938899	1	gene-GLYMA_02G035000v4/gene-GLYMA_08G286700v4/gene-GLYMA_18G138400v4	GLYMA_02G035000v4/GLYMA_08G286700v4/GLYMA_18G138400v4	3
MF	GO:0030695	GTPase regulator activity	5/3000	61/21475	0.940795	1	gene-GLYMA_04G141600v4/gene-GLYMA_11G154100v4/gene-GLYMA_13G198600v4/gene-GLYMA_15G114800v4/gene-GLYMA_19G166700v4	GLYMA_04G141600v4/GLYMA_11G154100v4/GLYMA_13G198600v4/GLYMA_15G114800v4/GLYMA_19G166700v4	5
MF	GO:0034061	DNA polymerase activity	1/3000	19/21475	0.942745	1	gene-GLYMA_17G002500v4	GLYMA_17G002500v4	1
MF	GO:0008138	protein tyrosine/serine/threonine phosphatase activity	2/3000	31/21475	0.943266	1	gene-GLYMA_06G145000v4/gene-GLYMA_08G008600v4	GLYMA_06G145000v4/GLYMA_08G008600v4	2
MF	GO:0003697	single-stranded DNA binding	1/3000	20/21475	0.950751	1	gene-GLYMA_03G233600v4	GLYMA_03G233600v4	1
MF	GO:2001070	starch binding	1/3000	20/21475	0.950751	1	gene-GLYMA_13G204700v4	GLYMA_13G204700v4	1
MF	GO:0004222	metalloendopeptidase activity	7/3000	84/21475	0.95882	1	gene-GLYMA_01G036900v4/gene-GLYMA_01G037200v4/gene-GLYMA_02G027800v4/gene-GLYMA_02G027900v4/gene-GLYMA_05G132000v4/gene-GLYMA_07G109400v4/gene-GLYMA_08G292300v4	GLYMA_01G036900v4/GLYMA_01G037200v4/GLYMA_02G027800v4/GLYMA_02G027900v4/GLYMA_05G132000v4/GLYMA_07G109400v4/GLYMA_08G292300v4	7
MF	GO:0051287	NAD binding	6/3000	75/21475	0.960457	1	gene-GLYMA_02G186600v4/gene-GLYMA_04G086300v4/gene-GLYMA_06G087800v4/gene-GLYMA_07G003400v4/gene-GLYMA_09G025100v4/gene-GLYMA_19G028500v4	GLYMA_02G186600v4/GLYMA_04G086300v4/GLYMA_06G087800v4/GLYMA_07G003400v4/GLYMA_09G025100v4/GLYMA_19G028500v4	6
MF	GO:0004721	phosphoprotein phosphatase activity	2/3000	34/21475	0.960982	1	gene-GLYMA_06G145000v4/gene-GLYMA_08G008600v4	GLYMA_06G145000v4/GLYMA_08G008600v4	2
MF	GO:0016840	carbon-nitrogen lyase activity	1/3000	22/21475	0.963561	1	gene-GLYMA_02G042300v4	GLYMA_02G042300v4	1
MF	GO:0022890	inorganic cation transmembrane transporter activity	26/3000	252/21475	0.966212	1	gene-GLYMA_01G031800v4/gene-GLYMA_01G190700v4/gene-GLYMA_02G285600v4/gene-GLYMA_03G264100v4/gene-GLYMA_04G066000v4/gene-GLYMA_04G221600v4/gene-GLYMA_06G067400v4/gene-GLYMA_06G115800v4/gene-GLYMA_08G004250v4/gene-GLYMA_08G056100v4/gene-GLYMA_08G164400v4/gene-GLYMA_08G218200v4/gene-GLYMA_08G317100v4/gene-GLYMA_11G134700v4/gene-GLYMA_13G004400v4/gene-GLYMA_13G131200v4/gene-GLYMA_13G204800v4/gene-GLY…	GLYMA_01G031800v4/GLYMA_01G190700v4/GLYMA_02G285600v4/GLYMA_03G264100v4/GLYMA_04G066000v4/GLYMA_04G221600v4/GLYMA_06G067400v4/GLYMA_06G115800v4/GLYMA_08G004250v4/GLYMA_08G056100v4/GLYMA_08G164400v4/GLYMA_08G218200v4/GLYMA_08G317100v4/GLYMA_11G134700v4/GLYMA_13G004400v4/GLYMA_13G131200v4/GLYMA_13G204800v4/GLYMA_13G320800v4/GLYMA_13G338300v4/GLYMA_14G097400v4/GLYMA_14G196200v4/GLYMA_15G262800v4/GLY…	26
MF	GO:0008168	methyltransferase activity	40/3000	368/21475	0.967966	1	gene-GLYMA_01G063100v4/gene-GLYMA_02G002000v4/gene-GLYMA_03G164300v4/gene-GLYMA_04G010900v4/gene-GLYMA_04G100700v4/gene-GLYMA_05G033800v4/gene-GLYMA_05G200500v4/gene-GLYMA_05G246500v4/gene-GLYMA_06G010800v4/gene-GLYMA_06G102500v4/gene-GLYMA_06G137100v4/gene-GLYMA_06G137300v4/gene-GLYMA_06G283400v4/gene-GLYMA_06G286200v4/gene-GLYMA_06G286600v4/gene-GLYMA_07G048800v4/gene-GLYMA_07G129200v4/gene-GLY…	GLYMA_01G063100v4/GLYMA_02G002000v4/GLYMA_03G164300v4/GLYMA_04G010900v4/GLYMA_04G100700v4/GLYMA_05G033800v4/GLYMA_05G200500v4/GLYMA_05G246500v4/GLYMA_06G010800v4/GLYMA_06G102500v4/GLYMA_06G137100v4/GLYMA_06G137300v4/GLYMA_06G283400v4/GLYMA_06G286200v4/GLYMA_06G286600v4/GLYMA_07G048800v4/GLYMA_07G129200v4/GLYMA_08G001200v4/GLYMA_08G030500v4/GLYMA_08G081900v4/GLYMA_08G150800v4/GLYMA_08G322300v4/GLY…	40
MF	GO:0008408	3'-5' exonuclease activity	1/3000	23/21475	0.968656	1	gene-GLYMA_12G144600v4	GLYMA_12G144600v4	1
MF	GO:0034062	5'-3' RNA polymerase activity	5/3000	69/21475	0.972324	1	gene-GLYMA_01G232951v4/gene-GLYMA_03G129500v4/gene-GLYMA_05G035900v4/gene-GLYMA_06G061600v4/gene-GLYMA_08G263100v4	GLYMA_01G232951v4/GLYMA_03G129500v4/GLYMA_05G035900v4/GLYMA_06G061600v4/GLYMA_08G263100v4	5
MF	GO:0097747	RNA polymerase activity	5/3000	69/21475	0.972324	1	gene-GLYMA_01G232951v4/gene-GLYMA_03G129500v4/gene-GLYMA_05G035900v4/gene-GLYMA_06G061600v4/gene-GLYMA_08G263100v4	GLYMA_01G232951v4/GLYMA_03G129500v4/GLYMA_05G035900v4/GLYMA_06G061600v4/GLYMA_08G263100v4	5
MF	GO:0016891	endoribonuclease activity, producing 5'-phosphomonoesters	1/3000	24/21475	0.97304	1	gene-GLYMA_14G021600v4	GLYMA_14G021600v4	1
MF	GO:0016893	endonuclease activity, active with either ribo- or deoxyribonucleic acids and producing 5'-phosphomonoesters	1/3000	24/21475	0.97304	1	gene-GLYMA_14G021600v4	GLYMA_14G021600v4	1
MF	GO:0140097	catalytic activity, acting on DNA	8/3000	99/21475	0.974345	1	gene-GLYMA_01G082000v4/gene-GLYMA_02G123800v4/gene-GLYMA_06G033900v4/gene-GLYMA_07G023300v4/gene-GLYMA_08G263200v4/gene-GLYMA_13G024401v4/gene-GLYMA_17G002500v4/gene-GLYMA_17G073900v4	GLYMA_01G082000v4/GLYMA_02G123800v4/GLYMA_06G033900v4/GLYMA_07G023300v4/GLYMA_08G263200v4/GLYMA_13G024401v4/GLYMA_17G002500v4/GLYMA_17G073900v4	8
MF	GO:0008173	RNA methyltransferase activity	1/3000	25/21475	0.97681	1	gene-GLYMA_05G033800v4	GLYMA_05G033800v4	1
MF	GO:0016741	transferase activity, transferring one-carbon groups	41/3000	384/21475	0.977669	1	gene-GLYMA_01G063100v4/gene-GLYMA_02G002000v4/gene-GLYMA_03G164300v4/gene-GLYMA_04G010900v4/gene-GLYMA_04G100700v4/gene-GLYMA_05G033800v4/gene-GLYMA_05G200500v4/gene-GLYMA_05G246500v4/gene-GLYMA_06G010800v4/gene-GLYMA_06G102500v4/gene-GLYMA_06G137100v4/gene-GLYMA_06G137300v4/gene-GLYMA_06G283400v4/gene-GLYMA_06G286200v4/gene-GLYMA_06G286600v4/gene-GLYMA_07G048800v4/gene-GLYMA_07G129200v4/gene-GLY…	GLYMA_01G063100v4/GLYMA_02G002000v4/GLYMA_03G164300v4/GLYMA_04G010900v4/GLYMA_04G100700v4/GLYMA_05G033800v4/GLYMA_05G200500v4/GLYMA_05G246500v4/GLYMA_06G010800v4/GLYMA_06G102500v4/GLYMA_06G137100v4/GLYMA_06G137300v4/GLYMA_06G283400v4/GLYMA_06G286200v4/GLYMA_06G286600v4/GLYMA_07G048800v4/GLYMA_07G129200v4/GLYMA_08G001200v4/GLYMA_08G030500v4/GLYMA_08G081900v4/GLYMA_08G150800v4/GLYMA_08G322300v4/GLY…	41
MF	GO:0003899	DNA-directed 5'-3' RNA polymerase activity	4/3000	62/21475	0.980338	1	gene-GLYMA_01G232951v4/gene-GLYMA_03G129500v4/gene-GLYMA_06G061600v4/gene-GLYMA_08G263100v4	GLYMA_01G232951v4/GLYMA_03G129500v4/GLYMA_06G061600v4/GLYMA_08G263100v4	4
MF	GO:0004521	endoribonuclease activity	2/3000	40/21475	0.981842	1	gene-GLYMA_02G108000v4/gene-GLYMA_14G021600v4	GLYMA_02G108000v4/GLYMA_14G021600v4	2
MF	GO:0004519	endonuclease activity	3/3000	52/21475	0.982342	1	gene-GLYMA_02G108000v4/gene-GLYMA_14G021600v4/gene-GLYMA_16G019200v4	GLYMA_02G108000v4/GLYMA_14G021600v4/GLYMA_16G019200v4	3
MF	GO:0019888	protein phosphatase regulator activity	1/3000	27/21475	0.982843	1	gene-GLYMA_05G012200v4	GLYMA_05G012200v4	1
MF	GO:0046912	transferase activity, transferring acyl groups, acyl groups converted into alkyl on transfer	1/3000	27/21475	0.982843	1	gene-GLYMA_02G288500v4	GLYMA_02G288500v4	1
MF	GO:0060589	nucleoside-triphosphatase regulator activity	5/3000	75/21475	0.984804	1	gene-GLYMA_04G141600v4/gene-GLYMA_11G154100v4/gene-GLYMA_13G198600v4/gene-GLYMA_15G114800v4/gene-GLYMA_19G166700v4	GLYMA_04G141600v4/GLYMA_11G154100v4/GLYMA_13G198600v4/GLYMA_15G114800v4/GLYMA_19G166700v4	5
MF	GO:0019208	phosphatase regulator activity	1/3000	28/21475	0.985243	1	gene-GLYMA_05G012200v4	GLYMA_05G012200v4	1
MF	GO:0008237	metallopeptidase activity	7/3000	96/21475	0.9858	1	gene-GLYMA_01G036900v4/gene-GLYMA_01G037200v4/gene-GLYMA_02G027800v4/gene-GLYMA_02G027900v4/gene-GLYMA_05G132000v4/gene-GLYMA_07G109400v4/gene-GLYMA_08G292300v4	GLYMA_01G036900v4/GLYMA_01G037200v4/GLYMA_02G027800v4/GLYMA_02G027900v4/GLYMA_05G132000v4/GLYMA_07G109400v4/GLYMA_08G292300v4	7
MF	GO:0008047	enzyme activator activity	3/3000	54/21475	0.986029	1	gene-GLYMA_04G141600v4/gene-GLYMA_11G154100v4/gene-GLYMA_13G198600v4	GLYMA_04G141600v4/GLYMA_11G154100v4/GLYMA_13G198600v4	3
MF	GO:0016627	oxidoreductase activity, acting on the CH-CH group of donors	3/3000	55/21475	0.987583	1	gene-GLYMA_02G081200v4/gene-GLYMA_05G180100v4/gene-GLYMA_07G144400v4	GLYMA_02G081200v4/GLYMA_05G180100v4/GLYMA_07G144400v4	3
MF	GO:0008757	S-adenosylmethionine-dependent methyltransferase activity	3/3000	56/21475	0.98897	1	gene-GLYMA_05G033800v4/gene-GLYMA_05G200500v4/gene-GLYMA_16G100200v4	GLYMA_05G033800v4/GLYMA_05G200500v4/GLYMA_16G100200v4	3
MF	GO:0004527	exonuclease activity	1/3000	31/21475	0.99061	1	gene-GLYMA_12G144600v4	GLYMA_12G144600v4	1
MF	GO:0008324	cation transmembrane transporter activity	28/3000	295/21475	0.992295	1	gene-GLYMA_01G031800v4/gene-GLYMA_01G190700v4/gene-GLYMA_02G285600v4/gene-GLYMA_03G264100v4/gene-GLYMA_04G066000v4/gene-GLYMA_04G221600v4/gene-GLYMA_06G067400v4/gene-GLYMA_06G115800v4/gene-GLYMA_08G004250v4/gene-GLYMA_08G056100v4/gene-GLYMA_08G164400v4/gene-GLYMA_08G218200v4/gene-GLYMA_08G317100v4/gene-GLYMA_10G132300v4/gene-GLYMA_11G134700v4/gene-GLYMA_13G004400v4/gene-GLYMA_13G131200v4/gene-GLY…	GLYMA_01G031800v4/GLYMA_01G190700v4/GLYMA_02G285600v4/GLYMA_03G264100v4/GLYMA_04G066000v4/GLYMA_04G221600v4/GLYMA_06G067400v4/GLYMA_06G115800v4/GLYMA_08G004250v4/GLYMA_08G056100v4/GLYMA_08G164400v4/GLYMA_08G218200v4/GLYMA_08G317100v4/GLYMA_10G132300v4/GLYMA_11G134700v4/GLYMA_13G004400v4/GLYMA_13G131200v4/GLYMA_13G204800v4/GLYMA_13G320800v4/GLYMA_13G338300v4/GLYMA_14G097400v4/GLYMA_14G196200v4/GLY…	28
MF	GO:0008135	translation factor activity, RNA binding	5/3000	86/21475	0.995202	1	gene-GLYMA_03G008400v4/gene-GLYMA_03G231500v4/gene-GLYMA_08G316700v4/gene-GLYMA_09G156302v4/gene-GLYMA_14G023300v4	GLYMA_03G008400v4/GLYMA_03G231500v4/GLYMA_08G316700v4/GLYMA_09G156302v4/GLYMA_14G023300v4	5
MF	GO:0016278	lysine N-methyltransferase activity	1/3000	36/21475	0.99558	1	gene-GLYMA_16G100200v4	GLYMA_16G100200v4	1
MF	GO:0016279	protein-lysine N-methyltransferase activity	1/3000	36/21475	0.99558	1	gene-GLYMA_16G100200v4	GLYMA_16G100200v4	1
MF	GO:0018024	histone-lysine N-methyltransferase activity	1/3000	36/21475	0.99558	1	gene-GLYMA_16G100200v4	GLYMA_16G100200v4	1
MF	GO:0042054	histone methyltransferase activity	1/3000	36/21475	0.99558	1	gene-GLYMA_16G100200v4	GLYMA_16G100200v4	1
MF	GO:0003743	translation initiation factor activity	2/3000	51/21475	0.995718	1	gene-GLYMA_08G316700v4/gene-GLYMA_14G023300v4	GLYMA_08G316700v4/GLYMA_14G023300v4	2
MF	GO:0051082	unfolded protein binding	4/3000	78/21475	0.996694	1	gene-GLYMA_08G295500v4/gene-GLYMA_10G147600v4/gene-GLYMA_15G077700v4/gene-GLYMA_20G098400v4	GLYMA_08G295500v4/GLYMA_10G147600v4/GLYMA_15G077700v4/GLYMA_20G098400v4	4
MF	GO:0004540	ribonuclease activity	2/3000	53/21475	0.996722	1	gene-GLYMA_02G108000v4/gene-GLYMA_14G021600v4	GLYMA_02G108000v4/GLYMA_14G021600v4	2
MF	GO:0008276	protein methyltransferase activity	1/3000	38/21475	0.996731	1	gene-GLYMA_16G100200v4	GLYMA_16G100200v4	1
MF	GO:0008378	galactosyltransferase activity	1/3000	38/21475	0.996731	1	gene-GLYMA_18G128600v4	GLYMA_18G128600v4	1
MF	GO:0003779	actin binding	3/3000	67/21475	0.997094	1	gene-GLYMA_06G033400v4/gene-GLYMA_08G333900v4/gene-GLYMA_10G021600v4	GLYMA_06G033400v4/GLYMA_08G333900v4/GLYMA_10G021600v4	3
MF	GO:0003678	DNA helicase activity	1/3000	39/21475	0.997188	1	gene-GLYMA_13G024401v4	GLYMA_13G024401v4	1
MF	GO:0008170	N-methyltransferase activity	1/3000	39/21475	0.997188	1	gene-GLYMA_16G100200v4	GLYMA_16G100200v4	1
MF	GO:0003690	double-stranded DNA binding	4/3000	80/21475	0.997377	1	gene-GLYMA_08G107000v4/gene-GLYMA_09G089600v4/gene-GLYMA_10G054400v4/gene-GLYMA_13G141500v4	GLYMA_08G107000v4/GLYMA_09G089600v4/GLYMA_10G054400v4/GLYMA_13G141500v4	4
MF	GO:0000988	transcription factor activity, protein binding	1/3000	46/21475	0.999022	1	gene-GLYMA_17G126400v4	GLYMA_17G126400v4	1
MF	GO:0000989	transcription factor activity, transcription factor binding	1/3000	46/21475	0.999022	1	gene-GLYMA_17G126400v4	GLYMA_17G126400v4	1
MF	GO:0003712	transcription cofactor activity	1/3000	46/21475	0.999022	1	gene-GLYMA_17G126400v4	GLYMA_17G126400v4	1
MF	GO:0015298	solute:cation antiporter activity	2/3000	66/21475	0.999437	1	gene-GLYMA_13G131200v4/gene-GLYMA_17G043400v4	GLYMA_13G131200v4/GLYMA_17G043400v4	2
MF	GO:0015299	solute:proton antiporter activity	2/3000	66/21475	0.999437	1	gene-GLYMA_13G131200v4/gene-GLYMA_17G043400v4	GLYMA_13G131200v4/GLYMA_17G043400v4	2
MF	GO:0015077	monovalent inorganic cation transmembrane transporter activity	10/3000	164/21475	0.999587	1	gene-GLYMA_01G031800v4/gene-GLYMA_03G264100v4/gene-GLYMA_04G066000v4/gene-GLYMA_04G221600v4/gene-GLYMA_06G067400v4/gene-GLYMA_08G056100v4/gene-GLYMA_08G317100v4/gene-GLYMA_13G131200v4/gene-GLYMA_13G204800v4/gene-GLYMA_17G043400v4	GLYMA_01G031800v4/GLYMA_03G264100v4/GLYMA_04G066000v4/GLYMA_04G221600v4/GLYMA_06G067400v4/GLYMA_08G056100v4/GLYMA_08G317100v4/GLYMA_13G131200v4/GLYMA_13G204800v4/GLYMA_17G043400v4	10
MF	GO:0004386	helicase activity	2/3000	74/21475	0.999813	1	gene-GLYMA_13G024401v4/gene-GLYMA_20G089600v4	GLYMA_13G024401v4/GLYMA_20G089600v4	2
MF	GO:0015078	proton transmembrane transporter activity	6/3000	127/21475	0.999817	1	gene-GLYMA_04G066000v4/gene-GLYMA_06G067400v4/gene-GLYMA_08G317100v4/gene-GLYMA_13G131200v4/gene-GLYMA_13G204800v4/gene-GLYMA_17G043400v4	GLYMA_04G066000v4/GLYMA_06G067400v4/GLYMA_08G317100v4/GLYMA_13G131200v4/GLYMA_13G204800v4/GLYMA_17G043400v4	6
MF	GO:0004518	nuclease activity	5/3000	115/21475	0.99982	1	gene-GLYMA_01G161700v4/gene-GLYMA_02G108000v4/gene-GLYMA_12G144600v4/gene-GLYMA_14G021600v4/gene-GLYMA_16G019200v4	GLYMA_01G161700v4/GLYMA_02G108000v4/GLYMA_12G144600v4/GLYMA_14G021600v4/GLYMA_16G019200v4	5
MF	GO:0019001	guanyl nucleotide binding	27/3000	355/21475	0.999938	1	gene-GLYMA_01G225900v4/gene-GLYMA_02G252000v4/gene-GLYMA_03G102800v4/gene-GLYMA_03G132000v4/gene-GLYMA_04G023300v4/gene-GLYMA_05G035200v4/gene-GLYMA_05G244700v4/gene-GLYMA_06G154000v4/gene-GLYMA_06G285300v4/gene-GLYMA_07G052800v4/gene-GLYMA_07G084200v4/gene-GLYMA_07G120900v4/gene-GLYMA_07G163200v4/gene-GLYMA_07G203100v4/gene-GLYMA_09G192700v4/gene-GLYMA_10G092700v4/gene-GLYMA_10G212900v4/gene-GLY…	GLYMA_01G225900v4/GLYMA_02G252000v4/GLYMA_03G102800v4/GLYMA_03G132000v4/GLYMA_04G023300v4/GLYMA_05G035200v4/GLYMA_05G244700v4/GLYMA_06G154000v4/GLYMA_06G285300v4/GLYMA_07G052800v4/GLYMA_07G084200v4/GLYMA_07G120900v4/GLYMA_07G163200v4/GLYMA_07G203100v4/GLYMA_09G192700v4/GLYMA_10G092700v4/GLYMA_10G212900v4/GLYMA_11G017000v4/GLYMA_12G047900v4/GLYMA_12G120600v4/GLYMA_12G189600v4/GLYMA_12G208000v4/GLY…	27
MF	GO:0019783	ubiquitin-like protein-specific protease activity	1/3000	68/21475	0.999965	1	gene-GLYMA_14G132500v4	GLYMA_14G132500v4	1
MF	GO:0036459	thiol-dependent ubiquitinyl hydrolase activity	1/3000	68/21475	0.999965	1	gene-GLYMA_14G132500v4	GLYMA_14G132500v4	1
MF	GO:0101005	ubiquitinyl hydrolase activity	1/3000	68/21475	0.999965	1	gene-GLYMA_14G132500v4	GLYMA_14G132500v4	1
MF	GO:0001883	purine nucleoside binding	24/3000	341/21475	0.999982	1	gene-GLYMA_01G225900v4/gene-GLYMA_02G252000v4/gene-GLYMA_03G102800v4/gene-GLYMA_03G132000v4/gene-GLYMA_04G023300v4/gene-GLYMA_05G035200v4/gene-GLYMA_05G244700v4/gene-GLYMA_06G154000v4/gene-GLYMA_06G285300v4/gene-GLYMA_07G052800v4/gene-GLYMA_07G084200v4/gene-GLYMA_07G120900v4/gene-GLYMA_07G203100v4/gene-GLYMA_09G192700v4/gene-GLYMA_10G092700v4/gene-GLYMA_10G212900v4/gene-GLYMA_11G017000v4/gene-GLY…	GLYMA_01G225900v4/GLYMA_02G252000v4/GLYMA_03G102800v4/GLYMA_03G132000v4/GLYMA_04G023300v4/GLYMA_05G035200v4/GLYMA_05G244700v4/GLYMA_06G154000v4/GLYMA_06G285300v4/GLYMA_07G052800v4/GLYMA_07G084200v4/GLYMA_07G120900v4/GLYMA_07G203100v4/GLYMA_09G192700v4/GLYMA_10G092700v4/GLYMA_10G212900v4/GLYMA_11G017000v4/GLYMA_12G120600v4/GLYMA_12G189600v4/GLYMA_12G208000v4/GLYMA_13G172600v4/GLYMA_14G025700v4/GLY…	24
MF	GO:0005525	GTP binding	24/3000	341/21475	0.999982	1	gene-GLYMA_01G225900v4/gene-GLYMA_02G252000v4/gene-GLYMA_03G102800v4/gene-GLYMA_03G132000v4/gene-GLYMA_04G023300v4/gene-GLYMA_05G035200v4/gene-GLYMA_05G244700v4/gene-GLYMA_06G154000v4/gene-GLYMA_06G285300v4/gene-GLYMA_07G052800v4/gene-GLYMA_07G084200v4/gene-GLYMA_07G120900v4/gene-GLYMA_07G203100v4/gene-GLYMA_09G192700v4/gene-GLYMA_10G092700v4/gene-GLYMA_10G212900v4/gene-GLYMA_11G017000v4/gene-GLY…	GLYMA_01G225900v4/GLYMA_02G252000v4/GLYMA_03G102800v4/GLYMA_03G132000v4/GLYMA_04G023300v4/GLYMA_05G035200v4/GLYMA_05G244700v4/GLYMA_06G154000v4/GLYMA_06G285300v4/GLYMA_07G052800v4/GLYMA_07G084200v4/GLYMA_07G120900v4/GLYMA_07G203100v4/GLYMA_09G192700v4/GLYMA_10G092700v4/GLYMA_10G212900v4/GLYMA_11G017000v4/GLYMA_12G120600v4/GLYMA_12G189600v4/GLYMA_12G208000v4/GLYMA_13G172600v4/GLYMA_14G025700v4/GLY…	24
MF	GO:0032549	ribonucleoside binding	24/3000	341/21475	0.999982	1	gene-GLYMA_01G225900v4/gene-GLYMA_02G252000v4/gene-GLYMA_03G102800v4/gene-GLYMA_03G132000v4/gene-GLYMA_04G023300v4/gene-GLYMA_05G035200v4/gene-GLYMA_05G244700v4/gene-GLYMA_06G154000v4/gene-GLYMA_06G285300v4/gene-GLYMA_07G052800v4/gene-GLYMA_07G084200v4/gene-GLYMA_07G120900v4/gene-GLYMA_07G203100v4/gene-GLYMA_09G192700v4/gene-GLYMA_10G092700v4/gene-GLYMA_10G212900v4/gene-GLYMA_11G017000v4/gene-GLY…	GLYMA_01G225900v4/GLYMA_02G252000v4/GLYMA_03G102800v4/GLYMA_03G132000v4/GLYMA_04G023300v4/GLYMA_05G035200v4/GLYMA_05G244700v4/GLYMA_06G154000v4/GLYMA_06G285300v4/GLYMA_07G052800v4/GLYMA_07G084200v4/GLYMA_07G120900v4/GLYMA_07G203100v4/GLYMA_09G192700v4/GLYMA_10G092700v4/GLYMA_10G212900v4/GLYMA_11G017000v4/GLYMA_12G120600v4/GLYMA_12G189600v4/GLYMA_12G208000v4/GLYMA_13G172600v4/GLYMA_14G025700v4/GLY…	24
MF	GO:0032550	purine ribonucleoside binding	24/3000	341/21475	0.999982	1	gene-GLYMA_01G225900v4/gene-GLYMA_02G252000v4/gene-GLYMA_03G102800v4/gene-GLYMA_03G132000v4/gene-GLYMA_04G023300v4/gene-GLYMA_05G035200v4/gene-GLYMA_05G244700v4/gene-GLYMA_06G154000v4/gene-GLYMA_06G285300v4/gene-GLYMA_07G052800v4/gene-GLYMA_07G084200v4/gene-GLYMA_07G120900v4/gene-GLYMA_07G203100v4/gene-GLYMA_09G192700v4/gene-GLYMA_10G092700v4/gene-GLYMA_10G212900v4/gene-GLYMA_11G017000v4/gene-GLY…	GLYMA_01G225900v4/GLYMA_02G252000v4/GLYMA_03G102800v4/GLYMA_03G132000v4/GLYMA_04G023300v4/GLYMA_05G035200v4/GLYMA_05G244700v4/GLYMA_06G154000v4/GLYMA_06G285300v4/GLYMA_07G052800v4/GLYMA_07G084200v4/GLYMA_07G120900v4/GLYMA_07G203100v4/GLYMA_09G192700v4/GLYMA_10G092700v4/GLYMA_10G212900v4/GLYMA_11G017000v4/GLYMA_12G120600v4/GLYMA_12G189600v4/GLYMA_12G208000v4/GLYMA_13G172600v4/GLYMA_14G025700v4/GLY…	24
MF	GO:0032561	guanyl ribonucleotide binding	24/3000	341/21475	0.999982	1	gene-GLYMA_01G225900v4/gene-GLYMA_02G252000v4/gene-GLYMA_03G102800v4/gene-GLYMA_03G132000v4/gene-GLYMA_04G023300v4/gene-GLYMA_05G035200v4/gene-GLYMA_05G244700v4/gene-GLYMA_06G154000v4/gene-GLYMA_06G285300v4/gene-GLYMA_07G052800v4/gene-GLYMA_07G084200v4/gene-GLYMA_07G120900v4/gene-GLYMA_07G203100v4/gene-GLYMA_09G192700v4/gene-GLYMA_10G092700v4/gene-GLYMA_10G212900v4/gene-GLYMA_11G017000v4/gene-GLY…	GLYMA_01G225900v4/GLYMA_02G252000v4/GLYMA_03G102800v4/GLYMA_03G132000v4/GLYMA_04G023300v4/GLYMA_05G035200v4/GLYMA_05G244700v4/GLYMA_06G154000v4/GLYMA_06G285300v4/GLYMA_07G052800v4/GLYMA_07G084200v4/GLYMA_07G120900v4/GLYMA_07G203100v4/GLYMA_09G192700v4/GLYMA_10G092700v4/GLYMA_10G212900v4/GLYMA_11G017000v4/GLYMA_12G120600v4/GLYMA_12G189600v4/GLYMA_12G208000v4/GLYMA_13G172600v4/GLYMA_14G025700v4/GLY…	24
MF	GO:0001882	nucleoside binding	24/3000	342/21475	0.999983	1	gene-GLYMA_01G225900v4/gene-GLYMA_02G252000v4/gene-GLYMA_03G102800v4/gene-GLYMA_03G132000v4/gene-GLYMA_04G023300v4/gene-GLYMA_05G035200v4/gene-GLYMA_05G244700v4/gene-GLYMA_06G154000v4/gene-GLYMA_06G285300v4/gene-GLYMA_07G052800v4/gene-GLYMA_07G084200v4/gene-GLYMA_07G120900v4/gene-GLYMA_07G203100v4/gene-GLYMA_09G192700v4/gene-GLYMA_10G092700v4/gene-GLYMA_10G212900v4/gene-GLYMA_11G017000v4/gene-GLY…	GLYMA_01G225900v4/GLYMA_02G252000v4/GLYMA_03G102800v4/GLYMA_03G132000v4/GLYMA_04G023300v4/GLYMA_05G035200v4/GLYMA_05G244700v4/GLYMA_06G154000v4/GLYMA_06G285300v4/GLYMA_07G052800v4/GLYMA_07G084200v4/GLYMA_07G120900v4/GLYMA_07G203100v4/GLYMA_09G192700v4/GLYMA_10G092700v4/GLYMA_10G212900v4/GLYMA_11G017000v4/GLYMA_12G120600v4/GLYMA_12G189600v4/GLYMA_12G208000v4/GLYMA_13G172600v4/GLYMA_14G025700v4/GLY…	24
MF	GO:0016874	ligase activity	8/3000	180/21475	0.999993	1	gene-GLYMA_02G251400v4/gene-GLYMA_05G046900v4/gene-GLYMA_10G097800v4/gene-GLYMA_13G000200v4/gene-GLYMA_14G213300v4/gene-GLYMA_15G102000v4/gene-GLYMA_18G017200v4/gene-GLYMA_19G237800v4	GLYMA_02G251400v4/GLYMA_05G046900v4/GLYMA_10G097800v4/GLYMA_13G000200v4/GLYMA_14G213300v4/GLYMA_15G102000v4/GLYMA_18G017200v4/GLYMA_19G237800v4	8
MF	GO:0140101	catalytic activity, acting on a tRNA	4/3000	134/21475	0.999997	1	gene-GLYMA_02G218300v4/gene-GLYMA_05G233000v4/gene-GLYMA_08G064700v4/gene-GLYMA_13G000200v4	GLYMA_02G218300v4/GLYMA_05G233000v4/GLYMA_08G064700v4/GLYMA_13G000200v4	4
MF	GO:0004812	aminoacyl-tRNA ligase activity	1/3000	85/21475	0.999997	1	gene-GLYMA_13G000200v4	GLYMA_13G000200v4	1
MF	GO:0016875	ligase activity, forming carbon-oxygen bonds	1/3000	85/21475	0.999997	1	gene-GLYMA_13G000200v4	GLYMA_13G000200v4	1
MF	GO:0008234	cysteine-type peptidase activity	6/3000	173/21475	0.999999	1	gene-GLYMA_05G159100v4/gene-GLYMA_08G116900v4/gene-GLYMA_10G120700v4/gene-GLYMA_14G132500v4/gene-GLYMA_15G082200v4/gene-GLYMA_18G280300v4	GLYMA_05G159100v4/GLYMA_08G116900v4/GLYMA_10G120700v4/GLYMA_14G132500v4/GLYMA_15G082200v4/GLYMA_18G280300v4	6
MF	GO:0046982	protein heterodimerization activity	4/3000	159/21475	1	1	gene-GLYMA_05G183200v4/gene-GLYMA_14G217100v4/gene-GLYMA_17G255602v4/gene-GLYMA_20G234900v4	GLYMA_05G183200v4/GLYMA_14G217100v4/GLYMA_17G255602v4/GLYMA_20G234900v4	4
MF	GO:0140098	catalytic activity, acting on RNA	12/3000	269/21475	1	1	gene-GLYMA_01G232951v4/gene-GLYMA_02G108000v4/gene-GLYMA_02G218300v4/gene-GLYMA_03G129500v4/gene-GLYMA_05G033800v4/gene-GLYMA_05G035900v4/gene-GLYMA_05G233000v4/gene-GLYMA_06G061600v4/gene-GLYMA_08G064700v4/gene-GLYMA_08G263100v4/gene-GLYMA_13G000200v4/gene-GLYMA_14G021600v4	GLYMA_01G232951v4/GLYMA_02G108000v4/GLYMA_02G218300v4/GLYMA_03G129500v4/GLYMA_05G033800v4/GLYMA_05G035900v4/GLYMA_05G233000v4/GLYMA_06G061600v4/GLYMA_08G064700v4/GLYMA_08G263100v4/GLYMA_13G000200v4/GLYMA_14G021600v4	12
MF	GO:0003735	structural constituent of ribosome	9/3000	401/21475	1	1	gene-GLYMA_03G197500v4/gene-GLYMA_13G107000v4/gene-GLYMA_13G357200v4/gene-GLYMA_16G189100v4/gene-GLYMA_17G247300v4/gene-GLYMA_18G050600v4/gene-GLYMA_19G090000v4/gene-GLYMA_19G116200v4/gene-GLYMA_20G193100v4	GLYMA_03G197500v4/GLYMA_13G107000v4/GLYMA_13G357200v4/GLYMA_16G189100v4/GLYMA_17G247300v4/GLYMA_18G050600v4/GLYMA_19G090000v4/GLYMA_19G116200v4/GLYMA_20G193100v4	9
MF	GO:0005198	structural molecule activity	11/3000	442/21475	1	1	gene-GLYMA_03G197500v4/gene-GLYMA_11G132802v4/gene-GLYMA_12G038900v4/gene-GLYMA_13G107000v4/gene-GLYMA_13G357200v4/gene-GLYMA_16G189100v4/gene-GLYMA_17G247300v4/gene-GLYMA_18G050600v4/gene-GLYMA_19G090000v4/gene-GLYMA_19G116200v4/gene-GLYMA_20G193100v4	GLYMA_03G197500v4/GLYMA_11G132802v4/GLYMA_12G038900v4/GLYMA_13G107000v4/GLYMA_13G357200v4/GLYMA_16G189100v4/GLYMA_17G247300v4/GLYMA_18G050600v4/GLYMA_19G090000v4/GLYMA_19G116200v4/GLYMA_20G193100v4	11
