# Supplementary material for: Overexpression of GmHIR1 in Soybean Enhances Phytophthora sojae Resistance
Source: Plants (Basel). 2026 Jul 20;15(14):2211. doi: 10.3390/plants15142211 (PMC13416582; doi:10.3390/plants15142211)
Supplement: Supplementary file 1 [file plants-15-02211-s001.zip › Table S4 RNA-seq KEGG enrichment analysis.xlsx]

## Sheet: Q48_24hpivsQ48_Control.unique_d
KEGG ID	Description	Gene Ratio	Bg Ratio	P value	padj	geneID	geneName	keggID	Count
gmx00500	Starch and sucrose metabolism	77/1233	339/10881	1.06013095549865e-09	1.44177809947817e-07	gene-GLYMA_01G002600v4/gene-GLYMA_01G007300v4/gene-GLYMA_01G211000v4/gene-GLYMA_02G304500v4/gene-GLYMA_03G151200v4/gene-GLYMA_04G011900v4/gene-GLYMA_04G030300v4/gene-GLYMA_04G119700v4/gene-GLYMA_04G180900v4/gene-GLYMA_04G235200v4/gene-GLYMA_05G056300v4/gene-GLYMA_05G221851v4/gene-GLYMA_05G236400v4/gene-GLYMA_06G030400v4/gene-GLYMA_06G100600v4/gene-GLYMA_06G129400v4/gene-GLYMA_06G184200v4/gene-GLY…	GLYMA_01G002600v4/GLYMA_01G007300v4/GLYMA_01G211000v4/GLYMA_02G304500v4/GLYMA_03G151200v4/GLYMA_04G011900v4/GLYMA_04G030300v4/GLYMA_04G119700v4/GLYMA_04G180900v4/GLYMA_04G235200v4/GLYMA_05G056300v4/GLYMA_05G221851v4/GLYMA_05G236400v4/GLYMA_06G030400v4/GLYMA_06G100600v4/GLYMA_06G129400v4/GLYMA_06G184200v4/GLYMA_06G301500v4/GLYMA_06G323700v4/GLYMA_07G049900v4/GLYMA_07G151900v4/GLYMA_07G261600v4/GLY…	gmx:100789438/gmx:100783774/gmx:100798772/gmx:100790187/gmx:100797949/gmx:100796717/gmx:100793757/gmx:100799726/gmx:100787744/gmx:100807354/gmx:100788844/gmx:100801719/gmx:100804372/gmx:100789920/gmx:100806342/gmx:100814548/gmx:100812031/gmx:547931/gmx:100786531/gmx:100037476/gmx:100781958/gmx:100776067/gmx:100802662/gmx:100802135/gmx:100814952/gmx:100813194/gmx:100775207/gmx:100814788/gmx:100816…	77
gmx00940	Phenylpropanoid biosynthesis	69/1233	320/10881	7.24339788814137e-08	4.92551056393613e-06	gene-GLYMA_01G070200v4/gene-GLYMA_01G130500v4/gene-GLYMA_01G163100v4/gene-GLYMA_01G177900v4/gene-GLYMA_01G184200v4/gene-GLYMA_01G200400v4/gene-GLYMA_02G052700v4/gene-GLYMA_02G135100v4/gene-GLYMA_02G151700v4/gene-GLYMA_02G171600v4/gene-GLYMA_02G233800v4/gene-GLYMA_02G233900v4/gene-GLYMA_02G259300v4/gene-GLYMA_03G007700v4/gene-GLYMA_03G032800v4/gene-GLYMA_03G038100v4/gene-GLYMA_03G038200v4/gene-GLY…	GLYMA_01G070200v4/GLYMA_01G130500v4/GLYMA_01G163100v4/GLYMA_01G177900v4/GLYMA_01G184200v4/GLYMA_01G200400v4/GLYMA_02G052700v4/GLYMA_02G135100v4/GLYMA_02G151700v4/GLYMA_02G171600v4/GLYMA_02G233800v4/GLYMA_02G233900v4/GLYMA_02G259300v4/GLYMA_03G007700v4/GLYMA_03G032800v4/GLYMA_03G038100v4/GLYMA_03G038200v4/GLYMA_03G038500v4/GLYMA_03G038600v4/GLYMA_03G038700v4/GLYMA_03G181700v4/GLYMA_03G208200v4/GLY…	gmx:100783236/gmx:100812820/gmx:547873/gmx:100781979/gmx:100786765/gmx:100778051/gmx:100777733/gmx:100805171/gmx:100806595/gmx:100811249/gmx:100777191/gmx:100810852/gmx:100791414/gmx:100820340/gmx:100813780/gmx:100790910/gmx:100799894/gmx:100799894/gmx:100802035/gmx:100803619/gmx:100788438/gmx:100775970/gmx:100777435/gmx:100819684/gmx:100527654/gmx:100805999/gmx:100806525/gmx:100790279/gmx:100803…	69
gmx00592	alpha-Linolenic acid metabolism	26/1233	106/10881	9.85325357515158e-05	0.00323678036582918	gene-GLYMA_01G002400v4/gene-GLYMA_01G086900v4/gene-GLYMA_01G235600v4/gene-GLYMA_02G099200v4/gene-GLYMA_03G130900v4/gene-GLYMA_03G264300v4/gene-GLYMA_04G035000v4/gene-GLYMA_05G180100v4/gene-GLYMA_07G129900v4/gene-GLYMA_08G028800v4/gene-GLYMA_08G240202v4/gene-GLYMA_11G130200v4/gene-GLYMA_13G030300v4/gene-GLYMA_13G109700v4/gene-GLYMA_13G109800v4/gene-GLYMA_13G186200v4/gene-GLYMA_14G078600v4/gene-GLY…	GLYMA_01G002400v4/GLYMA_01G086900v4/GLYMA_01G235600v4/GLYMA_02G099200v4/GLYMA_03G130900v4/GLYMA_03G264300v4/GLYMA_04G035000v4/GLYMA_05G180100v4/GLYMA_07G129900v4/GLYMA_08G028800v4/GLYMA_08G240202v4/GLYMA_11G130200v4/GLYMA_13G030300v4/GLYMA_13G109700v4/GLYMA_13G109800v4/GLYMA_13G186200v4/GLYMA_14G078600v4/GLYMA_15G223900v4/GLYMA_16G008700v4/GLYMA_17G246500v4/GLYMA_18G158700v4/GLYMA_18G251700v4/GLY…	gmx:100797904/gmx:100775373/gmx:100803381/gmx:100800036/gmx:100791261/gmx:100800065/gmx:100807192/gmx:100799226/gmx:100500260/gmx:100787294/gmx:100790762/gmx:100786646/gmx:100795276/gmx:100796226/gmx:100796758/gmx:100797662/gmx:100037481/gmx:100816003/gmx:100791000/gmx:100037482/gmx:100782744/gmx:100817820/gmx:100805194/gmx:100818208/gmx:100816093/gmx:100811820	26
gmx04712	Circadian rhythm - plant	27/1233	113/10881	0.000117715155521223	0.00323678036582918	gene-GLYMA_02G130400v4/gene-GLYMA_03G225000v4/gene-GLYMA_03G227267v4/gene-GLYMA_03G261300v4/gene-GLYMA_03G261800v4/gene-GLYMA_04G101500v4/gene-GLYMA_04G228300v4/gene-GLYMA_06G103200v4/gene-GLYMA_06G136600v4/gene-GLYMA_07G049400v4/gene-GLYMA_07G058200v4/gene-GLYMA_08G109300v4/gene-GLYMA_08G110300v4/gene-GLYMA_08G110340v4/gene-GLYMA_08G110460v4/gene-GLYMA_08G110801v4/gene-GLYMA_08G110901v4/gene-GLY…	GLYMA_02G130400v4/GLYMA_03G225000v4/GLYMA_03G227267v4/GLYMA_03G261300v4/GLYMA_03G261800v4/GLYMA_04G101500v4/GLYMA_04G228300v4/GLYMA_06G103200v4/GLYMA_06G136600v4/GLYMA_07G049400v4/GLYMA_07G058200v4/GLYMA_08G109300v4/GLYMA_08G110300v4/GLYMA_08G110340v4/GLYMA_08G110460v4/GLYMA_08G110801v4/GLYMA_08G110901v4/GLYMA_08G197500v4/GLYMA_09G075200v4/GLYMA_12G224600v4/GLYMA_13G089200v4/GLYMA_13G096925v4/GLY…	gmx:100788048/gmx:100804665/gmx:100791098/gmx:100779346/gmx:778086/gmx:100233233/gmx:100784383/gmx:100797839/gmx:100777119/gmx:100791698/gmx:100799267/gmx:100791524/gmx:100791524/gmx:106799718/gmx:100791524/gmx:100791524/gmx:732575/gmx:100820110/gmx:100809433/gmx:100811457/gmx:100815428/gmx:100796933/gmx:100802144/gmx:100791098/gmx:102659557/gmx:100809490/gmx:780540	27
gmx02010	ABC transporters	37/1233	175/10881	0.000118999278155485	0.00323678036582918	gene-GLYMA_01G016500v4/gene-GLYMA_02G159900v4/gene-GLYMA_02G188300v4/gene-GLYMA_02G298400v4/gene-GLYMA_03G168000v4/gene-GLYMA_03G168101v4/gene-GLYMA_03G168200v4/gene-GLYMA_03G183600v4/gene-GLYMA_03G192800v4/gene-GLYMA_05G192700v4/gene-GLYMA_08G000800v4/gene-GLYMA_08G270300v4/gene-GLYMA_10G055000v4/gene-GLYMA_10G203000v4/gene-GLYMA_10G227400v4/gene-GLYMA_10G229800v4/gene-GLYMA_10G264900v4/gene-GLY…	GLYMA_01G016500v4/GLYMA_02G159900v4/GLYMA_02G188300v4/GLYMA_02G298400v4/GLYMA_03G168000v4/GLYMA_03G168101v4/GLYMA_03G168200v4/GLYMA_03G183600v4/GLYMA_03G192800v4/GLYMA_05G192700v4/GLYMA_08G000800v4/GLYMA_08G270300v4/GLYMA_10G055000v4/GLYMA_10G203000v4/GLYMA_10G227400v4/GLYMA_10G229800v4/GLYMA_10G264900v4/GLYMA_10G292251v4/GLYMA_12G020400v4/GLYMA_13G044000v4/GLYMA_13G222000v4/GLYMA_14G012000v4/GLY…	gmx:100819045/gmx:100788067/gmx:100800934/gmx:100818714/gmx:732607/gmx:732607/gmx:100791601/gmx:100817829/gmx:100786482/gmx:100789722/gmx:102665974/gmx:100809752/gmx:100777382/gmx:100787175/gmx:100817665/gmx:100790712/gmx:100788256/gmx:100803658/gmx:100777598/gmx:100784793/gmx:100792531/gmx:100815259/gmx:100815093/gmx:100787814/gmx:100786761/gmx:106794105/gmx:106794105/gmx:106794105/gmx:100791575…	37
gmx00051	Fructose and mannose metabolism	30/1233	135/10881	0.000204733656890219	0.00446103180963613	gene-GLYMA_01G007300v4/gene-GLYMA_01G167500v4/gene-GLYMA_01G171900v4/gene-GLYMA_02G228700v4/gene-GLYMA_04G178400v4/gene-GLYMA_06G030500v4/gene-GLYMA_06G186400v4/gene-GLYMA_07G126400v4/gene-GLYMA_07G142700v4/gene-GLYMA_07G182300v4/gene-GLYMA_08G067500v4/gene-GLYMA_08G182300v4/gene-GLYMA_09G007900v4/gene-GLYMA_09G280100v4/gene-GLYMA_10G059500v4/gene-GLYMA_10G066700v4/gene-GLYMA_10G240800v4/gene-GLY…	GLYMA_01G007300v4/GLYMA_01G167500v4/GLYMA_01G171900v4/GLYMA_02G228700v4/GLYMA_04G178400v4/GLYMA_06G030500v4/GLYMA_06G186400v4/GLYMA_07G126400v4/GLYMA_07G142700v4/GLYMA_07G182300v4/GLYMA_08G067500v4/GLYMA_08G182300v4/GLYMA_09G007900v4/GLYMA_09G280100v4/GLYMA_10G059500v4/GLYMA_10G066700v4/GLYMA_10G240800v4/GLYMA_11G071300v4/GLYMA_11G111400v4/GLYMA_11G127200v4/GLYMA_12G037400v4/GLYMA_13G151800v4/GLY…	gmx:100783774/gmx:100777692/gmx:100792073/gmx:100798990/gmx:100780801/gmx:100794126/gmx:100817201/gmx:100776597/gmx:547809/gmx:100793620/gmx:100787135/gmx:100797157/gmx:100797925/gmx:100776301/gmx:100798459/gmx:100795446/gmx:100816740/gmx:100784013/gmx:100818383/gmx:100780082/gmx:100775844/gmx:100815070/gmx:100805627/gmx:100796785/gmx:100797157/gmx:100807451/gmx:100817974/gmx:100817266/gmx:100799…	30
gmx04814	Motor proteins	38/1233	187/10881	0.00022961193137833	0.00446103180963613	gene-GLYMA_01G109300v4/gene-GLYMA_01G168200v4/gene-GLYMA_02G135700v4/gene-GLYMA_03G074400v4/gene-GLYMA_03G124400v4/gene-GLYMA_04G008200v4/gene-GLYMA_04G023900v4/gene-GLYMA_05G157300v4/gene-GLYMA_06G008000v4/gene-GLYMA_06G024100v4/gene-GLYMA_06G150100v4/gene-GLYMA_06G254500v4/gene-GLYMA_07G096500v4/gene-GLYMA_07G132100v4/gene-GLYMA_07G209300v4/gene-GLYMA_08G325200v4/gene-GLYMA_09G043000v4/gene-GLY…	GLYMA_01G109300v4/GLYMA_01G168200v4/GLYMA_02G135700v4/GLYMA_03G074400v4/GLYMA_03G124400v4/GLYMA_04G008200v4/GLYMA_04G023900v4/GLYMA_05G157300v4/GLYMA_06G008000v4/GLYMA_06G024100v4/GLYMA_06G150100v4/GLYMA_06G254500v4/GLYMA_07G096500v4/GLYMA_07G132100v4/GLYMA_07G209300v4/GLYMA_08G325200v4/GLYMA_09G043000v4/GLYMA_09G107951v4/GLYMA_09G111200v4/GLYMA_09G181200v4/GLYMA_09G282500v4/GLYMA_10G182800v4/GLY…	gmx:100816898/gmx:100809766/gmx:100809655/gmx:100811275/gmx:547844/gmx:100813479/gmx:100781525/gmx:732582/gmx:100813479/gmx:100819883/gmx:100789000/gmx:100802614/gmx:100806354/gmx:100804591/gmx:100795729/gmx:100817066/gmx:100305908/gmx:100809643/gmx:100777705/gmx:100775206/gmx:100791031/gmx:100786278/gmx:100799688/gmx:100784725/gmx:100805061/gmx:100794302/gmx:100808818/gmx:100782128/gmx:100781043…	38
gmx00430	Taurine and hypotaurine metabolism	9/1233	22/10881	0.000376055906563063	0.00639295041157207	gene-GLYMA_05G136100v4/gene-GLYMA_08G091301v4/gene-GLYMA_08G091400v4/gene-GLYMA_08G091500v4/gene-GLYMA_09G093800v4/gene-GLYMA_09G094000v4/gene-GLYMA_13G113100v4/gene-GLYMA_14G211100v4/gene-GLYMA_16G218500v4	GLYMA_05G136100v4/GLYMA_08G091301v4/GLYMA_08G091400v4/GLYMA_08G091500v4/GLYMA_09G093800v4/GLYMA_09G094000v4/GLYMA_13G113100v4/GLYMA_14G211100v4/GLYMA_16G218500v4	gmx:100812201/gmx:100812201/gmx:100781791/gmx:100782330/gmx:100798440/gmx:100799486/gmx:100790266/gmx:100791696/gmx:100783047	9
gmx00195	Photosynthesis	28/1233	128/10881	0.000431897561293865	0.00652645203732952	gene-GLYMA_02G094900v4/gene-GLYMA_02G282500v4/gene-GLYMA_03G114600v4/gene-GLYMA_03G159100v4/gene-GLYMA_04G066000v4/gene-GLYMA_04G249700v4/gene-GLYMA_06G067400v4/gene-GLYMA_06G113200v4/gene-GLYMA_07G019700v4/gene-GLYMA_07G112000v4/gene-GLYMA_08G126800v4/gene-GLYMA_08G173700v4/gene-GLYMA_08G204800v4/gene-GLYMA_08G304200v4/gene-GLYMA_08G317100v4/gene-GLYMA_10G042100v4/gene-GLYMA_10G249000v4/gene-GLY…	GLYMA_02G094900v4/GLYMA_02G282500v4/GLYMA_03G114600v4/GLYMA_03G159100v4/GLYMA_04G066000v4/GLYMA_04G249700v4/GLYMA_06G067400v4/GLYMA_06G113200v4/GLYMA_07G019700v4/GLYMA_07G112000v4/GLYMA_08G126800v4/GLYMA_08G173700v4/GLYMA_08G204800v4/GLYMA_08G304200v4/GLYMA_08G317100v4/GLYMA_10G042100v4/GLYMA_10G249000v4/GLYMA_11G077600v4/GLYMA_12G169600v4/GLYMA_13G127200v4/GLYMA_13G129400v4/GLYMA_13G204800v4/GLY…	gmx:100789641/gmx:100813388/gmx:100499794/gmx:100526966/gmx:100527009/gmx:100807355/gmx:100817028/gmx:100779417/gmx:100499832/gmx:100306034/gmx:100305932/gmx:100499745/gmx:100811201/gmx:100802315/gmx:100797879/gmx:100499814/gmx:100101915/gmx:100802032/gmx:100808254/gmx:100306491/gmx:100526993/gmx:100797290/gmx:100799420/gmx:100784806/gmx:100793840/gmx:100305918/gmx:100306223/gmx:100800992	28
gmx04016	MAPK signaling pathway - plant	56/1233	321/10881	0.000618174058627919	0.0084071671973397	gene-GLYMA_01G124700v4/gene-GLYMA_02G135500v4/gene-GLYMA_02G232600v4/gene-GLYMA_03G042700v4/gene-GLYMA_03G088800v4/gene-GLYMA_03G236300v4/gene-GLYMA_04G238400v4/gene-GLYMA_05G128200v4/gene-GLYMA_05G190000v4/gene-GLYMA_05G211900v4/gene-GLYMA_06G124400v4/gene-GLYMA_06G160100v4/gene-GLYMA_06G162300v4/gene-GLYMA_06G307600v4/gene-GLYMA_08G005900v4/gene-GLYMA_08G015500v4/gene-GLYMA_08G018000v4/gene-GLY…	GLYMA_01G124700v4/GLYMA_02G135500v4/GLYMA_02G232600v4/GLYMA_03G042700v4/GLYMA_03G088800v4/GLYMA_03G236300v4/GLYMA_04G238400v4/GLYMA_05G128200v4/GLYMA_05G190000v4/GLYMA_05G211900v4/GLYMA_06G124400v4/GLYMA_06G160100v4/GLYMA_06G162300v4/GLYMA_06G307600v4/GLYMA_08G005900v4/GLYMA_08G015500v4/GLYMA_08G018000v4/GLYMA_08G018300v4/GLYMA_08G018900v4/GLYMA_08G083000v4/GLYMA_08G272500v4/GLYMA_08G345500v4/GLY…	gmx:100788199/gmx:100806771/gmx:100127385/gmx:102666898/gmx:100785773/gmx:100812342/gmx:100777437/gmx:100788119/gmx:100782281/gmx:102663255/gmx:100807068/gmx:100786190/gmx:100793600/gmx:100794648/gmx:100814238/gmx:100814422/gmx:100037458/gmx:102667104/gmx:100801077/gmx:100817960/gmx:100786749/gmx:100813693/gmx:100803764/gmx:100805697/gmx:100800185/gmx:100804100/gmx:100791756/gmx:100798084/gmx:100…	56
gmx00710	Carbon fixation by Calvin cycle	29/1233	143/10881	0.00124997150150358	0.0154541931094988	gene-GLYMA_01G097400v4/gene-GLYMA_02G005500v4/gene-GLYMA_04G015900v4/gene-GLYMA_04G086300v4/gene-GLYMA_05G199800v4/gene-GLYMA_06G015900v4/gene-GLYMA_06G087800v4/gene-GLYMA_06G172551v4/gene-GLYMA_06G231500v4/gene-GLYMA_07G142700v4/gene-GLYMA_07G182300v4/gene-GLYMA_08G067500v4/gene-GLYMA_08G182300v4/gene-GLYMA_08G273100v4/gene-GLYMA_10G059500v4/gene-GLYMA_10G066700v4/gene-GLYMA_10G293500v4/gene-GLY…	GLYMA_01G097400v4/GLYMA_02G005500v4/GLYMA_04G015900v4/GLYMA_04G086300v4/GLYMA_05G199800v4/GLYMA_06G015900v4/GLYMA_06G087800v4/GLYMA_06G172551v4/GLYMA_06G231500v4/GLYMA_07G142700v4/GLYMA_07G182300v4/GLYMA_08G067500v4/GLYMA_08G182300v4/GLYMA_08G273100v4/GLYMA_10G059500v4/GLYMA_10G066700v4/GLYMA_10G293500v4/GLYMA_11G111400v4/GLYMA_11G226900v4/GLYMA_12G037400v4/GLYMA_13G151800v4/GLYMA_15G050101v4/GLY…	gmx:100777507/gmx:547963/gmx:100806482/gmx:100801564/gmx:100811673/gmx:732571/gmx:100801564/gmx:100781161/gmx:100777296/gmx:547809/gmx:100793620/gmx:100787135/gmx:100797157/gmx:100777147/gmx:100798459/gmx:100795446/gmx:100781676/gmx:100818383/gmx:100788090/gmx:100775844/gmx:100815070/gmx:100797157/gmx:100801951/gmx:100815649/gmx:100807451/gmx:100786435/gmx:100799873/gmx:100782567/gmx:100805786	29
gmx00960	Tropane, piperidine and pyridine alkaloid biosynthesis	17/1233	71/10881	0.00200672463781433	0.0227428792285625	gene-GLYMA_02G130400v4/gene-GLYMA_06G235900v4/gene-GLYMA_07G136100v4/gene-GLYMA_08G109300v4/gene-GLYMA_08G110300v4/gene-GLYMA_08G110340v4/gene-GLYMA_08G110460v4/gene-GLYMA_08G110801v4/gene-GLYMA_08G110901v4/gene-GLYMA_09G075200v4/gene-GLYMA_10G248700v4/gene-GLYMA_11G221400v4/gene-GLYMA_11G222400v4/gene-GLYMA_16G201800v4/gene-GLYMA_18G186400v4/gene-GLYMA_20G145100v4/gene-GLYMA_20G145400v4	GLYMA_02G130400v4/GLYMA_06G235900v4/GLYMA_07G136100v4/GLYMA_08G109300v4/GLYMA_08G110300v4/GLYMA_08G110340v4/GLYMA_08G110460v4/GLYMA_08G110801v4/GLYMA_08G110901v4/GLYMA_09G075200v4/GLYMA_10G248700v4/GLYMA_11G221400v4/GLYMA_11G222400v4/GLYMA_16G201800v4/GLYMA_18G186400v4/GLYMA_20G145100v4/GLYMA_20G145400v4	gmx:100788048/gmx:100785132/gmx:100817405/gmx:100791524/gmx:100791524/gmx:106799718/gmx:100791524/gmx:100791524/gmx:732575/gmx:100809433/gmx:100781472/gmx:100819646/gmx:100791265/gmx:100795237/gmx:100786456/gmx:100799555/gmx:100802589	17
gmx00460	Cyanoamino acid metabolism	21/1233	98/10881	0.00280336064945641	0.0293274652558516	gene-GLYMA_07G151900v4/gene-GLYMA_08G108900v4/gene-GLYMA_09G178100v4/gene-GLYMA_09G202000v4/gene-GLYMA_11G129300v4/gene-GLYMA_11G129500v4/gene-GLYMA_11G129700v4/gene-GLYMA_11G129900v4/gene-GLYMA_11G130000v4/gene-GLYMA_12G053900v4/gene-GLYMA_12G054200v4/gene-GLYMA_12G054500v4/gene-GLYMA_12G130200v4/gene-GLYMA_14G045000v4/gene-GLYMA_15G129500v4/gene-GLYMA_16G039300v4/gene-GLYMA_16G097200v4/gene-GLY…	GLYMA_07G151900v4/GLYMA_08G108900v4/GLYMA_09G178100v4/GLYMA_09G202000v4/GLYMA_11G129300v4/GLYMA_11G129500v4/GLYMA_11G129700v4/GLYMA_11G129900v4/GLYMA_11G130000v4/GLYMA_12G053900v4/GLYMA_12G054200v4/GLYMA_12G054500v4/GLYMA_12G130200v4/GLYMA_14G045000v4/GLYMA_15G129500v4/GLYMA_16G039300v4/GLYMA_16G097200v4/GLYMA_17G081500v4/GLYMA_17G161900v4/GLYMA_18G150000v4/GLYMA_20G026300v4	gmx:100781958/gmx:100305380/gmx:100813194/gmx:100779843/gmx:100820528/gmx:100784723/gmx:100776708/gmx:100777773/gmx:100801874/gmx:100792870/gmx:100799731/gmx:100806123/gmx:100813623/gmx:100815268/gmx:100806362/gmx:100779642/gmx:100803190/gmx:100799400/gmx:100527923/gmx:100499635/gmx:100789360	21
gmx04981	Folate transport and metabolism	22/1233	105/10881	0.00302659699420951	0.0294012279437495	gene-GLYMA_02G188300v4/gene-GLYMA_02G251400v4/gene-GLYMA_02G298400v4/gene-GLYMA_05G192700v4/gene-GLYMA_08G000800v4/gene-GLYMA_08G108900v4/gene-GLYMA_09G202000v4/gene-GLYMA_10G227400v4/gene-GLYMA_10G229800v4/gene-GLYMA_10G264900v4/gene-GLYMA_10G292251v4/gene-GLYMA_12G020400v4/gene-GLYMA_13G044000v4/gene-GLYMA_14G012000v4/gene-GLYMA_16G172500v4/gene-GLYMA_18G079600v4/gene-GLYMA_18G079650v4/gene-GLY…	GLYMA_02G188300v4/GLYMA_02G251400v4/GLYMA_02G298400v4/GLYMA_05G192700v4/GLYMA_08G000800v4/GLYMA_08G108900v4/GLYMA_09G202000v4/GLYMA_10G227400v4/GLYMA_10G229800v4/GLYMA_10G264900v4/GLYMA_10G292251v4/GLYMA_12G020400v4/GLYMA_13G044000v4/GLYMA_14G012000v4/GLYMA_16G172500v4/GLYMA_18G079600v4/GLYMA_18G079650v4/GLYMA_18G079700v4/GLYMA_18G150000v4/GLYMA_18G263200v4/GLYMA_20G163500v4/GLYMA_20G165000v4	gmx:100800934/gmx:100811054/gmx:100818714/gmx:100789722/gmx:102665974/gmx:100305380/gmx:100779843/gmx:100817665/gmx:100790712/gmx:100788256/gmx:100803658/gmx:100777598/gmx:100784793/gmx:100815259/gmx:100786761/gmx:106794105/gmx:106794105/gmx:106794105/gmx:100499635/gmx:100795627/gmx:100790712/gmx:100817665	22
gmx00904	Diterpenoid biosynthesis	15/1233	64/10881	0.00447291624033916	0.040554440579075	gene-GLYMA_01G199800v4/gene-GLYMA_02G010100v4/gene-GLYMA_05G130600v4/gene-GLYMA_07G081700v4/gene-GLYMA_08G163900v4/gene-GLYMA_09G029400v4/gene-GLYMA_10G010700v4/gene-GLYMA_11G104800v4/gene-GLYMA_13G259400v4/gene-GLYMA_13G371400v4/gene-GLYMA_15G093900v4/gene-GLYMA_15G135200v4/gene-GLYMA_15G263332v4/gene-GLYMA_19G156800v4/gene-GLYMA_20G153400v4	GLYMA_01G199800v4/GLYMA_02G010100v4/GLYMA_05G130600v4/GLYMA_07G081700v4/GLYMA_08G163900v4/GLYMA_09G029400v4/GLYMA_10G010700v4/GLYMA_11G104800v4/GLYMA_13G259400v4/GLYMA_13G371400v4/GLYMA_15G093900v4/GLYMA_15G135200v4/GLYMA_15G263332v4/GLYMA_19G156800v4/GLYMA_20G153400v4	gmx:100775911/gmx:100809097/gmx:102661568/gmx:100775693/gmx:100793849/gmx:100813185/gmx:100779525/gmx:100809329/gmx:100818088/gmx:100802970/gmx:100806026/gmx:100781238/gmx:100793849/gmx:100807519/gmx:100816992	15
gmx00730	Thiamine metabolism	12/1233	47/10881	0.00508981034416433	0.0421697692296331	gene-GLYMA_05G046300v4/gene-GLYMA_06G269700v4/gene-GLYMA_10G048200v4/gene-GLYMA_10G251500v4/gene-GLYMA_11G085800v4/gene-GLYMA_12G135000v4/gene-GLYMA_13G213500v4/gene-GLYMA_15G099300v4/gene-GLYMA_17G021800v4/gene-GLYMA_17G066500v4/gene-GLYMA_18G065700v4/gene-GLYMA_19G210300v4	GLYMA_05G046300v4/GLYMA_06G269700v4/GLYMA_10G048200v4/GLYMA_10G251500v4/GLYMA_11G085800v4/GLYMA_12G135000v4/GLYMA_13G213500v4/GLYMA_15G099300v4/GLYMA_17G021800v4/GLYMA_17G066500v4/GLYMA_18G065700v4/GLYMA_19G210300v4	gmx:100790268/gmx:547461/gmx:100779881/gmx:100788953/gmx:100527302/gmx:547462/gmx:100776569/gmx:100819373/gmx:100789279/gmx:100786607/gmx:100787350/gmx:100795320	12
gmx00591	Linoleic acid metabolism	14/1233	59/10881	0.00527122115370414	0.0421697692296331	gene-GLYMA_01G002400v4/gene-GLYMA_03G130900v4/gene-GLYMA_03G264300v4/gene-GLYMA_07G006900v4/gene-GLYMA_07G007000v4/gene-GLYMA_07G129900v4/gene-GLYMA_08G028800v4/gene-GLYMA_08G189500v4/gene-GLYMA_11G130200v4/gene-GLYMA_13G030300v4/gene-GLYMA_15G026500v4/gene-GLYMA_16G008700v4/gene-GLYMA_19G132900v4/gene-GLYMA_19G263300v4	GLYMA_01G002400v4/GLYMA_03G130900v4/GLYMA_03G264300v4/GLYMA_07G006900v4/GLYMA_07G007000v4/GLYMA_07G129900v4/GLYMA_08G028800v4/GLYMA_08G189500v4/GLYMA_11G130200v4/GLYMA_13G030300v4/GLYMA_15G026500v4/GLYMA_16G008700v4/GLYMA_19G132900v4/GLYMA_19G263300v4	gmx:100797904/gmx:100791261/gmx:100800065/gmx:547856/gmx:547835/gmx:100500260/gmx:100787294/gmx:100815477/gmx:100786646/gmx:100795276/gmx:100101853/gmx:100791000/gmx:100816093/gmx:100811820	14
gmx04620	Toll-like receptor signaling pathway	9/1233	31/10881	0.00595194386037807	0.0442078061377292	gene-GLYMA_04G023300v4/gene-GLYMA_05G035200v4/gene-GLYMA_07G084200v4/gene-GLYMA_07G203100v4/gene-GLYMA_09G192700v4/gene-GLYMA_12G120600v4/gene-GLYMA_12G208000v4/gene-GLYMA_13G172600v4/gene-GLYMA_13G293100v4	GLYMA_04G023300v4/GLYMA_05G035200v4/GLYMA_07G084200v4/GLYMA_07G203100v4/GLYMA_09G192700v4/GLYMA_12G120600v4/GLYMA_12G208000v4/GLYMA_13G172600v4/GLYMA_13G293100v4	gmx:100499696/gmx:100791566/gmx:100790459/gmx:100799091/gmx:100803222/gmx:100782967/gmx:100794287/gmx:100805460/gmx:100816833	9
gmx00565	Ether lipid metabolism	14/1233	60/10881	0.00617609056335923	0.0442078061377292	gene-GLYMA_01G002400v4/gene-GLYMA_01G215100v4/gene-GLYMA_03G092800v4/gene-GLYMA_03G130900v4/gene-GLYMA_04G196700v4/gene-GLYMA_06G169100v4/gene-GLYMA_07G031100v4/gene-GLYMA_07G129900v4/gene-GLYMA_08G028800v4/gene-GLYMA_13G364900v4/gene-GLYMA_15G008367v4/gene-GLYMA_15G008433v4/gene-GLYMA_15G008500v4/gene-GLYMA_19G132900v4	GLYMA_01G002400v4/GLYMA_01G215100v4/GLYMA_03G092800v4/GLYMA_03G130900v4/GLYMA_04G196700v4/GLYMA_06G169100v4/GLYMA_07G031100v4/GLYMA_07G129900v4/GLYMA_08G028800v4/GLYMA_13G364900v4/GLYMA_15G008367v4/GLYMA_15G008433v4/GLYMA_15G008500v4/GLYMA_19G132900v4	gmx:100797904/gmx:100786241/gmx:100805391/gmx:100791261/gmx:100786332/gmx:100816313/gmx:100794849/gmx:100500260/gmx:100787294/gmx:100784434/gmx:100784434/gmx:100784434/gmx:100784434/gmx:100816093	14
gmx00999	Biosynthesis of various plant secondary metabolites	24/1233	127/10881	0.00793967524969663	0.0539897916979371	gene-GLYMA_02G008702v4/gene-GLYMA_07G124400v4/gene-GLYMA_07G151900v4/gene-GLYMA_08G026900v4/gene-GLYMA_08G169100v4/gene-GLYMA_09G178100v4/gene-GLYMA_10G144300v4/gene-GLYMA_11G000500v4/gene-GLYMA_11G129300v4/gene-GLYMA_11G129500v4/gene-GLYMA_11G129700v4/gene-GLYMA_11G129900v4/gene-GLYMA_11G130000v4/gene-GLYMA_12G053900v4/gene-GLYMA_12G054200v4/gene-GLYMA_12G054500v4/gene-GLYMA_12G130200v4/gene-GLY…	GLYMA_02G008702v4/GLYMA_07G124400v4/GLYMA_07G151900v4/GLYMA_08G026900v4/GLYMA_08G169100v4/GLYMA_09G178100v4/GLYMA_10G144300v4/GLYMA_11G000500v4/GLYMA_11G129300v4/GLYMA_11G129500v4/GLYMA_11G129700v4/GLYMA_11G129900v4/GLYMA_11G130000v4/GLYMA_12G053900v4/GLYMA_12G054200v4/GLYMA_12G054500v4/GLYMA_12G130200v4/GLYMA_14G045000v4/GLYMA_15G129500v4/GLYMA_16G039300v4/GLYMA_16G097200v4/GLYMA_16G219500v4/GLY…	gmx:100794248/gmx:100527581/gmx:100781958/gmx:100813159/gmx:100803722/gmx:100813194/gmx:100778809/gmx:100781517/gmx:100820528/gmx:100784723/gmx:100776708/gmx:100777773/gmx:100801874/gmx:100792870/gmx:100799731/gmx:100806123/gmx:100813623/gmx:100815268/gmx:100806362/gmx:100779642/gmx:100803190/gmx:100786750/gmx:100820326/gmx:100789360	24
gmx00564	Glycerophospholipid metabolism	37/1233	222/10881	0.0101698647964188	0.06362658240719	gene-GLYMA_01G002400v4/gene-GLYMA_01G215100v4/gene-GLYMA_02G010600v4/gene-GLYMA_02G186600v4/gene-GLYMA_02G249300v4/gene-GLYMA_03G092800v4/gene-GLYMA_03G130900v4/gene-GLYMA_03G133800v4/gene-GLYMA_03G221100v4/gene-GLYMA_04G068500v4/gene-GLYMA_04G196700v4/gene-GLYMA_05G246500v4/gene-GLYMA_06G070100v4/gene-GLYMA_06G169100v4/gene-GLYMA_06G309300v4/gene-GLYMA_07G031100v4/gene-GLYMA_07G032700v4/gene-GLY…	GLYMA_01G002400v4/GLYMA_01G215100v4/GLYMA_02G010600v4/GLYMA_02G186600v4/GLYMA_02G249300v4/GLYMA_03G092800v4/GLYMA_03G130900v4/GLYMA_03G133800v4/GLYMA_03G221100v4/GLYMA_04G068500v4/GLYMA_04G196700v4/GLYMA_05G246500v4/GLYMA_06G070100v4/GLYMA_06G169100v4/GLYMA_06G309300v4/GLYMA_07G031100v4/GLYMA_07G032700v4/GLYMA_07G129900v4/GLYMA_08G028800v4/GLYMA_08G076400v4/GLYMA_08G209800v4/GLYMA_09G176132v4/GLY…	gmx:100797904/gmx:100786241/gmx:100777014/gmx:100797552/gmx:100808027/gmx:100805391/gmx:100791261/gmx:100810871/gmx:100795639/gmx:100811642/gmx:100786332/gmx:100820554/gmx:100799769/gmx:100816313/gmx:100804928/gmx:100794849/gmx:100816153/gmx:100500260/gmx:100787294/gmx:100792053/gmx:100782153/gmx:100808891/gmx:100798304/gmx:100799515/gmx:100802199/gmx:100781212/gmx:100784434/gmx:100788698/gmx:100…	37
gmx00130	Ubiquinone and other terpenoid-quinone biosynthesis	22/1233	116/10881	0.0102925353893984	0.06362658240719	gene-GLYMA_01G134600v4/gene-GLYMA_02G002000v4/gene-GLYMA_02G168000v4/gene-GLYMA_03G033100v4/gene-GLYMA_03G070600v4/gene-GLYMA_04G194200v4/gene-GLYMA_06G235900v4/gene-GLYMA_08G070600v4/gene-GLYMA_09G103500v4/gene-GLYMA_09G211102v4/gene-GLYMA_10G070100v4/gene-GLYMA_10G070200v4/gene-GLYMA_10G295300v4/gene-GLYMA_11G120200v4/gene-GLYMA_12G014300v4/gene-GLYMA_12G141900v4/gene-GLYMA_12G161400v4/gene-GLY…	GLYMA_01G134600v4/GLYMA_02G002000v4/GLYMA_02G168000v4/GLYMA_03G033100v4/GLYMA_03G070600v4/GLYMA_04G194200v4/GLYMA_06G235900v4/GLYMA_08G070600v4/GLYMA_09G103500v4/GLYMA_09G211102v4/GLYMA_10G070100v4/GLYMA_10G070200v4/GLYMA_10G295300v4/GLYMA_11G120200v4/GLYMA_12G014300v4/GLYMA_12G141900v4/GLYMA_12G161400v4/GLYMA_13G042800v4/GLYMA_13G152746v4/GLYMA_13G249600v4/GLYMA_14G030400v4/GLYMA_20G245100v4	gmx:100777517/gmx:100788766/gmx:732619/gmx:100809827/gmx:100799025/gmx:100777435/gmx:100785132/gmx:100791902/gmx:106794098/gmx:100804808/gmx:100777408/gmx:100777935/gmx:100301896/gmx:100803804/gmx:732543/gmx:100793045/gmx:100783867/gmx:100790629/gmx:100787246/gmx:100500685/gmx:100101901/gmx:100812378	22
gmx00603	Glycosphingolipid biosynthesis - globo and isoglobo series	6/1233	19/10881	0.0154425944668093	0.0912895350790475	gene-GLYMA_01G114900v4/gene-GLYMA_06G144100v4/gene-GLYMA_08G161900v4/gene-GLYMA_09G160400v4/gene-GLYMA_13G241600v4/gene-GLYMA_18G215700v4	GLYMA_01G114900v4/GLYMA_06G144100v4/GLYMA_08G161900v4/GLYMA_09G160400v4/GLYMA_13G241600v4/GLYMA_18G215700v4	gmx:100781975/gmx:100784072/gmx:100786953/gmx:547845/gmx:100789203/gmx:100812330	6
gmx00650	Butanoate metabolism	11/1233	48/10881	0.0164381282925399	0.0912895350790475	gene-GLYMA_02G277900v4/gene-GLYMA_04G196100v4/gene-GLYMA_05G136100v4/gene-GLYMA_06G169700v4/gene-GLYMA_06G254700v4/gene-GLYMA_07G268550v4/gene-GLYMA_08G091301v4/gene-GLYMA_08G091400v4/gene-GLYMA_08G091500v4/gene-GLYMA_14G211100v4/gene-GLYMA_16G218500v4	GLYMA_02G277900v4/GLYMA_04G196100v4/GLYMA_05G136100v4/GLYMA_06G169700v4/GLYMA_06G254700v4/GLYMA_07G268550v4/GLYMA_08G091301v4/GLYMA_08G091400v4/GLYMA_08G091500v4/GLYMA_14G211100v4/GLYMA_16G218500v4	gmx:100817457/gmx:100798203/gmx:100812201/gmx:100798203/gmx:100170753/gmx:100500596/gmx:100812201/gmx:100781791/gmx:100782330/gmx:100791696/gmx:100783047	11
gmx00350	Tyrosine metabolism	18/1233	94/10881	0.0173823809363155	0.0912895350790475	gene-GLYMA_01G142800v4/gene-GLYMA_02G274000v4/gene-GLYMA_06G234200v4/gene-GLYMA_06G235900v4/gene-GLYMA_06G270400v4/gene-GLYMA_10G248700v4/gene-GLYMA_12G015500v4/gene-GLYMA_13G100900v4/gene-GLYMA_13G183000v4/gene-GLYMA_13G183500v4/gene-GLYMA_13G242300v4/gene-GLYMA_14G030400v4/gene-GLYMA_15G071000v4/gene-GLYMA_15G071200v4/gene-GLYMA_18G200300v4/gene-GLYMA_18G225100v4/gene-GLYMA_20G145100v4/gene-GLY…	GLYMA_01G142800v4/GLYMA_02G274000v4/GLYMA_06G234200v4/GLYMA_06G235900v4/GLYMA_06G270400v4/GLYMA_10G248700v4/GLYMA_12G015500v4/GLYMA_13G100900v4/GLYMA_13G183000v4/GLYMA_13G183500v4/GLYMA_13G242300v4/GLYMA_14G030400v4/GLYMA_15G071000v4/GLYMA_15G071200v4/GLYMA_18G200300v4/GLYMA_18G225100v4/GLYMA_20G145100v4/GLYMA_20G145400v4	gmx:100796296/gmx:100788053/gmx:100779961/gmx:100785132/gmx:100792012/gmx:100781472/gmx:100500201/gmx:100306650/gmx:100801369/gmx:100801369/gmx:100789730/gmx:100101901/gmx:100803171/gmx:100803171/gmx:100815166/gmx:100785410/gmx:100799555/gmx:100802589	18
gmx00943	Isoflavonoid biosynthesis	13/1233	61/10881	0.0174524111180532	0.0912895350790475	gene-GLYMA_01G211800v4/gene-GLYMA_03G143700v4/gene-GLYMA_09G049300v4/gene-GLYMA_09G094600v4/gene-GLYMA_10G176500v4/gene-GLYMA_10G250300v4/gene-GLYMA_11G051800v4/gene-GLYMA_11G070600v4/gene-GLYMA_13G173401v4/gene-GLYMA_13G173500v4/gene-GLYMA_16G175500v4/gene-GLYMA_16G175900v4/gene-GLYMA_19G151100v4	GLYMA_01G211800v4/GLYMA_03G143700v4/GLYMA_09G049300v4/GLYMA_09G094600v4/GLYMA_10G176500v4/GLYMA_10G250300v4/GLYMA_11G051800v4/GLYMA_11G070600v4/GLYMA_13G173401v4/GLYMA_13G173500v4/GLYMA_16G175500v4/GLYMA_16G175900v4/GLYMA_19G151100v4	gmx:100778149/gmx:100776878/gmx:100812102/gmx:100800912/gmx:100818724/gmx:100785409/gmx:100804509/gmx:100781863/gmx:606705/gmx:606705/gmx:100776806/gmx:100777343/gmx:100817155	13
gmx00100	Steroid biosynthesis	13/1233	62/10881	0.0198654820314044	0.100063168750778	gene-GLYMA_02G267100v4/gene-GLYMA_03G130900v4/gene-GLYMA_04G194500v4/gene-GLYMA_06G171500v4/gene-GLYMA_09G186700v4/gene-GLYMA_10G065702v4/gene-GLYMA_11G103500v4/gene-GLYMA_11G126300v4/gene-GLYMA_12G028300v4/gene-GLYMA_12G050900v4/gene-GLYMA_14G050400v4/gene-GLYMA_15G095000v4/gene-GLYMA_19G132900v4	GLYMA_02G267100v4/GLYMA_03G130900v4/GLYMA_04G194500v4/GLYMA_06G171500v4/GLYMA_09G186700v4/GLYMA_10G065702v4/GLYMA_11G103500v4/GLYMA_11G126300v4/GLYMA_12G028300v4/GLYMA_12G050900v4/GLYMA_14G050400v4/GLYMA_15G095000v4/GLYMA_19G132900v4	gmx:100797741/gmx:100791261/gmx:100777966/gmx:100780309/gmx:100783250/gmx:102659420/gmx:100791799/gmx:100814147/gmx:100814521/gmx:100794808/gmx:100799092/gmx:100808148/gmx:100816093	13
gmx00920	Sulfur metabolism	13/1233	64/10881	0.025429884904129	0.123516583820055	gene-GLYMA_01G160000v4/gene-GLYMA_05G151300v4/gene-GLYMA_06G249500v4/gene-GLYMA_07G261500v4/gene-GLYMA_11G047900v4/gene-GLYMA_11G084100v4/gene-GLYMA_11G254300v4/gene-GLYMA_13G051000v4/gene-GLYMA_13G185200v4/gene-GLYMA_15G068800v4/gene-GLYMA_16G118800v4/gene-GLYMA_19G242300v4/gene-GLYMA_20G229000v4	GLYMA_01G160000v4/GLYMA_05G151300v4/GLYMA_06G249500v4/GLYMA_07G261500v4/GLYMA_11G047900v4/GLYMA_11G084100v4/GLYMA_11G254300v4/GLYMA_13G051000v4/GLYMA_13G185200v4/GLYMA_15G068800v4/GLYMA_16G118800v4/GLYMA_19G242300v4/GLYMA_20G229000v4	gmx:100796461/gmx:100813286/gmx:100814009/gmx:100819536/gmx:100786331/gmx:100775449/gmx:100788278/gmx:100805275/gmx:100796061/gmx:100776247/gmx:100812677/gmx:100794958/gmx:100818242	13
gmx00950	Isoquinoline alkaloid biosynthesis	11/1233	52/10881	0.0289532407243945	0.131254691283922	gene-GLYMA_06G235900v4/gene-GLYMA_06G270400v4/gene-GLYMA_10G248700v4/gene-GLYMA_13G183000v4/gene-GLYMA_13G183500v4/gene-GLYMA_13G242300v4/gene-GLYMA_15G071000v4/gene-GLYMA_15G071200v4/gene-GLYMA_18G225100v4/gene-GLYMA_20G145100v4/gene-GLYMA_20G145400v4	GLYMA_06G235900v4/GLYMA_06G270400v4/GLYMA_10G248700v4/GLYMA_13G183000v4/GLYMA_13G183500v4/GLYMA_13G242300v4/GLYMA_15G071000v4/GLYMA_15G071200v4/GLYMA_18G225100v4/GLYMA_20G145100v4/GLYMA_20G145400v4	gmx:100785132/gmx:100792012/gmx:100781472/gmx:100801369/gmx:100801369/gmx:100789730/gmx:100803171/gmx:100803171/gmx:100785410/gmx:100799555/gmx:100802589	11
gmx05100	Bacterial invasion of epithelial cells	11/1233	52/10881	0.0289532407243945	0.131254691283922	gene-GLYMA_04G023300v4/gene-GLYMA_05G035200v4/gene-GLYMA_07G084200v4/gene-GLYMA_07G203100v4/gene-GLYMA_09G192700v4/gene-GLYMA_10G136400v4/gene-GLYMA_10G216300v4/gene-GLYMA_12G120600v4/gene-GLYMA_12G208000v4/gene-GLYMA_13G172600v4/gene-GLYMA_13G293100v4	GLYMA_04G023300v4/GLYMA_05G035200v4/GLYMA_07G084200v4/GLYMA_07G203100v4/GLYMA_09G192700v4/GLYMA_10G136400v4/GLYMA_10G216300v4/GLYMA_12G120600v4/GLYMA_12G208000v4/GLYMA_13G172600v4/GLYMA_13G293100v4	gmx:100499696/gmx:100791566/gmx:100790459/gmx:100799091/gmx:100803222/gmx:100817997/gmx:100789138/gmx:100782967/gmx:100794287/gmx:100805460/gmx:100816833	11
gmx00906	Carotenoid biosynthesis	14/1233	74/10881	0.0365830426318813	0.160493348320512	gene-GLYMA_01G154900v4/gene-GLYMA_02G104300v4/gene-GLYMA_02G104500v4/gene-GLYMA_02G143300v4/gene-GLYMA_02G240200v4/gene-GLYMA_03G158000v4/gene-GLYMA_07G215500v4/gene-GLYMA_09G132200v4/gene-GLYMA_11G055700v4/gene-GLYMA_11G151400v4/gene-GLYMA_14G209700v4/gene-GLYMA_18G000600v4/gene-GLYMA_18G111900v4/gene-GLYMA_19G251000v4	GLYMA_01G154900v4/GLYMA_02G104300v4/GLYMA_02G104500v4/GLYMA_02G143300v4/GLYMA_02G240200v4/GLYMA_03G158000v4/GLYMA_07G215500v4/GLYMA_09G132200v4/GLYMA_11G055700v4/GLYMA_11G151400v4/GLYMA_14G209700v4/GLYMA_18G000600v4/GLYMA_18G111900v4/GLYMA_19G251000v4	gmx:100777875/gmx:100815146/gmx:100778086/gmx:100782912/gmx:100780932/gmx:100813404/gmx:100811700/gmx:100813368/gmx:100820171/gmx:100786658/gmx:100780932/gmx:100776690/gmx:100776503/gmx:100778118	14
gmx00410	beta-Alanine metabolism	18/1233	107/10881	0.0554089021752253	0.231337638591382	gene-GLYMA_05G136100v4/gene-GLYMA_05G180100v4/gene-GLYMA_06G114300v4/gene-GLYMA_08G091301v4/gene-GLYMA_08G091400v4/gene-GLYMA_08G091500v4/gene-GLYMA_09G025100v4/gene-GLYMA_10G090700v4/gene-GLYMA_10G248700v4/gene-GLYMA_13G170600v4/gene-GLYMA_14G209400v4/gene-GLYMA_14G211100v4/gene-GLYMA_15G058900v4/gene-GLYMA_15G169600v4/gene-GLYMA_16G218500v4/gene-GLYMA_18G116300v4/gene-GLYMA_20G145100v4/gene-GLY…	GLYMA_05G136100v4/GLYMA_05G180100v4/GLYMA_06G114300v4/GLYMA_08G091301v4/GLYMA_08G091400v4/GLYMA_08G091500v4/GLYMA_09G025100v4/GLYMA_10G090700v4/GLYMA_10G248700v4/GLYMA_13G170600v4/GLYMA_14G209400v4/GLYMA_14G211100v4/GLYMA_15G058900v4/GLYMA_15G169600v4/GLYMA_16G218500v4/GLYMA_18G116300v4/GLYMA_20G145100v4/GLYMA_20G145400v4	gmx:100812201/gmx:100799226/gmx:100783726/gmx:100812201/gmx:100781791/gmx:100782330/gmx:100798272/gmx:100805182/gmx:100781472/gmx:100798892/gmx:100806878/gmx:100791696/gmx:100783569/gmx:100783032/gmx:100783047/gmx:100785056/gmx:100799555/gmx:100802589	18
gmx00905	Brassinosteroid biosynthesis	6/1233	25/10881	0.0561333975993794	0.231337638591382	gene-GLYMA_02G051600v4/gene-GLYMA_02G057500v4/gene-GLYMA_05G010200v4/gene-GLYMA_06G215200v4/gene-GLYMA_07G144400v4/gene-GLYMA_17G118100v4	GLYMA_02G051600v4/GLYMA_02G057500v4/GLYMA_05G010200v4/GLYMA_06G215200v4/GLYMA_07G144400v4/GLYMA_17G118100v4	gmx:100812489/gmx:100800210/gmx:100775843/gmx:100786200/gmx:100797871/gmx:100780027	6
gmx00052	Galactose metabolism	19/1233	116/10881	0.0626806671093483	0.243559163624896	gene-GLYMA_01G007300v4/gene-GLYMA_01G211000v4/gene-GLYMA_03G137900v4/gene-GLYMA_05G040300v4/gene-GLYMA_05G056300v4/gene-GLYMA_06G144100v4/gene-GLYMA_07G126400v4/gene-GLYMA_09G160400v4/gene-GLYMA_09G231500v4/gene-GLYMA_12G005100v4/gene-GLYMA_13G349300v4/gene-GLYMA_15G024600v4/gene-GLYMA_15G133700v4/gene-GLYMA_17G257800v4/gene-GLYMA_18G215700v4/gene-GLYMA_19G020700v4/gene-GLYMA_19G217700v4/gene-GLY…	GLYMA_01G007300v4/GLYMA_01G211000v4/GLYMA_03G137900v4/GLYMA_05G040300v4/GLYMA_05G056300v4/GLYMA_06G144100v4/GLYMA_07G126400v4/GLYMA_09G160400v4/GLYMA_09G231500v4/GLYMA_12G005100v4/GLYMA_13G349300v4/GLYMA_15G024600v4/GLYMA_15G133700v4/GLYMA_17G257800v4/GLYMA_18G215700v4/GLYMA_19G020700v4/GLYMA_19G217700v4/GLYMA_19G219100v4/GLYMA_20G094500v4	gmx:100783774/gmx:100798772/gmx:100807861/gmx:100798883/gmx:100788844/gmx:100784072/gmx:100776597/gmx:547845/gmx:100814788/gmx:100810057/gmx:100783003/gmx:100776791/gmx:100777498/gmx:100817266/gmx:100812330/gmx:100803092/gmx:100815922/gmx:100819991/gmx:100804007	19
gmx04148	Efferocytosis	19/1233	116/10881	0.0626806671093483	0.243559163624896	gene-GLYMA_02G267100v4/gene-GLYMA_04G023300v4/gene-GLYMA_04G129200v4/gene-GLYMA_05G035200v4/gene-GLYMA_06G020300v4/gene-GLYMA_06G315100v4/gene-GLYMA_07G084200v4/gene-GLYMA_07G203100v4/gene-GLYMA_08G058400v4/gene-GLYMA_08G228800v4/gene-GLYMA_09G192700v4/gene-GLYMA_10G147600v4/gene-GLYMA_12G120600v4/gene-GLYMA_12G208000v4/gene-GLYMA_13G172600v4/gene-GLYMA_13G293100v4/gene-GLYMA_14G050400v4/gene-GLY…	GLYMA_02G267100v4/GLYMA_04G023300v4/GLYMA_04G129200v4/GLYMA_05G035200v4/GLYMA_06G020300v4/GLYMA_06G315100v4/GLYMA_07G084200v4/GLYMA_07G203100v4/GLYMA_08G058400v4/GLYMA_08G228800v4/GLYMA_09G192700v4/GLYMA_10G147600v4/GLYMA_12G120600v4/GLYMA_12G208000v4/GLYMA_13G172600v4/GLYMA_13G293100v4/GLYMA_14G050400v4/GLYMA_15G212400v4/GLYMA_20G098400v4	gmx:100797741/gmx:100499696/gmx:100813982/gmx:100791566/gmx:547682/gmx:100813836/gmx:100790459/gmx:100799091/gmx:100798935/gmx:100791888/gmx:100803222/gmx:100037475/gmx:100782967/gmx:100794287/gmx:100805460/gmx:100816833/gmx:100799092/gmx:100791515/gmx:100811997	19
gmx00902	Monoterpenoid biosynthesis	5/1233	20/10881	0.0676132860412643	0.255427969489221	gene-GLYMA_01G020900v4/gene-GLYMA_03G014500v4/gene-GLYMA_07G073800v4/gene-GLYMA_07G074100v4/gene-GLYMA_09G262800v4	GLYMA_01G020900v4/GLYMA_03G014500v4/GLYMA_07G073800v4/GLYMA_07G074100v4/GLYMA_09G262800v4	gmx:100809071/gmx:100806995/gmx:100804943/gmx:111064653/gmx:111064653	5
gmx00562	Inositol phosphate metabolism	22/1233	141/10881	0.074317477042336	0.2731669426421	gene-GLYMA_01G005100v4/gene-GLYMA_01G200466v4/gene-GLYMA_02G257000v4/gene-GLYMA_03G092800v4/gene-GLYMA_04G196700v4/gene-GLYMA_04G206100v4/gene-GLYMA_05G180600v4/gene-GLYMA_05G197200v4/gene-GLYMA_05G224500v4/gene-GLYMA_06G009800v4/gene-GLYMA_06G089800v4/gene-GLYMA_06G159500v4/gene-GLYMA_06G169100v4/gene-GLYMA_07G043900v4/gene-GLYMA_07G107000v4/gene-GLYMA_08G004600v4/gene-GLYMA_08G241500v4/gene-GLY…	GLYMA_01G005100v4/GLYMA_01G200466v4/GLYMA_02G257000v4/GLYMA_03G092800v4/GLYMA_04G196700v4/GLYMA_04G206100v4/GLYMA_05G180600v4/GLYMA_05G197200v4/GLYMA_05G224500v4/GLYMA_06G009800v4/GLYMA_06G089800v4/GLYMA_06G159500v4/GLYMA_06G169100v4/GLYMA_07G043900v4/GLYMA_07G107000v4/GLYMA_08G004600v4/GLYMA_08G241500v4/GLYMA_10G059500v4/GLYMA_11G041600v4/GLYMA_15G058900v4/GLYMA_16G013500v4/GLYMA_19G092000v4	gmx:100794523/gmx:100785439/gmx:100776483/gmx:100805391/gmx:100786332/gmx:100808235/gmx:100800820/gmx:100789188/gmx:100788665/gmx:100527811/gmx:100127409/gmx:100780680/gmx:100816313/gmx:100796788/gmx:100798039/gmx:100789427/gmx:100809938/gmx:100798459/gmx:100785439/gmx:100783569/gmx:100777340/gmx:100789427	22
gmx00900	Terpenoid backbone biosynthesis	17/1233	104/10881	0.0763690136292786	0.273320680357418	gene-GLYMA_07G268550v4/gene-GLYMA_11G021400v4/gene-GLYMA_12G173200v4/gene-GLYMA_13G213500v4/gene-GLYMA_13G262200v4/gene-GLYMA_13G304700v4/gene-GLYMA_13G326400v4/gene-GLYMA_14G023000v4/gene-GLYMA_14G045900v4/gene-GLYMA_15G099300v4/gene-GLYMA_15G243100v4/gene-GLYMA_16G089000v4/gene-GLYMA_17G021800v4/gene-GLYMA_17G066500v4/gene-GLYMA_17G100700v4/gene-GLYMA_18G242300v4/gene-GLYMA_20G046800v4	GLYMA_07G268550v4/GLYMA_11G021400v4/GLYMA_12G173200v4/GLYMA_13G213500v4/GLYMA_13G262200v4/GLYMA_13G304700v4/GLYMA_13G326400v4/GLYMA_14G023000v4/GLYMA_14G045900v4/GLYMA_15G099300v4/GLYMA_15G243100v4/GLYMA_16G089000v4/GLYMA_17G021800v4/GLYMA_17G066500v4/GLYMA_17G100700v4/GLYMA_18G242300v4/GLYMA_20G046800v4	gmx:100500596/gmx:100306378/gmx:100819481/gmx:100776569/gmx:100783538/gmx:100786684/gmx:100801743/gmx:100170743/gmx:100777317/gmx:100819373/gmx:100805842/gmx:100805316/gmx:100789279/gmx:100786607/gmx:100814603/gmx:100789313/gmx:100812541	17
gmx00040	Pentose and glucuronate interconversions	30/1233	207/10881	0.0934518872635066	0.322499402272494	gene-GLYMA_01G006800v4/gene-GLYMA_01G102600v4/gene-GLYMA_01G137700v4/gene-GLYMA_02G016500v4/gene-GLYMA_03G029100v4/gene-GLYMA_03G066800v4/gene-GLYMA_03G185400v4/gene-GLYMA_03G215800v4/gene-GLYMA_04G191100v4/gene-GLYMA_05G114000v4/gene-GLYMA_05G226000v4/gene-GLYMA_07G125100v4/gene-GLYMA_08G033000v4/gene-GLYMA_10G017100v4/gene-GLYMA_10G046100v4/gene-GLYMA_10G125000v4/gene-GLYMA_10G150600v4/gene-GLY…	GLYMA_01G006800v4/GLYMA_01G102600v4/GLYMA_01G137700v4/GLYMA_02G016500v4/GLYMA_03G029100v4/GLYMA_03G066800v4/GLYMA_03G185400v4/GLYMA_03G215800v4/GLYMA_04G191100v4/GLYMA_05G114000v4/GLYMA_05G226000v4/GLYMA_07G125100v4/GLYMA_08G033000v4/GLYMA_10G017100v4/GLYMA_10G046100v4/GLYMA_10G125000v4/GLYMA_10G150600v4/GLYMA_11G112600v4/GLYMA_11G244900v4/GLYMA_12G004400v4/GLYMA_12G038500v4/GLYMA_17G011200v4/GLY…	gmx:100793314/gmx:100801791/gmx:100782892/gmx:100802881/gmx:100793904/gmx:100792657/gmx:100775595/gmx:100792319/gmx:100814679/gmx:100794814/gmx:100793773/gmx:100817924/gmx:100802832/gmx:100802881/gmx:100799009/gmx:100781845/gmx:100810329/gmx:100779892/gmx:100816256/gmx:100807908/gmx:100779892/gmx:100807483/gmx:100101868/gmx:100782388/gmx:547542/gmx:100810907/gmx:100810380/gmx:100813051/gmx:100813…	30
gmx00543	Exopolysaccharide biosynthesis	3/1233	10/10881	0.0948527653742629	0.322499402272494	gene-GLYMA_01G160000v4/gene-GLYMA_11G084100v4/gene-GLYMA_16G118800v4	GLYMA_01G160000v4/GLYMA_11G084100v4/GLYMA_16G118800v4	gmx:100796461/gmx:100775449/gmx:100812677	3
gmx00073	Cutin, suberine and wax biosynthesis	11/1233	64/10881	0.103621247813632	0.343719261040342	gene-GLYMA_03G160100v4/gene-GLYMA_03G160200v4/gene-GLYMA_03G249900v4/gene-GLYMA_07G069500v4/gene-GLYMA_08G193100v4/gene-GLYMA_10G202400v4/gene-GLYMA_11G100100v4/gene-GLYMA_11G175900v4/gene-GLYMA_13G317700v4/gene-GLYMA_13G350300v4/gene-GLYMA_14G192500v4	GLYMA_03G160100v4/GLYMA_03G160200v4/GLYMA_03G249900v4/GLYMA_07G069500v4/GLYMA_08G193100v4/GLYMA_10G202400v4/GLYMA_11G100100v4/GLYMA_11G175900v4/GLYMA_13G317700v4/GLYMA_13G350300v4/GLYMA_14G192500v4	gmx:100817669/gmx:100818199/gmx:100813066/gmx:100779986/gmx:100779461/gmx:100793522/gmx:100809503/gmx:100787559/gmx:100789566/gmx:100784433/gmx:100788343	11
gmx00030	Pentose phosphate pathway	18/1233	117/10881	0.109646751202645	0.355046622941899	gene-GLYMA_05G199800v4/gene-GLYMA_07G126400v4/gene-GLYMA_07G142700v4/gene-GLYMA_07G182300v4/gene-GLYMA_08G067500v4/gene-GLYMA_08G182300v4/gene-GLYMA_08G289900v4/gene-GLYMA_09G007900v4/gene-GLYMA_10G066700v4/gene-GLYMA_10G293500v4/gene-GLYMA_11G111400v4/gene-GLYMA_12G037400v4/gene-GLYMA_13G151800v4/gene-GLYMA_15G050101v4/gene-GLYMA_16G168000v4/gene-GLYMA_18G134600v4/gene-GLYMA_18G193600v4/gene-GLY…	GLYMA_05G199800v4/GLYMA_07G126400v4/GLYMA_07G142700v4/GLYMA_07G182300v4/GLYMA_08G067500v4/GLYMA_08G182300v4/GLYMA_08G289900v4/GLYMA_09G007900v4/GLYMA_10G066700v4/GLYMA_10G293500v4/GLYMA_11G111400v4/GLYMA_12G037400v4/GLYMA_13G151800v4/GLYMA_15G050101v4/GLYMA_16G168000v4/GLYMA_18G134600v4/GLYMA_18G193600v4/GLYMA_20G243500v4	gmx:100811673/gmx:100776597/gmx:547809/gmx:100793620/gmx:100787135/gmx:100797157/gmx:100820082/gmx:100797925/gmx:100795446/gmx:100781676/gmx:100818383/gmx:100775844/gmx:100815070/gmx:100797157/gmx:100807451/gmx:100775407/gmx:100799873/gmx:100805786	18
gmx00360	Phenylalanine metabolism	10/1233	58/10881	0.115238013533623	0.364473717222622	gene-GLYMA_03G181700v4/gene-GLYMA_06G235900v4/gene-GLYMA_06G254700v4/gene-GLYMA_10G155400v4/gene-GLYMA_10G248700v4/gene-GLYMA_13G100900v4/gene-GLYMA_14G030400v4/gene-GLYMA_20G145100v4/gene-GLYMA_20G145400v4/gene-GLYMA_20G232900v4	GLYMA_03G181700v4/GLYMA_06G235900v4/GLYMA_06G254700v4/GLYMA_10G155400v4/GLYMA_10G248700v4/GLYMA_13G100900v4/GLYMA_14G030400v4/GLYMA_20G145100v4/GLYMA_20G145400v4/GLYMA_20G232900v4	gmx:100788438/gmx:100785132/gmx:100170753/gmx:100807674/gmx:100781472/gmx:100306650/gmx:100101901/gmx:100799555/gmx:100802589/gmx:100780821	10
gmx00910	Nitrogen metabolism	11/1233	66/10881	0.122143139051581	0.377533338886704	gene-GLYMA_02G035000v4/gene-GLYMA_07G212800v4/gene-GLYMA_08G286700v4/gene-GLYMA_10G059200v4/gene-GLYMA_13G323800v4/gene-GLYMA_14G213300v4/gene-GLYMA_15G102000v4/gene-GLYMA_16G153400v4/gene-GLYMA_17G161900v4/gene-GLYMA_18G138400v4/gene-GLYMA_18G141900v4	GLYMA_02G035000v4/GLYMA_07G212800v4/GLYMA_08G286700v4/GLYMA_10G059200v4/GLYMA_13G323800v4/GLYMA_14G213300v4/GLYMA_15G102000v4/GLYMA_16G153400v4/GLYMA_17G161900v4/GLYMA_18G138400v4/GLYMA_18G141900v4	gmx:100803945/gmx:100775519/gmx:100808326/gmx:100797935/gmx:547946/gmx:547798/gmx:100780873/gmx:100777869/gmx:100527923/gmx:100808326/gmx:100787888	11
gmx00908	Zeatin biosynthesis	10/1233	59/10881	0.125480367473964	0.377771269214061	gene-GLYMA_02G184200v4/gene-GLYMA_03G187000v4/gene-GLYMA_03G187700v4/gene-GLYMA_09G063900v4/gene-GLYMA_11G149100v4/gene-GLYMA_13G104600v4/gene-GLYMA_13G209101v4/gene-GLYMA_19G187100v4/gene-GLYMA_19G187500v4/gene-GLYMA_19G187600v4	GLYMA_02G184200v4/GLYMA_03G187000v4/GLYMA_03G187700v4/GLYMA_09G063900v4/GLYMA_11G149100v4/GLYMA_13G104600v4/GLYMA_13G209101v4/GLYMA_19G187100v4/GLYMA_19G187500v4/GLYMA_19G187600v4	gmx:100788235/gmx:100802029/gmx:112997714/gmx:100797928/gmx:100797430/gmx:100816815/gmx:547754/gmx:100777426/gmx:100777956/gmx:112997714	10
gmx00590	Arachidonic acid metabolism	5/1233	24/10881	0.127775576351815	0.377771269214061	gene-GLYMA_01G002400v4/gene-GLYMA_03G130900v4/gene-GLYMA_07G129900v4/gene-GLYMA_08G028800v4/gene-GLYMA_19G132900v4	GLYMA_01G002400v4/GLYMA_03G130900v4/GLYMA_07G129900v4/GLYMA_08G028800v4/GLYMA_19G132900v4	gmx:100797904/gmx:100791261/gmx:100500260/gmx:100787294/gmx:100816093	5
gmx00250	Alanine, aspartate and glutamate metabolism	17/1233	113/10881	0.136236500888315	0.390179835635905	gene-GLYMA_04G094600v4/gene-GLYMA_05G046900v4/gene-GLYMA_05G136100v4/gene-GLYMA_06G096700v4/gene-GLYMA_08G091301v4/gene-GLYMA_08G091400v4/gene-GLYMA_08G091500v4/gene-GLYMA_09G222700v4/gene-GLYMA_12G036102v4/gene-GLYMA_14G062500v4/gene-GLYMA_14G211100v4/gene-GLYMA_14G213300v4/gene-GLYMA_15G102000v4/gene-GLYMA_16G153400v4/gene-GLYMA_16G218500v4/gene-GLYMA_17G081500v4/gene-GLYMA_18G017200v4	GLYMA_04G094600v4/GLYMA_05G046900v4/GLYMA_05G136100v4/GLYMA_06G096700v4/GLYMA_08G091301v4/GLYMA_08G091400v4/GLYMA_08G091500v4/GLYMA_09G222700v4/GLYMA_12G036102v4/GLYMA_14G062500v4/GLYMA_14G211100v4/GLYMA_14G213300v4/GLYMA_15G102000v4/GLYMA_16G153400v4/GLYMA_16G218500v4/GLYMA_17G081500v4/GLYMA_18G017200v4	gmx:100796544/gmx:100816038/gmx:100812201/gmx:100780483/gmx:100812201/gmx:100781791/gmx:100782330/gmx:100791919/gmx:100801720/gmx:100801575/gmx:100791696/gmx:547798/gmx:100780873/gmx:100777869/gmx:100783047/gmx:100799400/gmx:732660	17
gmx04145	Phagosome	24/1233	168/10881	0.137710530224437	0.390179835635905	gene-GLYMA_01G109300v4/gene-GLYMA_03G074400v4/gene-GLYMA_03G124400v4/gene-GLYMA_04G023300v4/gene-GLYMA_04G023900v4/gene-GLYMA_05G035200v4/gene-GLYMA_05G157300v4/gene-GLYMA_06G024100v4/gene-GLYMA_06G223700v4/gene-GLYMA_07G084200v4/gene-GLYMA_07G203100v4/gene-GLYMA_09G192700v4/gene-GLYMA_10G147600v4/gene-GLYMA_10G255500v4/gene-GLYMA_12G120600v4/gene-GLYMA_12G208000v4/gene-GLYMA_13G172600v4/gene-GLY…	GLYMA_01G109300v4/GLYMA_03G074400v4/GLYMA_03G124400v4/GLYMA_04G023300v4/GLYMA_04G023900v4/GLYMA_05G035200v4/GLYMA_05G157300v4/GLYMA_06G024100v4/GLYMA_06G223700v4/GLYMA_07G084200v4/GLYMA_07G203100v4/GLYMA_09G192700v4/GLYMA_10G147600v4/GLYMA_10G255500v4/GLYMA_12G120600v4/GLYMA_12G208000v4/GLYMA_13G172600v4/GLYMA_13G293100v4/GLYMA_14G219300v4/GLYMA_16G013500v4/GLYMA_17G258300v4/GLYMA_19G127700v4/GLY…	gmx:100816898/gmx:100811275/gmx:547844/gmx:100499696/gmx:100781525/gmx:100791566/gmx:732582/gmx:100819883/gmx:100810430/gmx:100790459/gmx:100799091/gmx:100803222/gmx:100037475/gmx:100799688/gmx:100782967/gmx:100794287/gmx:100805460/gmx:100816833/gmx:100781043/gmx:100777340/gmx:100819408/gmx:100798849/gmx:100811997/gmx:100781185	24
gmx00860	Porphyrin metabolism	17/1233	114/10881	0.144196160343013	0.400217914421423	gene-GLYMA_02G218300v4/gene-GLYMA_03G119500v4/gene-GLYMA_04G050400v4/gene-GLYMA_05G200500v4/gene-GLYMA_06G113500v4/gene-GLYMA_06G247100v4/gene-GLYMA_07G155200v4/gene-GLYMA_08G005000v4/gene-GLYMA_08G064700v4/gene-GLYMA_08G150800v4/gene-GLYMA_09G181000v4/gene-GLYMA_10G097800v4/gene-GLYMA_10G128400v4/gene-GLYMA_13G232500v4/gene-GLYMA_17G100700v4/gene-GLYMA_18G205800v4/gene-GLYMA_19G139300v4	GLYMA_02G218300v4/GLYMA_03G119500v4/GLYMA_04G050400v4/GLYMA_05G200500v4/GLYMA_06G113500v4/GLYMA_06G247100v4/GLYMA_07G155200v4/GLYMA_08G005000v4/GLYMA_08G064700v4/GLYMA_08G150800v4/GLYMA_09G181000v4/GLYMA_10G097800v4/GLYMA_10G128400v4/GLYMA_13G232500v4/GLYMA_17G100700v4/GLYMA_18G205800v4/GLYMA_19G139300v4	gmx:100819951/gmx:100805393/gmx:100813423/gmx:100817017/gmx:100780485/gmx:100804565/gmx:547698/gmx:100780533/gmx:100777511/gmx:100810127/gmx:100820123/gmx:100806079/gmx:100791244/gmx:100784256/gmx:100814603/gmx:547824/gmx:100787735	17
gmx00670	One carbon pool by folate	13/1233	84/10881	0.15134344923724	0.406425717214801	gene-GLYMA_02G008702v4/gene-GLYMA_04G256100v4/gene-GLYMA_05G152000v4/gene-GLYMA_06G052100v4/gene-GLYMA_07G262100v4/gene-GLYMA_08G108900v4/gene-GLYMA_09G004700v4/gene-GLYMA_09G202000v4/gene-GLYMA_10G144300v4/gene-GLYMA_11G034300v4/gene-GLYMA_12G041000v4/gene-GLYMA_15G109300v4/gene-GLYMA_18G150000v4	GLYMA_02G008702v4/GLYMA_04G256100v4/GLYMA_05G152000v4/GLYMA_06G052100v4/GLYMA_07G262100v4/GLYMA_08G108900v4/GLYMA_09G004700v4/GLYMA_09G202000v4/GLYMA_10G144300v4/GLYMA_11G034300v4/GLYMA_12G041000v4/GLYMA_15G109300v4/GLYMA_18G150000v4	gmx:100794248/gmx:100782073/gmx:100786939/gmx:100814366/gmx:100778188/gmx:100305380/gmx:100800509/gmx:100779843/gmx:100778809/gmx:100780793/gmx:100788658/gmx:100800509/gmx:100499635	13
gmx00941	Flavonoid biosynthesis	17/1233	115/10881	0.15240964395555	0.406425717214801	gene-GLYMA_02G048600v4/gene-GLYMA_02G130400v4/gene-GLYMA_04G222400v4/gene-GLYMA_05G022100v4/gene-GLYMA_08G030500v4/gene-GLYMA_08G109300v4/gene-GLYMA_08G110300v4/gene-GLYMA_08G110340v4/gene-GLYMA_08G110460v4/gene-GLYMA_08G110801v4/gene-GLYMA_08G110901v4/gene-GLYMA_09G075200v4/gene-GLYMA_10G292200v4/gene-GLYMA_11G054500v4/gene-GLYMA_11G074700v4/gene-GLYMA_13G082300v4/gene-GLYMA_17G171100v4	GLYMA_02G048600v4/GLYMA_02G130400v4/GLYMA_04G222400v4/GLYMA_05G022100v4/GLYMA_08G030500v4/GLYMA_08G109300v4/GLYMA_08G110300v4/GLYMA_08G110340v4/GLYMA_08G110460v4/GLYMA_08G110801v4/GLYMA_08G110901v4/GLYMA_09G075200v4/GLYMA_10G292200v4/GLYMA_11G054500v4/GLYMA_11G074700v4/GLYMA_13G082300v4/GLYMA_17G171100v4	gmx:100780057/gmx:100788048/gmx:778027/gmx:100779588/gmx:100792717/gmx:100791524/gmx:100791524/gmx:106799718/gmx:100791524/gmx:100791524/gmx:732575/gmx:100809433/gmx:100037455/gmx:100795858/gmx:100801695/gmx:778157/gmx:100305498	17
gmx00196	Photosynthesis - antenna proteins	6/1233	37/10881	0.237031341210105	0.614656122958911	gene-GLYMA_02G309500v4/gene-GLYMA_07G047600v4/gene-GLYMA_08G074000v4/gene-GLYMA_13G282000v4/gene-GLYMA_14G003400v4/gene-GLYMA_16G205200v4	GLYMA_02G309500v4/GLYMA_07G047600v4/GLYMA_08G074000v4/GLYMA_13G282000v4/GLYMA_14G003400v4/GLYMA_16G205200v4	gmx:100808379/gmx:100784089/gmx:100783223/gmx:100790960/gmx:100784090/gmx:100789786	6
gmx00230	Purine metabolism	26/1233	198/10881	0.23953510674134	0.614656122958911	gene-GLYMA_01G002600v4/gene-GLYMA_01G210800v4/gene-GLYMA_02G018700v4/gene-GLYMA_05G046300v4/gene-GLYMA_05G056500v4/gene-GLYMA_05G066500v4/gene-GLYMA_07G039600v4/gene-GLYMA_09G222700v4/gene-GLYMA_10G048200v4/gene-GLYMA_10G121524v4/gene-GLYMA_10G184900v4/gene-GLYMA_10G187200v4/gene-GLYMA_11G047900v4/gene-GLYMA_11G085800v4/gene-GLYMA_12G036102v4/gene-GLYMA_13G051000v4/gene-GLYMA_13G240500v4/gene-GLY…	GLYMA_01G002600v4/GLYMA_01G210800v4/GLYMA_02G018700v4/GLYMA_05G046300v4/GLYMA_05G056500v4/GLYMA_05G066500v4/GLYMA_07G039600v4/GLYMA_09G222700v4/GLYMA_10G048200v4/GLYMA_10G121524v4/GLYMA_10G184900v4/GLYMA_10G187200v4/GLYMA_11G047900v4/GLYMA_11G085800v4/GLYMA_12G036102v4/GLYMA_13G051000v4/GLYMA_13G240500v4/GLYMA_14G004300v4/GLYMA_14G062500v4/GLYMA_16G008400v4/GLYMA_16G043300v4/GLYMA_17G124900v4/GLY…	gmx:100789438/gmx:100526858/gmx:547954/gmx:100790268/gmx:100790431/gmx:100800098/gmx:100789399/gmx:100791919/gmx:100779881/gmx:547453/gmx:100797579/gmx:100306226/gmx:100786331/gmx:100527302/gmx:100801720/gmx:100805275/gmx:100809727/gmx:100818821/gmx:100801575/gmx:100787301/gmx:100781628/gmx:100808714/gmx:100781644/gmx:100793831/gmx:100801176/gmx:100797579	26
gmx00450	Selenocompound metabolism	5/1233	30/10881	0.248364694707409	0.625511082966809	gene-GLYMA_13G000200v4/gene-GLYMA_13G001200v4/gene-GLYMA_13G051000v4/gene-GLYMA_17G184900v4/gene-GLYMA_19G114500v4	GLYMA_13G000200v4/GLYMA_13G001200v4/GLYMA_13G051000v4/GLYMA_17G184900v4/GLYMA_19G114500v4	gmx:100803506/gmx:100781016/gmx:100805275/gmx:100807833/gmx:100802039	5
gmx00740	Riboflavin metabolism	7/1233	46/10881	0.261607904490333	0.646885000194278	gene-GLYMA_01G002600v4/gene-GLYMA_05G138400v4/gene-GLYMA_05G175500v4/gene-GLYMA_07G071800v4/gene-GLYMA_12G210300v4/gene-GLYMA_15G055700v4/gene-GLYMA_20G102800v4	GLYMA_01G002600v4/GLYMA_05G138400v4/GLYMA_05G175500v4/GLYMA_07G071800v4/GLYMA_12G210300v4/GLYMA_15G055700v4/GLYMA_20G102800v4	gmx:100789438/gmx:100818610/gmx:100795684/gmx:100786393/gmx:100801888/gmx:100801046/gmx:100808911	7
gmx00053	Ascorbate and aldarate metabolism	16/1233	122/10881	0.305442287723539	0.740310343514383	gene-GLYMA_01G005100v4/gene-GLYMA_01G102600v4/gene-GLYMA_03G066800v4/gene-GLYMA_05G152300v4/gene-GLYMA_05G224500v4/gene-GLYMA_06G009800v4/gene-GLYMA_06G068200v4/gene-GLYMA_06G114300v4/gene-GLYMA_13G076900v4/gene-GLYMA_13G170600v4/gene-GLYMA_16G019900v4/gene-GLYMA_16G020000v4/gene-GLYMA_16G020100v4/gene-GLYMA_19G028500v4/gene-GLYMA_20G051602v4/gene-GLYMA_20G051900v4	GLYMA_01G005100v4/GLYMA_01G102600v4/GLYMA_03G066800v4/GLYMA_05G152300v4/GLYMA_05G224500v4/GLYMA_06G009800v4/GLYMA_06G068200v4/GLYMA_06G114300v4/GLYMA_13G076900v4/GLYMA_13G170600v4/GLYMA_16G019900v4/GLYMA_16G020000v4/GLYMA_16G020100v4/GLYMA_19G028500v4/GLYMA_20G051602v4/GLYMA_20G051900v4	gmx:100794523/gmx:100801791/gmx:100792657/gmx:100818071/gmx:100788665/gmx:100527811/gmx:100792735/gmx:100783726/gmx:100808812/gmx:100798892/gmx:100799814/gmx:100789425/gmx:100790483/gmx:100810907/gmx:547647/gmx:100776011	16
gmx00901	Indole alkaloid biosynthesis	2/1233	10/10881	0.315720587675252	0.740310343514383	gene-GLYMA_16G164200v4/gene-GLYMA_16G164300v4	GLYMA_16G164200v4/GLYMA_16G164300v4	gmx:547550/gmx:100816373	2
gmx00965	Betalain biosynthesis	2/1233	10/10881	0.315720587675252	0.740310343514383	gene-GLYMA_09G156900v4/gene-GLYMA_16G207700v4	GLYMA_09G156900v4/GLYMA_16G207700v4	gmx:100810694/gmx:100797161	2
gmx00270	Cysteine and methionine metabolism	30/1233	242/10881	0.327598697875736	0.745541030198542	gene-GLYMA_01G160000v4/gene-GLYMA_01G210400v4/gene-GLYMA_01G244132v4/gene-GLYMA_01G244200v4/gene-GLYMA_02G005500v4/gene-GLYMA_02G008702v4/gene-GLYMA_02G128000v4/gene-GLYMA_02G268000v4/gene-GLYMA_05G152000v4/gene-GLYMA_06G231500v4/gene-GLYMA_06G235900v4/gene-GLYMA_07G003400v4/gene-GLYMA_07G254000v4/gene-GLYMA_08G018000v4/gene-GLYMA_08G030100v4/gene-GLYMA_09G255000v4/gene-GLYMA_10G144300v4/gene-GLY…	GLYMA_01G160000v4/GLYMA_01G210400v4/GLYMA_01G244132v4/GLYMA_01G244200v4/GLYMA_02G005500v4/GLYMA_02G008702v4/GLYMA_02G128000v4/GLYMA_02G268000v4/GLYMA_05G152000v4/GLYMA_06G231500v4/GLYMA_06G235900v4/GLYMA_07G003400v4/GLYMA_07G254000v4/GLYMA_08G018000v4/GLYMA_08G030100v4/GLYMA_09G255000v4/GLYMA_10G144300v4/GLYMA_11G045600v4/GLYMA_11G084100v4/GLYMA_13G001200v4/GLYMA_13G048133v4/GLYMA_14G048900v4/GLY…	gmx:100796461/gmx:100818856/gmx:100818359/gmx:100818359/gmx:547963/gmx:100794248/gmx:547981/gmx:100814810/gmx:100786939/gmx:100777296/gmx:100785132/gmx:100793819/gmx:100776059/gmx:100037458/gmx:100778925/gmx:100500423/gmx:100778809/gmx:100793912/gmx:100775449/gmx:100781016/gmx:100812202/gmx:100819184/gmx:100803204/gmx:100812677/gmx:100789627/gmx:100807833/gmx:100802039/gmx:100784737/gmx:100794958…	30
gmx00790	Folate biosynthesis	9/1233	66/10881	0.330254174119512	0.745541030198542	gene-GLYMA_02G251400v4/gene-GLYMA_03G085500v4/gene-GLYMA_05G175500v4/gene-GLYMA_12G041000v4/gene-GLYMA_15G055700v4/gene-GLYMA_15G268400v4/gene-GLYMA_16G034300v4/gene-GLYMA_18G158900v4/gene-GLYMA_20G179400v4	GLYMA_02G251400v4/GLYMA_03G085500v4/GLYMA_05G175500v4/GLYMA_12G041000v4/GLYMA_15G055700v4/GLYMA_15G268400v4/GLYMA_16G034300v4/GLYMA_18G158900v4/GLYMA_20G179400v4	gmx:100811054/gmx:100792313/gmx:100795684/gmx:100788658/gmx:100801046/gmx:100776612/gmx:100500602/gmx:100783814/gmx:100817174	9
gmx03450	Non-homologous end-joining	3/1233	18/10881	0.334397079721405	0.745541030198542	gene-GLYMA_01G142851v4/gene-GLYMA_09G060132v4/gene-GLYMA_20G205600v4	GLYMA_01G142851v4/GLYMA_09G060132v4/GLYMA_20G205600v4	gmx:100781545/gmx:100816002/gmx:100798519	3
gmx00561	Glycerolipid metabolism	22/1233	177/10881	0.355296406887876	0.776805637744976	gene-GLYMA_01G102600v4/gene-GLYMA_02G010600v4/gene-GLYMA_02G249300v4/gene-GLYMA_03G066800v4/gene-GLYMA_03G130900v4/gene-GLYMA_03G202100v4/gene-GLYMA_03G221100v4/gene-GLYMA_06G114300v4/gene-GLYMA_06G144100v4/gene-GLYMA_07G106400v4/gene-GLYMA_09G160400v4/gene-GLYMA_09G195400v4/gene-GLYMA_10G046400v4/gene-GLYMA_13G170600v4/gene-GLYMA_14G067200v4/gene-GLYMA_14G077500v4/gene-GLYMA_14G104100v4/gene-GLY…	GLYMA_01G102600v4/GLYMA_02G010600v4/GLYMA_02G249300v4/GLYMA_03G066800v4/GLYMA_03G130900v4/GLYMA_03G202100v4/GLYMA_03G221100v4/GLYMA_06G114300v4/GLYMA_06G144100v4/GLYMA_07G106400v4/GLYMA_09G160400v4/GLYMA_09G195400v4/GLYMA_10G046400v4/GLYMA_13G170600v4/GLYMA_14G067200v4/GLYMA_14G077500v4/GLYMA_14G104100v4/GLYMA_17G041600v4/GLYMA_17G077200v4/GLYMA_18G215700v4/GLYMA_19G132900v4/GLYMA_19G200000v4	gmx:100801791/gmx:100777014/gmx:100808027/gmx:100792657/gmx:100791261/gmx:100796354/gmx:100795639/gmx:100783726/gmx:100784072/gmx:100795396/gmx:547845/gmx:100809628/gmx:100798304/gmx:100798892/gmx:100788698/gmx:100808657/gmx:547469/gmx:100527582/gmx:100794891/gmx:100812330/gmx:100816093/gmx:548059	22
gmx00520	Amino sugar and nucleotide sugar metabolism	34/1233	280/10881	0.35984378807304	0.776805637744976	gene-GLYMA_01G007300v4/gene-GLYMA_01G167500v4/gene-GLYMA_02G304500v4/gene-GLYMA_03G217500v4/gene-GLYMA_04G011900v4/gene-GLYMA_04G030300v4/gene-GLYMA_04G178400v4/gene-GLYMA_05G132100v4/gene-GLYMA_05G152300v4/gene-GLYMA_06G030400v4/gene-GLYMA_06G186400v4/gene-GLYMA_08G074700v4/gene-GLYMA_08G161900v4/gene-GLYMA_08G180900v4/gene-GLYMA_09G280100v4/gene-GLYMA_10G227700v4/gene-GLYMA_10G240800v4/gene-GLY…	GLYMA_01G007300v4/GLYMA_01G167500v4/GLYMA_02G304500v4/GLYMA_03G217500v4/GLYMA_04G011900v4/GLYMA_04G030300v4/GLYMA_04G178400v4/GLYMA_05G132100v4/GLYMA_05G152300v4/GLYMA_06G030400v4/GLYMA_06G186400v4/GLYMA_08G074700v4/GLYMA_08G161900v4/GLYMA_08G180900v4/GLYMA_09G280100v4/GLYMA_10G227700v4/GLYMA_10G240800v4/GLYMA_11G116600v4/GLYMA_11G124500v4/GLYMA_11G127200v4/GLYMA_11G190200v4/GLYMA_13G334500v4/GLY…	gmx:100783774/gmx:100777692/gmx:100790187/gmx:100797597/gmx:100796717/gmx:100793757/gmx:100780801/gmx:100798881/gmx:100818071/gmx:100789920/gmx:100817201/gmx:100786744/gmx:100786953/gmx:100792948/gmx:100776301/gmx:100818728/gmx:100816740/gmx:100790220/gmx:100527091/gmx:100780082/gmx:100811095/gmx:100782830/gmx:100799431/gmx:100787511/gmx:100790835/gmx:100798939/gmx:100785885/gmx:100804105/gmx:100…	34
gmx04070	Phosphatidylinositol signaling system	17/1233	137/10881	0.383545133833439	0.815033409396058	gene-GLYMA_02G257000v4/gene-GLYMA_04G206100v4/gene-GLYMA_05G197200v4/gene-GLYMA_06G009800v4/gene-GLYMA_06G089800v4/gene-GLYMA_06G159500v4/gene-GLYMA_07G107000v4/gene-GLYMA_08G004600v4/gene-GLYMA_08G241500v4/gene-GLYMA_09G236800v4/gene-GLYMA_16G013500v4/gene-GLYMA_17G034900v4/gene-GLYMA_17G077200v4/gene-GLYMA_18G260700v4/gene-GLYMA_19G092000v4/gene-GLYMA_19G160100v4/gene-GLYMA_20G034200v4	GLYMA_02G257000v4/GLYMA_04G206100v4/GLYMA_05G197200v4/GLYMA_06G009800v4/GLYMA_06G089800v4/GLYMA_06G159500v4/GLYMA_07G107000v4/GLYMA_08G004600v4/GLYMA_08G241500v4/GLYMA_09G236800v4/GLYMA_16G013500v4/GLYMA_17G034900v4/GLYMA_17G077200v4/GLYMA_18G260700v4/GLYMA_19G092000v4/GLYMA_19G160100v4/GLYMA_20G034200v4	gmx:100776483/gmx:100808235/gmx:100789188/gmx:100527811/gmx:100127409/gmx:100780680/gmx:100798039/gmx:100789427/gmx:100809938/gmx:100791756/gmx:100777340/gmx:100527230/gmx:100794891/gmx:100791253/gmx:100789427/gmx:100795656/gmx:100526868	17
gmx00261	Monobactam biosynthesis	3/1233	20/10881	0.399160094763161	0.822342245183202	gene-GLYMA_13G048133v4/gene-GLYMA_13G051000v4/gene-GLYMA_16G049300v4	GLYMA_13G048133v4/GLYMA_13G051000v4/GLYMA_16G049300v4	gmx:100812202/gmx:100805275/gmx:100803204	3
gmx00480	Glutathione metabolism	23/1233	190/10881	0.400862312357418	0.822342245183202	gene-GLYMA_01G219400v4/gene-GLYMA_02G187200v4/gene-GLYMA_03G073702v4/gene-GLYMA_03G176300v4/gene-GLYMA_06G020300v4/gene-GLYMA_06G068200v4/gene-GLYMA_07G139600v4/gene-GLYMA_07G139700v4/gene-GLYMA_07G139800v4/gene-GLYMA_07G140000v4/gene-GLYMA_07G140200v4/gene-GLYMA_07G140400v4/gene-GLYMA_08G174900v4/gene-GLYMA_08G175200v4/gene-GLYMA_13G129000v4/gene-GLYMA_14G101300v4/gene-GLYMA_15G251500v4/gene-GLY…	GLYMA_01G219400v4/GLYMA_02G187200v4/GLYMA_03G073702v4/GLYMA_03G176300v4/GLYMA_06G020300v4/GLYMA_06G068200v4/GLYMA_07G139600v4/GLYMA_07G139700v4/GLYMA_07G139800v4/GLYMA_07G140000v4/GLYMA_07G140200v4/GLYMA_07G140400v4/GLYMA_08G174900v4/GLYMA_08G175200v4/GLYMA_13G129000v4/GLYMA_14G101300v4/GLYMA_15G251500v4/GLYMA_15G251900v4/GLYMA_15G252000v4/GLYMA_15G252200v4/GLYMA_18G190200v4/GLYMA_18G190300v4/GLY…	gmx:100306570/gmx:547587/gmx:547582/gmx:100816962/gmx:547682/gmx:100792735/gmx:100806714/gmx:100527851/gmx:100807613/gmx:547578/gmx:100306196/gmx:547579/gmx:100500477/gmx:547580/gmx:100500361/gmx:100305775/gmx:547936/gmx:548030/gmx:106796199/gmx:547925/gmx:100500680/gmx:548029/gmx:100784737	23
gmx00062	Fatty acid elongation	8/1233	62/10881	0.405124488435842	0.822342245183202	gene-GLYMA_03G009800v4/gene-GLYMA_04G149300v4/gene-GLYMA_06G214800v4/gene-GLYMA_10G179400v4/gene-GLYMA_11G143000v4/gene-GLYMA_18G011500v4/gene-GLYMA_20G152500v4/gene-GLYMA_20G210900v4	GLYMA_03G009800v4/GLYMA_04G149300v4/GLYMA_06G214800v4/GLYMA_10G179400v4/GLYMA_11G143000v4/GLYMA_18G011500v4/GLYMA_20G152500v4/GLYMA_20G210900v4	gmx:100803260/gmx:100794273/gmx:100790099/gmx:100782027/gmx:100527607/gmx:100816067/gmx:100813265/gmx:100785983	8
gmx00511	Other glycan degradation	5/1233	38/10881	0.43424212170814	0.857155915251322	gene-GLYMA_02G046800v4/gene-GLYMA_08G161900v4/gene-GLYMA_10G241800v4/gene-GLYMA_20G130366v4/gene-GLYMA_20G130432v4	GLYMA_02G046800v4/GLYMA_08G161900v4/GLYMA_10G241800v4/GLYMA_20G130366v4/GLYMA_20G130432v4	gmx:100775419/gmx:100786953/gmx:100805382/gmx:100810387/gmx:100808977	5
gmx01250	Biosynthesis of nucleotide sugars	24/1233	202/10881	0.434880574649568	0.857155915251322	gene-GLYMA_01G005100v4/gene-GLYMA_01G007300v4/gene-GLYMA_01G167500v4/gene-GLYMA_02G304500v4/gene-GLYMA_04G011900v4/gene-GLYMA_04G030300v4/gene-GLYMA_04G178400v4/gene-GLYMA_05G132100v4/gene-GLYMA_05G152300v4/gene-GLYMA_05G224500v4/gene-GLYMA_06G030400v4/gene-GLYMA_06G186400v4/gene-GLYMA_09G280100v4/gene-GLYMA_10G240800v4/gene-GLYMA_11G116600v4/gene-GLYMA_11G127200v4/gene-GLYMA_11G190200v4/gene-GLY…	GLYMA_01G005100v4/GLYMA_01G007300v4/GLYMA_01G167500v4/GLYMA_02G304500v4/GLYMA_04G011900v4/GLYMA_04G030300v4/GLYMA_04G178400v4/GLYMA_05G132100v4/GLYMA_05G152300v4/GLYMA_05G224500v4/GLYMA_06G030400v4/GLYMA_06G186400v4/GLYMA_09G280100v4/GLYMA_10G240800v4/GLYMA_11G116600v4/GLYMA_11G127200v4/GLYMA_11G190200v4/GLYMA_13G334500v4/GLYMA_14G009300v4/GLYMA_15G040000v4/GLYMA_15G210300v4/GLYMA_17G257800v4/GLY…	gmx:100794523/gmx:100783774/gmx:100777692/gmx:100790187/gmx:100796717/gmx:100793757/gmx:100780801/gmx:100798881/gmx:100818071/gmx:100788665/gmx:100789920/gmx:100817201/gmx:100776301/gmx:100816740/gmx:100790220/gmx:100780082/gmx:100811095/gmx:100782830/gmx:100799431/gmx:100790835/gmx:100785885/gmx:100817266/gmx:100805195/gmx:100810907	24
gmx00531	Glycosaminoglycan degradation	3/1233	22/10881	0.462051383878693	0.890576370958259	gene-GLYMA_08G161900v4/gene-GLYMA_09G091100v4/gene-GLYMA_15G197800v4	GLYMA_08G161900v4/GLYMA_09G091100v4/GLYMA_15G197800v4	gmx:100786953/gmx:100791916/gmx:100802477	3
gmx00380	Tryptophan metabolism	13/1233	109/10881	0.466659970285797	0.890576370958259	gene-GLYMA_02G029900v4/gene-GLYMA_03G208900v4/gene-GLYMA_06G114300v4/gene-GLYMA_06G137100v4/gene-GLYMA_06G137300v4/gene-GLYMA_07G048800v4/gene-GLYMA_07G268550v4/gene-GLYMA_10G155400v4/gene-GLYMA_13G048500v4/gene-GLYMA_13G170600v4/gene-GLYMA_14G005000v4/gene-GLYMA_19G170800v4/gene-GLYMA_20G232900v4	GLYMA_02G029900v4/GLYMA_03G208900v4/GLYMA_06G114300v4/GLYMA_06G137100v4/GLYMA_06G137300v4/GLYMA_07G048800v4/GLYMA_07G268550v4/GLYMA_10G155400v4/GLYMA_13G048500v4/GLYMA_13G170600v4/GLYMA_14G005000v4/GLYMA_19G170800v4/GLYMA_20G232900v4	gmx:100806069/gmx:102668138/gmx:100783726/gmx:100805999/gmx:100806525/gmx:100788873/gmx:100500596/gmx:100807674/gmx:100783522/gmx:100798892/gmx:100780100/gmx:100819987/gmx:100780821	13
gmx00600	Sphingolipid metabolism	7/1233	57/10881	0.471481608154372	0.890576370958259	gene-GLYMA_01G046500v4/gene-GLYMA_02G106700v4/gene-GLYMA_06G144100v4/gene-GLYMA_08G058400v4/gene-GLYMA_08G161900v4/gene-GLYMA_09G160400v4/gene-GLYMA_18G215700v4	GLYMA_01G046500v4/GLYMA_02G106700v4/GLYMA_06G144100v4/GLYMA_08G058400v4/GLYMA_08G161900v4/GLYMA_09G160400v4/GLYMA_18G215700v4	gmx:100796655/gmx:100778076/gmx:100784072/gmx:100798935/gmx:100786953/gmx:547845/gmx:100812330	7
gmx00785	Lipoic acid metabolism	8/1233	67/10881	0.494224246405216	0.920746541248073	gene-GLYMA_01G038002v4/gene-GLYMA_04G034800v4/gene-GLYMA_04G212100v4/gene-GLYMA_06G052100v4/gene-GLYMA_07G262100v4/gene-GLYMA_09G004700v4/gene-GLYMA_15G109300v4/gene-GLYMA_17G028000v4	GLYMA_01G038002v4/GLYMA_04G034800v4/GLYMA_04G212100v4/GLYMA_06G052100v4/GLYMA_07G262100v4/GLYMA_09G004700v4/GLYMA_15G109300v4/GLYMA_17G028000v4	gmx:100816737/gmx:100802770/gmx:100779198/gmx:100814366/gmx:100778188/gmx:100800509/gmx:100800509/gmx:100778785	8
gmx00944	Flavone and flavonol biosynthesis	3/1233	24/10881	0.521903221729859	0.954340738984461	gene-GLYMA_05G022100v4/gene-GLYMA_10G194000v4/gene-GLYMA_12G212702v4	GLYMA_05G022100v4/GLYMA_10G194000v4/GLYMA_12G212702v4	gmx:100779588/gmx:100819964/gmx:100808439	3
gmx00071	Fatty acid degradation	13/1233	114/10881	0.534516765806065	0.954340738984461	gene-GLYMA_02G274000v4/gene-GLYMA_03G221350v4/gene-GLYMA_05G180100v4/gene-GLYMA_06G114300v4/gene-GLYMA_07G268550v4/gene-GLYMA_11G175900v4/gene-GLYMA_12G015500v4/gene-GLYMA_12G047400v4/gene-GLYMA_13G170600v4/gene-GLYMA_14G192500v4/gene-GLYMA_18G200300v4/gene-GLYMA_19G218300v4/gene-GLYMA_20G060300v4	GLYMA_02G274000v4/GLYMA_03G221350v4/GLYMA_05G180100v4/GLYMA_06G114300v4/GLYMA_07G268550v4/GLYMA_11G175900v4/GLYMA_12G015500v4/GLYMA_12G047400v4/GLYMA_13G170600v4/GLYMA_14G192500v4/GLYMA_18G200300v4/GLYMA_19G218300v4/GLYMA_20G060300v4	gmx:100788053/gmx:100807687/gmx:100799226/gmx:100783726/gmx:100500596/gmx:100787559/gmx:100500201/gmx:100790068/gmx:100798892/gmx:100788343/gmx:100815166/gmx:100818394/gmx:100797826	13
gmx00330	Arginine and proline metabolism	15/1233	132/10881	0.536548766458384	0.954340738984461	gene-GLYMA_02G128000v4/gene-GLYMA_06G020300v4/gene-GLYMA_06G114300v4/gene-GLYMA_07G137300v4/gene-GLYMA_07G254000v4/gene-GLYMA_08G255900v4/gene-GLYMA_10G090700v4/gene-GLYMA_10G155400v4/gene-GLYMA_11G050400v4/gene-GLYMA_13G170600v4/gene-GLYMA_14G209400v4/gene-GLYMA_15G169600v4/gene-GLYMA_18G116300v4/gene-GLYMA_19G042900v4/gene-GLYMA_20G232900v4	GLYMA_02G128000v4/GLYMA_06G020300v4/GLYMA_06G114300v4/GLYMA_07G137300v4/GLYMA_07G254000v4/GLYMA_08G255900v4/GLYMA_10G090700v4/GLYMA_10G155400v4/GLYMA_11G050400v4/GLYMA_13G170600v4/GLYMA_14G209400v4/GLYMA_15G169600v4/GLYMA_18G116300v4/GLYMA_19G042900v4/GLYMA_20G232900v4	gmx:547981/gmx:547682/gmx:100783726/gmx:100800143/gmx:100776059/gmx:100798942/gmx:100805182/gmx:100807674/gmx:100816628/gmx:100798892/gmx:100806878/gmx:100783032/gmx:100785056/gmx:100800978/gmx:100780821	15
gmx00340	Histidine metabolism	5/1233	43/10881	0.546647631600352	0.954340738984461	gene-GLYMA_06G009800v4/gene-GLYMA_06G114300v4/gene-GLYMA_08G323300v4/gene-GLYMA_11G241900v4/gene-GLYMA_13G170600v4	GLYMA_06G009800v4/GLYMA_06G114300v4/GLYMA_08G323300v4/GLYMA_11G241900v4/GLYMA_13G170600v4	gmx:100527811/gmx:100783726/gmx:100500353/gmx:100807276/gmx:100798892	5
gmx00630	Glyoxylate and dicarboxylate metabolism	16/1233	142/10881	0.549468068463019	0.954340738984461	gene-GLYMA_02G005500v4/gene-GLYMA_02G288500v4/gene-GLYMA_06G052100v4/gene-GLYMA_06G231500v4/gene-GLYMA_07G262100v4/gene-GLYMA_07G268550v4/gene-GLYMA_08G096700v4/gene-GLYMA_08G108900v4/gene-GLYMA_09G004700v4/gene-GLYMA_09G202000v4/gene-GLYMA_11G034300v4/gene-GLYMA_14G213300v4/gene-GLYMA_15G102000v4/gene-GLYMA_15G109300v4/gene-GLYMA_17G161900v4/gene-GLYMA_18G150000v4	GLYMA_02G005500v4/GLYMA_02G288500v4/GLYMA_06G052100v4/GLYMA_06G231500v4/GLYMA_07G262100v4/GLYMA_07G268550v4/GLYMA_08G096700v4/GLYMA_08G108900v4/GLYMA_09G004700v4/GLYMA_09G202000v4/GLYMA_11G034300v4/GLYMA_14G213300v4/GLYMA_15G102000v4/GLYMA_15G109300v4/GLYMA_17G161900v4/GLYMA_18G150000v4	gmx:547963/gmx:100784332/gmx:100814366/gmx:100777296/gmx:100778188/gmx:100500596/gmx:100798419/gmx:100305380/gmx:100800509/gmx:100779843/gmx:100780793/gmx:547798/gmx:100780873/gmx:100800509/gmx:100527923/gmx:100499635	16
gmx00660	C5-Branched dibasic acid metabolism	2/1233	16/10881	0.555683628936287	0.954340738984461	gene-GLYMA_04G196100v4/gene-GLYMA_06G169700v4	GLYMA_04G196100v4/GLYMA_06G169700v4	gmx:100798203/gmx:100798203	2
gmx00061	Fatty acid biosynthesis	10/1233	89/10881	0.561376905284977	0.954340738984461	gene-GLYMA_03G221350v4/gene-GLYMA_04G151600v4/gene-GLYMA_06G168100v4/gene-GLYMA_06G211300v4/gene-GLYMA_07G019100v4/gene-GLYMA_08G102100v4/gene-GLYMA_12G047400v4/gene-GLYMA_16G042000v4/gene-GLYMA_19G218300v4/gene-GLYMA_20G060300v4	GLYMA_03G221350v4/GLYMA_04G151600v4/GLYMA_06G168100v4/GLYMA_06G211300v4/GLYMA_07G019100v4/GLYMA_08G102100v4/GLYMA_12G047400v4/GLYMA_16G042000v4/GLYMA_19G218300v4/GLYMA_20G060300v4	gmx:100807687/gmx:100797796/gmx:100814191/gmx:100781381/gmx:100813324/gmx:100811718/gmx:100790068/gmx:100809416/gmx:100818394/gmx:100797826	10
gmx03410	Base excision repair	9/1233	92/10881	0.729052321091866	0.999999999240268	gene-GLYMA_01G082000v4/gene-GLYMA_02G017200v4/gene-GLYMA_02G123800v4/gene-GLYMA_06G033900v4/gene-GLYMA_08G263200v4/gene-GLYMA_11G184100v4/gene-GLYMA_13G268300v4/gene-GLYMA_13G343700v4/gene-GLYMA_17G073900v4	GLYMA_01G082000v4/GLYMA_02G017200v4/GLYMA_02G123800v4/GLYMA_06G033900v4/GLYMA_08G263200v4/GLYMA_11G184100v4/GLYMA_13G268300v4/GLYMA_13G343700v4/GLYMA_17G073900v4	gmx:100810677/gmx:100814110/gmx:100817116/gmx:100306457/gmx:100813637/gmx:100788978/gmx:100812372/gmx:100805799/gmx:100785912	9
gmx00010	Glycolysis / Gluconeogenesis	31/1233	301/10881	0.743030598119607	0.999999999240268	gene-GLYMA_01G007300v4/gene-GLYMA_01G038002v4/gene-GLYMA_01G097400v4/gene-GLYMA_01G102600v4/gene-GLYMA_01G210400v4/gene-GLYMA_02G274000v4/gene-GLYMA_03G066800v4/gene-GLYMA_06G114300v4/gene-GLYMA_06G172551v4/gene-GLYMA_07G126400v4/gene-GLYMA_07G142700v4/gene-GLYMA_07G182300v4/gene-GLYMA_08G067500v4/gene-GLYMA_08G182300v4/gene-GLYMA_08G273100v4/gene-GLYMA_09G007900v4/gene-GLYMA_10G059500v4/gene-GLY…	GLYMA_01G007300v4/GLYMA_01G038002v4/GLYMA_01G097400v4/GLYMA_01G102600v4/GLYMA_01G210400v4/GLYMA_02G274000v4/GLYMA_03G066800v4/GLYMA_06G114300v4/GLYMA_06G172551v4/GLYMA_07G126400v4/GLYMA_07G142700v4/GLYMA_07G182300v4/GLYMA_08G067500v4/GLYMA_08G182300v4/GLYMA_08G273100v4/GLYMA_09G007900v4/GLYMA_10G059500v4/GLYMA_10G066700v4/GLYMA_11G111400v4/GLYMA_12G015500v4/GLYMA_12G037400v4/GLYMA_13G151800v4/GLY…	gmx:100783774/gmx:100816737/gmx:100777507/gmx:100801791/gmx:100818856/gmx:100788053/gmx:100792657/gmx:100783726/gmx:100781161/gmx:100776597/gmx:547809/gmx:100793620/gmx:100787135/gmx:100797157/gmx:100777147/gmx:100797925/gmx:100798459/gmx:100795446/gmx:100818383/gmx:100500201/gmx:100775844/gmx:100815070/gmx:100798892/gmx:100797157/gmx:100801951/gmx:100807451/gmx:100786435/gmx:100817266/gmx:100799…	31
gmx01212	Fatty acid metabolism	14/1233	142/10881	0.749388600368931	0.999999999240268	gene-GLYMA_03G221350v4/gene-GLYMA_04G151600v4/gene-GLYMA_05G180100v4/gene-GLYMA_06G168100v4/gene-GLYMA_06G211300v4/gene-GLYMA_07G019100v4/gene-GLYMA_07G268550v4/gene-GLYMA_08G102100v4/gene-GLYMA_11G143000v4/gene-GLYMA_12G047400v4/gene-GLYMA_16G042000v4/gene-GLYMA_18G011500v4/gene-GLYMA_19G218300v4/gene-GLYMA_20G060300v4	GLYMA_03G221350v4/GLYMA_04G151600v4/GLYMA_05G180100v4/GLYMA_06G168100v4/GLYMA_06G211300v4/GLYMA_07G019100v4/GLYMA_07G268550v4/GLYMA_08G102100v4/GLYMA_11G143000v4/GLYMA_12G047400v4/GLYMA_16G042000v4/GLYMA_18G011500v4/GLYMA_19G218300v4/GLYMA_20G060300v4	gmx:100807687/gmx:100797796/gmx:100799226/gmx:100814191/gmx:100781381/gmx:100813324/gmx:100500596/gmx:100811718/gmx:100527607/gmx:100790068/gmx:100809416/gmx:100816067/gmx:100818394/gmx:100797826	14
gmx04820	Cytoskeleton in muscle cells	4/1233	44/10881	0.750334998051493	0.999999999240268	gene-GLYMA_04G046200v4/gene-GLYMA_14G062700v4/gene-GLYMA_17G092600v4/gene-GLYMA_18G127333v4	GLYMA_04G046200v4/GLYMA_14G062700v4/GLYMA_17G092600v4/GLYMA_18G127333v4	gmx:100305720/gmx:100807765/gmx:100792627/gmx:100793831	4
gmx00909	Sesquiterpenoid and triterpenoid biosynthesis	3/1233	34/10881	0.75737656377665	0.999999999240268	gene-GLYMA_08G027000v4/gene-GLYMA_13G304800v4/gene-GLYMA_20G192700v4	GLYMA_08G027000v4/GLYMA_13G304800v4/GLYMA_20G192700v4	gmx:100794151/gmx:100812119/gmx:100810400	3
gmx00260	Glycine, serine and threonine metabolism	13/1233	134/10881	0.764270330627675	0.999999999240268	gene-GLYMA_06G052100v4/gene-GLYMA_07G003400v4/gene-GLYMA_07G262100v4/gene-GLYMA_08G108900v4/gene-GLYMA_09G004700v4/gene-GLYMA_09G202000v4/gene-GLYMA_10G248700v4/gene-GLYMA_13G048133v4/gene-GLYMA_15G109300v4/gene-GLYMA_16G049300v4/gene-GLYMA_18G150000v4/gene-GLYMA_20G145100v4/gene-GLYMA_20G145400v4	GLYMA_06G052100v4/GLYMA_07G003400v4/GLYMA_07G262100v4/GLYMA_08G108900v4/GLYMA_09G004700v4/GLYMA_09G202000v4/GLYMA_10G248700v4/GLYMA_13G048133v4/GLYMA_15G109300v4/GLYMA_16G049300v4/GLYMA_18G150000v4/GLYMA_20G145100v4/GLYMA_20G145400v4	gmx:100814366/gmx:100793819/gmx:100778188/gmx:100305380/gmx:100800509/gmx:100779843/gmx:100781472/gmx:100812202/gmx:100800509/gmx:100803204/gmx:100499635/gmx:100799555/gmx:100802589	13
gmx01040	Biosynthesis of unsaturated fatty acids	4/1233	46/10881	0.781110692262541	0.999999999240268	gene-GLYMA_03G009800v4/gene-GLYMA_05G180100v4/gene-GLYMA_11G143000v4/gene-GLYMA_18G011500v4	GLYMA_03G009800v4/GLYMA_05G180100v4/GLYMA_11G143000v4/GLYMA_18G011500v4	gmx:100803260/gmx:100799226/gmx:100527607/gmx:100816067	4
gmx04130	SNARE interactions in vesicular transport	8/1233	88/10881	0.794466386235856	0.999999999240268	gene-GLYMA_02G069700v4/gene-GLYMA_02G195400v4/gene-GLYMA_10G082500v4/gene-GLYMA_11G070000v4/gene-GLYMA_13G160500v4/gene-GLYMA_13G327700v4/gene-GLYMA_14G023200v4/gene-GLYMA_16G151200v4	GLYMA_02G069700v4/GLYMA_02G195400v4/GLYMA_10G082500v4/GLYMA_11G070000v4/GLYMA_13G160500v4/GLYMA_13G327700v4/GLYMA_14G023200v4/GLYMA_16G151200v4	gmx:100799493/gmx:100809258/gmx:100793347/gmx:100779708/gmx:100814718/gmx:100817729/gmx:100793612/gmx:100816016	8
gmx01232	Nucleotide metabolism	16/1233	170/10881	0.819601641203923	0.999999999240268	gene-GLYMA_01G002600v4/gene-GLYMA_01G210800v4/gene-GLYMA_02G302900v4/gene-GLYMA_03G193800v4/gene-GLYMA_05G023900v4/gene-GLYMA_05G046300v4/gene-GLYMA_05G056500v4/gene-GLYMA_05G095600v4/gene-GLYMA_10G048200v4/gene-GLYMA_10G187200v4/gene-GLYMA_11G085800v4/gene-GLYMA_12G041000v4/gene-GLYMA_14G062500v4/gene-GLYMA_16G043300v4/gene-GLYMA_17G129000v4/gene-GLYMA_18G127333v4	GLYMA_01G002600v4/GLYMA_01G210800v4/GLYMA_02G302900v4/GLYMA_03G193800v4/GLYMA_05G023900v4/GLYMA_05G046300v4/GLYMA_05G056500v4/GLYMA_05G095600v4/GLYMA_10G048200v4/GLYMA_10G187200v4/GLYMA_11G085800v4/GLYMA_12G041000v4/GLYMA_14G062500v4/GLYMA_16G043300v4/GLYMA_17G129000v4/GLYMA_18G127333v4	gmx:100789438/gmx:100526858/gmx:100777904/gmx:100787563/gmx:100500294/gmx:100790268/gmx:100790431/gmx:100800162/gmx:100779881/gmx:100306226/gmx:100527302/gmx:100788658/gmx:100801575/gmx:100781628/gmx:100816209/gmx:100793831	16
gmx00640	Propanoate metabolism	6/1233	70/10881	0.819715411951313	0.999999999240268	gene-GLYMA_01G210400v4/gene-GLYMA_04G212100v4/gene-GLYMA_05G180100v4/gene-GLYMA_09G025100v4/gene-GLYMA_15G058900v4/gene-GLYMA_17G028000v4	GLYMA_01G210400v4/GLYMA_04G212100v4/GLYMA_05G180100v4/GLYMA_09G025100v4/GLYMA_15G058900v4/GLYMA_17G028000v4	gmx:100818856/gmx:100779198/gmx:100799226/gmx:100798272/gmx:100783569/gmx:100778785	6
gmx00770	Pantothenate and CoA biosynthesis	8/1233	92/10881	0.832819082848266	0.999999999240268	gene-GLYMA_01G002600v4/gene-GLYMA_04G196100v4/gene-GLYMA_06G114300v4/gene-GLYMA_06G169700v4/gene-GLYMA_12G122900v4/gene-GLYMA_13G170600v4/gene-GLYMA_14G209400v4/gene-GLYMA_18G116300v4	GLYMA_01G002600v4/GLYMA_04G196100v4/GLYMA_06G114300v4/GLYMA_06G169700v4/GLYMA_12G122900v4/GLYMA_13G170600v4/GLYMA_14G209400v4/GLYMA_18G116300v4	gmx:100789438/gmx:100798203/gmx:100783726/gmx:100798203/gmx:100789879/gmx:100798892/gmx:100806878/gmx:100785056	8
gmx00966	Glucosinolate biosynthesis	1/1233	15/10881	0.835566169817843	0.999999999240268	gene-GLYMA_02G029900v4	GLYMA_02G029900v4	gmx:100806069	1
gmx00750	Vitamin B6 metabolism	2/1233	28/10881	0.842512063198939	0.999999999240268	gene-GLYMA_07G011700v4/gene-GLYMA_07G011900v4	GLYMA_07G011700v4/GLYMA_07G011900v4	gmx:100306469/gmx:100785878	2
gmx00300	Lysine biosynthesis	2/1233	29/10881	0.856493370619884	0.999999999240268	gene-GLYMA_13G048133v4/gene-GLYMA_16G049300v4	GLYMA_13G048133v4/GLYMA_16G049300v4	gmx:100812202/gmx:100803204	2
gmx00280	Valine, leucine and isoleucine degradation	9/1233	107/10881	0.869496539003514	0.999999999240268	gene-GLYMA_02G277900v4/gene-GLYMA_04G212100v4/gene-GLYMA_06G114300v4/gene-GLYMA_07G019100v4/gene-GLYMA_07G268550v4/gene-GLYMA_09G025100v4/gene-GLYMA_13G170600v4/gene-GLYMA_15G058900v4/gene-GLYMA_17G028000v4	GLYMA_02G277900v4/GLYMA_04G212100v4/GLYMA_06G114300v4/GLYMA_07G019100v4/GLYMA_07G268550v4/GLYMA_09G025100v4/GLYMA_13G170600v4/GLYMA_15G058900v4/GLYMA_17G028000v4	gmx:100817457/gmx:100779198/gmx:100783726/gmx:100813324/gmx:100500596/gmx:100798272/gmx:100798892/gmx:100783569/gmx:100778785	9
gmx04081	Hormone signaling	1/1233	17/10881	0.870768086203731	0.999999999240268	gene-GLYMA_02G207000v4	GLYMA_02G207000v4	gmx:100792813	1
gmx00220	Arginine biosynthesis	6/1233	76/10881	0.874739181124143	0.999999999240268	gene-GLYMA_04G094600v4/gene-GLYMA_05G046900v4/gene-GLYMA_06G096700v4/gene-GLYMA_14G213300v4/gene-GLYMA_15G102000v4/gene-GLYMA_16G153400v4	GLYMA_04G094600v4/GLYMA_05G046900v4/GLYMA_06G096700v4/GLYMA_14G213300v4/GLYMA_15G102000v4/GLYMA_16G153400v4	gmx:100796544/gmx:100816038/gmx:100780483/gmx:547798/gmx:100780873/gmx:100777869	6
gmx00945	Stilbenoid, diarylheptanoid and gingerol biosynthesis	4/1233	54/10881	0.875073565221317	0.999999999240268	gene-GLYMA_08G030500v4/gene-GLYMA_11G054500v4/gene-GLYMA_11G074700v4/gene-GLYMA_17G171100v4	GLYMA_08G030500v4/GLYMA_11G054500v4/GLYMA_11G074700v4/GLYMA_17G171100v4	gmx:100792717/gmx:100795858/gmx:100801695/gmx:100305498	4
gmx04122	Sulfur relay system	1/1233	19/10881	0.898438779958717	0.999999999240268	gene-GLYMA_15G268400v4	GLYMA_15G268400v4	gmx:100776612	1
gmx00780	Biotin metabolism	2/1233	33/10881	0.901762403837338	0.999999999240268	gene-GLYMA_08G102100v4/gene-GLYMA_16G042000v4	GLYMA_08G102100v4/GLYMA_16G042000v4	gmx:100811718/gmx:100809416	2
gmx00563	Glycosylphosphatidylinositol (GPI)-anchor biosynthesis	4/1233	59/10881	0.914128280061564	0.999999999240268	gene-GLYMA_03G064400v4/gene-GLYMA_19G133702v4/gene-GLYMA_20G019967v4/gene-GLYMA_20G020033v4	GLYMA_03G064400v4/GLYMA_19G133702v4/GLYMA_20G019967v4/GLYMA_20G020033v4	gmx:100813959/gmx:100805383/gmx:100787801/gmx:100787801	4
gmx00760	Nicotinate and nicotinamide metabolism	4/1233	59/10881	0.914128280061564	0.999999999240268	gene-GLYMA_01G002600v4/gene-GLYMA_03G193800v4/gene-GLYMA_14G004300v4/gene-GLYMA_20G062000v4	GLYMA_01G002600v4/GLYMA_03G193800v4/GLYMA_14G004300v4/GLYMA_20G062000v4	gmx:100789438/gmx:100787563/gmx:100818821/gmx:100801176	4
gmx04146	Peroxisome	14/1233	169/10881	0.921647173374618	0.999999999240268	gene-GLYMA_02G277900v4/gene-GLYMA_03G221350v4/gene-GLYMA_05G180100v4/gene-GLYMA_08G096700v4/gene-GLYMA_09G008900v4/gene-GLYMA_10G117100v4/gene-GLYMA_10G193500v4/gene-GLYMA_12G047400v4/gene-GLYMA_12G178800v4/gene-GLYMA_13G317700v4/gene-GLYMA_15G113300v4/gene-GLYMA_19G218300v4/gene-GLYMA_20G060300v4/gene-GLYMA_20G196900v4	GLYMA_02G277900v4/GLYMA_03G221350v4/GLYMA_05G180100v4/GLYMA_08G096700v4/GLYMA_09G008900v4/GLYMA_10G117100v4/GLYMA_10G193500v4/GLYMA_12G047400v4/GLYMA_12G178800v4/GLYMA_13G317700v4/GLYMA_15G113300v4/GLYMA_19G218300v4/GLYMA_20G060300v4/GLYMA_20G196900v4	gmx:100817457/gmx:100807687/gmx:100799226/gmx:100798419/gmx:100527263/gmx:100813221/gmx:547531/gmx:100790068/gmx:100527058/gmx:100789566/gmx:100809582/gmx:100818394/gmx:100797826/gmx:547823	14
gmx00290	Valine, leucine and isoleucine biosynthesis	3/1233	50/10881	0.933423999680951	0.999999999240268	gene-GLYMA_04G196100v4/gene-GLYMA_06G169700v4/gene-GLYMA_12G122900v4	GLYMA_04G196100v4/GLYMA_06G169700v4/GLYMA_12G122900v4	gmx:100798203/gmx:100798203/gmx:100789879	3
gmx01230	Biosynthesis of amino acids	44/1233	482/10881	0.952232844087863	0.999999999240268	gene-GLYMA_01G160000v4/gene-GLYMA_02G008702v4/gene-GLYMA_02G113000v4/gene-GLYMA_02G113100v4/gene-GLYMA_02G288500v4/gene-GLYMA_04G094600v4/gene-GLYMA_04G196100v4/gene-GLYMA_05G046900v4/gene-GLYMA_05G199800v4/gene-GLYMA_06G009800v4/gene-GLYMA_06G096700v4/gene-GLYMA_06G169700v4/gene-GLYMA_06G172551v4/gene-GLYMA_07G003400v4/gene-GLYMA_07G126400v4/gene-GLYMA_07G137300v4/gene-GLYMA_08G108900v4/gene-GLY…	GLYMA_01G160000v4/GLYMA_02G008702v4/GLYMA_02G113000v4/GLYMA_02G113100v4/GLYMA_02G288500v4/GLYMA_04G094600v4/GLYMA_04G196100v4/GLYMA_05G046900v4/GLYMA_05G199800v4/GLYMA_06G009800v4/GLYMA_06G096700v4/GLYMA_06G169700v4/GLYMA_06G172551v4/GLYMA_07G003400v4/GLYMA_07G126400v4/GLYMA_07G137300v4/GLYMA_08G108900v4/GLYMA_08G323300v4/GLYMA_09G202000v4/GLYMA_10G059500v4/GLYMA_10G066700v4/GLYMA_10G144300v4/GLY…	gmx:100796461/gmx:100794248/gmx:100780534/gmx:100793500/gmx:100784332/gmx:100796544/gmx:100798203/gmx:100816038/gmx:100811673/gmx:100527811/gmx:100780483/gmx:100798203/gmx:100781161/gmx:100793819/gmx:100776597/gmx:100800143/gmx:100305380/gmx:100500353/gmx:100779843/gmx:100798459/gmx:100795446/gmx:100778809/gmx:100781676/gmx:100775449/gmx:100818383/gmx:100807276/gmx:100775844/gmx:100789879/gmx:100…	44
gmx00310	Lysine degradation	4/1233	69/10881	0.961237451617207	0.999999999240268	gene-GLYMA_06G114300v4/gene-GLYMA_07G268550v4/gene-GLYMA_13G170600v4/gene-GLYMA_16G100200v4	GLYMA_06G114300v4/GLYMA_07G268550v4/GLYMA_13G170600v4/GLYMA_16G100200v4	gmx:100783726/gmx:100500596/gmx:100798892/gmx:100795514	4
gmx00020	Citrate cycle (TCA cycle)	7/1233	108/10881	0.968385657086582	0.999999999240268	gene-GLYMA_01G038002v4/gene-GLYMA_01G097400v4/gene-GLYMA_02G005500v4/gene-GLYMA_02G288500v4/gene-GLYMA_06G231500v4/gene-GLYMA_08G159900v4/gene-GLYMA_08G273100v4	GLYMA_01G038002v4/GLYMA_01G097400v4/GLYMA_02G005500v4/GLYMA_02G288500v4/GLYMA_06G231500v4/GLYMA_08G159900v4/GLYMA_08G273100v4	gmx:100816737/gmx:100777507/gmx:547963/gmx:100784332/gmx:100777296/gmx:100787121/gmx:100777147	7
gmx00514	Other types of O-glycan biosynthesis	1/1233	29/10881	0.969576354218289	0.999999999240268	gene-GLYMA_16G014800v4	GLYMA_16G014800v4	gmx:548046	1
gmx00513	Various types of N-glycan biosynthesis	4/1233	72/10881	0.969776099514663	0.999999999240268	gene-GLYMA_02G073200v4/gene-GLYMA_05G086900v4/gene-GLYMA_08G161900v4/gene-GLYMA_17G058500v4	GLYMA_02G073200v4/GLYMA_05G086900v4/GLYMA_08G161900v4/GLYMA_17G058500v4	gmx:100792111/gmx:100527305/gmx:100786953/gmx:100816571	4
gmx04144	Endocytosis	28/1233	335/10881	0.97061925397583	0.999999999240268	gene-GLYMA_01G030400v4/gene-GLYMA_01G215100v4/gene-GLYMA_02G091800v4/gene-GLYMA_02G093200v4/gene-GLYMA_04G141600v4/gene-GLYMA_04G206100v4/gene-GLYMA_05G197200v4/gene-GLYMA_06G159500v4/gene-GLYMA_07G031100v4/gene-GLYMA_08G004600v4/gene-GLYMA_10G136400v4/gene-GLYMA_10G182200v4/gene-GLYMA_10G216300v4/gene-GLYMA_11G140500v4/gene-GLYMA_11G154100v4/gene-GLYMA_12G063200v4/gene-GLYMA_13G147900v4/gene-GLY…	GLYMA_01G030400v4/GLYMA_01G215100v4/GLYMA_02G091800v4/GLYMA_02G093200v4/GLYMA_04G141600v4/GLYMA_04G206100v4/GLYMA_05G197200v4/GLYMA_06G159500v4/GLYMA_07G031100v4/GLYMA_08G004600v4/GLYMA_10G136400v4/GLYMA_10G182200v4/GLYMA_10G216300v4/GLYMA_11G140500v4/GLYMA_11G154100v4/GLYMA_12G063200v4/GLYMA_13G147900v4/GLYMA_13G198600v4/GLYMA_13G335800v4/GLYMA_13G364900v4/GLYMA_15G008367v4/GLYMA_15G008433v4/GLY…	gmx:100807282/gmx:100786241/gmx:100792654/gmx:100789474/gmx:100799376/gmx:100808235/gmx:100789188/gmx:100780680/gmx:100794849/gmx:100789427/gmx:100817997/gmx:100784165/gmx:100789138/gmx:100812707/gmx:100799376/gmx:100816643/gmx:100818793/gmx:100789552/gmx:100787788/gmx:100784434/gmx:100784434/gmx:100784434/gmx:100784434/gmx:100805498/gmx:100819241/gmx:100787543/gmx:102667578/gmx:100789427	28
gmx00620	Pyruvate metabolism	19/1233	243/10881	0.972782651347602	0.999999999240268	gene-GLYMA_01G038002v4/gene-GLYMA_01G097400v4/gene-GLYMA_01G102600v4/gene-GLYMA_01G210400v4/gene-GLYMA_02G005500v4/gene-GLYMA_02G274000v4/gene-GLYMA_03G066800v4/gene-GLYMA_04G086300v4/gene-GLYMA_06G087800v4/gene-GLYMA_06G114300v4/gene-GLYMA_06G231500v4/gene-GLYMA_07G268550v4/gene-GLYMA_08G273100v4/gene-GLYMA_09G193800v4/gene-GLYMA_12G015500v4/gene-GLYMA_13G170600v4/gene-GLYMA_17G020600v4/gene-GLY…	GLYMA_01G038002v4/GLYMA_01G097400v4/GLYMA_01G102600v4/GLYMA_01G210400v4/GLYMA_02G005500v4/GLYMA_02G274000v4/GLYMA_03G066800v4/GLYMA_04G086300v4/GLYMA_06G087800v4/GLYMA_06G114300v4/GLYMA_06G231500v4/GLYMA_07G268550v4/GLYMA_08G273100v4/GLYMA_09G193800v4/GLYMA_12G015500v4/GLYMA_13G170600v4/GLYMA_17G020600v4/GLYMA_18G200300v4/GLYMA_20G192200v4	gmx:100816737/gmx:100777507/gmx:100801791/gmx:100818856/gmx:547963/gmx:100788053/gmx:100792657/gmx:100801564/gmx:100801564/gmx:100783726/gmx:100777296/gmx:100500596/gmx:100777147/gmx:100781439/gmx:100500201/gmx:100798892/gmx:100786435/gmx:100815166/gmx:100782567	19
gmx00400	Phenylalanine, tyrosine and tryptophan biosynthesis	5/1233	88/10881	0.976949739066391	0.999999999240268	gene-GLYMA_02G113000v4/gene-GLYMA_02G113100v4/gene-GLYMA_06G235900v4/gene-GLYMA_14G102700v4/gene-GLYMA_17G222700v4	GLYMA_02G113000v4/GLYMA_02G113100v4/GLYMA_06G235900v4/GLYMA_14G102700v4/GLYMA_17G222700v4	gmx:100780534/gmx:100793500/gmx:100785132/gmx:100791341/gmx:100808361	5
gmx00240	Pyrimidine metabolism	9/1233	137/10881	0.978478676063869	0.999999999240268	gene-GLYMA_01G002600v4/gene-GLYMA_02G302900v4/gene-GLYMA_03G193800v4/gene-GLYMA_05G023900v4/gene-GLYMA_05G095600v4/gene-GLYMA_12G041000v4/gene-GLYMA_16G043300v4/gene-GLYMA_17G012702v4/gene-GLYMA_17G129000v4	GLYMA_01G002600v4/GLYMA_02G302900v4/GLYMA_03G193800v4/GLYMA_05G023900v4/GLYMA_05G095600v4/GLYMA_12G041000v4/GLYMA_16G043300v4/GLYMA_17G012702v4/GLYMA_17G129000v4	gmx:100789438/gmx:100777904/gmx:100787563/gmx:100500294/gmx:100800162/gmx:100788658/gmx:100781628/gmx:100807008/gmx:100816209	9
gmx03020	RNA polymerase	5/1233	90/10881	0.980358885178533	0.999999999240268	gene-GLYMA_01G232951v4/gene-GLYMA_03G129500v4/gene-GLYMA_06G061600v4/gene-GLYMA_09G016100v4/gene-GLYMA_19G179600v4	GLYMA_01G232951v4/GLYMA_03G129500v4/GLYMA_06G061600v4/GLYMA_09G016100v4/GLYMA_19G179600v4	gmx:100804615/gmx:100306033/gmx:100779425/gmx:100809792/gmx:100527489	5
gmx03440	Homologous recombination	4/1233	87/10881	0.991773021797215	0.999999999240268	gene-GLYMA_08G339800v4/gene-GLYMA_12G236100v4/gene-GLYMA_13G268300v4/gene-GLYMA_15G275100v4	GLYMA_08G339800v4/GLYMA_12G236100v4/GLYMA_13G268300v4/GLYMA_15G275100v4	gmx:100806733/gmx:100780454/gmx:100812372/gmx:100794341	4
gmx00510	N-Glycan biosynthesis	4/1233	91/10881	0.994264655058687	0.999999999240268	gene-GLYMA_05G086900v4/gene-GLYMA_05G175000v4/gene-GLYMA_08G132300v4/gene-GLYMA_17G058500v4	GLYMA_05G086900v4/GLYMA_05G175000v4/GLYMA_08G132300v4/GLYMA_17G058500v4	gmx:100527305/gmx:100787062/gmx:100805850/gmx:100816571	4
gmx03250	Viral life cycle - HIV-1	2/1233	61/10881	0.994361299882877	0.999999999240268	gene-GLYMA_02G034400v4/gene-GLYMA_04G126700v4	GLYMA_02G034400v4/GLYMA_04G126700v4	gmx:100796869/gmx:100780430	2
gmx01210	2-Oxocarboxylic acid metabolism	9/1233	163/10881	0.996575253271068	0.999999999240268	gene-GLYMA_01G038002v4/gene-GLYMA_02G029900v4/gene-GLYMA_02G288500v4/gene-GLYMA_04G196100v4/gene-GLYMA_04G212100v4/gene-GLYMA_06G169700v4/gene-GLYMA_12G122900v4/gene-GLYMA_16G049300v4/gene-GLYMA_17G028000v4	GLYMA_01G038002v4/GLYMA_02G029900v4/GLYMA_02G288500v4/GLYMA_04G196100v4/GLYMA_04G212100v4/GLYMA_06G169700v4/GLYMA_12G122900v4/GLYMA_16G049300v4/GLYMA_17G028000v4	gmx:100816737/gmx:100806069/gmx:100784332/gmx:100798203/gmx:100779198/gmx:100798203/gmx:100789879/gmx:100803204/gmx:100778785	9
gmx03460	Fanconi anemia pathway	2/1233	67/10881	0.997032414988639	0.999999999240268	gene-GLYMA_01G204467v4/gene-GLYMA_16G018700v4	GLYMA_01G204467v4/GLYMA_16G018700v4	gmx:100812359/gmx:100785045	2
gmx03060	Protein export	5/1233	117/10881	0.998031191844406	0.999999999240268	gene-GLYMA_03G247200v4/gene-GLYMA_05G219600v4/gene-GLYMA_06G223700v4/gene-GLYMA_08G284800v4/gene-GLYMA_10G162200v4	GLYMA_03G247200v4/GLYMA_05G219600v4/GLYMA_06G223700v4/GLYMA_08G284800v4/GLYMA_10G162200v4	gmx:100797959/gmx:100803843/gmx:100810430/gmx:100804789/gmx:100500409	5
gmx04136	Autophagy - other	2/1233	71/10881	0.998073067137401	0.999999999240268	gene-GLYMA_02G206500v4/gene-GLYMA_13G122200v4	GLYMA_02G206500v4/GLYMA_13G122200v4	gmx:100794018/gmx:100809347	2
gmx04142	Lysosome	9/1233	178/10881	0.99891481486336	0.999999999240268	gene-GLYMA_01G190700v4/gene-GLYMA_02G267100v4/gene-GLYMA_05G138400v4/gene-GLYMA_06G017700v4/gene-GLYMA_06G115800v4/gene-GLYMA_08G161900v4/gene-GLYMA_08G218200v4/gene-GLYMA_10G241800v4/gene-GLYMA_14G050400v4	GLYMA_01G190700v4/GLYMA_02G267100v4/GLYMA_05G138400v4/GLYMA_06G017700v4/GLYMA_06G115800v4/GLYMA_08G161900v4/GLYMA_08G218200v4/GLYMA_10G241800v4/GLYMA_14G050400v4	gmx:100807811/gmx:100797741/gmx:100818610/gmx:100784611/gmx:100787785/gmx:100786953/gmx:100800523/gmx:100805382/gmx:100799092	9
gmx03430	Mismatch repair	1/1233	60/10881	0.999280475773076	0.999999999240268	gene-GLYMA_13G268300v4	GLYMA_13G268300v4	gmx:100812372	1
gmx03083	Polycomb repressive complex	3/1233	102/10881	0.999557421125274	0.999999999240268	gene-GLYMA_06G178700v4/gene-GLYMA_06G178800v4/gene-GLYMA_15G023966v4	GLYMA_06G178700v4/GLYMA_06G178800v4/GLYMA_15G023966v4	gmx:100801159/gmx:100801159/gmx:100786023	3
gmx03030	DNA replication	1/1233	82/10881	0.99994988297066	0.999999999240268	gene-GLYMA_13G268300v4	GLYMA_13G268300v4	gmx:100812372	1
gmx03008	Ribosome biogenesis in eukaryotes	6/1233	174/10881	0.999959685106762	0.999999999240268	gene-GLYMA_07G261900v4/gene-GLYMA_10G187200v4/gene-GLYMA_12G189600v4/gene-GLYMA_16G000100v4/gene-GLYMA_17G012200v4/gene-GLYMA_17G115400v4	GLYMA_07G261900v4/GLYMA_10G187200v4/GLYMA_12G189600v4/GLYMA_16G000100v4/GLYMA_17G012200v4/GLYMA_17G115400v4	gmx:100820428/gmx:100306226/gmx:100778137/gmx:100788705/gmx:100817094/gmx:100817627	6
gmx03082	ATP-dependent chromatin remodeling	3/1233	134/10881	0.999984861643721	0.999999999240268	gene-GLYMA_06G178700v4/gene-GLYMA_06G178800v4/gene-GLYMA_15G023966v4	GLYMA_06G178700v4/GLYMA_06G178800v4/GLYMA_15G023966v4	gmx:100801159/gmx:100801159/gmx:100786023	3
gmx00190	Oxidative phosphorylation	12/1233	271/10881	0.999985060742757	0.999999999240268	gene-GLYMA_03G262000v4/gene-GLYMA_04G066000v4/gene-GLYMA_04G174800v4/gene-GLYMA_06G067400v4/gene-GLYMA_06G189900v4/gene-GLYMA_08G058000v4/gene-GLYMA_08G317100v4/gene-GLYMA_11G081100v4/gene-GLYMA_13G097900v4/gene-GLYMA_13G132400v4/gene-GLYMA_13G204800v4/gene-GLYMA_17G061800v4	GLYMA_03G262000v4/GLYMA_04G066000v4/GLYMA_04G174800v4/GLYMA_06G067400v4/GLYMA_06G189900v4/GLYMA_08G058000v4/GLYMA_08G317100v4/GLYMA_11G081100v4/GLYMA_13G097900v4/GLYMA_13G132400v4/GLYMA_13G204800v4/GLYMA_17G061800v4	gmx:100780413/gmx:100527009/gmx:100818043/gmx:100817028/gmx:100782459/gmx:100805330/gmx:100797879/gmx:3989365/gmx:100816905/gmx:100527417/gmx:100797290/gmx:100816905	12
gmx04141	Protein processing in endoplasmic reticulum	23/1233	419/10881	0.99999104396913	0.999999999240268	gene-GLYMA_02G093200v4/gene-GLYMA_05G219600v4/gene-GLYMA_06G054700v4/gene-GLYMA_06G157800v4/gene-GLYMA_06G223700v4/gene-GLYMA_06G293400v4/gene-GLYMA_06G317800v4/gene-GLYMA_08G068800v4/gene-GLYMA_09G223800v4/gene-GLYMA_10G147600v4/gene-GLYMA_10G200200v4/gene-GLYMA_11G140500v4/gene-GLYMA_12G013100v4/gene-GLYMA_13G175700v4/gene-GLYMA_13G176500v4/gene-GLYMA_16G012000v4/gene-GLYMA_17G058500v4/gene-GLY…	GLYMA_02G093200v4/GLYMA_05G219600v4/GLYMA_06G054700v4/GLYMA_06G157800v4/GLYMA_06G223700v4/GLYMA_06G293400v4/GLYMA_06G317800v4/GLYMA_08G068800v4/GLYMA_09G223800v4/GLYMA_10G147600v4/GLYMA_10G200200v4/GLYMA_11G140500v4/GLYMA_12G013100v4/GLYMA_13G175700v4/GLYMA_13G176500v4/GLYMA_16G012000v4/GLYMA_17G058500v4/GLYMA_17G224900v4/GLYMA_18G289100v4/GLYMA_18G290600v4/GLYMA_19G011400v4/GLYMA_20G098400v4/GLY…	gmx:100789474/gmx:100803843/gmx:100499658/gmx:100780308/gmx:100810430/gmx:100786373/gmx:100780491/gmx:100527855/gmx:547852/gmx:100037475/gmx:100787360/gmx:100812707/gmx:547852/gmx:100812935/gmx:111240470/gmx:100799280/gmx:100816571/gmx:100813195/gmx:100787543/gmx:102667578/gmx:547853/gmx:100811997/gmx:100787360	23
gmx03420	Nucleotide excision repair	4/1233	157/10881	0.999991217898486	0.999999999240268	gene-GLYMA_01G204467v4/gene-GLYMA_03G129500v4/gene-GLYMA_09G016100v4/gene-GLYMA_13G268300v4	GLYMA_01G204467v4/GLYMA_03G129500v4/GLYMA_09G016100v4/GLYMA_13G268300v4	gmx:100812359/gmx:100306033/gmx:100809792/gmx:100812372	4
gmx00970	Aminoacyl-tRNA biosynthesis	1/1233	102/10881	0.99999557476972	0.999999999240268	gene-GLYMA_13G000200v4	GLYMA_13G000200v4	gmx:100803506	1
gmx04120	Ubiquitin mediated proteolysis	10/1233	260/10881	0.999996511031678	0.999999999240268	gene-GLYMA_06G243300v4/gene-GLYMA_08G228100v4/gene-GLYMA_11G012400v4/gene-GLYMA_11G095700v4/gene-GLYMA_12G021800v4/gene-GLYMA_13G049400v4/gene-GLYMA_13G117700v4/gene-GLYMA_17G042100v4/gene-GLYMA_17G133000v4/gene-GLYMA_18G170400v4	GLYMA_06G243300v4/GLYMA_08G228100v4/GLYMA_11G012400v4/GLYMA_11G095700v4/GLYMA_12G021800v4/GLYMA_13G049400v4/GLYMA_13G117700v4/GLYMA_17G042100v4/GLYMA_17G133000v4/GLYMA_18G170400v4	gmx:100791144/gmx:100783578/gmx:100811967/gmx:100527864/gmx:100305664/gmx:100804373/gmx:100819694/gmx:100782546/gmx:100780928/gmx:100784814	10
gmx03015	mRNA surveillance pathway	5/1233	238/10881	0.999999988435483	0.999999999240268	gene-GLYMA_03G234700v4/gene-GLYMA_04G185200v4/gene-GLYMA_05G012200v4/gene-GLYMA_14G168000v4/gene-GLYMA_19G232300v4	GLYMA_03G234700v4/GLYMA_04G185200v4/GLYMA_05G012200v4/GLYMA_14G168000v4/GLYMA_19G232300v4	gmx:100805030/gmx:100795137/gmx:100814349/gmx:100785926/gmx:100813792	5
gmx03013	Nucleocytoplasmic transport	3/1233	214/10881	0.999999997883746	0.999999999240268	gene-GLYMA_04G126700v4/gene-GLYMA_10G212900v4/gene-GLYMA_14G168000v4	GLYMA_04G126700v4/GLYMA_10G212900v4/GLYMA_14G168000v4	gmx:100780430/gmx:100776330/gmx:100785926	3
gmx03040	Spliceosome	10/1233	347/10881	0.999999998995067	0.999999999240268	gene-GLYMA_02G093200v4/gene-GLYMA_03G140400v4/gene-GLYMA_11G140500v4/gene-GLYMA_13G229300v4/gene-GLYMA_14G168000v4/gene-GLYMA_15G216300v4/gene-GLYMA_17G078400v4/gene-GLYMA_17G115400v4/gene-GLYMA_18G289100v4/gene-GLYMA_18G290600v4	GLYMA_02G093200v4/GLYMA_03G140400v4/GLYMA_11G140500v4/GLYMA_13G229300v4/GLYMA_14G168000v4/GLYMA_15G216300v4/GLYMA_17G078400v4/GLYMA_17G115400v4/GLYMA_18G289100v4/GLYMA_18G290600v4	gmx:100789474/gmx:100799124/gmx:100812707/gmx:100810599/gmx:100785926/gmx:100793984/gmx:100799124/gmx:100817627/gmx:100787543/gmx:102667578	10
gmx03018	RNA degradation	3/1233	223/10881	0.999999999240268	0.999999999240268	gene-GLYMA_07G126400v4/gene-GLYMA_12G093100v4/gene-GLYMA_15G216000v4	GLYMA_07G126400v4/GLYMA_12G093100v4/GLYMA_15G216000v4	gmx:100776597/gmx:100811298/gmx:100786049	3
