# Supplementary material for: Overexpression of GmHIR1 in Soybean Enhances Phytophthora sojae Resistance
Source: Plants (Basel). 2026 Jul 20;15(14):2211. doi: 10.3390/plants15142211 (PMC13416582; doi:10.3390/plants15142211)
Supplement: Supplementary file 1 [file plants-15-02211-s001.zip › Table S5 Proteomics quality statistics.xlsx]

## Sheet: cv_analysis
Protein	group	value
KAG4108909.1	W82_Control	0.141310450316931
KAG4108939.1	W82_Control	0.0756357922184993
KAG4108940.1	W82_Control	0.0608318402103868
KAG4108950.1	W82_Control	0.141084533081943
KAG4108963.1	W82_Control	0.0360611061509858
KAG4108965.1	W82_Control	0.0314832712710865
KAG4108966.1	W82_Control	0.111511842137936
KAG4108970.1	W82_Control	0.327099576515281
KAG4108992.1	W82_Control	0.0503782669816705
KAG4108994.1	W82_Control	0.173441406215566
KAG4109002.1	W82_Control	0.0768725519810192
KAG4109017.1	W82_Control	0.0796824440637829
KAG4109020.1	W82_Control	0.0331700073390886
KAG4109022.1	W82_Control	0.0371345230690778
KAG4109044.1	W82_Control	0.0241614585722387
KAG4109051.1	W82_Control	0.102567660221726
KAG4109053.1	W82_Control	0.0272636892422651
KAG4109060.1	W82_Control	0.0427583307122115
KAG4109066.1	W82_Control	0.0173891876087821
KAG4109069.1	W82_Control	0.100611718370183
KAG4109070.1	W82_Control	0.110437444301678
KAG4109071.1	W82_Control	0.0643372868442113
KAG4109072.1	W82_Control	0.026173135230852
KAG4109079.1	W82_Control	0.0991590882645768
KAG4109081.1	W82_Control	0.0374817144475118
KAG4109082.1	W82_Control	0.196838028717297
KAG4306620.1	W82_Control	0.581419554627773
KAG4306621.1	W82_Control	0.0224688080660236
KAG4376943.1	W82_Control	0.162958554345268
KAG4376945.1	W82_Control	0.2845434886513
KAG4376946.1	W82_Control	0.438929014443026
KAG4376951.1	W82_Control	0.298784720424708
KAG4376953.1	W82_Control	0.0427729890614623
KAG4376957.1	W82_Control	0.0624299188766496
KAG4376970.1	W82_Control	0.289399390987473
KAG4376992.1	W82_Control	0.175249811475609
KAG4376993.1	W82_Control	0.455498308192276
KAG4376997.1	W82_Control	0.0518157784590842
KAG4376998.1	W82_Control	0.23269540696905
KAG4377017.1	W82_Control	0.0065430724617577
KAG4377022.1	W82_Control	0.0223798520982015
KAG4377028.1	W82_Control	0.0577256054809955
KAG4377034.1	W82_Control	0.0302846165306217
KAG4377035.1	W82_Control	0.0678738255627183
KAG4377042.1	W82_Control	0.11887734791345
KAG4377054.1	W82_Control	0.264078431592315
KAG4377059.1	W82_Control	0.0741373448786624
KAG4377065.1	W82_Control	0.021134463115233
KAG4377078.1	W82_Control	0.051308504605533
KAG4377093.1	W82_Control	0.374427520671417
KAG4377098.1	W82_Control	0.118714777384503
KAG4377102.1	W82_Control	0.0895897971357363
KAG4377113.1	W82_Control	0.0813426364711292
KAG4377115.1	W82_Control	0.263062284881821
KAG4377119.1	W82_Control	0.217871127915995
KAG4377125.1	W82_Control	0.550763278667612
KAG4377133.1	W82_Control	0.0829617490965642
KAG4377150.1	W82_Control	0.187142551415151
KAG4377153.1	W82_Control	0.194636651791146
KAG4377183.1	W82_Control	0.0171803275805343
KAG4377195.1	W82_Control	0.029645461367988
KAG4377217.1	W82_Control	0.0428010779177986
KAG4377226.1	W82_Control	0.142813597343767
KAG4377255.1	W82_Control	0.173167720606295
KAG4377260.1	W82_Control	0.0084182272600368
KAG4377278.1	W82_Control	0.166572146596914
KAG4377283.1	W82_Control	0.0425409981293662
KAG4377288.1	W82_Control	0.0486110575334401
KAG4377306.1	W82_Control	0.0452000294090642
KAG4377307.1	W82_Control	0.0775469441598222
KAG4377309.1	W82_Control	0.0497734299544885
KAG4377313.1	W82_Control	0.13174887505375
KAG4377315.1	W82_Control	0.353046520002719
KAG4377332.1	W82_Control	0.0345643450144427
KAG4377352.1	W82_Control	0.649866337008306
KAG4377366.1	W82_Control	0.0912574467468309
KAG4377378.1	W82_Control	0.21401252541406
KAG4377387.1	W82_Control	0.0550386455034638
KAG4377389.1	W82_Control	0.409182762197164
KAG4377396.1	W82_Control	0.0318747899878505
KAG4377397.1	W82_Control	0.143109638445078
KAG4377441.1	W82_Control	0.0818326708360508
KAG4377442.1	W82_Control	0.115895716459608
KAG4377455.1	W82_Control	0.302287947075022
KAG4377469.1	W82_Control	0.0820895887740867
KAG4377470.1	W82_Control	0.295321037774353
KAG4377473.1	W82_Control	0.0168199305136838
KAG4377477.1	W82_Control	0.218831026595525
KAG4377484.1	W82_Control	0.2553867984284
KAG4377490.1	W82_Control	0.0244475360422587
KAG4377495.1	W82_Control	0.0826162229378791
KAG4377507.1	W82_Control	0.141409563665839
KAG4377524.1	W82_Control	0.0041388848211074
KAG4377543.1	W82_Control	0.0917654076286056
KAG4377545.1	W82_Control	0.340818573712753
KAG4377558.1	W82_Control	0.0509080002393382
KAG4377563.1	W82_Control	0.527223787706658
KAG4377564.1	W82_Control	0.0133988597690159
KAG4377570.1	W82_Control	0.0142513765213059
KAG4377585.1	W82_Control	0.234809045899145
KAG4377665.1	W82_Control	0.103276623171424
KAG4377716.1	W82_Control	0.0160043655746028
KAG4377717.1	W82_Control	0.0987702245678951
KAG4377735.1	W82_Control	0.0655018135288151
KAG4377742.1	W82_Control	0.300443609605304
KAG4377753.1	W82_Control	0.098448253587326
KAG4377773.1	W82_Control	0.186586479679695
KAG4377775.1	W82_Control	0.0685790154505053
KAG4377780.1	W82_Control	0.0556825719768675
KAG4377813.1	W82_Control	0.0185821033426007
KAG4377820.1	W82_Control	0.0852909186638828
KAG4377822.1	W82_Control	0.0692707125164804
KAG4377825.1	W82_Control	0.095789327445118
KAG4377831.1	W82_Control	0.0881060815760843
KAG4377847.1	W82_Control	0.0587508239367127
KAG4377853.1	W82_Control	0.347798893535164
KAG4377856.1	W82_Control	0.100429916052089
KAG4377872.1	W82_Control	0.227690388263863
KAG4377882.1	W82_Control	0.166042278615333
KAG4377886.1	W82_Control	0.0271856755156938
KAG4377904.1	W82_Control	0.045427634572413
KAG4377914.1	W82_Control	0.126627205305921
KAG4377922.1	W82_Control	0.203392822439633
KAG4377930.1	W82_Control	0.0617649254609974
KAG4377935.1	W82_Control	0.254150306251322
KAG4377958.1	W82_Control	0.0574177457252664
KAG4377968.1	W82_Control	0.186326853146851
KAG4377972.1	W82_Control	0.0534825134637546
KAG4377979.1	W82_Control	0.137459305166829
KAG4377980.1	W82_Control	0.111436538818246
KAG4377981.1	W82_Control	0.236241866151998
KAG4377985.1	W82_Control	0.389457640085056
KAG4377992.1	W82_Control	0.258502806572815
KAG4378002.1	W82_Control	0.0453168878482442
KAG4378004.1	W82_Control	0.0144109522405998
KAG4378044.1	W82_Control	0.101053533236957
KAG4378045.1	W82_Control	0.223272201619017
KAG4378059.1	W82_Control	0.0248604083821999
KAG4378089.1	W82_Control	0.0761624454630278
KAG4378096.1	W82_Control	0.184136217601848
KAG4378103.1	W82_Control	0.0435934867960193
KAG4378123.1	W82_Control	0.0294711787013472
KAG4378131.1	W82_Control	0.0304646781022389
KAG4378136.1	W82_Control	0.307170222976017
KAG4378146.1	W82_Control	0.0246873980759471
KAG4378147.1	W82_Control	0.346645469393168
KAG4378148.1	W82_Control	0.120407790517824
KAG4378152.1	W82_Control	0.251342573476914
KAG4378156.1	W82_Control	0.0903710958773928
KAG4378164.1	W82_Control	0.018303104290849
KAG4378180.1	W82_Control	0.0629883311784782
KAG4378185.1	W82_Control	0.131371280834337
KAG4378188.1	W82_Control	0.123006060642086
KAG4378201.1	W82_Control	0.131514321101173
KAG4378224.1	W82_Control	0.0516320049567041
KAG4378232.1	W82_Control	0.166838342424366
KAG4378236.1	W82_Control	0.0306910591915868
KAG4378238.1	W82_Control	0.0271000639986224
KAG4378243.1	W82_Control	0.137784976006591
KAG4378245.1	W82_Control	0.0806846638331473
KAG4378266.1	W82_Control	0.0343803731569531
KAG4378268.1	W82_Control	0.133235980582371
KAG4378283.1	W82_Control	0.186273187008236
KAG4378317.1	W82_Control	0.0087952386458173
KAG4378328.1	W82_Control	0.302904204994071
KAG4378335.1	W82_Control	0.0373613988000836
KAG4378343.1	W82_Control	0.314938847018038
KAG4378349.1	W82_Control	0.767013924326636
KAG4378352.1	W82_Control	0.128222491606489
KAG4378375.1	W82_Control	0.0451911745639947
KAG4378377.1	W82_Control	0.224116515374392
KAG4378380.1	W82_Control	0.366152161837937
KAG4378385.1	W82_Control	0.0352813842753501
KAG4378392.1	W82_Control	0.0999416191443763
KAG4378402.1	W82_Control	0.253482705856958
KAG4378406.1	W82_Control	0.0907837100011662
KAG4378417.1	W82_Control	0.475071955908333
KAG4378418.1	W82_Control	0.0813290453682816
KAG4378422.1	W82_Control	0.351210073232637
KAG4378426.1	W82_Control	0.101312001389391
KAG4378427.1	W82_Control	0.0630520311716785
KAG4378434.1	W82_Control	0.210345365831104
KAG4378453.1	W82_Control	0.0102791987638176
KAG4378465.1	W82_Control	0.019204769639329
KAG4378477.1	W82_Control	0.015568808907645
KAG4378494.1	W82_Control	0.115345120278923
KAG4378496.1	W82_Control	0.0451211209789967
KAG4378500.1	W82_Control	0.085602112736464
KAG4378519.1	W82_Control	0.266491134877979
KAG4378539.1	W82_Control	0.0251858699873782
KAG4378540.1	W82_Control	0.0943450960942559
KAG4378542.1	W82_Control	0.344914817290211
KAG4378546.1	W82_Control	0.0629340422312383
KAG4378559.1	W82_Control	0.146066578094581
KAG4378568.1	W82_Control	0.0538625644983335
KAG4378577.1	W82_Control	0.276406195949233
KAG4378578.1	W82_Control	0.938986984851337
KAG4378579.1	W82_Control	0.427764868093107
KAG4378580.1	W82_Control	0.0123976231440204
KAG4378581.1	W82_Control	0.315128267989137
KAG4378586.1	W82_Control	0.0317286983684413
KAG4378598.1	W82_Control	0.199451198891081
KAG4378611.1	W82_Control	0.112658400201595
KAG4378615.1	W82_Control	0.06681970740188
KAG4378616.1	W82_Control	0.0297427400224586
KAG4378627.1	W82_Control	0.486293864945609
KAG4378634.1	W82_Control	0.137630994143487
KAG4378647.1	W82_Control	0.167248221798857
KAG4378652.1	W82_Control	0.310724000976249
KAG4378655.1	W82_Control	0.13656931506559
KAG4378708.1	W82_Control	0.213709519045385
KAG4378722.1	W82_Control	0.0368312000326951
KAG4378723.1	W82_Control	0.0258646851746212
KAG4378729.1	W82_Control	0.0624974172813634
KAG4378742.1	W82_Control	0.130777417284127
KAG4378754.1	W82_Control	0.0714888749978805
KAG4378756.1	W82_Control	0.0715729972474198
KAG4378767.1	W82_Control	0.406007200972365
KAG4378775.1	W82_Control	0.258527614343366
KAG4378787.1	W82_Control	0.146781466672369
KAG4378791.1	W82_Control	0.0133865658433282
KAG4378796.1	W82_Control	0.0805890652728811
KAG4378806.1	W82_Control	0.344443677796949
KAG4378807.1	W82_Control	0.391502243286302
KAG4378816.1	W82_Control	0.0138440423532888
KAG4378819.1	W82_Control	0.0455667249952588
KAG4378826.1	W82_Control	0.0428196500208157
KAG4378828.1	W82_Control	0.600978167632204
KAG4378830.1	W82_Control	0.0381639433927175
KAG4378833.1	W82_Control	0.057585929971432
KAG4378841.1	W82_Control	0.271220487135724
KAG4378844.1	W82_Control	0.267672404351372
KAG4378847.1	W82_Control	0.0800210168936405
KAG4378851.1	W82_Control	0.145035347465008
KAG4378864.1	W82_Control	0.085897766709113
KAG4378881.1	W82_Control	0.27444917321241
KAG4378926.1	W82_Control	0.0934222312886412
KAG4378935.1	W82_Control	0.0295331024150207
KAG4378945.1	W82_Control	0.0499560417213887
KAG4378946.1	W82_Control	0.451629957591422
KAG4378947.1	W82_Control	0.0146030791759561
KAG4378951.1	W82_Control	0.247675580290956
KAG4378954.1	W82_Control	0.0601211670225859
KAG4378975.1	W82_Control	0.10587642693035
KAG4378976.1	W82_Control	0.136696531394082
KAG4378984.1	W82_Control	0.172639952024334
KAG4379003.1	W82_Control	0.156101641608663
KAG4379008.1	W82_Control	0.236556246720592
KAG4379026.1	W82_Control	0.0628393674283354
KAG4379035.1	W82_Control	0.0757081857572849
KAG4379036.1	W82_Control	0.294454466438427
KAG4379052.1	W82_Control	0.144172584969539
KAG4379055.1	W82_Control	0.621120489093577
KAG4379061.1	W82_Control	0.294262371637356
KAG4379072.1	W82_Control	0.206761224655439
KAG4379094.1	W82_Control	0.0905041592066144
KAG4379107.1	W82_Control	0.148503579819849
KAG4379110.1	W82_Control	0.151317362991027
KAG4379136.1	W82_Control	0.0864456198956193
KAG4379138.1	W82_Control	0.116520504594192
KAG4379140.1	W82_Control	0.131907671481863
KAG4379141.1	W82_Control	0.31820818373437
KAG4379149.1	W82_Control	0.223637331992481
KAG4379152.1	W82_Control	0.19636433546544
KAG4379186.1	W82_Control	1.00653872699575
KAG4379190.1	W82_Control	0.0919292089267303
KAG4379191.1	W82_Control	0.328480215502717
KAG4379228.1	W82_Control	0.0804807406953098
KAG4379276.1	W82_Control	0.0454199876457691
KAG4379277.1	W82_Control	0.0261110569812232
KAG4379288.1	W82_Control	0.926586321188387
KAG4379297.1	W82_Control	0.136214030315463
KAG4379329.1	W82_Control	0.0559255722891308
KAG4379346.1	W82_Control	0.290765926904065
KAG4379350.1	W82_Control	0.256314582399908
KAG4379359.1	W82_Control	0.122067736792673
KAG4379371.1	W82_Control	0.420949662820415
KAG4379376.1	W82_Control	0.457229129295935
KAG4379388.1	W82_Control	0.0822919296440904
KAG4379393.1	W82_Control	0.20830012145926
KAG4379401.1	W82_Control	0.32919880770705
KAG4379405.1	W82_Control	0.051470836591555
KAG4379410.1	W82_Control	0.0244622882821919
KAG4379413.1	W82_Control	0.226755874488305
KAG4379416.1	W82_Control	0.143979669808203
KAG4379422.1	W82_Control	0.155930827853001
KAG4379438.1	W82_Control	0.105966097388537
KAG4379442.1	W82_Control	0.0773190065637796
KAG4379452.1	W82_Control	0.0615327892526605
KAG4379457.1	W82_Control	0.0298571577952247
KAG4379462.1	W82_Control	0.0541545047241521
KAG4379469.1	W82_Control	0.0180835027289047
KAG4379480.1	W82_Control	0.0351971086443428
KAG4379498.1	W82_Control	0.0625487156816532
KAG4379515.1	W82_Control	0.0175606022996822
KAG4379521.1	W82_Control	0.613905951688423
KAG4379524.1	W82_Control	0.14481257381217
KAG4379526.1	W82_Control	0.016804333673047
KAG4379531.1	W82_Control	0.414085354926859
KAG4379541.1	W82_Control	0.0699535314638856
KAG4379544.1	W82_Control	0.176414745659843
KAG4379556.1	W82_Control	0.0329488198166373
KAG4379559.1	W82_Control	0.014138119573641
KAG4379564.1	W82_Control	0.0879173981679189
KAG4379573.1	W82_Control	0.565082059615778
KAG4379574.1	W82_Control	0.12035166659614
KAG4379579.1	W82_Control	0.132750407737519
KAG4379585.1	W82_Control	0.043221106324942
KAG4379597.1	W82_Control	0.0874454847020022
KAG4379606.1	W82_Control	0.104441456017774
KAG4379623.1	W82_Control	0.183743851535029
KAG4379629.1	W82_Control	0.139978788336391
KAG4379645.1	W82_Control	0.122447440639516
KAG4379651.1	W82_Control	0.0063064355379068
KAG4379672.1	W82_Control	0.198735624839661
KAG4379674.1	W82_Control	0.15747121106301
KAG4379682.1	W82_Control	0.441171164490703
KAG4379719.1	W82_Control	0.0281701415428683
KAG4379721.1	W82_Control	0.514010123755595
KAG4379727.1	W82_Control	0.208003178396287
KAG4379729.1	W82_Control	0.140155522286936
KAG4379730.1	W82_Control	0.0315315741162534
KAG4379734.1	W82_Control	0.385187606584103
KAG4379741.1	W82_Control	0.0122458618444184
KAG4379756.1	W82_Control	0.0680380917199818
KAG4379758.1	W82_Control	0.0968860627594926
KAG4379770.1	W82_Control	0.0600380324128403
KAG4379797.1	W82_Control	0.117008474630989
KAG4379803.1	W82_Control	0.0300770598847511
KAG4379840.1	W82_Control	0.0952877241128831
KAG4379843.1	W82_Control	0.124285001356925
KAG4379854.1	W82_Control	0.24431993948079
KAG4379865.1	W82_Control	0.0418482935629968
KAG4379875.1	W82_Control	0.402077322363015
KAG4379876.1	W82_Control	0.0999003239706394
KAG4379921.1	W82_Control	0.131233999900917
KAG4379934.1	W82_Control	0.104299301206492
KAG4379937.1	W82_Control	0.322039496545599
KAG4379939.1	W82_Control	0.272581893456565
KAG4379950.1	W82_Control	0.470806595384805
KAG4379976.1	W82_Control	0.0307871943007077
KAG4380066.1	W82_Control	0.302213482838402
KAG4380093.1	W82_Control	0.0360890696516546
KAG4380117.1	W82_Control	0.104775598205316
KAG4380125.1	W82_Control	0.53299893845205
KAG4380130.1	W82_Control	0.115820535732542
KAG4380152.1	W82_Control	0.23813322315277
KAG4380183.1	W82_Control	0.197104399083582
KAG4380186.1	W82_Control	0.548750741099511
KAG4380214.1	W82_Control	0.357333666779737
KAG4380242.1	W82_Control	0.275786444417586
KAG4380300.1	W82_Control	0.102195947139303
KAG4380307.1	W82_Control	0.546813354311497
KAG4380308.1	W82_Control	0.0396841234892598
KAG4380316.1	W82_Control	0.226768256588419
KAG4380319.1	W82_Control	0.676445110322768
KAG4380329.1	W82_Control	0.123561680888361
KAG4380335.1	W82_Control	0.0232991530605507
KAG4380390.1	W82_Control	0.162921699692975
KAG4380447.1	W82_Control	0.371862544699737
KAG4380470.1	W82_Control	0.128204858556181
KAG4380473.1	W82_Control	0.257460527664084
KAG4380482.1	W82_Control	0.499295347070849
KAG4380529.1	W82_Control	0.0744166952993846
KAG4380583.1	W82_Control	0.23477403920629
KAG4380593.1	W82_Control	0.135942986535054
KAG4380606.1	W82_Control	0.0886878631900291
KAG4380607.1	W82_Control	0.173610899895616
KAG4380608.1	W82_Control	0.17157741145839
KAG4380647.1	W82_Control	0.28002258674393
KAG4380674.1	W82_Control	0.0317621608248068
KAG4380680.1	W82_Control	0.157352594511336
KAG4380682.1	W82_Control	0.0684149715316163
KAG4380684.1	W82_Control	0.278157355150214
KAG4380723.1	W82_Control	0.140614367606145
KAG4380741.1	W82_Control	0.391643904266352
KAG4380755.1	W82_Control	0.0576757520635945
KAG4380757.1	W82_Control	0.0832253581087476
KAG4380763.1	W82_Control	0.273518534745141
KAG4380764.1	W82_Control	0.0338008465971147
KAG4380765.1	W82_Control	0.0622953839628016
KAG4380791.1	W82_Control	0.0818343549862521
KAG4380795.1	W82_Control	0.406448094857739
KAG4380801.1	W82_Control	0.111384525383719
KAG4380809.1	W82_Control	0.0215908022114172
KAG4380821.1	W82_Control	0.0663906968495477
KAG4380826.1	W82_Control	0.194949602040195
KAG4380829.1	W82_Control	0.752573198208845
KAG4380836.1	W82_Control	0.083860282637351
KAG4380851.1	W82_Control	0.0536879431887325
KAG4380859.1	W82_Control	0.0481705696048067
KAG4380860.1	W82_Control	0.455458390536364
KAG4380861.1	W82_Control	0.0489038591622591
KAG4380876.1	W82_Control	0.212182827471195
KAG4380881.1	W82_Control	0.441541776472462
KAG4380886.1	W82_Control	0.210128255440414
KAG4380903.1	W82_Control	0.40390884422012
KAG4380927.1	W82_Control	0.298128441728429
KAG4380929.1	W82_Control	0.0829722874592232
KAG4380933.1	W82_Control	0.0770025211762492
KAG4380936.1	W82_Control	0.0505871919224142
KAG4380945.1	W82_Control	0.101604418493306
KAG4380967.1	W82_Control	0.0800121850249206
KAG4380973.1	W82_Control	0.202739332578836
KAG4380975.1	W82_Control	0.0623303531947235
KAG4380979.1	W82_Control	0.0514152743210912
KAG4380994.1	W82_Control	0.0317924410101127
KAG4380996.1	W82_Control	0.120475453968865
KAG4381013.1	W82_Control	0.32259301975995
KAG4381015.1	W82_Control	0.270112585653359
KAG4381026.1	W82_Control	0.0690998765971694
KAG4381040.1	W82_Control	0.707529883696306
KAG4381050.1	W82_Control	0.336103077322113
KAG4381053.1	W82_Control	0.12214551935169
KAG4381060.1	W82_Control	0.0273160251397532
KAG4381063.1	W82_Control	0.27812736117376
KAG4381066.1	W82_Control	0.0572862342493449
KAG4381067.1	W82_Control	0.0955767856257637
KAG4381071.1	W82_Control	0.0869812254083988
KAG4381073.1	W82_Control	0.0184822028249975
KAG4381084.1	W82_Control	0.123514589181248
KAG4381113.1	W82_Control	0.0429609238724267
KAG4381114.1	W82_Control	0.270914597981926
KAG4381126.1	W82_Control	0.587366062048646
KAG4381134.1	W82_Control	0.569145709733969
KAG4381136.1	W82_Control	0.0510713232652924
KAG4381144.1	W82_Control	0.123825490774482
KAG4381147.1	W82_Control	0.0313482689809114
KAG4381178.1	W82_Control	0.0199867244779425
KAG4381187.1	W82_Control	0.247945735493177
KAG4381197.1	W82_Control	0.373888432101049
KAG4381211.1	W82_Control	0.0837981093972716
KAG4381264.1	W82_Control	1.07493386250563
KAG4381270.1	W82_Control	0.10345301425804
KAG4381273.1	W82_Control	0.0420695597193844
KAG4381283.1	W82_Control	0.117874156826951
KAG4381284.1	W82_Control	0.054416210317747
KAG4381290.1	W82_Control	0.0138767757834455
KAG4381294.1	W82_Control	0.09841950958185
KAG4381306.1	W82_Control	0.0135868120769829
KAG4381308.1	W82_Control	0.294130385961696
KAG4381313.1	W82_Control	0.211484603521278
KAG4381323.1	W82_Control	0.0481718086515386
KAG4381337.1	W82_Control	0.0306305914322174
KAG4381338.1	W82_Control	0.254698795439724
KAG4381343.1	W82_Control	0.122068676147607
KAG4381344.1	W82_Control	0.0216343253607583
KAG4381346.1	W82_Control	0.0122078937962126
KAG4381352.1	W82_Control	0.0098769735253833
KAG4381354.1	W82_Control	0.0602426716582591
KAG4381363.1	W82_Control	0.50558228032671
KAG4381370.1	W82_Control	0.0632644244773908
KAG4381376.1	W82_Control	0.319707143760229
KAG4381383.1	W82_Control	0.138184813060339
KAG4381386.1	W82_Control	0.273380793285007
KAG4381399.1	W82_Control	0.0548249180504116
KAG4381417.1	W82_Control	0.0600260129418097
KAG4381419.1	W82_Control	0.15764462552695
KAG4381420.1	W82_Control	0.149800395711691
KAG4381439.1	W82_Control	0.0586367960876899
KAG4381443.1	W82_Control	0.0480062385952511
KAG4381451.1	W82_Control	0.206152277990889
KAG4381468.1	W82_Control	0.0108674058262633
KAG4381470.1	W82_Control	0.0458318531715877
KAG4381476.1	W82_Control	0.0111672665539754
KAG4381482.1	W82_Control	0.627478823916396
KAG4381505.1	W82_Control	0.215332189544526
KAG4381515.1	W82_Control	0.33708725159777
KAG4381516.1	W82_Control	0.0392648576287965
KAG4381524.1	W82_Control	0.247118506411862
KAG4381557.1	W82_Control	0.126830797926942
KAG4381560.1	W82_Control	0.170555056213328
KAG4381592.1	W82_Control	0.140421102577825
KAG4381611.1	W82_Control	0.0357173974798602
KAG4381617.1	W82_Control	0.0379761354869744
KAG4381621.1	W82_Control	0.0783605103208751
KAG4381629.1	W82_Control	0.521191757508795
KAG4381633.1	W82_Control	0.319958874219406
KAG4381637.1	W82_Control	0.0723339901599027
KAG4381655.1	W82_Control	0.40728366836963
KAG4381658.1	W82_Control	0.23920805988725
KAG4381670.1	W82_Control	0.0262742991192937
KAG4381701.1	W82_Control	0.601990724985216
KAG4381707.1	W82_Control	0.107729342645461
KAG4381726.1	W82_Control	0.195844932114815
KAG4381727.1	W82_Control	0.03341789296068
KAG4381742.1	W82_Control	0.108204373977326
KAG4381748.1	W82_Control	0.0603359407770739
KAG4381765.1	W82_Control	0.514470748456818
KAG4381770.1	W82_Control	0.04209985333733
KAG4381793.1	W82_Control	0.0785393582719167
KAG4381796.1	W82_Control	0.160603875498066
KAG4381851.1	W82_Control	0.134166476511821
KAG4381859.1	W82_Control	0.0441852780957824
KAG4381872.1	W82_Control	0.0213471439779395
KAG4381889.1	W82_Control	0.0398322847094822
KAG4381914.1	W82_Control	0.0074823306500355
KAG4381965.1	W82_Control	0.324862361487696
KAG4381969.1	W82_Control	0.0119829163861449
KAG4381973.1	W82_Control	0.0575277411938623
KAG4381977.1	W82_Control	0.0058145645297345
KAG4381981.1	W82_Control	0.175151914324213
KAG4381984.1	W82_Control	0.0553746558616702
KAG4381994.1	W82_Control	0.354432542744445
KAG4381995.1	W82_Control	0.114122903219977
KAG4381999.1	W82_Control	0.0566816011906486
KAG4382009.1	W82_Control	0.0591947114871775
KAG4382043.1	W82_Control	0.106685240348941
KAG4382048.1	W82_Control	0.08578895110352
KAG4382052.1	W82_Control	0.762212136837212
KAG4382060.1	W82_Control	0.0743463337140253
KAG4382067.1	W82_Control	0.120849772805419
KAG4382079.1	W82_Control	0.0576699244760887
KAG4382081.1	W82_Control	0.0434267260413446
KAG4382082.1	W82_Control	0.182564072133622
KAG4382083.1	W82_Control	0.0230442792788452
KAG4382102.1	W82_Control	0.0591726415398313
KAG4382110.1	W82_Control	0.125080918611404
KAG4382113.1	W82_Control	0.245951914599602
KAG4382161.1	W82_Control	0.0429006424077812
KAG4382169.1	W82_Control	0.0563669481819917
KAG4382176.1	W82_Control	0.158998016869316
KAG4382179.1	W82_Control	0.257791161439701
KAG4382193.1	W82_Control	0.435237465610263
KAG4382201.1	W82_Control	0.293585801177061
KAG4382207.1	W82_Control	0.0486087784205273
KAG4382209.1	W82_Control	0.341336675508088
KAG4382215.1	W82_Control	0.102691487987174
KAG4382241.1	W82_Control	0.122396238221407
KAG4382252.1	W82_Control	0.0180330334228278
KAG4382255.1	W82_Control	0.334067084372014
KAG4382256.1	W82_Control	0.519151843349557
KAG4382258.1	W82_Control	0.407177655389739
KAG4382261.1	W82_Control	0.0863092983466242
KAG4382272.1	W82_Control	0.207848605753183
KAG4382274.1	W82_Control	0.184819838329597
KAG4382275.1	W82_Control	0.13216190576809
KAG4382282.1	W82_Control	0.270913547507768
KAG4382306.1	W82_Control	0.0019052794654773
KAG4382319.1	W82_Control	0.113058956542753
KAG4382334.1	W82_Control	0.12345733097125
KAG4382355.1	W82_Control	0.407909829713563
KAG4382368.1	W82_Control	0.143932402839397
KAG4382377.1	W82_Control	0.288822187184241
KAG4382379.1	W82_Control	0.0247768391735675
KAG4382392.1	W82_Control	0.144550214333884
KAG4382397.1	W82_Control	0.0518497265053037
KAG4382398.1	W82_Control	0.264293031025739
KAG4382400.1	W82_Control	0.223612658466621
KAG4382420.1	W82_Control	0.342766397474962
KAG4382430.1	W82_Control	0.0547153222764533
KAG4382460.1	W82_Control	0.0474384874648381
KAG4382462.1	W82_Control	0.181699516431057
KAG4382468.1	W82_Control	0.184128825360405
KAG4382470.1	W82_Control	0.355985225493131
KAG4382479.1	W82_Control	0.0401002412252307
KAG4382494.1	W82_Control	0.266525123156116
KAG4382497.1	W82_Control	0.124732163037977
KAG4382518.1	W82_Control	0.162480539035783
KAG4382564.1	W82_Control	0.0838078179850495
KAG4382637.1	W82_Control	0.355148716904715
KAG4382661.1	W82_Control	0.120603405596959
KAG4382671.1	W82_Control	0.159602737793527
KAG4382677.1	W82_Control	0.353035867897522
KAG4382692.1	W82_Control	0.050573514749787
KAG4382707.1	W82_Control	0.0607743787783092
KAG4382781.1	W82_Control	0.194250148861198
KAG4382790.1	W82_Control	0.107559719727848
KAG4382805.1	W82_Control	0.357015276679655
KAG4382811.1	W82_Control	0.0719180601463004
KAG4382868.1	W82_Control	0.695126264330383
KAG4382869.1	W82_Control	0.210554787457769
KAG4382899.1	W82_Control	0.137480833565919
KAG4382918.1	W82_Control	0.165527485607081
KAG4382940.1	W82_Control	0.0553077711660779
KAG4382971.1	W82_Control	0.0906764373137008
KAG4382992.1	W82_Control	0.0816906602560264
KAG4382995.1	W82_Control	0.0806371819447549
KAG4382998.1	W82_Control	0.106550803561119
KAG4383008.1	W82_Control	0.356858461916112
KAG4383009.1	W82_Control	0.0373701018319302
KAG4383017.1	W82_Control	0.0087100627458053
KAG4383020.1	W82_Control	0.104520911672341
KAG4383022.1	W82_Control	0.54184863521754
KAG4383024.1	W82_Control	0.0656495596022341
KAG4383029.1	W82_Control	0.0766800502742388
KAG4383042.1	W82_Control	0.0401909064822519
KAG4383046.1	W82_Control	0.183668794165756
KAG4383050.1	W82_Control	0.219159514800053
KAG4383052.1	W82_Control	0.221945319657966
KAG4383073.1	W82_Control	0.067203311383685
KAG4383083.1	W82_Control	0.0842311266980035
KAG4383084.1	W82_Control	0.167142197623055
KAG4383094.1	W82_Control	0.0365173050032096
KAG4383108.1	W82_Control	0.0489641588103946
KAG4383135.1	W82_Control	0.23740877841741
KAG4383183.1	W82_Control	0.0526105970118006
KAG4383184.1	W82_Control	0.0552132842535843
KAG4383189.1	W82_Control	0.26551606543709
KAG4383191.1	W82_Control	0.0565535371406113
KAG4383192.1	W82_Control	0.316196098400514
KAG4383194.1	W82_Control	0.137416811090719
KAG4383212.1	W82_Control	0.472227368195654
KAG4383218.1	W82_Control	0.0919290803290747
KAG4383235.1	W82_Control	0.119662351240278
KAG4383250.1	W82_Control	0.197902357502247
KAG4383297.1	W82_Control	0.0597208282520255
KAG4383308.1	W82_Control	0.172675723043814
KAG4383323.1	W82_Control	0.300034205164232
KAG4383328.1	W82_Control	0.0307673901444037
KAG4383334.1	W82_Control	0.122250807514235
KAG4383357.1	W82_Control	0.050604483935178
KAG4383376.1	W82_Control	0.0184276042767291
KAG4383394.1	W82_Control	0.383311263437366
KAG4383395.1	W82_Control	0.0725380504312128
KAG4383463.1	W82_Control	0.0217288989438909
KAG4383465.1	W82_Control	0.210219273785496
KAG4383475.1	W82_Control	0.427631285796946
KAG4383485.1	W82_Control	0.208053761340676
KAG4383491.1	W82_Control	0.0257278468008914
KAG4383493.1	W82_Control	0.219466579884809
KAG4383497.1	W82_Control	0.0937000111442673
KAG4383515.1	W82_Control	0.237280190937454
KAG4383527.1	W82_Control	0.0191255365439381
KAG4383530.1	W82_Control	0.138134719116578
KAG4383549.1	W82_Control	0.0723210066121284
KAG4383560.1	W82_Control	0.162703878114994
KAG4383571.1	W82_Control	0.234980985155245
KAG4383580.1	W82_Control	0.0690222671316628
KAG4383584.1	W82_Control	0.0728450105794856
KAG4383594.1	W82_Control	0.176590415846228
KAG4383616.1	W82_Control	0.151092908222772
KAG4383622.1	W82_Control	0.127187400646757
KAG4383638.1	W82_Control	0.124525243123659
KAG4383640.1	W82_Control	0.405908492385851
KAG4383648.1	W82_Control	0.0682068834948926
KAG4383652.1	W82_Control	0.0661952206270935
KAG4383657.1	W82_Control	0.0472571425637098
KAG4383671.1	W82_Control	0.141709256012914
KAG4383680.1	W82_Control	0.0140767226478827
KAG4383681.1	W82_Control	0.551629138206804
KAG4383690.1	W82_Control	0.0243293076474906
KAG4383693.1	W82_Control	0.0492265583969717
KAG4383707.1	W82_Control	0.107870231580592
KAG4383710.1	W82_Control	0.192965895634497
KAG4383711.1	W82_Control	0.0919492951040869
KAG4383718.1	W82_Control	0.0388945828426638
KAG4383719.1	W82_Control	0.0153151163566545
KAG4383729.1	W82_Control	0.179002635641412
KAG4383740.1	W82_Control	0.261126987011171
KAG4383741.1	W82_Control	0.034899858504831
KAG4383744.1	W82_Control	0.0906238617186681
KAG4383752.1	W82_Control	0.102898981548449
KAG4383757.1	W82_Control	0.135452864440505
KAG4383758.1	W82_Control	0.438655488231783
KAG4383772.1	W82_Control	0.0812563381849759
KAG4383778.1	W82_Control	0.245434809204102
KAG4383779.1	W82_Control	0.102079581448257
KAG4383781.1	W82_Control	0.026424992095331
KAG4383793.1	W82_Control	0.0176075378643501
KAG4383804.1	W82_Control	0.15568320010755
KAG4383807.1	W82_Control	0.343459963018046
KAG4383815.1	W82_Control	0.133043774451384
KAG4383819.1	W82_Control	0.12467133241713
KAG4383821.1	W82_Control	0.0295208248807375
KAG4383823.1	W82_Control	0.0467787203606658
KAG4383834.1	W82_Control	0.174419539189381
KAG4383840.1	W82_Control	0.028460829387704
KAG4383846.1	W82_Control	0.0621194133726394
KAG4383850.1	W82_Control	0.191106636499475
KAG4383860.1	W82_Control	0.226618992926678
KAG4383870.1	W82_Control	0.166282221757695
KAG4383903.1	W82_Control	0.224569048013274
KAG4383907.1	W82_Control	0.171514678654238
KAG4383911.1	W82_Control	0.0910386451024688
KAG4383923.1	W82_Control	0.370112127017806
KAG4383940.1	W82_Control	0.477579371585172
KAG4383941.1	W82_Control	0.0307131787301468
KAG4383975.1	W82_Control	0.111346829530115
KAG4383986.1	W82_Control	0.0375967245561066
KAG4383995.1	W82_Control	0.103422825254932
KAG4384000.1	W82_Control	0.142779823822592
KAG4384008.1	W82_Control	0.239014239355148
KAG4384013.1	W82_Control	0.0568996808030531
KAG4384045.1	W82_Control	0.122882270352855
KAG4384049.1	W82_Control	0.0460957980647436
KAG4384053.1	W82_Control	0.054965580688799
KAG4384068.1	W82_Control	0.116857446372368
KAG4384077.1	W82_Control	0.151708378035373
KAG4384106.1	W82_Control	0.147659050677175
KAG4384115.1	W82_Control	0.247599363852225
KAG4384127.1	W82_Control	0.0293396316284621
KAG4384137.1	W82_Control	0.0094463205853441
KAG4384138.1	W82_Control	0.193862199765153
KAG4384139.1	W82_Control	0.139724496505665
KAG4384149.1	W82_Control	0.143847502625267
KAG4384157.1	W82_Control	0.121940541941285
KAG4384167.1	W82_Control	0.424010404013534
KAG4384189.1	W82_Control	0.0547414412088198
KAG4384192.1	W82_Control	0.454241054630928
KAG4384196.1	W82_Control	0.0630448389880234
KAG4384206.1	W82_Control	0.0197186508740741
KAG4384223.1	W82_Control	0.0916548405691721
KAG4384225.1	W82_Control	0.347100040275924
KAG4384261.1	W82_Control	0.0533098004546355
KAG4384270.1	W82_Control	0.283709849480087
KAG4384281.1	W82_Control	0.375184564810902
KAG4384282.1	W82_Control	0.0561859275791352
KAG4384283.1	W82_Control	0.0771872155658544
KAG4384300.1	W82_Control	0.0916409689981661
KAG4384309.1	W82_Control	0.804742731383277
KAG4384312.1	W82_Control	0.385874488720115
KAG4384314.1	W82_Control	0.0623778836943688
KAG4384321.1	W82_Control	0.468759511687485
KAG4384355.1	W82_Control	0.0252141213372766
KAG4384368.1	W82_Control	0.159691079867235
KAG4384370.1	W82_Control	0.0664917878360068
KAG4384375.1	W82_Control	0.0626957698532375
KAG4384381.1	W82_Control	0.142635054730307
KAG4384385.1	W82_Control	0.0367159233381574
KAG4384399.1	W82_Control	0.0934689208746196
KAG4384404.1	W82_Control	0.0434432041301986
KAG4384405.1	W82_Control	0.0760877244855012
KAG4384406.1	W82_Control	0.0400503029873641
KAG4384412.1	W82_Control	0.0876860481167039
KAG4384419.1	W82_Control	0.0527242512081465
KAG4384422.1	W82_Control	0.345804504724546
KAG4384424.1	W82_Control	0.234231535606161
KAG4384439.1	W82_Control	0.0499063254152054
KAG4384452.1	W82_Control	0.379024022489126
KAG4384464.1	W82_Control	0.0295262019967593
KAG4384478.1	W82_Control	0.0798979661060968
KAG4384479.1	W82_Control	0.0459087478501696
KAG4384487.1	W82_Control	0.0419171875566351
KAG4384493.1	W82_Control	0.121505428813426
KAG4384494.1	W82_Control	0.0507446627293843
KAG4384498.1	W82_Control	0.103737584000634
KAG4384500.1	W82_Control	0.0230519546119469
KAG4384514.1	W82_Control	0.197246928010705
KAG4384522.1	W82_Control	0.143929069495863
KAG4384548.1	W82_Control	0.0311433614859324
KAG4384552.1	W82_Control	0.0183967015750654
KAG4384592.1	W82_Control	0.384947187243155
KAG4384599.1	W82_Control	0.0927557497131012
KAG4384608.1	W82_Control	0.359036622495438
KAG4384621.1	W82_Control	0.1473107682626
KAG4384631.1	W82_Control	0.318109247144134
KAG4384635.1	W82_Control	0.0978861183064786
KAG4384643.1	W82_Control	0.496704502147123
KAG4384671.1	W82_Control	0.0311893610408974
KAG4384673.1	W82_Control	0.0669936950986322
KAG4384675.1	W82_Control	0.25515132535342
KAG4384692.1	W82_Control	0.395023216566539
KAG4384719.1	W82_Control	0.298792882976242
KAG4384722.1	W82_Control	0.121153194272667
KAG4384736.1	W82_Control	0.188628973927265
KAG4384740.1	W82_Control	0.636734383040067
KAG4384747.1	W82_Control	0.137828853435393
KAG4384765.1	W82_Control	0.0088873729796731
KAG4384775.1	W82_Control	0.192623880043805
KAG4384788.1	W82_Control	0.084017418506292
KAG4384792.1	W82_Control	0.0156089894371544
KAG4384793.1	W82_Control	0.104287202336426
KAG4384823.1	W82_Control	0.0514466611343531
KAG4384825.1	W82_Control	0.0115541297675094
KAG4384833.1	W82_Control	0.140774986720968
KAG4384838.1	W82_Control	0.0865649146663383
KAG4384847.1	W82_Control	0.0921250069484848
KAG4384850.1	W82_Control	0.25885657431129
KAG4384883.1	W82_Control	0.045367215408119
KAG4384892.1	W82_Control	0.0522126866897562
KAG4384893.1	W82_Control	0.129293350802483
KAG4384905.1	W82_Control	0.0304060424773101
KAG4384906.1	W82_Control	0.0156837450786258
KAG4384913.1	W82_Control	0.0757260503259911
KAG4384914.1	W82_Control	0.0810188811030001
KAG4384921.1	W82_Control	0.0397896318902811
KAG4384952.1	W82_Control	0.144861909042928
KAG4384961.1	W82_Control	0.189509979595109
KAG4384966.1	W82_Control	0.156637349680749
KAG4384970.1	W82_Control	0.573610921774913
KAG4384991.1	W82_Control	0.513622861707042
KAG4384994.1	W82_Control	0.507238242140538
KAG4385000.1	W82_Control	0.0723239150995486
KAG4385009.1	W82_Control	0.11381708797643
KAG4385014.1	W82_Control	0.0384945731295088
KAG4385024.1	W82_Control	0.377595915327043
KAG4385031.1	W82_Control	0.133500947848256
KAG4385033.1	W82_Control	0.0608394575704258
KAG4385059.1	W82_Control	0.0389434173465994
KAG4385071.1	W82_Control	0.118954691592799
KAG4385077.1	W82_Control	0.0138250161662719
KAG4385084.1	W82_Control	0.100520766047714
KAG4385086.1	W82_Control	0.157361161225602
KAG4385089.1	W82_Control	0.197771432066852
KAG4385100.1	W82_Control	0.0435848386249395
KAG4385114.1	W82_Control	0.611877866365577
KAG4385122.1	W82_Control	0.226263813289326
KAG4385126.1	W82_Control	0.213613012394011
KAG4385128.1	W82_Control	0.216674788467175
KAG4385165.1	W82_Control	0.0446400857059358
KAG4385173.1	W82_Control	0.178654044096916
KAG4385216.1	W82_Control	0.0699809339293138
KAG4385228.1	W82_Control	0.41838535868626
KAG4385231.1	W82_Control	0.26165804858925
KAG4385235.1	W82_Control	0.332312691468781
KAG4385236.1	W82_Control	0.128374262765506
KAG4385243.1	W82_Control	0.12435587944037
KAG4385260.1	W82_Control	0.176106962940989
KAG4385265.1	W82_Control	0.220155410258202
KAG4385271.1	W82_Control	0.0719284115113946
KAG4385286.1	W82_Control	0.016617008542789
KAG4385304.1	W82_Control	0.0573281368828039
KAG4385307.1	W82_Control	0.0628466560504635
KAG4385310.1	W82_Control	0.301473684198648
KAG4385316.1	W82_Control	0.0563247064778803
KAG4385321.1	W82_Control	0.105114006431227
KAG4385333.1	W82_Control	0.0853678602438807
KAG4385355.1	W82_Control	0.0651548188183495
KAG4385364.1	W82_Control	0.209460006545827
KAG4385366.1	W82_Control	0.130368968506796
KAG4385369.1	W82_Control	0.118587800320643
KAG4385370.1	W82_Control	0.0510326659879836
KAG4385387.1	W82_Control	0.12976489163104
KAG4385409.1	W82_Control	0.0423699468070911
KAG4385410.1	W82_Control	0.0108369564393359
KAG4385418.1	W82_Control	0.0381703374390443
KAG4385420.1	W82_Control	0.0767996913672874
KAG4385425.1	W82_Control	0.186860141421064
KAG4385430.1	W82_Control	0.133826540667393
KAG4385436.1	W82_Control	0.0324715428626278
KAG4385437.1	W82_Control	0.0742327652071042
KAG4385444.1	W82_Control	0.132830376435471
KAG4385476.1	W82_Control	0.125326340988703
KAG4385482.1	W82_Control	0.07458861613585
KAG4385492.1	W82_Control	0.11890392069935
KAG4385498.1	W82_Control	0.101763857120343
KAG4385506.1	W82_Control	0.0417089587932262
KAG4385586.1	W82_Control	0.219667442833562
KAG4385603.1	W82_Control	0.299859812292925
KAG4385633.1	W82_Control	0.260755968474405
KAG4385643.1	W82_Control	0.16347922095934
KAG4385662.1	W82_Control	0.123947567107904
KAG4385664.1	W82_Control	0.119534909763304
KAG4385688.1	W82_Control	0.114889779766973
KAG4385691.1	W82_Control	0.0269230728298906
KAG4385710.1	W82_Control	0.481367902951237
KAG4385729.1	W82_Control	0.167744632153341
KAG4385762.1	W82_Control	0.152345232062634
KAG4385773.1	W82_Control	0.243697563870528
KAG4385781.1	W82_Control	0.150978923089398
KAG4385791.1	W82_Control	0.0137208004640237
KAG4385795.1	W82_Control	0.0273780499051607
KAG4385797.1	W82_Control	0.0012727673618853
KAG4385799.1	W82_Control	0.324271724610571
KAG4385804.1	W82_Control	0.111079958442896
KAG4385812.1	W82_Control	0.125160536463243
KAG4385840.1	W82_Control	0.161735578599419
KAG4385844.1	W82_Control	0.0326218149044095
KAG4385846.1	W82_Control	0.144027507391075
KAG4385902.1	W82_Control	0.0139454083035434
KAG4385922.1	W82_Control	0.384039821398461
KAG4385926.1	W82_Control	0.172501058923442
KAG4385931.1	W82_Control	0.0412351685100477
KAG4385953.1	W82_Control	0.0760510051561923
KAG4385957.1	W82_Control	0.332860229989936
KAG4386012.1	W82_Control	0.146297396102734
KAG4386024.1	W82_Control	0.227806820137201
KAG4386035.1	W82_Control	0.062456578692159
KAG4386038.1	W82_Control	0.241188293028547
KAG4386067.1	W82_Control	0.385217845273211
KAG4386089.1	W82_Control	0.0275497494287574
KAG4386107.1	W82_Control	0.190217791211739
KAG4386110.1	W82_Control	0.0662259981507202
KAG4386122.1	W82_Control	0.0154408071248734
KAG4386144.1	W82_Control	0.0641781689569553
KAG4386163.1	W82_Control	0.063263931209919
KAG4386186.1	W82_Control	0.037035428601344
KAG4386189.1	W82_Control	0.148169164287725
KAG4386199.1	W82_Control	0.025746401096609
KAG4386217.1	W82_Control	0.0920937533569485
KAG4386233.1	W82_Control	0.0331806636617007
KAG4386236.1	W82_Control	0.0050550670306726
KAG4386238.1	W82_Control	0.0494365248489403
KAG4386260.1	W82_Control	0.0668154236166045
KAG4386272.1	W82_Control	0.131647126910594
KAG4386299.1	W82_Control	0.0012157113298561
KAG4386325.1	W82_Control	0.0871277191673513
KAG4386341.1	W82_Control	0.275798843002708
KAG4386348.1	W82_Control	0.0397239742229656
KAG4386358.1	W82_Control	0.0283106743500221
KAG4386364.1	W82_Control	0.0508143595154566
KAG4386382.1	W82_Control	0.0398425813789566
KAG4386420.1	W82_Control	0.0548974438308859
KAG4386424.1	W82_Control	0.0313434555144805
KAG4386435.1	W82_Control	0.0640275426317697
KAG4386445.1	W82_Control	0.110710758918869
KAG4386503.1	W82_Control	0.187528230925025
KAG4386509.1	W82_Control	0.117597524587619
KAG4386512.1	W82_Control	0.0654330347117235
KAG4386514.1	W82_Control	0.613529990518858
KAG4386528.1	W82_Control	0.159232436257205
KAG4386534.1	W82_Control	0.0407199149576398
KAG4386550.1	W82_Control	0.150867622208011
KAG4386561.1	W82_Control	0.0831811287507484
KAG4386570.1	W82_Control	0.384127014097103
KAG4386573.1	W82_Control	0.0445143606209097
KAG4386583.1	W82_Control	0.0454219814866548
KAG4386593.1	W82_Control	0.0352967578752652
KAG4386598.1	W82_Control	0.0440434215879657
KAG4386623.1	W82_Control	0.177060788805611
KAG4386638.1	W82_Control	0.180323359345076
KAG4386651.1	W82_Control	0.0246637616202363
KAG4386666.1	W82_Control	0.0099841881061358
KAG4386669.1	W82_Control	0.0482589750162159
KAG4386675.1	W82_Control	0.157271084218588
KAG4386682.1	W82_Control	0.0120401150671554
KAG4386683.1	W82_Control	0.0652075730464841
KAG4386688.1	W82_Control	0.06273885299978
KAG4386706.1	W82_Control	0.0102575120073752
KAG4386707.1	W82_Control	0.064491952630694
KAG4386721.1	W82_Control	0.132732402481235
KAG4386736.1	W82_Control	0.0132785758203714
KAG4386740.1	W82_Control	0.0301841819017695
KAG4386741.1	W82_Control	0.341191661807051
KAG4386751.1	W82_Control	0.0973461976036887
KAG4386752.1	W82_Control	0.552073651199419
KAG4386769.1	W82_Control	0.196085688244409
KAG4386771.1	W82_Control	0.309087707366547
KAG4386776.1	W82_Control	0.129128956803722
KAG4386778.1	W82_Control	0.0632659970307077
KAG4386782.1	W82_Control	0.150156111517633
KAG4386798.1	W82_Control	0.307677588076917
KAG4386809.1	W82_Control	0.030384063008904
KAG4386810.1	W82_Control	0.12435379411517
KAG4386820.1	W82_Control	0.467166058138889
KAG4386832.1	W82_Control	0.125332710373854
KAG4386852.1	W82_Control	0.062225434020778
KAG4386871.1	W82_Control	0.0228857107760741
KAG4386873.1	W82_Control	0.0404251503494928
KAG4386880.1	W82_Control	0.189196538113894
KAG4386891.1	W82_Control	0.0920143853316036
KAG4386901.1	W82_Control	0.067627858911079
KAG4386903.1	W82_Control	0.111669669710473
KAG4386904.1	W82_Control	0.220624473596362
KAG4386922.1	W82_Control	0.0340121963936986
KAG4386924.1	W82_Control	0.0293819535449617
KAG4386929.1	W82_Control	0.255967194142167
KAG4386932.1	W82_Control	0.0289658934300554
KAG4386934.1	W82_Control	0.214030636269726
KAG4386936.1	W82_Control	0.580379256431206
KAG4386938.1	W82_Control	0.140681396654918
KAG4386941.1	W82_Control	0.195886145356872
KAG4386954.1	W82_Control	0.144767949795017
KAG4386957.1	W82_Control	0.0444087392480204
KAG4386966.1	W82_Control	0.404918888063623
KAG4386967.1	W82_Control	0.110788011451181
KAG4386968.1	W82_Control	0.367956533494681
KAG4386970.1	W82_Control	0.140457286100962
KAG4386971.1	W82_Control	0.395001334781485
KAG4386993.1	W82_Control	0.0726116152961512
KAG4386994.1	W82_Control	0.160952430435132
KAG4387008.1	W82_Control	0.0574449961037757
KAG4387012.1	W82_Control	0.0936724445333834
KAG4387023.1	W82_Control	0.150596910551172
KAG4387049.1	W82_Control	0.184189376981626
KAG4387050.1	W82_Control	0.0596117439674726
KAG4387051.1	W82_Control	0.0615944822108955
KAG4387063.1	W82_Control	0.0577274961758751
KAG4387074.1	W82_Control	0.253214628802458
KAG4387075.1	W82_Control	0.248728161103518
KAG4387076.1	W82_Control	0.023307665547915
KAG4387078.1	W82_Control	0.0522116544918667
KAG4387089.1	W82_Control	0.0741721599933726
KAG4387104.1	W82_Control	0.233871197965946
KAG4387105.1	W82_Control	0.0644759455796993
KAG4387114.1	W82_Control	0.101689206235864
KAG4387116.1	W82_Control	0.0363307773323365
KAG4387132.1	W82_Control	0.0220901979811844
KAG4387139.1	W82_Control	0.12962514742389
KAG4387147.1	W82_Control	0.267605049623215
KAG4387162.1	W82_Control	0.0500091995895456
KAG4387166.1	W82_Control	0.270069655819742
KAG4387172.1	W82_Control	0.203076535178006
KAG4387179.1	W82_Control	0.111959988886429
KAG4387185.1	W82_Control	0.222948316898797
KAG4387192.1	W82_Control	0.0955238763181136
KAG4387197.1	W82_Control	0.0270593133642088
KAG4387210.1	W82_Control	0.278273971624153
KAG4387245.1	W82_Control	0.120457169476199
KAG4387253.1	W82_Control	0.234979781813899
KAG4387255.1	W82_Control	0.116827844064005
KAG4387257.1	W82_Control	0.0324501879983787
KAG4387264.1	W82_Control	0.0322592905923922
KAG4387297.1	W82_Control	0.266582910505356
KAG4387300.1	W82_Control	0.0496891017223839
KAG4387304.1	W82_Control	0.0586052592895924
KAG4387333.1	W82_Control	0.332274422430425
KAG4387349.1	W82_Control	0.192098893924268
KAG4387396.1	W82_Control	0.0234847209320488
KAG4387402.1	W82_Control	0.0421004733813017
KAG4387405.1	W82_Control	0.270686147690786
KAG4387406.1	W82_Control	0.0271516055609658
KAG4387411.1	W82_Control	0.0256867766605222
KAG4387421.1	W82_Control	0.227981473290889
KAG4387431.1	W82_Control	0.0992929489593518
KAG4387446.1	W82_Control	0.0130441125465568
KAG4387450.1	W82_Control	0.212440229096125
KAG4387458.1	W82_Control	0.0518254257454067
KAG4387467.1	W82_Control	0.248407773334105
KAG4387486.1	W82_Control	0.244312816377687
KAG4387500.1	W82_Control	0.249133696282263
KAG4387507.1	W82_Control	0.0596305689118175
KAG4387528.1	W82_Control	0.0692392405846245
KAG4387531.1	W82_Control	0.0702050988197937
KAG4387535.1	W82_Control	0.139595220728244
KAG4387537.1	W82_Control	0.157870874408487
KAG4387552.1	W82_Control	0.0802588865168127
KAG4387553.1	W82_Control	0.488322077917659
KAG4387565.1	W82_Control	0.225983333292296
KAG4387568.1	W82_Control	0.254670410610127
KAG4387572.1	W82_Control	0.137069969321031
KAG4387576.1	W82_Control	0.0167549410527266
KAG4387586.1	W82_Control	0.159602838076718
KAG4387617.1	W82_Control	0.649642852915176
KAG4387629.1	W82_Control	0.0324111320080228
KAG4387633.1	W82_Control	0.126726318577868
KAG4387636.1	W82_Control	0.0448593121516927
KAG4387643.1	W82_Control	0.215908992726693
KAG4387652.1	W82_Control	0.074635750580099
KAG4387655.1	W82_Control	0.156112069873189
KAG4387659.1	W82_Control	0.0667029100753522
KAG4387663.1	W82_Control	0.386591376157136
KAG4387687.1	W82_Control	0.0691408917734897
KAG4387690.1	W82_Control	0.233171029090927
KAG4387705.1	W82_Control	0.159085846235831
KAG4387718.1	W82_Control	0.16106088558734
KAG4387719.1	W82_Control	0.0767665704379725
KAG4387722.1	W82_Control	0.0397217784367147
KAG4387729.1	W82_Control	0.0179551768233397
KAG4387730.1	W82_Control	0.149286758254228
KAG4387739.1	W82_Control	0.134173994754253
KAG4387746.1	W82_Control	0.0386002906008939
KAG4387748.1	W82_Control	0.13233775540345
KAG4387759.1	W82_Control	0.0355023123202115
KAG4387764.1	W82_Control	0.380816934347723
KAG4387772.1	W82_Control	0.0569215794585663
KAG4387777.1	W82_Control	0.195877363776162
KAG4387818.1	W82_Control	0.13524033339274
KAG4387825.1	W82_Control	0.0576393215105209
KAG4387830.1	W82_Control	0.117562770561583
KAG4387843.1	W82_Control	0.235534057775056
KAG4387865.1	W82_Control	0.0533656619979594
KAG4387880.1	W82_Control	0.187081453969708
KAG4387883.1	W82_Control	0.424019243596499
KAG4387884.1	W82_Control	0.0360811103123266
KAG4387888.1	W82_Control	0.0549574051746448
KAG4387914.1	W82_Control	0.187138639492778
KAG4387945.1	W82_Control	0.0132976557821078
KAG4387951.1	W82_Control	0.554528098080548
KAG4387955.1	W82_Control	0.130663069222208
KAG4387965.1	W82_Control	0.0170816914529192
KAG4388007.1	W82_Control	0.206463944264163
KAG4388008.1	W82_Control	0.135428474838038
KAG4388010.1	W82_Control	0.124381969500831
KAG4388022.1	W82_Control	0.37810530038366
KAG4388032.1	W82_Control	0.0520874599622394
KAG4388033.1	W82_Control	0.0442990487986805
KAG4388041.1	W82_Control	0.139616020187403
KAG4388051.1	W82_Control	0.138341913321853
KAG4388057.1	W82_Control	0.090538635175606
KAG4388094.1	W82_Control	0.12223667428037
KAG4388097.1	W82_Control	0.0441858905684033
KAG4388100.1	W82_Control	0.0353708206323052
KAG4388106.1	W82_Control	0.390672293393005
KAG4388109.1	W82_Control	0.712332488918526
KAG4388131.1	W82_Control	0.0260549338377751
KAG4388147.1	W82_Control	0.459528764324002
KAG4388156.1	W82_Control	0.146843600148103
KAG4388173.1	W82_Control	0.17204028944676
KAG4388213.1	W82_Control	0.254419965177359
KAG4388257.1	W82_Control	0.0736007846320444
KAG4388260.1	W82_Control	0.220185265266242
KAG4388319.1	W82_Control	0.121237912732533
KAG4388321.1	W82_Control	0.0693818248826436
KAG4388330.1	W82_Control	0.221425424141043
KAG4388335.1	W82_Control	0.199234062220548
KAG4388340.1	W82_Control	0.224118893830894
KAG4388347.1	W82_Control	0.140625186475497
KAG4388375.1	W82_Control	0.0790281171731067
KAG4388396.1	W82_Control	0.0186395925369739
KAG4388410.1	W82_Control	0.0348267583954954
KAG4388411.1	W82_Control	0.0709987167451579
KAG4388425.1	W82_Control	0.0795039451897321
KAG4388434.1	W82_Control	0.002542630676779
KAG4388463.1	W82_Control	0.0520165420741204
KAG4388476.1	W82_Control	0.230446494057379
KAG4388479.1	W82_Control	0.272675555162746
KAG4388487.1	W82_Control	0.105672360628431
KAG4388494.1	W82_Control	0.0128665499857708
KAG4388496.1	W82_Control	0.0420974237773886
KAG4388514.1	W82_Control	0.103957403225624
KAG4388542.1	W82_Control	0.099151301393332
KAG4388552.1	W82_Control	0.125881131728428
KAG4388553.1	W82_Control	0.217439136234645
KAG4388564.1	W82_Control	0.15880703146505
KAG4388596.1	W82_Control	0.243237205510207
KAG4388610.1	W82_Control	0.204373192116073
KAG4388613.1	W82_Control	0.0688555363169181
KAG4388622.1	W82_Control	0.357972324560072
KAG4388624.1	W82_Control	0.188696516267358
KAG4388627.1	W82_Control	0.399220320337085
KAG4388649.1	W82_Control	0.194755255167217
KAG4388660.1	W82_Control	0.300943550281265
KAG4388678.1	W82_Control	0.0065282306733263
KAG4388696.1	W82_Control	0.260438287579958
KAG4388709.1	W82_Control	0.043322097242601
KAG4388710.1	W82_Control	0.10283907596462
KAG4388716.1	W82_Control	0.0884438451625984
KAG4388729.1	W82_Control	0.0237842207514968
KAG4388741.1	W82_Control	0.336519902691034
KAG4388743.1	W82_Control	0.0386866905425954
KAG4388746.1	W82_Control	0.0927893025440176
KAG4388755.1	W82_Control	0.432204277029793
KAG4388762.1	W82_Control	0.100926021440886
KAG4388778.1	W82_Control	0.0176669648714733
KAG4388797.1	W82_Control	0.119492943230943
KAG4388805.1	W82_Control	0.385452929622687
KAG4388807.1	W82_Control	0.144860690661649
KAG4388808.1	W82_Control	0.321532768730223
KAG4388814.1	W82_Control	0.212618074735189
KAG4388819.1	W82_Control	0.112740332473355
KAG4388827.1	W82_Control	0.390044923341008
KAG4388829.1	W82_Control	0.0779418998037301
KAG4388834.1	W82_Control	0.240419706871871
KAG4388839.1	W82_Control	0.763410741371448
KAG4388862.1	W82_Control	0.0362000867415129
KAG4388864.1	W82_Control	0.153634944665476
KAG4388877.1	W82_Control	0.12528881742204
KAG4388907.1	W82_Control	0.0962507973260863
KAG4388917.1	W82_Control	0.134054651949864
KAG4388930.1	W82_Control	0.0883393843483
KAG4388958.1	W82_Control	0.0005451870953239
KAG4388966.1	W82_Control	0.23042969520545
KAG4388968.1	W82_Control	0.0998492236952397
KAG4388976.1	W82_Control	0.0518296557851898
KAG4388977.1	W82_Control	0.185716180619997
KAG4388978.1	W82_Control	0.104456960525217
KAG4388982.1	W82_Control	0.0402906643991174
KAG4388990.1	W82_Control	0.148984678230747
KAG4388994.1	W82_Control	0.370384246299267
KAG4389005.1	W82_Control	0.465092656591907
KAG4389014.1	W82_Control	0.0464512271524374
KAG4389059.1	W82_Control	0.181278244660718
KAG4389074.1	W82_Control	0.0061155499889286
KAG4389088.1	W82_Control	0.092489829313835
KAG4389092.1	W82_Control	0.223348308781584
KAG4389095.1	W82_Control	0.0262925830349655
KAG4389100.1	W82_Control	0.0592829452669919
KAG4389115.1	W82_Control	0.362526229313371
KAG4389116.1	W82_Control	0.272231544889134
KAG4389123.1	W82_Control	0.112993052053109
KAG4389125.1	W82_Control	0.213669734082406
KAG4389133.1	W82_Control	0.0325636592189194
KAG4389147.1	W82_Control	0.202466036762457
KAG4389149.1	W82_Control	0.0289420480674322
KAG4389168.1	W82_Control	0.718884599170768
KAG4389176.1	W82_Control	0.0699999253412437
KAG4389184.1	W82_Control	0.11805925434214
KAG4389190.1	W82_Control	0.204231917298403
KAG4389195.1	W82_Control	0.11567402600082
KAG4389203.1	W82_Control	0.578842375174584
KAG4389215.1	W82_Control	0.220966136350886
KAG4389220.1	W82_Control	0.0685827591189407
KAG4389238.1	W82_Control	0.0787951870731063
KAG4389240.1	W82_Control	0.05388612982666
KAG4389246.1	W82_Control	0.0990408162280917
KAG4389250.1	W82_Control	0.146577159269358
KAG4389281.1	W82_Control	0.116886780528956
KAG4389293.1	W82_Control	0.211386277540909
KAG4389309.1	W82_Control	0.132532304591062
KAG4389311.1	W82_Control	0.0284016346694676
KAG4389318.1	W82_Control	0.189451781092857
KAG4389321.1	W82_Control	0.0440240049894464
KAG4389351.1	W82_Control	0.407130268530594
KAG4389354.1	W82_Control	0.0144108265483654
KAG4389360.1	W82_Control	0.0642665570272511
KAG4389382.1	W82_Control	0.0394286420866403
KAG4389391.1	W82_Control	0.191978180368303
KAG4389402.1	W82_Control	0.0327764834193527
KAG4389437.1	W82_Control	0.0584185533337729
KAG4389440.1	W82_Control	0.16406325433466
KAG4389445.1	W82_Control	0.0591539262254826
KAG4389457.1	W82_Control	0.0262852715039951
KAG4389467.1	W82_Control	0.163852831280867
KAG4389482.1	W82_Control	0.0722684424748211
KAG4389487.1	W82_Control	0.124371707338366
KAG4389488.1	W82_Control	0.0297054549332043
KAG4389500.1	W82_Control	0.0905346951523819
KAG4389505.1	W82_Control	0.242814145328911
KAG4389510.1	W82_Control	0.0556829145686739
KAG4389526.1	W82_Control	0.0243595973816233
KAG4389583.1	W82_Control	0.478767791089099
KAG4389586.1	W82_Control	0.176429369773662
KAG4389598.1	W82_Control	0.0666507280840597
KAG4389608.1	W82_Control	0.152021237219991
KAG4389628.1	W82_Control	0.290299382729251
KAG4389631.1	W82_Control	0.129522901748334
KAG4389635.1	W82_Control	0.0541538220767932
KAG4389645.1	W82_Control	0.0576269924917409
KAG4389649.1	W82_Control	0.355530326872238
KAG4389654.1	W82_Control	0.0464127138104013
KAG4389656.1	W82_Control	0.298165894280012
KAG4389657.1	W82_Control	0.1098499396644
KAG4389667.1	W82_Control	0.298617861315401
KAG4389670.1	W82_Control	0.360594550295166
KAG4389672.1	W82_Control	0.03826473828369
KAG4389675.1	W82_Control	0.0255071977358881
KAG4389679.1	W82_Control	0.62571696414698
KAG4389682.1	W82_Control	0.444325132081724
KAG4389703.1	W82_Control	0.258142200132487
KAG4389707.1	W82_Control	0.0411232543250596
KAG4389708.1	W82_Control	0.0475667273319541
KAG4389717.1	W82_Control	0.179090343654938
KAG4389738.1	W82_Control	0.211407577756631
KAG4389741.1	W82_Control	0.225583816178641
KAG4389751.1	W82_Control	0.0778025217639101
KAG4389754.1	W82_Control	0.458134897544283
KAG4389763.1	W82_Control	0.0305363360845767
KAG4389772.1	W82_Control	0.147922336390154
KAG4389774.1	W82_Control	0.0794789815445859
KAG4389775.1	W82_Control	0.307685822151227
KAG4389797.1	W82_Control	0.0834247446793853
KAG4389800.1	W82_Control	0.0276419379862735
KAG4389823.1	W82_Control	0.095973280977723
KAG4389824.1	W82_Control	0.0776689493753153
KAG4389827.1	W82_Control	0.213926086038716
KAG4389842.1	W82_Control	0.0260868967653389
KAG4389868.1	W82_Control	0.123239154185146
KAG4389870.1	W82_Control	0.0405353974963392
KAG4389875.1	W82_Control	0.0095954352246004
KAG4389882.1	W82_Control	0.0265404458479242
KAG4389889.1	W82_Control	0.039631145695866
KAG4389890.1	W82_Control	0.124744768246188
KAG4389897.1	W82_Control	0.265491052356422
KAG4389922.1	W82_Control	0.0793774059282083
KAG4389927.1	W82_Control	0.184978386100528
KAG4389931.1	W82_Control	0.149817144069974
KAG4389933.1	W82_Control	0.0661747682828686
KAG4389935.1	W82_Control	0.0302201110860093
KAG4389940.1	W82_Control	0.065759942078316
KAG4389945.1	W82_Control	0.101217192136162
KAG4389947.1	W82_Control	0.104776686216269
KAG4389951.1	W82_Control	0.357654856669157
KAG4389968.1	W82_Control	0.0942116509908338
KAG4389970.1	W82_Control	0.0763027599636673
KAG4389989.1	W82_Control	0.0814298697351536
KAG4390004.1	W82_Control	0.264106333030475
KAG4390031.1	W82_Control	0.364466805871671
KAG4390067.1	W82_Control	0.0995670104342916
KAG4390070.1	W82_Control	0.0199544677437452
KAG4390074.1	W82_Control	0.0235639225409343
KAG4390077.1	W82_Control	0.125409840854353
KAG4390078.1	W82_Control	0.0825333049109299
KAG4390081.1	W82_Control	0.0327860414985772
KAG4390112.1	W82_Control	0.0643671280817306
KAG4390118.1	W82_Control	0.0829327823662295
KAG4390166.1	W82_Control	0.248146814819833
KAG4390170.1	W82_Control	0.0996214529021223
KAG4390194.1	W82_Control	0.343407334664006
KAG4390209.1	W82_Control	0.0205459888905055
KAG4390215.1	W82_Control	0.134711767390963
KAG4390218.1	W82_Control	0.0332416193643289
KAG4390309.1	W82_Control	0.812387549479022
KAG4390311.1	W82_Control	0.0157641227142015
KAG4390352.1	W82_Control	0.113213194440466
KAG4390355.1	W82_Control	0.12288858122802
KAG4390364.1	W82_Control	0.0720230683350621
KAG4390368.1	W82_Control	1.10004384202428
KAG4390370.1	W82_Control	0.114019734817179
KAG4390374.1	W82_Control	0.0241707409798105
KAG4390378.1	W82_Control	0.0778080086075783
KAG4390395.1	W82_Control	0.0286911129160008
KAG4390402.1	W82_Control	0.18660655435088
KAG4390422.1	W82_Control	0.0490039611460261
KAG4390425.1	W82_Control	0.0478514053843309
KAG4390445.1	W82_Control	0.251084104548921
KAG4390471.1	W82_Control	0.0767884045682709
KAG4390476.1	W82_Control	0.127665882964263
KAG4390482.1	W82_Control	0.166840354847661
KAG4390483.1	W82_Control	0.188356067837836
KAG4390489.1	W82_Control	0.0242644716400258
KAG4390492.1	W82_Control	0.149188514990025
KAG4390494.1	W82_Control	0.177342976222305
KAG4390505.1	W82_Control	0.214108369681498
KAG4390516.1	W82_Control	0.148538938008338
KAG4390521.1	W82_Control	0.449694405824973
KAG4390536.1	W82_Control	0.0872918917368434
KAG4390545.1	W82_Control	0.1533184406827
KAG4390549.1	W82_Control	0.336455138440303
KAG4390556.1	W82_Control	1.05330373619307
KAG4390562.1	W82_Control	0.145155132218828
KAG4390564.1	W82_Control	0.0270425219722788
KAG4390572.1	W82_Control	0.135917106509041
KAG4390580.1	W82_Control	0.192011720105497
KAG4390584.1	W82_Control	0.0534830614834034
KAG4390599.1	W82_Control	0.0715767082652223
KAG4390606.1	W82_Control	0.181508084692442
KAG4390620.1	W82_Control	0.0665837650819796
KAG4390625.1	W82_Control	0.246760748121417
KAG4390630.1	W82_Control	0.202127871773713
KAG4390637.1	W82_Control	0.162601087905674
KAG4390638.1	W82_Control	0.194566452194501
KAG4390661.1	W82_Control	0.0153138037987753
KAG4390667.1	W82_Control	0.285619165860659
KAG4390705.1	W82_Control	0.317513295042774
KAG4390707.1	W82_Control	0.103537009084238
KAG4390711.1	W82_Control	0.041221426474932
KAG4390713.1	W82_Control	0.146951799674014
KAG4390730.1	W82_Control	0.0023649805607159
KAG4390737.1	W82_Control	0.0263460128000244
KAG4390743.1	W82_Control	0.412128159110195
KAG4390750.1	W82_Control	0.35671503077269
KAG4390770.1	W82_Control	0.038701045418852
KAG4390782.1	W82_Control	0.101890115343734
KAG4390789.1	W82_Control	0.0234673922415207
KAG4390792.1	W82_Control	0.0676949779623477
KAG4390806.1	W82_Control	0.0479754479077056
KAG4390810.1	W82_Control	0.0243840816894602
KAG4390827.1	W82_Control	0.0336373534300314
KAG4390830.1	W82_Control	0.0623529576604732
KAG4390837.1	W82_Control	0.611911000298568
KAG4390842.1	W82_Control	0.233700560945198
KAG4390860.1	W82_Control	0.0891209230697178
KAG4390882.1	W82_Control	0.0841965710616466
KAG4390916.1	W82_Control	0.0478518327401708
KAG4390939.1	W82_Control	0.123527640402294
KAG4390955.1	W82_Control	0.0935763568490675
KAG4390991.1	W82_Control	0.182415686308418
KAG4390995.1	W82_Control	0.0382686110410815
KAG4391004.1	W82_Control	0.0598702916652589
KAG4391011.1	W82_Control	0.058217034724348
KAG4391025.1	W82_Control	0.187650463815929
KAG4391044.1	W82_Control	0.0297465528112075
KAG4391072.1	W82_Control	0.109583615476474
KAG4391083.1	W82_Control	0.0097453227590491
KAG4391084.1	W82_Control	0.215738457961172
KAG4391106.1	W82_Control	0.338876343516702
KAG4391111.1	W82_Control	0.19030082283238
KAG4391113.1	W82_Control	0.175233142881123
KAG4391116.1	W82_Control	0.179809747097086
KAG4391132.1	W82_Control	0.0479615701280386
KAG4391140.1	W82_Control	0.788221257697227
KAG4391154.1	W82_Control	0.0141119618689343
KAG4391173.1	W82_Control	0.0439465629641203
KAG4391174.1	W82_Control	0.0826405132324788
KAG4391182.1	W82_Control	0.472028443932811
KAG4391194.1	W82_Control	0.246972736966815
KAG4391195.1	W82_Control	0.0644324111611831
KAG4391235.1	W82_Control	0.101120329390529
KAG4391243.1	W82_Control	0.0319959864476483
KAG4391249.1	W82_Control	0.0422851744548018
KAG4391252.1	W82_Control	0.0743104066160566
KAG4391253.1	W82_Control	0.0470436670000173
KAG4391285.1	W82_Control	0.0320246797342743
KAG4391288.1	W82_Control	0.0481584164469971
KAG4391301.1	W82_Control	0.160348005775942
KAG4391305.1	W82_Control	0.0294687994450024
KAG4391307.1	W82_Control	0.0259172900959062
KAG4391314.1	W82_Control	0.61081114706366
KAG4391340.1	W82_Control	0.168079023753429
KAG4391352.1	W82_Control	0.0908004603301957
KAG4391363.1	W82_Control	0.115916134516269
KAG4391369.1	W82_Control	0.0519785187939741
KAG4391410.1	W82_Control	0.416669179147036
KAG4391411.1	W82_Control	0.109609322703652
KAG4391415.1	W82_Control	0.0548389361485959
KAG4391449.1	W82_Control	0.134083974035846
KAG4391450.1	W82_Control	0.168839474852948
KAG4391453.1	W82_Control	0.109715189379307
KAG4391478.1	W82_Control	0.0684088306555139
KAG4391491.1	W82_Control	0.0347443311396531
KAG4391506.1	W82_Control	0.0946469659226327
KAG4391510.1	W82_Control	0.0794647874404889
KAG4391513.1	W82_Control	0.191304524922598
KAG4391518.1	W82_Control	0.0156659385847823
KAG4391522.1	W82_Control	0.276042605532251
KAG4391531.1	W82_Control	0.0253927683966426
KAG4391562.1	W82_Control	0.0981815969382203
KAG4391563.1	W82_Control	0.228002269227512
KAG4391570.1	W82_Control	0.110346896337013
KAG4391580.1	W82_Control	0.0309076115103144
KAG4391581.1	W82_Control	0.226128603432744
KAG4391585.1	W82_Control	0.252683060793083
KAG4391592.1	W82_Control	0.168141515493512
KAG4391613.1	W82_Control	0.407023151472963
KAG4391615.1	W82_Control	0.0376538541965958
KAG4391620.1	W82_Control	0.205254433058631
KAG4391632.1	W82_Control	0.110954482517496
KAG4391637.1	W82_Control	0.0528606802618377
KAG4391651.1	W82_Control	0.643319675651042
KAG4391675.1	W82_Control	0.280218711264357
KAG4391721.1	W82_Control	0.142350409659472
KAG4391725.1	W82_Control	0.0765966262116987
KAG4391726.1	W82_Control	0.160936056661537
KAG4391753.1	W82_Control	0.0064702224125317
KAG4391754.1	W82_Control	0.181833758153565
KAG4391760.1	W82_Control	0.286011830725894
KAG4391762.1	W82_Control	0.0980789156660579
KAG4391780.1	W82_Control	0.0836952064665688
KAG4391785.1	W82_Control	0.0152705073999724
KAG4391788.1	W82_Control	0.146426193650858
KAG4391793.1	W82_Control	0.32512187924751
KAG4391795.1	W82_Control	0.434277942010491
KAG4391796.1	W82_Control	0.0787168595679436
KAG4391797.1	W82_Control	0.10440374868785
KAG4391800.1	W82_Control	0.155672936827353
KAG4391809.1	W82_Control	0.124065209610347
KAG4391817.1	W82_Control	0.0141202694306869
KAG4391818.1	W82_Control	0.24969649345715
KAG4391832.1	W82_Control	0.0128592132537929
KAG4391836.1	W82_Control	0.101495543353142
KAG4391840.1	W82_Control	0.0581806673726345
KAG4391845.1	W82_Control	0.1093429468503
KAG4391860.1	W82_Control	0.180807140551646
KAG4391875.1	W82_Control	0.0361351558814134
KAG4391877.1	W82_Control	0.138905257179447
KAG4391894.1	W82_Control	0.0248818744759686
KAG4391927.1	W82_Control	0.0946335220509569
KAG4391931.1	W82_Control	0.0334079039428779
KAG4391935.1	W82_Control	0.0232380050867242
KAG4391938.1	W82_Control	0.283922888323916
KAG4391940.1	W82_Control	0.0388953787140231
KAG4391957.1	W82_Control	0.295389004801988
KAG4391963.1	W82_Control	0.0906445845282389
KAG4391974.1	W82_Control	0.0344016658976405
KAG4392007.1	W82_Control	0.221779450023565
KAG4392033.1	W82_Control	0.0808463135302918
KAG4392038.1	W82_Control	0.0448703156393152
KAG4392044.1	W82_Control	0.0553661144725103
KAG4392050.1	W82_Control	0.105209071319217
KAG4392051.1	W82_Control	0.0841769542453485
KAG4392053.1	W82_Control	0.143254482089183
KAG4392060.1	W82_Control	0.0130421885009802
KAG4392061.1	W82_Control	0.0566256456988485
KAG4392064.1	W82_Control	0.0256949312682044
KAG4392124.1	W82_Control	0.0189321661479185
KAG4392127.1	W82_Control	0.004132929463151
KAG4392133.1	W82_Control	0.0597592582297492
KAG4392166.1	W82_Control	0.111721297784872
KAG4392169.1	W82_Control	0.0449408482977557
KAG4392176.1	W82_Control	0.369030795003234
KAG4392180.1	W82_Control	0.298697694122622
KAG4392186.1	W82_Control	0.0452022749304723
KAG4392218.1	W82_Control	0.102996105129858
KAG4392232.1	W82_Control	0.16193898186521
KAG4392238.1	W82_Control	0.36618359456943
KAG4392257.1	W82_Control	0.492182585367898
KAG4392258.1	W82_Control	0.0934298104380559
KAG4392301.1	W82_Control	0.482767216353259
KAG4392305.1	W82_Control	0.682348244008677
KAG4392324.1	W82_Control	0.0205147821223035
KAG4392326.1	W82_Control	0.0466465090177722
KAG4392349.1	W82_Control	0.169088527847206
KAG4392352.1	W82_Control	0.0306090716300076
KAG4392361.1	W82_Control	0.295274012374579
KAG4392366.1	W82_Control	0.593428936155507
KAG4392389.1	W82_Control	0.253402892735681
KAG4392420.1	W82_Control	0.11649408000591
KAG4392453.1	W82_Control	0.185499734338174
KAG4392456.1	W82_Control	0.175686878997284
KAG4392478.1	W82_Control	0.0360278246295116
KAG4392515.1	W82_Control	0.253885574268049
KAG4392553.1	W82_Control	0.169656088591816
KAG4392554.1	W82_Control	0.183774474239101
KAG4392597.1	W82_Control	0.101815355126004
KAG4392608.1	W82_Control	0.0410402966216688
KAG4392611.1	W82_Control	0.220428199692429
KAG4392623.1	W82_Control	0.310541082906808
KAG4392654.1	W82_Control	0.296883949953273
KAG4392671.1	W82_Control	0.490137958511124
KAG4392676.1	W82_Control	0.139296115325422
KAG4392687.1	W82_Control	0.392007989324961
KAG4392688.1	W82_Control	0.0424776627989009
KAG4392690.1	W82_Control	0.0969035538357742
KAG4392698.1	W82_Control	0.477815969419647
KAG4392734.1	W82_Control	0.0151357841764628
KAG4392741.1	W82_Control	0.0152760061652479
KAG4392747.1	W82_Control	0.439599491716764
KAG4392781.1	W82_Control	0.0746578120582898
KAG4392784.1	W82_Control	0.0515577046998727
KAG4392785.1	W82_Control	0.0367319146391573
KAG4392788.1	W82_Control	0.0208276529700752
KAG4392801.1	W82_Control	0.0725574207867671
KAG4392808.1	W82_Control	0.217165106098972
KAG4392816.1	W82_Control	0.0993589555920537
KAG4392842.1	W82_Control	0.0546355340832685
KAG4392862.1	W82_Control	0.021394766859869
KAG4392881.1	W82_Control	0.0333583775311387
KAG4392885.1	W82_Control	0.0214179315349967
KAG4392889.1	W82_Control	0.0226523241050394
KAG4392911.1	W82_Control	0.0527471915572844
KAG4392917.1	W82_Control	0.0770155649054932
KAG4392924.1	W82_Control	0.0753844179050155
KAG4392927.1	W82_Control	0.920225574556843
KAG4392939.1	W82_Control	0.0689287140592861
KAG4392944.1	W82_Control	0.447745414744574
KAG4392951.1	W82_Control	0.206205771484384
KAG4392957.1	W82_Control	0.0733785760752311
KAG4392962.1	W82_Control	0.185437739221555
KAG4392964.1	W82_Control	0.116481939903928
KAG4392965.1	W82_Control	0.0480179579540647
KAG4392978.1	W82_Control	0.540486541552767
KAG4393006.1	W82_Control	0.119899642208766
KAG4393014.1	W82_Control	0.0544179368749316
KAG4393019.1	W82_Control	0.0421948371738775
KAG4393032.1	W82_Control	0.0878365539881489
KAG4393070.1	W82_Control	0.0733116392089749
KAG4393080.1	W82_Control	0.167825900445921
KAG4393090.1	W82_Control	0.559118358072635
KAG4393120.1	W82_Control	0.0504822828532505
KAG4393123.1	W82_Control	0.352791972679089
KAG4393141.1	W82_Control	0.0197215902580928
KAG4393161.1	W82_Control	0.02194427891453
KAG4393173.1	W82_Control	0.159784223634454
KAG4393178.1	W82_Control	0.323149221515361
KAG4393194.1	W82_Control	0.0218901738206457
KAG4393198.1	W82_Control	0.170670731494494
KAG4393203.1	W82_Control	0.356245980476731
KAG4393211.1	W82_Control	0.130871202802368
KAG4393214.1	W82_Control	0.18542741349444
KAG4393233.1	W82_Control	0.383622897353038
KAG4393237.1	W82_Control	0.0655983302204253
KAG4393288.1	W82_Control	0.0193464978225941
KAG4393298.1	W82_Control	0.394633053905312
KAG4393314.1	W82_Control	0.236077799845227
KAG4393323.1	W82_Control	0.326949674376289
KAG4393333.1	W82_Control	0.228737708186481
KAG4393339.1	W82_Control	0.191426430664899
KAG4393364.1	W82_Control	0.144762974577831
KAG4393375.1	W82_Control	0.0582556580301015
KAG4393378.1	W82_Control	0.181384104574746
KAG4393381.1	W82_Control	0.0190819466230975
KAG4393388.1	W82_Control	0.119264429238991
KAG4393416.1	W82_Control	0.0239194912268119
KAG4393419.1	W82_Control	0.0230763892185345
KAG4393420.1	W82_Control	0.0668239423047127
KAG4393433.1	W82_Control	0.239766626039025
KAG4393436.1	W82_Control	0.613791223586111
KAG4393442.1	W82_Control	0.146324341476434
KAG4393475.1	W82_Control	0.0536981239922301
KAG4393490.1	W82_Control	0.041170947262116
KAG4393497.1	W82_Control	0.0834049036006384
KAG4393498.1	W82_Control	0.137857455495361
KAG4393517.1	W82_Control	0.0298493089893667
KAG4393523.1	W82_Control	0.0505013775407312
KAG4393536.1	W82_Control	0.31191257214796
KAG4393547.1	W82_Control	0.125179789621656
KAG4393566.1	W82_Control	0.0616841744310096
KAG4393577.1	W82_Control	0.0591756100235122
KAG4393578.1	W82_Control	0.0417529566118289
KAG4393581.1	W82_Control	0.101887706546976
KAG4393582.1	W82_Control	0.061613840362709
KAG4393584.1	W82_Control	0.0143567777123741
KAG4393591.1	W82_Control	0.192427751535984
KAG4393601.1	W82_Control	0.191437932646716
KAG4393611.1	W82_Control	0.0384787289767622
KAG4393618.1	W82_Control	0.0149431255593313
KAG4393620.1	W82_Control	0.0295827738159331
KAG4393621.1	W82_Control	0.0869699348021519
KAG4393625.1	W82_Control	0.899629083537281
KAG4393629.1	W82_Control	0.399244654792276
KAG4393632.1	W82_Control	0.188697230307766
KAG4393645.1	W82_Control	0.042159629373845
KAG4393649.1	W82_Control	0.0528772919849202
KAG4393653.1	W82_Control	0.014351038955235
KAG4393656.1	W82_Control	0.320257785763477
KAG4393657.1	W82_Control	0.0670714962466817
KAG4393665.1	W82_Control	0.081599511045972
KAG4393674.1	W82_Control	0.0473191569604886
KAG4393684.1	W82_Control	0.17252409908978
KAG4393696.1	W82_Control	0.58822756642468
KAG4393703.1	W82_Control	0.0566654850027219
KAG4393709.1	W82_Control	0.578871405992478
KAG4393755.1	W82_Control	0.117298076365765
KAG4393768.1	W82_Control	0.120871367031269
KAG4393782.1	W82_Control	0.0542761098253559
KAG4393783.1	W82_Control	0.249468456755877
KAG4393785.1	W82_Control	0.291355810444117
KAG4393789.1	W82_Control	0.250428643344466
KAG4393790.1	W82_Control	0.441127159931218
KAG4393796.1	W82_Control	0.475422125527484
KAG4393803.1	W82_Control	0.319143646584731
KAG4393817.1	W82_Control	0.190135128064569
KAG4393830.1	W82_Control	0.0945414761051922
KAG4393839.1	W82_Control	0.202509623230506
KAG4393863.1	W82_Control	0.110733760383534
KAG4393876.1	W82_Control	0.108832870417689
KAG4393898.1	W82_Control	0.304125593255234
KAG4393902.1	W82_Control	0.511588410508156
KAG4393925.1	W82_Control	0.155585547299494
KAG4393941.1	W82_Control	0.0963689666469111
KAG4393957.1	W82_Control	0.0889873413162797
KAG4393961.1	W82_Control	0.0976213059153731
KAG4393965.1	W82_Control	0.346915042544821
KAG4393969.1	W82_Control	0.103766045954716
KAG4393970.1	W82_Control	0.023162117253766
KAG4393982.1	W82_Control	0.222096
KAG4393985.1	W82_Control	0.0932863579900334
KAG4393991.1	W82_Control	0.0924565094364881
KAG4393994.1	W82_Control	0.107239563258255
KAG4394000.1	W82_Control	0.158266153670436
KAG4394003.1	W82_Control	0.0438628059643181
KAG4394013.1	W82_Control	0.0186397005393328
KAG4394015.1	W82_Control	0.201337873922823
KAG4394027.1	W82_Control	0.0766780175206604
KAG4394039.1	W82_Control	0.0183622416050206
KAG4394049.1	W82_Control	0.0853264266674767
KAG4394060.1	W82_Control	0.30056405590652
KAG4394063.1	W82_Control	0.0379027386022293
KAG4394064.1	W82_Control	0.448161976232342
KAG4394065.1	W82_Control	0.201487761035003
KAG4394084.1	W82_Control	0.127622570588957
KAG4394089.1	W82_Control	0.0262056214686146
KAG4394098.1	W82_Control	0.0669230160980723
KAG4394122.1	W82_Control	0.159505441132772
KAG4394123.1	W82_Control	0.538052939340993
KAG4394127.1	W82_Control	0.0533807486442437
KAG4394133.1	W82_Control	0.0274290197629302
KAG4394134.1	W82_Control	0.0630723206444937
KAG4394139.1	W82_Control	0.101394094322113
KAG4394151.1	W82_Control	0.190098212192729
KAG4394156.1	W82_Control	0.045086820957954
KAG4394165.1	W82_Control	0.03549622586235
KAG4394180.1	W82_Control	0.331129802931527
KAG4394184.1	W82_Control	0.092641961266325
KAG4394190.1	W82_Control	0.0689038448306053
KAG4394191.1	W82_Control	0.448770853733735
KAG4394204.1	W82_Control	0.0092639462842819
KAG4394209.1	W82_Control	0.0593676379821521
KAG4394234.1	W82_Control	0.037480688753104
KAG4394238.1	W82_Control	0.0702432282559231
KAG4394239.1	W82_Control	0.110074896726221
KAG4394255.1	W82_Control	0.124467180938099
KAG4394281.1	W82_Control	0.120239961414277
KAG4394294.1	W82_Control	0.0245432965494528
KAG4394348.1	W82_Control	0.115456339285533
KAG4394365.1	W82_Control	0.0512023690811539
KAG4394397.1	W82_Control	0.156694756681403
KAG4394403.1	W82_Control	0.0763996767203951
KAG4394404.1	W82_Control	0.0442534250041284
KAG4394452.1	W82_Control	0.0428164447674265
KAG4394470.1	W82_Control	0.0405663518733686
KAG4394525.1	W82_Control	0.321498596067917
KAG4394536.1	W82_Control	0.0531105750970225
KAG4394539.1	W82_Control	0.0350094468636277
KAG4394540.1	W82_Control	0.124148292711103
KAG4394552.1	W82_Control	0.13657503328639
KAG4394560.1	W82_Control	0.126075867424431
KAG4394569.1	W82_Control	0.106057128842931
KAG4394570.1	W82_Control	0.252921718076655
KAG4394574.1	W82_Control	0.0313096605099641
KAG4394583.1	W82_Control	0.0307364767147382
KAG4394585.1	W82_Control	0.100437321467676
KAG4394624.1	W82_Control	0.41193696329874
KAG4394628.1	W82_Control	0.139907638868603
KAG4394634.1	W82_Control	0.0027881985335024
KAG4394636.1	W82_Control	0.0200979167502934
KAG4394657.1	W82_Control	0.377501386052449
KAG4394662.1	W82_Control	0.0671460962620387
KAG4394680.1	W82_Control	0.0154070950495064
KAG4394687.1	W82_Control	0.635516097674637
KAG4394695.1	W82_Control	0.249473526161481
KAG4394699.1	W82_Control	0.140353329438987
KAG4394719.1	W82_Control	0.101663194664275
KAG4394724.1	W82_Control	0.0354884355833499
KAG4394731.1	W82_Control	0.0273835865009307
KAG4394754.1	W82_Control	0.0295956957158527
KAG4394757.1	W82_Control	0.205372065741031
KAG4394780.1	W82_Control	0.0516228375107799
KAG4394781.1	W82_Control	0.290481621010584
KAG4394812.1	W82_Control	0.110923105619012
KAG4394815.1	W82_Control	0.029229192237528
KAG4394820.1	W82_Control	0.328454559769236
KAG4394827.1	W82_Control	0.135565279999851
KAG4394832.1	W82_Control	0.0428883313602626
KAG4394835.1	W82_Control	0.121282175775224
KAG4394838.1	W82_Control	0.516524770473971
KAG4394839.1	W82_Control	0.0898418315382875
KAG4394852.1	W82_Control	0.0409104376241651
KAG4394853.1	W82_Control	0.0769826698792302
KAG4394875.1	W82_Control	0.112102745187293
KAG4394902.1	W82_Control	0.0980147947819977
KAG4394906.1	W82_Control	0.291909754214594
KAG4394907.1	W82_Control	0.0487142010567194
KAG4394931.1	W82_Control	0.0245187555925212
KAG4394946.1	W82_Control	0.0880870464438254
KAG4394950.1	W82_Control	9.96564694652354e-05
KAG4394952.1	W82_Control	0.248579683151524
KAG4394975.1	W82_Control	0.10153191841458
KAG4394989.1	W82_Control	0.321196170333723
KAG4394994.1	W82_Control	0.093474504719904
KAG4394995.1	W82_Control	0.0129156656826907
KAG4394996.1	W82_Control	0.0414261237379074
KAG4395001.1	W82_Control	0.0431037063484007
KAG4395004.1	W82_Control	0.125750544760679
KAG4395020.1	W82_Control	0.190351390682834
KAG4395023.1	W82_Control	0.176337866252216
KAG4395044.1	W82_Control	0.0834826398877282
KAG4395076.1	W82_Control	0.524957910009197
KAG4395077.1	W82_Control	0.29938865590153
KAG4395116.1	W82_Control	0.0786979058140995
KAG4395126.1	W82_Control	0.0823393179965186
KAG4395136.1	W82_Control	0.242841785397215
KAG4395162.1	W82_Control	0.222821858249452
KAG4395164.1	W82_Control	0.0754894800684804
KAG4395180.1	W82_Control	0.157831043723141
KAG4395186.1	W82_Control	0.292618851545674
KAG4395196.1	W82_Control	0.0392253868776772
KAG4395201.1	W82_Control	0.339603797140221
KAG4395209.1	W82_Control	0.0400861265686158
KAG4395218.1	W82_Control	0.0944654172677875
KAG4395223.1	W82_Control	0.0946662710123442
KAG4395244.1	W82_Control	0.0560805403580231
KAG4395247.1	W82_Control	0.0169540715563505
KAG4395261.1	W82_Control	1.29130162286145
KAG4395266.1	W82_Control	0.0579164586520371
KAG4395287.1	W82_Control	0.889939867856744
KAG4395295.1	W82_Control	0.36908355010297
KAG4395296.1	W82_Control	0.121845752027404
KAG4395313.1	W82_Control	0.140888435891237
KAG4395333.1	W82_Control	0.0365084421222413
KAG4395337.1	W82_Control	0.0142323943508101
KAG4395350.1	W82_Control	0.0643255323380084
KAG4395352.1	W82_Control	0.0563689025898385
KAG4395365.1	W82_Control	0.116794157294717
KAG4395366.1	W82_Control	0.225734869190234
KAG4395368.1	W82_Control	0.516956369250476
KAG4395369.1	W82_Control	0.360444408388822
KAG4395375.1	W82_Control	0.0836154653256328
KAG4395379.1	W82_Control	0.0053615411321383
KAG4395389.1	W82_Control	0.132913220409628
KAG4395394.1	W82_Control	0.070801961398618
KAG4395404.1	W82_Control	0.326691786236822
KAG4395407.1	W82_Control	0.27215446763536
KAG4395413.1	W82_Control	0.116873555076301
KAG4395429.1	W82_Control	0.382903891005654
KAG4395438.1	W82_Control	0.0695439777719825
KAG4395450.1	W82_Control	0.0424507051243049
KAG4395459.1	W82_Control	0.11324863952373
KAG4395467.1	W82_Control	0.194367599280375
KAG4395493.1	W82_Control	0.0600855114522477
KAG4395506.1	W82_Control	0.230233338417692
KAG4395509.1	W82_Control	0.380332646365767
KAG4395510.1	W82_Control	0.0903404601880174
KAG4395529.1	W82_Control	0.206431165661109
KAG4395536.1	W82_Control	0.581190084660492
KAG4395549.1	W82_Control	0.0798190547022551
KAG4395550.1	W82_Control	0.0655428601959663
KAG4395560.1	W82_Control	0.227293340894139
KAG4395569.1	W82_Control	0.251867967543398
KAG4395573.1	W82_Control	0.141310194823102
KAG4395581.1	W82_Control	0.134417115986992
KAG4395585.1	W82_Control	0.145374935504399
KAG4395589.1	W82_Control	0.0086585649578737
KAG4395601.1	W82_Control	0.0925547550084969
KAG4395628.1	W82_Control	0.0349032738745594
KAG4395635.1	W82_Control	0.17488327914415
KAG4395638.1	W82_Control	0.215037990991034
KAG4395654.1	W82_Control	0.0357512324861417
KAG4395657.1	W82_Control	0.0223325457868155
KAG4395665.1	W82_Control	0.158277830925284
KAG4395667.1	W82_Control	0.185858270078823
KAG4395668.1	W82_Control	0.0081758700917102
KAG4395674.1	W82_Control	0.14907213428591
KAG4395694.1	W82_Control	0.0142767186511906
KAG4395699.1	W82_Control	0.426490452268418
KAG4395702.1	W82_Control	0.101527913682003
KAG4395719.1	W82_Control	0.0690458463214877
KAG4395720.1	W82_Control	0.0901720869448668
KAG4395734.1	W82_Control	0.244627856277165
KAG4395742.1	W82_Control	0.0941432076697558
KAG4395747.1	W82_Control	0.0581005083410644
KAG4395750.1	W82_Control	0.0808358421564717
KAG4395758.1	W82_Control	0.303279377130832
KAG4395786.1	W82_Control	0.0623095531670257
KAG4395787.1	W82_Control	0.127010903584809
KAG4395797.1	W82_Control	0.042771651690059
KAG4395809.1	W82_Control	0.243928486011313
KAG4395821.1	W82_Control	0.102580448868083
KAG4395822.1	W82_Control	0.0970585221416429
KAG4395828.1	W82_Control	0.311922206167145
KAG4395830.1	W82_Control	0.0573727481801474
KAG4395876.1	W82_Control	0.313400659468682
KAG4395881.1	W82_Control	0.0275446813098924
KAG4395889.1	W82_Control	0.156244624847324
KAG4395892.1	W82_Control	0.122360036457967
KAG4395893.1	W82_Control	0.0675007439490578
KAG4395901.1	W82_Control	0.593608366290514
KAG4395925.1	W82_Control	0.21703672847385
KAG4395927.1	W82_Control	0.163176620216409
KAG4395928.1	W82_Control	0.140112488863996
KAG4395931.1	W82_Control	0.107253925014325
KAG4395938.1	W82_Control	0.0829663844789427
KAG4395957.1	W82_Control	0.0192011680592006
KAG4395961.1	W82_Control	0.0242793796713963
KAG4395962.1	W82_Control	0.337611100073257
KAG4396044.1	W82_Control	0.156836460446425
KAG4396054.1	W82_Control	0.12601571222455
KAG4396056.1	W82_Control	0.446815808915657
KAG4396060.1	W82_Control	0.10184415332615
KAG4396062.1	W82_Control	0.187570175839782
KAG4396073.1	W82_Control	0.0383344987712904
KAG4396077.1	W82_Control	0.153797306337952
KAG4396081.1	W82_Control	0.718999566505705
KAG4396095.1	W82_Control	0.0801623192395519
KAG4396100.1	W82_Control	0.05674787293812
KAG4396103.1	W82_Control	0.117313418912285
KAG4396106.1	W82_Control	0.0977042443724183
KAG4396111.1	W82_Control	0.221002722120768
KAG4396112.1	W82_Control	0.352022765580401
KAG4396115.1	W82_Control	0.1069452015212
KAG4396131.1	W82_Control	0.129364278883726
KAG4396135.1	W82_Control	0.0161751822846826
KAG4396147.1	W82_Control	0.124765906925779
KAG4396153.1	W82_Control	0.0564802614228234
KAG4396158.1	W82_Control	0.0577231424486873
KAG4396160.1	W82_Control	0.110666999360541
KAG4396170.1	W82_Control	0.0421322324742959
KAG4396174.1	W82_Control	0.0641839270874597
KAG4396178.1	W82_Control	0.115609443820658
KAG4396201.1	W82_Control	0.0304021588666289
KAG4396220.1	W82_Control	0.104806917754807
KAG4396235.1	W82_Control	0.115843303788124
KAG4396239.1	W82_Control	0.08650575330304
KAG4396244.1	W82_Control	0.0307335773563401
KAG4396257.1	W82_Control	0.230027356816928
KAG4396271.1	W82_Control	0.661805838228098
KAG4396279.1	W82_Control	0.236543114436818
KAG4396294.1	W82_Control	0.0716008512718996
KAG4396295.1	W82_Control	0.189593909318393
KAG4396319.1	W82_Control	0.101730051577262
KAG4396340.1	W82_Control	0.0243893097329395
KAG4396344.1	W82_Control	0.493570339643449
KAG4396346.1	W82_Control	0.187244833786049
KAG4396350.1	W82_Control	0.0520536709325064
KAG4396403.1	W82_Control	0.0256211522720255
KAG4396405.1	W82_Control	0.0713648865986971
KAG4396411.1	W82_Control	0.0420215319129092
KAG4396431.1	W82_Control	0.0484281508435281
KAG4396443.1	W82_Control	0.312345879479526
KAG4396446.1	W82_Control	0.0655181858576715
KAG4396454.1	W82_Control	0.248012787845239
KAG4396468.1	W82_Control	0.229017964460461
KAG4396474.1	W82_Control	0.0461027400526859
KAG4396482.1	W82_Control	0.136787552123206
KAG4396483.1	W82_Control	0.024475921644933
KAG4396487.1	W82_Control	0.291876630095764
KAG4396490.1	W82_Control	0.142502367867536
KAG4396491.1	W82_Control	0.244181055604675
KAG4396497.1	W82_Control	0.10618916836273
KAG4396526.1	W82_Control	0.123702874790866
KAG4396550.1	W82_Control	0.059221503017822
KAG4396552.1	W82_Control	0.170132869244502
KAG4396555.1	W82_Control	0.0157465710643736
KAG4396558.1	W82_Control	0.0974591137959674
KAG4396559.1	W82_Control	0.0489187826591111
KAG4396572.1	W82_Control	0.0263554858192704
KAG4396574.1	W82_Control	0.0949882615369493
KAG4396589.1	W82_Control	0.521397055777679
KAG4396591.1	W82_Control	0.0680682149314073
KAG4396612.1	W82_Control	0.0230826887826572
KAG4396618.1	W82_Control	0.158324548414911
KAG4396628.1	W82_Control	0.409093803881163
KAG4396633.1	W82_Control	0.130908008730145
KAG4396660.1	W82_Control	0.629194567168035
KAG4396664.1	W82_Control	0.19594003088917
KAG4396665.1	W82_Control	0.0851956339595781
KAG4396673.1	W82_Control	0.0627242231891859
KAG4396674.1	W82_Control	0.0142537513270941
KAG4396675.1	W82_Control	0.334652078291818
KAG4396682.1	W82_Control	0.071842999147511
KAG4396695.1	W82_Control	0.0458377627338446
KAG4396705.1	W82_Control	0.301973654330239
KAG4396706.1	W82_Control	0.0791624602714101
KAG4396715.1	W82_Control	0.0796305638780955
KAG4396720.1	W82_Control	0.158484043267317
KAG4396724.1	W82_Control	0.051606841281259
KAG4396725.1	W82_Control	0.0281374663057566
KAG4396727.1	W82_Control	0.0109225626832199
KAG4396739.1	W82_Control	0.26586113746152
KAG4396740.1	W82_Control	0.131962779173671
KAG4396745.1	W82_Control	0.319135809045943
KAG4396758.1	W82_Control	0.158948648267941
KAG4396760.1	W82_Control	0.222270069622235
KAG4396763.1	W82_Control	0.107673903821175
KAG4396771.1	W82_Control	0.0674137169958027
KAG4396777.1	W82_Control	0.579636848974414
KAG4396778.1	W82_Control	0.0698906509839886
KAG4396779.1	W82_Control	0.0330558373685958
KAG4396790.1	W82_Control	0.0263296632594152
KAG4396798.1	W82_Control	0.128585880878579
KAG4396799.1	W82_Control	0.141396502697699
KAG4396812.1	W82_Control	0.0611752530038624
KAG4396818.1	W82_Control	0.425130559396439
KAG4396826.1	W82_Control	0.123584854458738
KAG4396833.1	W82_Control	0.310872043820562
KAG4396838.1	W82_Control	0.0093597687579597
KAG4396842.1	W82_Control	0.068525104177558
KAG4396844.1	W82_Control	0.434339344087901
KAG4396848.1	W82_Control	0.0508027971929544
KAG4396856.1	W82_Control	0.338753560257124
KAG4396890.1	W82_Control	0.0087980454753262
KAG4396892.1	W82_Control	0.0892784779815199
KAG4396902.1	W82_Control	0.0311547093888231
KAG4396904.1	W82_Control	0.190151841526501
KAG4396916.1	W82_Control	0.0305149890091926
KAG4396919.1	W82_Control	0.024589024148617
KAG4396933.1	W82_Control	0.393960480807011
KAG4396941.1	W82_Control	0.0485855407436394
KAG4396966.1	W82_Control	0.101055840127929
KAG4397041.1	W82_Control	0.313419013457621
KAG4397047.1	W82_Control	0.0769982887066673
KAG4397069.1	W82_Control	0.0659845150772064
KAG4397076.1	W82_Control	0.147273943384526
KAG4397078.1	W82_Control	0.0866175368758559
KAG4397088.1	W82_Control	0.0462724765664353
KAG4397090.1	W82_Control	0.0130296556734716
KAG4397096.1	W82_Control	0.366684503339657
KAG4397101.1	W82_Control	0.098180830508562
KAG4397103.1	W82_Control	0.536994967675838
KAG4397107.1	W82_Control	0.166347694455561
KAG4397115.1	W82_Control	0.284622187955201
KAG4397119.1	W82_Control	0.0313244907152099
KAG4397140.1	W82_Control	0.0329803070945174
KAG4397149.1	W82_Control	0.0132675838082153
KAG4397153.1	W82_Control	0.0266125750235582
KAG4397162.1	W82_Control	0.339522561829588
KAG4397174.1	W82_Control	0.0834620752114519
KAG4397183.1	W82_Control	0.0780290549208235
KAG4397190.1	W82_Control	0.299387557987402
KAG4397194.1	W82_Control	0.304071388211945
KAG4397207.1	W82_Control	0.232704038625142
KAG4397208.1	W82_Control	0.293439253584407
KAG4397220.1	W82_Control	0.0398714254744854
KAG4397250.1	W82_Control	0.146588799640002
KAG4397252.1	W82_Control	0.264319640666083
KAG4397261.1	W82_Control	0.318007367932745
KAG4397290.1	W82_Control	0.1167279798719
KAG4397291.1	W82_Control	0.0764964191883472
KAG4397293.1	W82_Control	0.135027936979407
KAG4397305.1	W82_Control	0.0396031331250767
KAG4397309.1	W82_Control	0.215561150568871
KAG4397347.1	W82_Control	0.748514252840539
KAG4397351.1	W82_Control	0.0476279053993867
KAG4397393.1	W82_Control	0.361187853769514
KAG4397395.1	W82_Control	0.0064888624932353
KAG4397396.1	W82_Control	0.0441646663193263
KAG4397398.1	W82_Control	0.0537263625731606
KAG4397413.1	W82_Control	0.157853176345194
KAG4397425.1	W82_Control	0.129614296361998
KAG4397429.1	W82_Control	0.21867601231196
KAG4397443.1	W82_Control	0.0517782737039499
KAG4397454.1	W82_Control	0.137683407029845
KAG4397456.1	W82_Control	0.188204584157851
KAG4397463.1	W82_Control	0.018805371825215
KAG4397467.1	W82_Control	0.0237474320469706
KAG4397488.1	W82_Control	0.0377100933379957
KAG4397502.1	W82_Control	0.356517313965501
KAG4397516.1	W82_Control	0.0331521919987545
KAG4397524.1	W82_Control	0.472492355996232
KAG4397529.1	W82_Control	0.181915302565414
KAG4397536.1	W82_Control	0.0410759426398324
KAG4397537.1	W82_Control	0.277078269026787
KAG4397543.1	W82_Control	0.646645968489593
KAG4397550.1	W82_Control	0.102863680930945
KAG4397557.1	W82_Control	0.0277118016401906
KAG4397565.1	W82_Control	0.338683025683766
KAG4397566.1	W82_Control	0.371368427544207
KAG4397581.1	W82_Control	0.0771206723602493
KAG4397583.1	W82_Control	0.0973142343524801
KAG4397591.1	W82_Control	0.0447525647967613
KAG4397592.1	W82_Control	0.0273360100080949
KAG4397600.1	W82_Control	0.225759687494215
KAG4397629.1	W82_Control	0.303343587063936
KAG4397631.1	W82_Control	0.276167877916743
KAG4397634.1	W82_Control	0.0153223122631144
KAG4397640.1	W82_Control	0.152227443624922
KAG4397644.1	W82_Control	0.0499184411796454
KAG4397656.1	W82_Control	0.0372230917481713
KAG4397680.1	W82_Control	0.11911527088896
KAG4397681.1	W82_Control	0.254754545091484
KAG4397684.1	W82_Control	0.125823495951137
KAG4397688.1	W82_Control	0.0585410894172319
KAG4397700.1	W82_Control	0.0739294626561814
KAG4397716.1	W82_Control	0.225891732185025
KAG4397730.1	W82_Control	0.0798824792179316
KAG4397743.1	W82_Control	0.0657524171274578
KAG4397744.1	W82_Control	0.155255470434437
[truncated: 48,953 more rows]

## Sheet: all_sample
Protein	Description	Gene	W82_Control_1	W82_Control_2	W82_Control_3	OE1_Control_1	OE1_Control_2	OE1_Control_3	W82_48hpi_1	W82_48hpi_2	W82_48hpi_3	OE1_48hpi_1	OE1_48hpi_2	OE1_48hpi_3
KAG4108902.1	hypothetical protein GLYMA_U006202v4 [Glycine max] OtherID_KRH65694.1_gene__ OtherID_KRH65695.1_gene__	_	0	0	0	0	0	0	0	0	0	0	0	10774.628167472898
KAG4108909.1	hypothetical protein GLYMA_U003033v4 [Glycine max]	_	3650.0534633266248	2986.880546192948	0	6359.941672837493	8366.141064934627	5447.094838345144	2109.2092270988564	3077.78	8133.454574688441	0	3300.0226472967133	6134.671994783075
KAG4108939.1	hypothetical protein GLYMA_U031227v4 [Glycine max]	_	27688.46504032443	32004.796716539036	28856.970178848114	18190.832197339205	18314.04027377772	28525.95022099048	23326.7157938264	23164.6	24645.6014712875	23979.73797914296	16582.174404237183	15179.162097671908
KAG4108940.1	hypothetical protein GLYMA_U031126v4, partial [Glycine max]	_	68063.71644263761	63332.60164680756	71529.69804557571	77404.8328757006	72310.97453186142	66180.27537789213	79667.95756850859	69856.3	67307.02281016215	69453.37326512027	64351.50500661132	67668.47161619381
KAG4108950.1	hypothetical protein GLYMA_U031524v4 [Glycine max]	_	147210.12665738392	137201.06332796294	111171.15446256888	127920.52659060089	120853.96752845042	91371.18450314405	147207.35136283975	113244	120087.08314688042	129189.43306327151	118386.77758684706	85153.91811018862
KAG4108963.1	hypothetical protein GLYMA_U031222v4 [Glycine max]	_	27572.42429977992	25665.965097844568	26852.82626565057	23919.166793404987	26492.513711278712	27524.562498693376	34192.55627003308	28611.5	29941.90658455212	27520.54176227225	26095.35102637354	30154.941546641603
KAG4108965.1	hypothetical protein GLYMA_U031121v4 [Glycine max]	_	375000.3087340616	396845.8512680721	395532.325439717	358088.93727397855	374035.0915521417	381516.3207862105	399674.283165844	399898	401946.051408372	399879.8728630663	340658.1782245234	346321.9160036965
KAG4108966.1	hypothetical protein GLYMA_U031221v4 [Glycine max]	_	447031.8957582247	453744.8264131461	543169.6835087737	631189.5078036012	569115.6213986153	592208.9645240552	454267.4572012218	330724	317693.07820599293	457139.0018121072	478927.2331183251	509411.3369239882
KAG4108970.1	hypothetical protein GLYMA_U031320v4 [Glycine max]	_	6850.99111586587	11170.16406144851	6334.020360166343	8936.070105977959	9970.115087994673	8357.841005104592	7027.6118658931455	7397.11	8760.045140624374	6299.345111527813	3920.687975872312	5715.173790629956
KAG4108971.1	hypothetical protein GLYMA_U031420v4 [Glycine max]	_	0	0	0	7348.292884567347	2588.061721731866	0	0	0	0	0	0	0
KAG4108992.1	hypothetical protein GLYMA_U031515v4 [Glycine max]	_	37797.15941320871	35586.760658520325	39354.30031371871	43482.32527615435	38824.557567081705	44968.03005343728	35632.6402550719	42089.5	45101.5660017248	37951.74229920352	47865.13551093735	50470.14761830324
KAG4108994.1	hypothetical protein GLYMA_U031615v4, partial [Glycine max]	_	9738.658921440305	11835.632156863318	8397.64228787288	8503.608891213951	7777.415079216271	14356.246211697851	12693.453019956009	8475.82	12113.990690427388	10670.764659553584	8623.374739955141	12993.329583300454
KAG4109002.1	hypothetical protein GLYMA_U031614v4 [Glycine max]	_	37665.96110188374	34815.07419521819	32299.616945071237	30652.59722147559	29434.12024125557	27302.90033974593	38080.66189541794	36603.3	34137.45939222959	34552.39447314291	40907.99372155692	39307.868683811146
KAG4109017.1	hypothetical protein GLYMA_U031113v4 [Glycine max]	_	16029.181290977243	18807.86594859152	17503.616407460577	11861.365733402146	14517.210595891976	9041.512966243705	14446.467073242444	15097.9	18088.01349666555	10019.947124590097	10916.442654578372	15575.20707644758
KAG4109020.1	hypothetical protein GLYMA_U031413v4 [Glycine max]	_	1064874.5570228132	1010737.9146530656	1002087.0806912908	692291.6737257185	701088.9425463228	699119.5313416383	1175547.0376679632	1132480	1118710.4708204062	1045042.1728549948	1026747.7258248134	1017631.3025890446
KAG4109022.1	hypothetical protein GLYMA_U031513v4 [Glycine max]	_	19801.50917130843	19061.28694140947	18384.746037557343	12601.791911185788	11807.205384300543	13857.79294124858	24358.77934794367	19801	12803.540117055449	19397.18565443084	21185.02342486231	17170.511850504645
KAG4109044.1	hypothetical protein GLYMA_U031408v4 [Glycine max]	_	0	8374.446515650505	8665.57062819284	0	0	6812.562917247221	4110.457580652288	0	0	0	4308.251434775173	0
KAG4109051.1	hypothetical protein GLYMA_U031908v4 [Glycine max]	_	75357.5194259464	92507.78112523135	83229.49436290815	84788.37318594674	82900.61277013393	85268.12807886624	87672.30493354915	88543.4	85204.6256101334	91519.50146410218	85931.4854210164	87642.65019336322
KAG4109053.1	hypothetical protein GLYMA_U032008v4 [Glycine max]	_	135504.6675268512	138725.19670113854	131371.90070240025	134972.1048038958	131923.51441257086	139408.5111740331	130538.27324357284	135174	134959.97342632498	134798.61726324138	133963.3515686365	136361.44160700397
KAG4109060.1	hypothetical protein GLYMA_U031104v4 [Glycine max] OtherID_KAG4109061.1_gene__ OtherID_KRH65277.2_gene__	_	1294145.3627353313	1241552.4321923624	1352335.8565865452	1041156.4183057252	1040877.7531307562	1066010.5266051954	1094356.826735205	1177870	1263759.5039104386	1143500.7247141837	1167927.042914865	1097396.5412918977
KAG4109066.1	hypothetical protein GLYMA_U031105v4 [Glycine max]	_	119696.62615924727	116955.44158460984	115703.34085378636	16805.00556183235	20496.612913078334	23413.339099315624	64567.16381707873	46865	62341.404625648334	22940.492196885472	31091.75256667768	30672.34862310134
KAG4109069.1	hypothetical protein GLYMA_U031505v4 [Glycine max]	_	97437.58289623402	83422.00222456035	101457.45397469588	151589.04734926496	141968.91030544395	130852.58110840792	154173.5784627647	159732	145608.53371539	156573.62449749882	176216.82741966957	165846.3632393481
KAG4109070.1	hypothetical protein GLYMA_U031705v4 [Glycine max]	_	44336.19567666093	38232.600078989024	47690.70010962217	47030.61496629631	41765.33398480628	41173.303117023024	48339.92276514079	61589.9	53902.47073102896	52152.39871122788	55573.969635254005	49578.74301081377
KAG4109071.1	hypothetical protein GLYMA_U031805v4 [Glycine max]	_	103458.95298409104	95436.40189869815	108509.31417940668	107545.46333226912	97019.68077702732	97112.72422343092	122812.93836518918	95802.3	101910.331647806	107629.663130994	126081.26605469824	92415.21468478916
KAG4109072.1	hypothetical protein GLYMA_U031905v4 [Glycine max]	_	60265.59799177204	59073.84633057065	57209.602285863744	60309.30815209759	50143.1381268854	59973.422286801135	56295.00888072819	50077.4	60689.87509155051	58939.882001571554	54346.262335781226	54288.60375176961
KAG4109079.1	hypothetical protein GLYMA_U032405v4 [Glycine max]	_	35502.34334955116	34594.01974280364	29406.27721910068	26992.955806505102	23516.56128686388	29720.132956946614	36324.72043181565	31052.1	27656.67741743272	29210.70518986624	27290.554880428022	33250.07957791093
KAG4109081.1	hypothetical protein GLYMA_U032605v4 [Glycine max]	_	4671.222018244696	4912.920174012395	5029.113657716143	9243.16644182083	6720.391642778717	6082.474253900689	2771.5610473590746	6284.61	3121.6023868856723	5178.839739494927	6347.732283570056	4318.558997497991
KAG4109082.1	hypothetical protein GLYMA_U032705v4 [Glycine max]	_	12866.468823558544	15504.27429528096	10415.660035273577	14589.273683947506	13921.086234725197	14016.510133574368	15614.301898905853	14529.5	12070.07289940469	11734.53748319948	12567.396979420962	13621.68184405971
KAG4306620.1	hypothetical protein GLYMA_U008800v4 [Glycine max]	_	7392.387422139905	4440.729425749535	2028.4836194231275	4661.409253695654	3173.508764053726	3950.786683957168	5676.591816084918	2388.83	3171.0249421255985	10550.93254305592	5217.796150469731	6449.232438472038
KAG4306621.1	hypothetical protein GLYMA_U008900v4 [Glycine max]	_	23402.285472409018	0	24157.91463351574	30645.166796228576	28652.98461186244	17224.09809325619	0	0	15304.548019975864	16964.503590192617	15104.97306539613	17404.942969197702
KAG4376943.1	hypothetical protein GLYMA_18G000100v4 [Glycine max]	_	29241.06204205627	22317.28074118562	22272.44443294251	16324.225652187391	19009.4668131232	25686.65284415786	25269.3049013609	17223.3	21240.86970880642	18015.762617211774	19318.984572313424	13581.430081661165
KAG4376945.1	hypothetical protein GLYMA_18G000500v4 [Glycine max]	_	9166.154461624104	14312.323836771826	16581.651727565302	15573.124778978465	11187.941644101533	15144.517283761055	16340.400602423608	14449.5	19556.752772694024	14577.872297540796	15473.345446803556	16887.333622575155
KAG4376946.1	hypothetical protein GLYMA_18G001100v4 [Glycine max]	_	11459.525035088032	9643.675847098037	4307.180225463502	9775.394197260615	9116.790821862862	5508.132697534385	7281.741364865195	9797.68	8099.062331946922	7512.722876605711	7729.901172272966	19399.933584960963
KAG4376951.1	hypothetical protein GLYMA_18G002400v4 [Glycine max]	_	12878.213431381822	7184.07931205894	12841.967784289309	11905.738977130806	10691.534517239586	5742.175422764361	10348.395466581762	10715.9	9547.52723047588	9101.41443011279	12069.713051272203	8533.323060951681
KAG4376953.1	hypothetical protein GLYMA_18G002700v4 [Glycine max]	_	19793.37828896924	18600.74013121124	18253.56974178484	20082.555672903454	11845.909368062985	19897.27911777935	24723.595240410395	13588.5	17304.11100758918	15680.988497781167	17284.409336114084	17748.701110887825
KAG4376957.1	hypothetical protein GLYMA_18G003500v4 [Glycine max]	_	84807.31118556582	78120.30278287886	75132.15605607201	93694.20878694073	90598.97003372392	81346.46907399972	80180.55720933483	83555.4	82039.93766433801	90480.25568184468	92275.97739197222	88446.67409052017
KAG4376970.1	hypothetical protein GLYMA_18G005100v4 [Glycine max]	_	7219.3000095785665	9677.385148001144	5392.535518194547	9248.849147326646	8290.964024087745	6166.939312587525	7979.333148617425	7771.89	9734.528783574808	10447.918969224598	6866.623706661497	6572.172243425997
KAG4376992.1	hypothetical protein GLYMA_18G010000v4 [Glycine max]	_	6575.745691494712	5192.254440354561	7410.412107398406	4408.136406649124	6405.364043039407	4417.725785687255	4369.715094936266	6571.29	7487.883100440644	5673.5952139670135	6852.809742358718	6879.2284640748285
KAG4376993.1	hypothetical protein GLYMA_18G010400v4 [Glycine max] OtherID_KAG4376994.1_gene__ OtherID_KRG97478.1_gene__	_	10332.143065316888	6948.865750792988	3902.409096040976	4218.053570365248	7501.9734575074435	4123.103740759984	2809.587097910324	6809.94	6228.054138557807	0	9450.577393923337	3014.229966146618
KAG4376997.1	hypothetical protein GLYMA_18G011200v4 [Glycine max]	_	31482.77641735047	32824.882681435105	29596.3366484098	34387.484773806704	33626.70593541461	32209.585544128768	33281.2231551494	33693	28208.2567973776	33151.75024430516	30872.855906484056	34300.77193861075
KAG4376998.1	hypothetical protein GLYMA_18G011900v4 [Glycine max]	_	19429.59659023799	28242.86278519394	19118.06287011184	27225.182758943534	26520.63376382461	26171.45414336965	28049.032414049405	26509	27431.17259549197	24208.189850360723	19439.869299872236	23300.00572911987
KAG4377017.1	hypothetical protein GLYMA_18G013700v4 [Glycine max] OtherID_KRG97526.1_gene__	_	39838.713549189975	39542.5932142635	40061.90618899266	39476.59349087567	33152.919367427225	40326.672473257626	45858.89204985379	39355.3	38508.58309506857	41235.362534060056	34291.9374705167	34717.95414939973
KAG4377022.1	hypothetical protein GLYMA_18G015200v4 [Glycine max] OtherID_KAG4379454.1_gene__ OtherID_KAG4387540.1_gene__ OtherID_KAG4387541.1_gene__ OtherID_KAG4387542.1_gene__ OtherID_KRG97549.1_gene__ OtherID_KRH17395.1_gene__ OtherID_KRH31323.1_gene__	_	2725281.035696527	2755524.9162134705	2638811.3316215165	2792741.0271724914	2666009.262220723	2752404.143108889	2743296.396033484	2731700	2697454.7891571047	2866710.586440066	2608040.3454252165	2751642.8407908576
KAG4377028.1	hypothetical protein GLYMA_18G017100v4 [Glycine max]	_	32855.18905119528	35290.050670487915	31506.71118799595	43988.22211621175	47751.58472807393	47866.72913718106	30743.562192027915	32036.8	33057.7635617903	39464.2098146978	41488.44105239117	39738.198455182566
KAG4377034.1	hypothetical protein GLYMA_18G019600v4 [Glycine max] OtherID_KRG97615.1_gene__	_	133503.06513372177	130821.94889427724	138817.99558541272	151516.83617432916	148654.42685722385	146926.47457152643	128568.83271727905	128234	129985.6318449642	138958.2032619697	133530.9754891523	136725.5279000562
KAG4377035.1	hypothetical protein GLYMA_18G019700v4 [Glycine max] OtherID_KAG4377036.1_gene__ OtherID_KRG97616.1_gene__	_	91427.85703493684	93070.6382690267	103442.74318588772	114833.55930694797	105340.2071736993	111290.6611008744	102038.41964088028	84802.6	94722.75399054568	98733.7552746042	88937.35188727749	102274.8737708056
KAG4377042.1	hypothetical protein GLYMA_18G020900v4 [Glycine max]	_	22907.405843616238	25319.953754151247	19928.41174722452	23386.164599277483	22714.05026697461	21697.150837187542	22018.163382634877	21776.9	23438.56410066825	18104.05996621005	22269.274159680248	29319.262369005395
KAG4377054.1	hypothetical protein GLYMA_18G023966v4 [Glycine max]	_	10484.722585756042	9037.259151868133	6066.495328980197	0	2981.368906860945	11772.376174583227	8748.182137265136	8958.31	7623.045617104105	11870.487369752382	2915.20793655577	7605.701980811655
KAG4377059.1	hypothetical protein GLYMA_18G024700v4 [Glycine max]	_	47592.563862875504	41109.91537664613	45584.01484915281	43031.16241362074	51673.24253589591	45309.95461549959	36672.88036903693	37679.2	40639.3981111036	36585.03548681751	39357.15803414478	41549.22435787307
KAG4377065.1	hypothetical protein GLYMA_18G026000v4 [Glycine max]	_	204198.5775414079	197382.78727679985	196499.2679032701	216160.48928460164	194135.2395191927	188500.37446287664	183700.0445796761	185581	173089.2391619441	176723.84037774033	170482.57760451478	176302.71930564454
KAG4377078.1	hypothetical protein GLYMA_18G030000v4 [Glycine max] OtherID_KRG97772.1_gene__ OtherID_KRG97773.1_gene__	_	50533.23297554986	50518.25741526928	46164.78000184274	70635.2968601621	88500.9650801241	81175.03783212452	55264.3585591772	46920.1	42645.67911697838	66489.50556167019	58334.856429566025	62976.91632497199
KAG4377093.1	hypothetical protein GLYMA_18G034700v4 [Glycine max]	_	16747.208468412286	8580.790726172743	9861.89642909238	10414.756126297169	13912.888876233956	16050.132780354026	5473.782848305477	7728.78	9970.491654838996	12655.25258380849	11285.517270917671	12894.925149094955
KAG4377098.1	hypothetical protein GLYMA_18G035800v4 [Glycine max] OtherID_KRG97867.1_gene__	_	14399.792622708595	13845.664460119702	11445.005772046416	12714.08552090478	10333.942911764743	10458.139462554003	12879.19215723846	12474.6	11013.839998415886	10497.273383120462	14321.078242869546	17790.36876442602
KAG4377102.1	hypothetical protein GLYMA_18G036300v4 [Glycine max] OtherID_KAG4377103.1_gene__ OtherID_KAG4377104.1_gene__	_	82221.89136422974	78046.25054338007	68848.2972694236	80530.11159614623	79880.6643963484	80577.06064921882	76232.89392579962	71653.4	70453.86288654647	75564.61098575493	78772.90252546329	76155.62651248484
KAG4377113.1	hypothetical protein GLYMA_18G038300v4 [Glycine max] OtherID_KAG4377114.1_gene__	_	19728.933517836387	22601.765596310244	22957.364169439512	22728.62429185492	19434.48428628928	23757.86899940036	19950.705083351248	20741.2	19595.25604153584	22077.540781505493	21479.56081914668	19658.53598810943
KAG4377115.1	hypothetical protein GLYMA_18G038800v4 [Glycine max] OtherID_KRG97919.1_gene__	_	21439.631009496952	18561.258964279536	30397.913551862053	18990.59712322225	25240.80819887578	25512.407837218456	27703.194216044143	27492.6	14242.198714301254	20236.3108010335	33102.552134469195	30474.123863550696
KAG4377119.1	hypothetical protein GLYMA_18G040600v4 [Glycine max]	_	14442.655422200383	14919.171417833728	9775.265627149469	14773.25519921869	10170.701337354376	12580.135175054127	13660.50787602442	11916.1	14816.940216908792	9335.482493256635	17018.262296932735	10869.89741415489
KAG4377125.1	hypothetical protein GLYMA_18G043766v4 [Glycine max]	_	5590.021760699709	5335.238392371937	1513.4780210013118	0	2056.883267902648	0	0	0	0	0	916.0724909827344	0
KAG4377133.1	hypothetical protein GLYMA_18G044600v4 [Glycine max] OtherID_KAG4377134.1_gene__ OtherID_KAG4377136.1_gene__ OtherID_KRG98015.1_gene__	_	36665.46104910936	40852.98717356774	34786.320236875385	29850.215948674573	29783.07867930672	29559.956775328275	29673.745139354323	40100.4	36324.42500865894	27938.8029007244	30423.42555008284	31060.302795364743
KAG4377149.1	hypothetical protein GLYMA_18G048900v4 [Glycine max]	_	4445.825929301225	0	0	5370.952072459655	10266.537796879811	5636.54459798339	8996.083318427223	4327.1	0	3414.764823504763	5763.643363017646	0
KAG4377150.1	hypothetical protein GLYMA_18G049100v4 [Glycine max]	_	37221.3724860778	44713.924640264406	30675.087754074662	41558.9963298211	45815.34789963667	27420.870045401087	29500.62414998508	40732.6	38414.93191512519	37697.662172494194	41274.66067527264	43139.27010769715
KAG4377153.1	hypothetical protein GLYMA_18G050400v4 [Glycine max]	_	21543.625998427848	22633.73131268388	30417.87735398577	20896.344218266797	24583.359295072	30628.666432124697	27984.12466118385	29370.9	27526.62861616231	24942.59954679083	27509.25090206969	19290.808832126702
KAG4377183.1	hypothetical protein GLYMA_18G055200v4 [Glycine max]	_	59671.7424372207	61101.81550915894	59102.43287812905	65670.93556414162	57937.99593980266	55216.49191194697	60093.172347787695	58069.5	59784.74746697999	60162.229656071504	59961.834447448826	58720.44415394754
KAG4377195.1	hypothetical protein GLYMA_18G058900v4 [Glycine max]	_	167033.41856286032	164624.44138430545	174232.57062548446	196111.9461216317	188495.66440528244	188364.89688571083	160082.9094934792	162230	177868.05633121752	182159.83363239613	189497.0931742216	186037.9822415348
KAG4377217.1	hypothetical protein GLYMA_18G064300v4 [Glycine max]	_	6573657.761215018	6255991.312343102	6038384.682353468	5516096.534080593	5463591.31642743	5269014.773836737	5989996.326694063	5842120	5854712.807293168	5929987.89029296	5766703.10093511	5698324.686068152
KAG4377226.1	hypothetical protein GLYMA_18G065600v4 [Glycine max]	_	17911.932268185647	14760.044278017627	19679.97332079604	22543.70089169327	23694.931657072008	22302.11032599332	22046.32708877716	19730.4	21511.59581785044	20804.537278260505	19205.72410972928	25273.454572544204
KAG4377255.1	hypothetical protein GLYMA_18G070600v4 [Glycine max]	_	16909.826115196123	11966.801820603416	14085.571498400015	14251.450969900072	17686.786703150538	16298.369387130142	15330.242153083673	18706.5	19471.82498959762	11230.681975820427	15738.890570329006	0
KAG4377260.1	hypothetical protein GLYMA_18G072400v4 [Glycine max]	_	117585.60818896085	116810.14287382056	118777.5647262718	137166.6965986835	137894.09678707676	131756.11233458295	123380.2502953671	124078	121824.74369122596	122995.60428490036	124268.496737696	125517.73817893256
KAG4377278.1	hypothetical protein GLYMA_18G075400v4 [Glycine max] OtherID_KRG98460.1_gene__	_	72371.0764571403	56768.40671737857	79388.27734519486	69091.33821693352	75745.25268356498	87984.45350104065	76017.07312389207	63953.5	102283.33206471112	73180.68267317448	74942.91320700667	78539.58265132556
KAG4377283.1	hypothetical protein GLYMA_18G076600v4 [Glycine max]	_	84712.95279792581	82161.91168099143	77847.53562674783	104605.31731973856	104260.0236054232	101226.96981491469	80088.39425697675	74003.4	74196.40067175693	85401.95678996765	74150.69188457355	83742.2746439601
KAG4377288.1	hypothetical protein GLYMA_18G077600v4 [Glycine max] OtherID_RCW18850.2_gene__	_	131343.86415698085	125635.28594913788	138424.76917994558	111939.87961568045	117936.122961695	111600.1752579378	138833.9484076336	122069	127618.28242476811	117891.9774686508	119800.27618543927	119478.96246833618
KAG4377306.1	hypothetical protein GLYMA_18G081900v4 [Glycine max] OtherID_KRG98578.1_gene__ OtherID_KRG98579.1_gene__ OtherID_KRG98580.1_gene__ OtherID_KRG98581.1_gene__	_	106812.690995849	112542.36901691396	102888.19312689558	109982.8521210438	110613.49525629212	118329.24230224254	120797.06305457476	111079	103451.46509077144	114730.49188887126	101782.93421899767	111452.8824081632
KAG4377307.1	hypothetical protein GLYMA_18G082100v4 [Glycine max] OtherID_KRG98583.1_gene__	_	34048.521511050974	32635.39312136442	37859.7374910932	31182.041183794663	28738.382409815487	31841.294961279567	36073.56881575112	39304.8	34830.81903817012	34381.005514543074	30263.81758199482	34813.931341651536
KAG4377309.1	hypothetical protein GLYMA_18G082300v4 [Glycine max] OtherID_KRG98585.1_gene__	_	87849.56613684834	96255.08497949009	89110.64897944483	78133.32851153833	76581.17572160841	80201.89197399044	95174.9547375605	90760.3	92330.43760695998	87890.10000085557	89138.79299345017	84372.95301159164
KAG4377313.1	hypothetical protein GLYMA_18G083200v4 [Glycine max] OtherID_KRG98595.1_gene__	_	19837.847188676176	20401.84290895341	25063.04115707434	15287.629003290294	15859.087051698552	18915.900391494422	16646.062617473206	22737.2	17660.76758902237	16805.728538592542	18294.92540308494	20888.33857797465
KAG4377314.1	hypothetical protein GLYMA_18G083900v4 [Glycine max] OtherID_KRG98602.1_gene__	_	1710.6473010288428	0	0	0	2486.746521341397	0	3985.628766976485	5093.27	0	0	0	3571.352789073469
KAG4377315.1	hypothetical protein GLYMA_18G084600v4 [Glycine max]	_	11538.826233211012	6115.953416944489	7024.677169091829	12220.747146053598	6437.603527637234	8516.756203120083	8355.919249457595	9898.71	5835.862248589362	4456.012813222531	7922.343639390031	9137.696193910197
KAG4377332.1	hypothetical protein GLYMA_18G089600v4 [Glycine max]	_	164482.73065867682	153503.57867851786	159664.03643934402	144777.12651365547	134244.71579800182	132228.19958424536	168283.69618523263	176645	159365.4308119975	149423.74165684474	150408.6904804337	155722.74159086883
KAG4377352.1	hypothetical protein GLYMA_18G093400v4 [Glycine max] OtherID_KAG4377353.1_gene__ OtherID_KRG98719.1_gene__	_	3127.378262685421	8445.32222471343	0	0	12448.467099184913	2796.2467713501624	2477.628862609596	11486.5	0	0	0	0
KAG4377366.1	hypothetical protein GLYMA_18G095900v4 [Glycine max]	_	15429.403241882545	13410.269357789128	13071.349854145144	9002.169494513386	9597.996518104976	8895.56193022777	10544.632902928002	6719.39	12892.879733039974	9480.302158858569	13734.009839820455	15622.336024381562
KAG4377378.1	hypothetical protein GLYMA_18G098800v4 [Glycine max]	_	29498.03807648011	25612.254677856257	19034.275397562295	29157.30263092115	24440.57998768027	24925.894141611407	23205.07684794305	27157.9	23008.00931835897	23873.020321510125	29467.884446350345	27134.238935285168
KAG4377387.1	hypothetical protein GLYMA_18G102700v4 [Glycine max]	_	447676.3434695533	493177.8944612767	450386.4007295491	370207.856197985	351239.17146428616	370697.9151819164	438864.2316806081	437346	425915.33895169577	402058.2745798492	390962.2759731452	391723.47674730606
KAG4377389.1	hypothetical protein GLYMA_18G103700v4 [Glycine max]	_	6400.700844296161	3095.654167270011	7596.599769022927	2740.738515831051	9869.05929768304	9616.135899116429	9879.646413383509	8450.29	13939.9881614647	12783.894413131376	6741.204547828282	9688.194669005126
KAG4377396.1	hypothetical protein GLYMA_18G106300v4 [Glycine max] OtherID_KRG98907.1_gene__ OtherID_KRG98908.1_gene__	_	105492.67738152342	109704.53488618856	103017.25204971556	131642.018446712	129589.86134335576	122045.49645742153	111069.98519123944	104105	108369.6560717379	94466.5506248859	93958.63260802526	93129.73403490412
KAG4377397.1	hypothetical protein GLYMA_18G106900v4 [Glycine max]	_	16875.99762941455	15021.18113340853	19916.91743691086	16053.172111486385	27010.19246460527	21257.682419565845	23619.355880229567	10359.8	8507.056605169197	8222.845796542642	15590.618680426998	21949.953527466023
KAG4377441.1	hypothetical protein GLYMA_18G117700v4 [Glycine max]	_	8507.000895200614	7291.690543449688	7566.361666715337	0	3248.69618130376	0	6549.717179087396	0	6743.626945999835	6980.265835656583	9308.10395817311	11767.066721284358
KAG4377442.1	hypothetical protein GLYMA_18G117800v4 [Glycine max]	_	63819.39586157952	79196.01427275658	77929.10489906139	78149.86382405985	82655.93718377515	79344.94419165625	64734.32904063293	62537.7	80782.76582908098	74813.08241553945	78209.10819444212	86229.99537632067
KAG4377455.1	hypothetical protein GLYMA_18G120300v4 [Glycine max]	_	11244.006462467723	8709.375074920865	6012.139340470623	5453.848408208408	9203.454541000634	8705.59110298504	10559.572790057246	4727.61	12435.85395340195	10009.215292603005	7846.231404702173	5151.901954753779
KAG4377469.1	hypothetical protein GLYMA_18G124500v4 [Glycine max]	_	14336.452045473658	12725.26109092335	14951.375381411906	7808.204811194623	9257.826893524809	8425.12125419555	10336.786770501609	9448.73	6496.624465622408	7387.374678554984	10483.8659365422	8609.89243108219
KAG4377470.1	hypothetical protein GLYMA_18G124600v4 [Glycine max] OtherID_KAG4389944.1_gene__ OtherID_KRH56939.1_gene__ OtherID_KRH63396.1_gene__	_	133165.7840885405	229114.02159302527	152740.2268846187	247566.0711490671	254605.80417666247	257515.7786767655	205908.99435875865	108359	137849.72396804678	224207.1914019721	227905.3311768487	100028.25907251071
KAG4377473.1	hypothetical protein GLYMA_18G126000v4 [Glycine max] OtherID_KRG99170.1_gene__	_	68075.86257551468	67704.48954544522	65957.67988010627	62958.097771843735	57325.788153748006	61253.893818059805	68519.87435977923	59049.4	60930.82132859969	64553.77138907307	61151.52074132428	54290.42418323487
KAG4377477.1	hypothetical protein GLYMA_18G127267v4 [Glycine max]	_	0	14263.2228931258	19485.37666373153	29679.8394373768	31113.54109164448	22699.37226765182	25064.08334370045	24908.6	26048.66459864048	31684.632727786196	0	21048.2331416734
KAG4377484.1	hypothetical protein GLYMA_18G129200v4 [Glycine max]	_	159045.07761776305	93880.80383918612	138682.88702558554	110734.2669558829	132501.48006821907	118367.80130497436	102232.2343928272	119586	94603.2334268492	106617.54725982327	115413.3142467283	153191.330503342
KAG4377490.1	hypothetical protein GLYMA_18G130500v4 [Glycine max]	_	346347.4808958036	330224.88928108494	335281.97393947426	270881.90834318975	286334.7697393392	336257.43079595035	291579.152526623	401522	380439.368768056	347525.1510879773	358802.9256714626	349406.53598649986
KAG4377495.1	hypothetical protein GLYMA_18G132500v4 [Glycine max] OtherID_KAG4377496.1_gene__ OtherID_KRG99244.1_gene__	_	204459.5688263696	180484.04618197173	211952.0573652944	170045.80504734596	158864.8075602371	167372.1252362646	198646.99787174808	198137	209444.7475386785	183976.83690259876	173934.56389106964	205319.385511091
KAG4377507.1	hypothetical protein GLYMA_18G136200v4 [Glycine max] OtherID_KAG4377508.1_gene__ OtherID_KRG99311.1_gene__ OtherID_KRG99312.1_gene__	_	21130.45671808077	17855.307641858617	16011.977576055211	23614.31005052389	19692.23414062144	0	10233.519847979898	17406.8	18518.468010045548	11447.521043768576	25597.96805605273	14197.443862489208
KAG4377524.1	hypothetical protein GLYMA_18G139400v4 [Glycine max]	_	2526465.905313771	2527335.796069124	2508844.9632504527	2063020.940977156	2328931.805780291	2293228.948685611	2614399.4914704617	2529690	2564077.0594347483	2516214.1594810355	2456728.781460941	2520023.277360815
KAG4377543.1	hypothetical protein GLYMA_18G143600v4 [Glycine max]	_	41170.07024628504	39640.99551357043	34444.51574596933	41688.13921369177	46933.71663151752	41486.047893234245	39364.78557224949	33975.2	39598.105280576856	52495.47695954657	49226.46808601872	41328.74988041368
KAG4377545.1	hypothetical protein GLYMA_18G143900v4 [Glycine max]	_	18367.261679180385	14015.914466761738	8977.88313868886	17519.68688594323	14656.876982337664	13377.785463998038	15820.43196321605	18150.2	9416.74646602176	11241.69411685196	15920.769417685124	17744.9591128759
KAG4377558.1	hypothetical protein GLYMA_18G149700v4 [Glycine max]	_	27893.34319901937	26082.521470776257	28849.9122690064	26992.851152628387	21302.755674071323	26334.54830357311	23718.383105052435	24337.9	26376.24319058375	21653.07279992648	25835.724740131056	28401.056964944022
KAG4377563.1	hypothetical protein GLYMA_18G151700v4 [Glycine max]	_	2879.667418877724	9118.566306305653	5768.207893612504	2709.3842143661777	6355.214886598693	6354.950925637396	9070.409256895196	5651.8	4892.772807395108	5508.373054344843	6813.193660273262	3608.833450241565
KAG4377564.1	hypothetical protein GLYMA_18G151800v4 [Glycine max]	_	220569.75779694843	218369.9334752153	214785.3040303269	245190.42814755635	252611.4594905658	258166.0710471614	216166.0344344488	179245	232595.84061911365	245476.6412525092	209546.9036720669	238197.38912451887
KAG4377570.1	hypothetical protein GLYMA_18G154900v4 [Glycine max] OtherID_KRG99574.1_gene__	_	89294.3536616383	88366.46724971513	86808.15713450951	83071.42168450245	75091.95434102257	72522.50183262803	63851.86624817469	68929	83096.97271676103	69750.30063147955	80653.48767302962	71150.55246891252
KAG4377585.1	hypothetical protein GLYMA_18G159100v4 [Glycine max] OtherID_KRG99635.1_gene__	_	26896.758015519423	43049.90368070134	33681.45486479616	37044.018780430015	37950.24183737043	24186.186570286103	29361.925468123078	26465.4	29572.61611803021	19121.08124565845	33861.46745727616	38092.730680749424
KAG4377665.1	hypothetical protein GLYMA_18G179800v4 [Glycine max]	_	22274.803121374425	18167.248943022045	19746.01519145783	24333.491491333672	23484.08314499352	20908.25448399896	16435.793800647476	22484	22551.68542122588	17355.434596811967	17574.532682255223	16424.539490073246
KAG4377716.1	hypothetical protein GLYMA_18G195700v4 [Glycine max] OtherID_KRH00140.1_gene__ OtherID_KRH00141.1_gene__	_	115384.24708157226	117998.58612206928	114410.73507991745	129406.61164000408	127173.19704891289	127962.74017394036	120649.68308694848	118646	122991.87402799354	127167.20352839035	122597.17759982898	126264.11507968957
KAG4377717.1	hypothetical protein GLYMA_18G196000v4 [Glycine max] OtherID_KRH00148.1_gene__	_	92757.7080130802	112974.25690898413	101829.50665063788	107814.42379543574	119838.11765972582	115903.15153576565	107586.36691536044	122655	95509.06293392464	108472.5924717712	119891.56672658327	118064.08267950275
KAG4377735.1	hypothetical protein GLYMA_18G199400v4 [Glycine max]	_	8484.846750357901	8548.875112802825	7587.404320772002	9407.47302826893	7018.142531267504	7078.51582257579	7987.691409795134	8141.33	8620.390575929368	6524.413252137705	4840.415098079086	6783.261385331152
KAG4377742.1	hypothetical protein GLYMA_18G201900v4 [Glycine max]	_	0	6463.026944316681	9949.878316633569	5193.91957460258	5967.3656895283375	0	3108.082004945219	7382.64	7418.527082060736	7550.824884574809	6225.051840971162	5836.788726017532
KAG4377753.1	hypothetical protein GLYMA_18G203900v4 [Glycine max] OtherID_RCW18881.1_gene__	_	39721.97013980133	34469.3634695472	41873.57081807822	45841.64227289702	44317.92916055959	39980.57937035944	43954.96494752537	42638.5	40437.45648754261	45667.84940962431	42212.84654426018	45017.5508395209
KAG4377773.1	hypothetical protein GLYMA_18G208202v4 [Glycine max]	_	12768.295947907563	14154.399169045017	9702.87163763013	17633.027034429408	13631.273294648814	6418.948448820104	0	12685.4	6710.668548946956	0	12046.840256348216	23565.586452885167
KAG4377775.1	hypothetical protein GLYMA_18G208900v4 [Glycine max] OtherID_KRH00365.1_gene__	_	58777.14461738272	66132.05687668311	66566.17253574582	63193.882956090594	64059.34745212847	64651.15038577375	59249.87628645205	70632.1	58504.51377798957	67553.57871643515	61068.45638081084	59327.25464236787
KAG4377780.1	hypothetical protein GLYMA_18G210100v4 [Glycine max] OtherID_KRH00385.2_gene__	_	61774.72990643141	67594.76396729748	68569.10652154192	59833.76093628856	60714.30636754476	55198.35875931093	74776.45682106527	72683.9	70298.14523938153	65467.779094690144	76565.7781345742	71541.94523394362
KAG4377813.1	hypothetical protein GLYMA_18G213500v4 [Glycine max]	_	149144.473604004	152108.71105494097	146565.56404594998	154582.1482234151	149506.32955612364	145240.2998034166	136039.7857337324	137785	145063.0707401309	139746.07189758922	145667.6014975048	152001.98194603814
KAG4377820.1	hypothetical protein GLYMA_18G216100v4 [Glycine max]	_	12165.406079646013	11420.57887404324	13501.57987263958	12164.8619758859	14647.01939934187	16081.188409581264	10697.06012971958	8441.9	10833.957539295525	12060.897299224856	10824.249239950532	8361.909211481077
KAG4377822.1	hypothetical protein GLYMA_18G216800v4 [Glycine max]	_	111110.012884007	124756.47926388144	110692.2248661666	116280.9224219653	113158.826949838	119940.38333530667	116830.9268024946	127621	139976.4279579815	131166.61293029643	126115.37460853223	119600.32456602024
KAG4377825.1	hypothetical protein GLYMA_18G217000v4 [Glycine max] OtherID_KAG4377828.1_gene__	_	21451.074473529887	24495.55893093522	20419.944754058448	16923.159788647576	17816.8030346635	21432.135853547043	21784.37433809892	26234.1	22694.76918330211	18937.578931923937	19011.104714323395	20852.435624076443
KAG4377831.1	hypothetical protein GLYMA_18G217500v4 [Glycine max]	_	31685.74733203993	36031.875743572666	30568.009179047454	33437.33222707912	28371.472794308836	32471.68254918416	36817.030090797445	33003.6	31861.755773391364	29751.201093768384	34644.158448490954	38100.720352180295
KAG4377847.1	hypothetical protein GLYMA_18G219100v4 [Glycine max]	_	594021.1836360256	584675.9998555338	650877.420784728	430470.6980288196	380217.3525509783	522879.8776122671	490686.46043424495	656337	771808.0508271486	767237.8899488309	732210.3315404451	577669.4260647638
KAG4377853.1	hypothetical protein GLYMA_18G219900v4 [Glycine max]	_	3936.4412079403783	6504.091366165949	0	0	0	6768.34512033072	4685.219265358169	0	4858.982178229242	3871.228080299026	0	0
KAG4377856.1	hypothetical protein GLYMA_18G221600v4 [Glycine max]	_	18757.04212514435	18341.30677794683	15519.537123670205	22506.96738096506	15775.34947825006	20602.17937312513	18659.515243688293	15389.1	13646.701543333673	20676.195780056663	12219.489730313951	16101.109499745207
KAG4377872.1	hypothetical protein GLYMA_18G225300v4 [Glycine max] OtherID_KRH00634.1_gene__	_	16614.404056872158	0	12006.412086313352	7652.605427289505	0	7951.793863634491	13016.679496900795	15978.7	14127.591328139284	17062.41153500023	14813.344930115254	15764.93648916034
KAG4377882.1	hypothetical protein GLYMA_18G226200v4 [Glycine max]	_	19815.462166927537	18327.87917294976	24984.698357831272	20065.601744875054	19956.209836845683	19665.404033784027	20722.43100972317	21753.4	30301.57123386357	20127.6910463134	19864.821752933734	20992.507711820137
KAG4377886.1	hypothetical protein GLYMA_18G226500v4 [Glycine max]	_	115995.56897596334	112670.6327064383	109867.45768752012	103484.89291558992	94411.26055230836	90219.93773779736	121854.96857561827	123269	131077.5604847751	117415.45209310456	112559.23084502862	111224.31712419153
KAG4377904.1	hypothetical protein GLYMA_18G227200v4 [Glycine max]	_	314221.461342286	320980.8850946648	342568.7617146308	335241.949447555	332312.61211235914	337701.8301955796	353808.8296790754	347733	320293.0515421083	308910.5780090486	300907.66830925154	326829.14041400724
KAG4377914.1	hypothetical protein GLYMA_18G230800v4 [Glycine max] OtherID_KRH00708.1_gene__	_	39573.20510737316	45303.83740606879	35197.594726080635	37863.144673506	41010.24312732836	35672.183989444995	50098.48880350904	37228.9	41151.87260863101	47370.42652347202	40310.69275235762	48349.44609635557
KAG4377922.1	hypothetical protein GLYMA_18G232000v4 [Glycine max]	_	29412.81438381376	41422.85873788395	44000.824844372015	28483.331664853777	36380.70709637675	38398.30548258372	36384.58092551591	43746.1	38793.84819885755	42284.31902249989	34894.55536134306	32570.65410104296
KAG4377930.1	hypothetical protein GLYMA_18G233500v4 [Glycine max]	_	18253.22856390481	20610.271404430423	19105.4594596802	18354.19689889684	17572.12744830471	12582.427872513856	17508.336373270326	19764.9	22677.32238960816	20317.700534293817	19595.16353909301	23035.031815842987
KAG4377935.1	hypothetical protein GLYMA_18G234100v4 [Glycine max] OtherID_KAG4377936.1_gene__ OtherID_KRH00788.1_gene__	_	12930.61245090106	19009.380229555103	12197.580615740457	15405.364614598648	17258.44878097535	13648.844831850549	17289.386270680305	13910.1	17049.728734017073	17440.82874499284	18585.75098415796	21930.333321673766
KAG4377958.1	hypothetical protein GLYMA_18G237600v4 [Glycine max]	_	40200.18647886194	38765.99665659677	43342.725165273536	35377.510447564055	35248.22645620717	34075.424422264616	37461.3631958376	41048.9	40379.70158427989	32581.32133887186	37389.19479719776	39786.84442933761
KAG4377968.1	hypothetical protein GLYMA_18G239200v4 [Glycine max]	_	14449.983254432002	11273.07563109028	10154.719025696915	11266.722405887427	12406.235138350296	11842.616087667651	6492.824473776314	13210.2	14047.777260435932	12576.866161738591	9932.029663218138	6778.012474606316
KAG4377972.1	hypothetical protein GLYMA_18G239900v4 [Glycine max]	_	26518.421033588394	24647.270826200693	27387.715004369336	28305.21076667883	24258.47411233689	23847.492627371583	29249.472533920547	26730.8	27590.19911732302	24426.53057390408	21252.43797832249	26591.446953393177
KAG4377979.1	hypothetical protein GLYMA_18G242900v4 [Glycine max]	_	36769.85756309404	33174.80205941862	43412.7	20891.530139937742	20053.229206330616	14665.23930115679	38108.92654674353	42815.8	27519.910597900845	28443.05884959551	30661.88446909304	24155.406247629737
KAG4377980.1	hypothetical protein GLYMA_18G244100v4 [Glycine max]	_	18887.939292679	23263.926893479504	22843.530166420944	14614.913883743546	17858.101119214305	12402.65954896692	30055.721712983013	23473.2	19881.022489971205	14864.688516225671	17101.627615274123	19938.47789343401
KAG4377981.1	hypothetical protein GLYMA_18G244700v4 [Glycine max] OtherID_KAG4377982.1_gene__	_	41207.81360134104	43251.81878569469	27114.977202628663	41592.79953200118	35545.51040655405	49295.80914923852	41398.629125492334	40841	47020.312232342	41346.38493773249	45835.977515641054	40051.51493737027
KAG4377985.1	hypothetical protein GLYMA_18G245000v4 [Glycine max]	_	21121.62316689745	9194.081553513091	15682.574841013888	12299.97013072953	12731.224085116935	9741.06706796748	16201.701920561603	12169	0	9148.526371653144	10961.486009494476	10389.708047651597
KAG4377992.1	hypothetical protein GLYMA_18G246400v4 [Glycine max] OtherID_KRH00983.1_gene__	_	8342.235089379015	12074.122454572584	0	0	5947.7750403745895	12656.836326434151	7780.168301955318	0	0	4315.4678605482895	0	8573.625390890933
KAG4378002.1	hypothetical protein GLYMA_18G248000v4 [Glycine max] OtherID_KAG4378003.1_gene__	_	16913.941746997443	15458.2797378656	16380.602124359795	16172.26822319208	17461.307462625664	19503.24779526865	18484.072515103024	13793.8	12697.355320952624	11843.257348292598	17952.23475632901	13795.027373585122
KAG4378004.1	hypothetical protein GLYMA_18G248200v4 [Glycine max] OtherID_KAG4378005.1_gene__ OtherID_KAG4378006.1_gene__ OtherID_KAG4378007.1_gene__ OtherID_KRH01005.1_gene__ OtherID_KRH01006.1_gene__	_	50495.3892392304	49483.63038844231	50888.33657705423	58305.50037456778	50491.26645268428	65267.36493483638	51978.89567812724	47604.2	49449.32704404256	52385.65588035031	45262.251576297625	57699.890047505934
KAG4378044.1	hypothetical protein GLYMA_18G255000v4 [Glycine max]	_	38661.943997803	43839.22640131306	35988.68559205377	37794.80569200879	40085.7056063543	38702.08789599781	37729.6754930641	39675.5	36821.658628936464	46529.99994202018	42975.975276658406	42216.41248989123
KAG4378045.1	hypothetical protein GLYMA_18G255600v4 [Glycine max]	_	6851.563289067516	9667.59502107417	10800.1144670803	13533.10676010404	10253.318259262292	11383.451314596468	7370.764922022473	5847.13	11824.51429160883	10565.048105650883	12863.338843569083	9123.628304086986
KAG4378059.1	hypothetical protein GLYMA_18G261100v4 [Glycine max] OtherID_KAG4378060.1_gene__ OtherID_KAG4378061.1_gene__ OtherID_KAG4378063.1_gene__ OtherID_KRH01196.1_gene__ OtherID_KRH01197.1_gene__ OtherID_KRH01198.1_gene__	_	215815.70116010745	207396.37360036583	206270.4399427114	232278.23283802337	219830.32664812732	219306.9333751721	223739.95153787397	221196	214089.20434272263	231119.81265858316	225383.3045786508	231465.83810630927
KAG4378089.1	hypothetical protein GLYMA_18G269500v4 [Glycine max] OtherID_KAG4378090.1_gene__ OtherID_KAG4378091.1_gene__ OtherID_KAG4378092.1_gene__ OtherID_KAG4378093.1_gene__ OtherID_KRH01327.1_gene__	_	14221.11397377327	12245.474727296469	13665.525035534343	14620.669846963066	13557.600832259186	15206.003261090153	15289.662189394789	13034.5	16492.03294938638	14381.856187179545	13413.088475952714	13279.64299875345
KAG4378096.1	hypothetical protein GLYMA_18G270051v4 [Glycine max]	_	7990.268265355459	6178.972975024051	5674.065459052332	4173.554741984527	3528.734549609575	4076.509875567036	7032.982149645008	13864.9	11071.89570846644	11383.650625785696	7776.740242229154	7312.723763494176
KAG4378103.1	hypothetical protein GLYMA_18G272000v4 [Glycine max] OtherID_KRH01360.1_gene__	_	45774.65918185374	47216.97050012986	49867.46033209145	56737.88995520084	56567.37684726097	60374.54012873282	44339.96987665323	48378.2	51508.65031350412	54837.5591362072	51002.721186563336	50455.280761336944
KAG4378115.1	hypothetical protein GLYMA_18G274400v4 [Glycine max]	_	1363.6593876722486	0	0	1219.4374369120528	2016.9548685681	0	4882.17341250588	0	0	0	0	0
KAG4378123.1	hypothetical protein GLYMA_18G275200v4 [Glycine max]	_	71639.29704661305	70317.6618074882	74478.79525929583	77412.05399319417	81606.05271270718	84969.76476853876	73480.42161260363	71331.1	73278.53889316841	79408.24864725131	77688.15019426543	78879.59879500375
KAG4378131.1	hypothetical protein GLYMA_18G279000v4 [Glycine max] OtherID_KAG4378132.1_gene__	_	97523.20811395416	100165.02318382532	94247.19410768025	103772.37711493572	94041.34177988718	101268.02994214802	81700.69072473506	114118	86935.86894300529	106136.01636562636	85714.99642344634	105425.2315565212
KAG4378136.1	hypothetical protein GLYMA_18G280200v4 [Glycine max]	_	7796.853646946142	12123.624222248374	0	2561.152463382043	2108.972811733061	8319.865598089807	6877.819308385847	5832.32	0	5240.117298816746	7312.492728765336	4602.667668176392
KAG4378146.1	hypothetical protein GLYMA_18G282800v4 [Glycine max]	_	175918.16419053762	184650.61197136305	178894.82421235644	190478.4279378729	192973.0823660042	185897.12071087523	175756.66810535212	177183	182195.6633187509	187618.8522728451	185560.56478467165	187587.37168863477
KAG4378147.1	hypothetical protein GLYMA_18G283232v4 [Glycine max]	_	33805.89999730003	66999.94110712847	45181.31067904107	33837.947267157666	30219.510195941613	37605.03216151747	40928.628352021085	41167.3	31532.372340721133	43685.964355067765	60816.25372099104	37123.65433074215
KAG4378148.1	hypothetical protein GLYMA_18G283166v4 [Glycine max]	_	7365.435052904435	7095.1565010559125	8832.570857776234	6459.718678900945	6549.046097505488	5584.531629703811	6670.457712839319	7577.12	7601.437662845221	5678.130213864544	6270.335962149624	5874.5829059379785
KAG4378152.1	hypothetical protein GLYMA_18G284100v4 [Glycine max]	_	15245.705529774878	23283.366858923036	15619.15447972188	18408.61691479048	13702.351656250074	17099.667149305442	14743.04402179453	14211.9	18230.996989812505	18420.70907605308	19870.43963238876	21148.66027750697
KAG4378156.1	hypothetical protein GLYMA_18G284700v4 [Glycine max]	_	10389.962673062251	11928.923949790766	10116.505485268186	6099.8139968659	7420.892243266238	8857.284304002384	10111.073340630108	11642.1	15842.490825539271	10997.424806697998	10472.730496908152	12932
KAG4378157.1	hypothetical protein GLYMA_18G284800v4 [Glycine max]	_	0	9049.845026402703	0	0	0	0	0	2713.64	15685.269144435186	0	0	9360.05178388369
KAG4378164.1	hypothetical protein GLYMA_18G287400v4 [Glycine max] OtherID_KRH01602.1_gene__ OtherID_KRH01603.1_gene__	_	471355.2797040217	484854.7834832382	468616.9818507067	529770.4824144352	509019.6448949858	488470.6572825701	473664.07417340815	479408	473275.3623164234	491014.3498325569	493358.1609683954	490566.8372060947
KAG4378180.1	hypothetical protein GLYMA_18G291500v4 [Glycine max]	_	159749.75408715964	140949.7700663258	153030.60946096366	137687.87290474185	151570.19614334858	170257.7976298963	146919.65759041856	155063	153687.20134712226	155452.38831974292	149929.16434123777	157256.96077575826
KAG4378185.1	hypothetical protein GLYMA_18G294400v4 [Glycine max]	_	10326.220570773528	8011.77091291977	8726.046832808019	11495.705088147584	12187.604323906708	8698.20236435346	10961.53650998046	14535.4	11019.254520596767	0	6286.196439682443	9515.071636658806
KAG4378188.1	hypothetical protein GLYMA_18G294800v4 [Glycine max]	_	22390.944243182388	18036.98113334892	22629.8771527838	15339.746633896128	7497.106924428466	14863.557631423351	14509.961593541717	21496.9	14011.780714826004	16745.66231478419	19381.483481250467	20519.600071177887
KAG4378201.1	hypothetical protein GLYMA_18G299500v4 [Glycine max] OtherID_KAG4378202.1_gene__	_	43312.10602697655	33271.80147462138	37997.46756029016	31824.92994847663	30756.489059133623	40775.52010776004	34081.51656839683	31809.8	35963.0557875498	36617.77157879306	34600.82052126655	30778.034783167885
KAG4378224.1	hypothetical protein GLYMA_17G000300v4 [Glycine max] OtherID_KAG4378225.1_gene__ OtherID_KAG4378227.1_gene__	_	13298.911306487413	14732.287213956508	13875.447439683729	15097.786870922871	13053.203874969073	14347.283848900732	8191.388695187666	15796.5	10734.591030383435	13730.638210724004	12787.698109478344	11278.280872861777
KAG4378232.1	hypothetical protein GLYMA_17G001100v4 [Glycine max]	_	13524.568386715844	14037.358552354084	18162.92601396049	16597.895539806366	17439.62078003491	18853.476492477257	13751.762321732756	16654.7	16863.629601281627	14973.408381318788	15222.04566046761	15590.883014065106
KAG4378236.1	hypothetical protein GLYMA_17G001400v4 [Glycine max] OtherID_KRH01866.1_gene__ OtherID_KRH01867.1_gene__	_	514336.52908667753	488839.9763991615	517017.10272670496	590753.3429170933	585541.4675905564	537999.1752239711	550470.2357952007	522377	567356.6959663932	539844.1853738258	577735.7008044441	551546.2345382683
KAG4378238.1	hypothetical protein GLYMA_17G001500v4 [Glycine max]	_	87984.17741113051	83681.73619584707	84361.98641065352	89781.40964418808	88190.91815389844	92771.71001047578	82103.56295130803	75600	77682.85161159761	86236.17652829264	83730.0792288583	89187.5
KAG4378243.1	hypothetical protein GLYMA_17G002000v4 [Glycine max]	_	38911.491818731774	36346.42240092955	29589.58122041844	34766.3318075278	30978.959142743992	30603.23833302589	35340.00016866874	38231.6	38146.71252931305	38420.25884490866	36141.62428108045	30975.24819190449
KAG4378244.1	hypothetical protein GLYMA_17G002500v4 [Glycine max]	_	0	770.0661321618105	0	2049.5938485941674	3923.6708300337486	0	2366.992941706571	3037.33	0	5180.131163306806	0	4044.8470131878576
KAG4378245.1	hypothetical protein GLYMA_17G002600v4 [Glycine max]	_	86272.47610683549	100913.46185340115	90932.09385502532	85894.98327836854	89592.56269186901	98054.81445233776	87112.86672766908	96577.7	95722.6357532816	108168.2569378089	93617.04547330514	109333.09110194816
KAG4378266.1	hypothetical protein GLYMA_17G004800v4 [Glycine max] OtherID_KAG4378267.1_gene__ OtherID_KRH01937.1_gene__	_	74679.84551641697	70922.90609243105	70020.61609413296	76456.45944487723	69828.10878529942	71193.67522767324	71460.40754947369	71154.4	66184.61241585147	72094.28490522744	71574.09160024123	69129.57013722858
KAG4378268.1	hypothetical protein GLYMA_17G005000v4 [Glycine max]	_	5451.997523460343	5237.898276743877	6667.183952880468	0	2034.5636247195368	0	0	0	5883.610312710386	7729.371734845134	9246.156805253968	8187.835509369564
KAG4378283.1	hypothetical protein GLYMA_17G009700v4 [Glycine max] OtherID_KAG4378284.1_gene__ OtherID_KRH02008.1_gene__	_	30329.5964628735	37199.0753182439	25694.522433341197	32979.994785819115	35443.406599523914	32316.40440304796	25992.577139746096	31043.9	29390.32720460724	28214.907309496783	29109.94526964509	29452.76067645787
KAG4378317.1	hypothetical protein GLYMA_17G018600v4 [Glycine max]	_	1391545.3026577728	1370387.295959087	1370736.8358167384	1529683.854444153	1622942.0880245853	1676691.337708204	1413616.1579760783	1448230	1523686.649271486	1473344.3817204426	1558680.6547939668	1531225.586479877
KAG4378319.1	hypothetical protein GLYMA_17G019000v4 [Glycine max]	_	0	11151.425538057068	0	14762.789811546838	13848.866468777054	11189.509952207569	0	12784.4	16873.355687421354	12833.24882702724	13897.02866329188	14227.177576421804
KAG4378328.1	hypothetical protein GLYMA_17G019900v4 [Glycine max]	_	14912.941641448697	15065.9732187346	24519.279617411696	32637.148685689182	17932.084873698535	19630.492504283608	16070.776017814136	19768.5	13083.190160804998	16895.227212066984	18034.69720118656	23459.59688757441
KAG4378335.1	hypothetical protein GLYMA_17G021700v4 [Glycine max] OtherID_KRH02172.1_gene__	_	90172.8904793248	83676.42527745271	86991.96527224453	109504.5839044401	96158.02425916329	112728.80768924988	83395.0556265209	86413.8	80120.7903580037	85807.50391104702	88729.69098599389	78939.77416843876
KAG4378343.1	hypothetical protein GLYMA_17G021800v4 [Glycine max]	_	8765.823944871872	9279.657483867592	15018.22387034132	9086.614707637573	11535.239857648128	14410.228815522383	10546.248025860894	10188.6	9300.524750098451	14677.982670554717	12806.357494811076	7999.087106946419
KAG4378349.1	hypothetical protein GLYMA_17G023600v4 [Glycine max]	_	5925.827201308329	10509.505854390862	1393.1104100149846	9510.138481329815	6357.030757150549	8395.816412119377	7134.098939762307	5401.64	8140.002135770135	0	9907.431376747249	14070.317065165147
KAG4378352.1	hypothetical protein GLYMA_17G024600v4 [Glycine max]	_	14545.74697976026	15351.660545948516	18459.862363729917	15043.57616278267	23740.79535901033	15915.59312487629	8810.152385296491	16452	22709.70925376417	12043.578204693447	18573.31139393614	17733.0251732703
KAG4378375.1	hypothetical protein GLYMA_17G026500v4 [Glycine max]	_	86189.05927691118	79780.71632617406	79773.94170440301	91238.0869542334	95509.81035416608	97083.85707814252	90035.0278940019	87363.2	78827.22090141964	90813.92355510007	83293.59005905881	84112.12563665232
KAG4378377.1	hypothetical protein GLYMA_17G027100v4 [Glycine max]	_	14925.79044316989	9940.596267746074	10801.828530899002	11787.166134808704	10185.446206235454	13953.669380473611	21851.300994630583	9714.94	13397.031909437515	14131.079702779678	11538.221527117375	12458.931813164943
KAG4378380.1	hypothetical protein GLYMA_17G028800v4 [Glycine max]	_	7123.516207997619	14918.670387796525	14981.421911880932	21944.871409109805	16654.645881475	23578.517529937013	13368.271570354478	16839.7	12746.988440944027	16101.552174812638	15964.408302737476	19496.5175877012
KAG4378385.1	hypothetical protein GLYMA_17G029600v4 [Glycine max]	_	31393.135949092462	33059.765562876506	33607.24598417467	43662.12063635679	42635.18786116156	40447.56015749789	30994.10813699261	40104.7	36663.634796398175	39318.54922196255	41646.54423133945	41555.69700308289
KAG4378392.1	hypothetical protein GLYMA_17G032300v4 [Glycine max]	_	38229.60189613758	31692.45459134585	33140.5164890702	37597.84709602451	35270.32819492406	38662.278331015244	39937.34665195931	36242	32199.26098933292	41141.85944566505	36858.90710435472	39121.07218845909
KAG4378402.1	hypothetical protein GLYMA_17G032400v4 [Glycine max]	_	9952.280288181462	6159.142206151502	10011.372876811623	8931.643246992762	10171.780483282337	8610.715113560616	4313.710707238274	7124.87	7071.095242120902	5476.608032987526	3931.873575144352	8217.892855562652
KAG4378406.1	hypothetical protein GLYMA_17G033700v4 [Glycine max] OtherID_KRH02358.1_gene__	_	35398.34836062026	31653.073630421582	29632.130334035654	32842.1656301808	36950.06033740757	33938.800496368945	34630.55742039642	27160.7	32979.35325909681	38543.79504520784	36423.62176586701	32727.31234213681
KAG4378417.1	hypothetical protein GLYMA_17G036600v4 [Glycine max]	_	6227.0914491649	5838.673373754861	2148.6495758425485	4682.695852220204	15595.837703695051	7956.775269933356	5740.732385557347	4607.44	6552.855281160145	5705.880809264003	7618.516680149692	3000.546389632739
KAG4378418.1	hypothetical protein GLYMA_17G036700v4 [Glycine max]	_	10323.61065792391	9373.97137807094	11034.537901108788	14964.562485860177	14241.613328135843	14799.049461988248	22084.181532516788	21564.3	20659.20965007886	12223.7768761185	10624.513561469546	18364.613756634462
KAG4378422.1	hypothetical protein GLYMA_17G037600v4 [Glycine max]	_	0	7570.974706788133	4558.663635852259	5826.374347775708	7246.962973607796	5032.877356836736	4661.4769582446725	6502.32	6321.665210929475	7979.1070713656545	7294.164397043349	7324.688043624196
KAG4378426.1	hypothetical protein GLYMA_17G038100v4 [Glycine max] OtherID_KRH02421.1_gene__	_	12675.342897955816	13576.010094096324	15435.95130568757	17987.90833038196	10214.697286725082	13099.84800376634	12920.882517943704	6004.8	12299.187402799356	17651.360859441113	10725.334433831871	9810.042215079931
KAG4378427.1	hypothetical protein GLYMA_17G038400v4 [Glycine max] OtherID_KRH02429.1_gene__ OtherID_KRH02430.1_gene__	_	31640.8769072792	27889.53640295744	29721.564134458564	37171.4872022732	33166.40869152674	35098.80119747094	27330.605544462884	27193.8	30717.88782821572	29224.019869477084	31289.78281746697	29392.07962761584
KAG4378434.1	hypothetical protein GLYMA_17G040000v4 [Glycine max] OtherID_KRH02461.1_gene__	_	16319.082379811636	10967.146690373307	16165.73918332121	12716.283252315869	11995.329573472933	12920.809174865684	18463.277807342056	10231.5	10580.979030733271	10996.223482221832	13963.640662544203	16618.01090079793
KAG4378453.1	hypothetical protein GLYMA_17G044300v4 [Glycine max]	_	67958.11535349156	69021.69751325544	69296.27288980578	84581.78643330435	80674.35547355721	75002.15834884587	66763.5291154437	68298.9	64568.57808271719	74315.7340824063	71835.32299489943	73331.7327695394
KAG4378465.1	hypothetical protein GLYMA_17G045100v4 [Glycine max]	_	81470.33684480345	79425.08520576642	78471.15237490534	84040.93519842296	87321.99815382696	88171.72519809216	93065.2004064718	86190.9	83829.03616940192	87080.70763503804	85387.55430663975	82867.3550547394
KAG4378477.1	hypothetical protein GLYMA_17G045800v4 [Glycine max] OtherID_KAG4378478.1_gene__ OtherID_KAG4378479.1_gene__ OtherID_KAG4378481.1_gene__ OtherID_KAG4378482.1_gene__ OtherID_KAG4378483.1_gene__ OtherID_KAG4378484.1_gene__ OtherID_KAG4378485.1_gene__ OtherID_KAG4378486.1_gene__ OtherID_KAG4378487.1_gene__ OtherID_KAG4378488.1_gene__ OtherID_KAG4378489.1_gene__ OtherID_KRH02558.1_gene__	_	3206809.956450883	3108670.92763658	3153222.0490709585	2632065.930246523	2657915.6677610176	2540016.987521263	3034735.234755312	2999370	3018896.922628711	2939050.341979923	2999225.3301910423	2944719.824698068
KAG4378494.1	hypothetical protein GLYMA_17G047200v4 [Glycine max]	_	28053.551695480484	28927.069404000194	23204.29018661619	37704.28008864726	37893.37914808942	36689.829021002	32881.2783388923	28297.6	21674.43255899396	28670.309396337103	29516.438975925837	36432.8005896756
KAG4378496.1	hypothetical protein GLYMA_17G047600v4 [Glycine max]	_	24853.59777932302	25420.059555584678	23284.44787696141	21053.638994974757	20668.44614929978	19494.806500076007	24191.412234022853	20440.5	18680.302061896316	18922.462265598835	19149.344676627163	19336.52188892104
KAG4378500.1	hypothetical protein GLYMA_17G049300v4 [Glycine max]	_	60126.87108568855	52838.82813558491	51371.19843751119	26561.67718054802	20564.993409859697	21010.69637504049	45622.17559500197	35428.4	48751.25475842608	32344.460196320928	29675.645666909924	41457.29256887738
KAG4378519.1	hypothetical protein GLYMA_17G055832v4 [Glycine max]	_	2829.747816565624	4253.905345476779	2683.316494537721	8043.539983771596	7386.670865666099	3709.740810122928	2343.9471563578845	6722.88	3588.193822376587	1803.278138062414	6352.587736527606	6431.847317978794
KAG4378539.1	hypothetical protein GLYMA_17G057700v4 [Glycine max]	_	14648.437012266348	0	15179.648351149755	6430.603970397849	5057.718307079501	11799.78433057908	4621.603610838929	11826.7	6257.3025852274895	9217.081955093074	10064.330724383744	9183.45981824523
KAG4378540.1	hypothetical protein GLYMA_17G057800v4 [Glycine max]	_	29026.748044597327	24787.258618595588	29581.918346876	29026.0666695161	27148.71744670408	24064.77781844136	25537.11247267087	28555.4	34468.74793455606	24159.235877956915	25514.402099159382	26545.127086110424
KAG4378542.1	hypothetical protein GLYMA_17G058900v4 [Glycine max] OtherID_KRH02776.1_gene__	_	6856.421742218342	12949.12131154625	8136.358465532482	11727.932040586013	10213.78416324758	8391.147646383202	7472.487383239607	10830.6	11736.678709563435	11234.28594924893	7689.903876938777	11281.517195466684
KAG4378546.1	hypothetical protein GLYMA_17G059800v4 [Glycine max] OtherID_KAG4378547.1_gene__ OtherID_KAG4378548.1_gene__ OtherID_KAG4378549.1_gene__ OtherID_KAG4378550.1_gene__ OtherID_KAG4378551.1_gene__ OtherID_KAG4378552.1_gene__ OtherID_KAG4378553.1_gene__ OtherID_KAG4378554.1_gene__ OtherID_KAG4378555.1_gene__ OtherID_KRH02799.1_gene__	_	11853.621875380217	10946.905076870253	12410.326183826528	8550.158935578356	10119.10986087533	10345.964028660715	13809.4020214003	12475.7	12864.50362605499	10479.453736723985	12203.2380076048	12010.397727140911
KAG4378559.1	hypothetical protein GLYMA_17G060700v4 [Glycine max]	_	7596.683369506855	9292.503894021513	7058.353481765168	13748.065822883917	8703.249650584521	15687.052873549665	0	13567.3	6491.751395659616	11124.66509079869	6094.406047859265	9788.23749152936
KAG4378568.1	hypothetical protein GLYMA_17G061800v4 [Glycine max]	_	88979.85916325943	86962.78149748343	96253.75787568068	103049.95140394766	114647.84080236076	95324.94127244675	84621.23676813499	91722.2	98357.70321464344	94705.01353340509	94759.78234602082	94855.50306397156
KAG4378577.1	hypothetical protein GLYMA_17G063100v4 [Glycine max]	_	6267.243954543625	9314.19849463246	5662.308997801699	9205.491046202156	10413.86196885276	7140.106013425783	11931.922557097962	8043.39	8821.259321947107	10933.454278342104	8306.415987488703	13795.937589317751
KAG4378578.1	hypothetical protein GLYMA_17G063600v4 [Glycine max]	_	5109.607071969613	7113.7146536339615	27667.91402508554	7162.218291761789	0	5550.276645385041	0	4272.76	25122.38022999281	5551.740867934472	0	6091.679471678495
KAG4378579.1	hypothetical protein GLYMA_17G063800v4 [Glycine max] OtherID_KRH02876.1_gene__	_	13282.85030433592	0	7113.465674900641	12160.885128570597	8903.306703383398	15801.791960057011	9360.485335642396	8201.57	8813.07737731822	14701.408497839971	6956.96121468366	14493.567380838333
KAG4378580.1	hypothetical protein GLYMA_17G064100v4 [Glycine max] OtherID_KRH02881.1_gene__	_	135000.75358434822	137785.26435134318	134751.63124374865	140140.95977502433	135826.07963859045	129214.34455991063	130578.65131689512	125225	134565.91653427202	133239.89875541467	138667.32241945193	125816.08666907257
KAG4378581.1	hypothetical protein GLYMA_17G064600v4 [Glycine max]	_	8555.946799257279	16026.548006062769	11350.93391658466	3797.910116891014	10465.536456557036	9403.519473782828	7211.715691206044	15745.6	8200.394111872809	12566.955234810215	9912.989064636677	8553.357920577695
KAG4378586.1	hypothetical protein GLYMA_17G066400v4 [Glycine max]	_	208511.96043171745	195854.64566332655	204215.57990593696	207975.5095864449	221361.8837535793	184119.23804437625	203676.08690403705	207729	213673.08828622903	222137.9099917744	209083.4286170281	209094.75809987952
KAG4378598.1	hypothetical protein GLYMA_17G067800v4 [Glycine max]	_	3873.532270138262	0	5145.518756462763	18789.97564155282	0	553.1966329763478	3030.768089051399	0	0	6497.243296901727	5823.97537559347	4914.163718898832
KAG4378611.1	hypothetical protein GLYMA_17G069400v4 [Glycine max]	_	371334.384992984	394478.9853723188	315491.5947432971	236120.0766523608	274888.5594207478	374043.1692027028	295501.8823498817	400336	449426.3974882302	499753.985396672	462372.5461957071	485022.6120435609
KAG4378615.1	hypothetical protein GLYMA_17G072400v4 [Glycine max] OtherID_KRH03029.1_gene__	_	62775.53110299612	60019.29001077524	54968.41342926794	53686.91548722536	50326.8004627018	50890.79708656365	42672.15355807679	53514.2	49623.09309847712	48491.16214936284	47118.45913980024	46603.65232117026
KAG4378616.1	hypothetical protein GLYMA_17G072500v4 [Glycine max]	_	807138.6364346828	773350.8850857222	762627.3238543178	800468.1999346004	736775.4682717326	755492.7933355394	788991.5905245254	745732	828542.2163898487	771213.2728612137	767708.3073468225	788869.8165594619
KAG4378627.1	hypothetical protein GLYMA_17G074200v4 [Glycine max]	_	3547.925565895838	6315.784236983069	9952.701480570258	10552.564351160136	17439.101959877236	15396.401363768558	6406.455774939976	10794	9762.824675416372	0	5731.812056748426	6044.671885842199
KAG4378634.1	hypothetical protein GLYMA_17G075900v4 [Glycine max] OtherID_KRH03083.1_gene__	_	32916.92352821507	31346.543453659968	40330.91338124557	43256.48221019575	54944.71492212153	71836.25579752277	36405.6784688268	36880.4	33060.77162966857	56287.85811005984	37749.04004014668	57758.042719312885
KAG4378647.1	hypothetical protein GLYMA_17G077000v4 [Glycine max] OtherID_KRH03109.1_gene__	_	81255.21979723695	58144.235199541705	68348.19394349614	77341.09866477901	74392.37724041572	84491.73734818527	76581.45764375413	79930.3	76360.90604802857	92825.24105932273	108524.38956501592	77434.47961683071
KAG4378652.1	hypothetical protein GLYMA_17G078100v4 [Glycine max]	_	3919.597231934004	5781.105022480082	3191.8792295468825	6499.38249817727	3228.856498474328	1866.0577265297327	4650.736390740947	4729.16	3216.6974394106182	4592.913748319064	7233.049894114862	5855.427921520177
KAG4378655.1	hypothetical protein GLYMA_17G079200v4 [Glycine max] OtherID_KAG4378656.1_gene__ OtherID_KRH03143.1_gene__	_	34878.07227217543	45943.5525575713	41504.94626977363	30066.535511851787	30340.49905671106	33241.716255090425	39841.34778263561	38761.2	35963.35659433762	41315.65105321721	36765.10858131116	36840.88064313828
KAG4378678.1	hypothetical protein GLYMA_17G084700v4 [Glycine max] OtherID_KRH03220.1_gene__	_	0	0	0	4602.185624860634	4662.200948078733	16113.390387538368	0	2280.44	8742.207298106252	5548.697512594848	0	8827.42387767274
KAG4378708.1	hypothetical protein GLYMA_17G087600v4 [Glycine max]	_	15765.278949375575	19849.407189931902	12967.69940675534	22496.920608800083	16960.542246439258	22489.38202304482	22956.246971094555	16345.4	21142.70642704564	20181.650537367907	20786.153983556236	18853.70301030125
KAG4378722.1	hypothetical protein GLYMA_17G089100v4 [Glycine max] OtherID_KRH03286.1_gene__	_	38212.23593756128	40429.91741015239	37759.61599862426	50041.92561499546	53583.33082838643	50442.99158727022	45295.21414627488	46433	48722.277037865446	53141.389086232375	49650.41734632039	44385.86112107533
KAG4378723.1	hypothetical protein GLYMA_17G089200v4 [Glycine max]	_	141746.37448797395	149050.42370784565	143938.00503916186	136597.37950933469	126608.72071736418	134249.94188964277	151854.86760223325	137689	142362.82847473994	137853.98584762617	137777.4904414879	130439.98259083553
KAG4378729.1	hypothetical protein GLYMA_17G091000v4 [Glycine max]	_	42910.58097318931	39113.61129640914	44161.44270691282	42789.62126615436	37812.339439460826	46312.69711356836	47857.50573412295	48503.1	47745.457128862894	35868.54554715689	37392.00373692527	36033.72155845782
KAG4378742.1	hypothetical protein GLYMA_17G092200v4 [Glycine max] OtherID_KAG4378743.1_gene__	_	9693.527505394615	9483.877327032082	7576.817456009426	9144.781332317734	10793.430796206649	5539.709394366108	6999.569293970827	11044.2	9647.344949569704	7620.651869752018	8003.341422818232	0
KAG4378754.1	hypothetical protein GLYMA_17G095800v4 [Glycine max] OtherID_KAG4378755.1_gene__ OtherID_KRH03403.1_gene__	_	39263.83005343008	36413.36001390005	42022.59354302192	39438.3948258734	39791.11952082731	39366.86594579834	36644.61571771134	34173.9	38610.45632721255	40947.64532201805	38797.175835610935	36829.6546491025
KAG4378756.1	hypothetical protein GLYMA_17G096100v4 [Glycine max] OtherID_KRH03407.1_gene__	_	57383.95306200442	56951.78371099537	50372.00005849083	55407.21591272465	59546.54595665338	51253.56435280533	47885.871330631846	57202.1	50532.23148021867	52306.4685752963	54991.21496107216	52406.27761668973
KAG4378767.1	hypothetical protein GLYMA_17G098200v4 [Glycine max] OtherID_KAG4378768.1_gene__ OtherID_KAG4378769.1_gene__ OtherID_KRH03449.1_gene__	_	14277.528243830378	23198.99340065782	10550.16363140003	22194.784866713668	24525.77025757025	19334.83874549946	11957.66357884091	15794.5	14987.798472394355	16765.984720506014	18829.82778262317	18970.918569647783
KAG4378775.1	hypothetical protein GLYMA_17G100800v4 [Glycine max]	_	13458.51751536784	12781.176043075351	19996.066854421555	10912.469033195182	11105.13794693685	9715.2012720809	16647.072069306265	16806.7	11649.244203235145	11685.98395228773	7484.821181047927	6387.186066031058
KAG4378787.1	hypothetical protein GLYMA_17G102800v4 [Glycine max]	_	44093.87530670033	34320.65775450495	34706.06171924671	21057.19722678318	27261.093892856145	29049.831590538564	31569.192846285063	22214.8	41596.565309968144	43785.4740658436	25743.431006227234	25777.5118182587
KAG4378791.1	hypothetical protein GLYMA_17G104400v4 [Glycine max] OtherID_KAG4378792.1_gene__	_	133895.55587379882	131865.09343173666	135434.23195272623	119720.89534970358	131817.6751004055	131092.27220647052	127086.95742635168	123480	143514.9184721162	120125.43989059133	127301.1484506444	137124.00012078552
KAG4378796.1	hypothetical protein GLYMA_17G106000v4 [Glycine max] OtherID_KRH03571.1_gene__	_	15123.240388369766	13802.375464905246	16224.823971424734	14298.859176053567	15817.477675053144	20324.971407539717	16673.620652515656	14628.5	15332.924126960848	14421.299674147029	11737.656247770414	16374.882165104182
KAG4378806.1	hypothetical protein GLYMA_17G107200v4 [Glycine max]	_	4023.9234790342753	6140.694280181639	8253.187038869604	6423.330525965909	4004.596398227651	4049.841635569552	2865.016098063473	3017.65	5411.784839111288	5387.589889303549	3134.816863608873	3821.4598453840513
KAG4378807.1	hypothetical protein GLYMA_17G109200v4 [Glycine max] OtherID_KAG4378809.1_gene__ OtherID_KAG4378810.1_gene__ OtherID_KRH03616.1_gene__ OtherID_KRH03617.1_gene__	_	6726.839569234852	0	3809.9101462010894	4216.148869808971	3414.0337891511317	2764.513754237094	2285.57055685221	0	0	4648.064552812431	0	2732.7811481091258
KAG4378816.1	hypothetical protein GLYMA_17G109400v4 [Glycine max]	_	235239.4756370655	235091.3099368731	229572.63342156055	229466.1831705963	238666.61129261917	215873.09786162345	214890.087317465	215590	229608.82921599457	192849.61926282235	211344.62509767176	208367.5968645892
KAG4378819.1	hypothetical protein GLYMA_17G109700v4 [Glycine max]	_	184968.5389029022	169038.5160120757	179600.61519652823	179540.00474325154	171346.58291354464	184363.0976832747	176284.61141404082	158550	163890.56759020375	168977.29971392333	166159.82000243256	171858.84382877962
KAG4378826.1	hypothetical protein GLYMA_17G110800v4 [Glycine max] OtherID_KAG4378827.1_gene__ OtherID_KRH03644.1_gene__	_	113236.08804381048	103945.69563856184	109200.98934389504	103340.05195021146	108654.4303409172	99044.42604677351	115405.5808142184	116052	124356.53415543398	110716.06593101312	118371.7296954497	119302.98742669428
KAG4378828.1	hypothetical protein GLYMA_17G110900v4 [Glycine max]	_	6194.397271660273	1356.1480223017395	5344.813964936188	6855.383590610713	2278.782649339577	3402.7381989131204	4984.340032529559	4898.04	5078.781698094208	3471.217062847312	0	0
KAG4378830.1	hypothetical protein GLYMA_17G111400v4 [Glycine max]	_	92579.23012667178	94271.60726820552	99563.71593687953	129577.1974590553	123506.17617447702	123304.39578985456	100608.63206453864	87513	94619.97833803824	90002.42887144926	111059.45766909151	116472.2164982134
KAG4378833.1	hypothetical protein GLYMA_17G111500v4 [Glycine max]	_	73233.45189141187	81949.2745332019	76120.06177934562	86333.69232957264	82218.57179085644	68527.78914961287	80174.39955315318	80675.5	84397.36046053583	80481.43184596053	81020.35526529732	81733.02398171897
KAG4378841.1	hypothetical protein GLYMA_17G112100v4 [Glycine max]	_	5925.696705665848	3395.440479730857	5351.236662892151	3309.218374166138	2136.854207006432	6204.258174420659	0	0	4722.79691848717	0	3746.6039362600286	0
KAG4378844.1	hypothetical protein GLYMA_17G112200v4 [Glycine max]	_	13475.28118636346	9186.095134720052	0	6065.3828714255005	7716.1320421918845	7602.209607786261	4226.4032181971925	9773.21	6385.335981019458	10415.383097995076	6481.307399540641	7571.710479951975
KAG4378847.1	hypothetical protein GLYMA_17G112500v4 [Glycine max]	_	51360.776111405365	57633.18456159327	49581.11084708461	43171.39860842358	41552.30642806557	60182.47460972006	47620.78927927113	49659	52913.01693693768	48565.84448763123	54443.3713949322	52259.328343410605
KAG4378851.1	hypothetical protein GLYMA_17G112700v4 [Glycine max] OtherID_KRH03672.1_gene__	_	26998.845760444838	30535.7766474559	22780.109805128937	27829.558896993083	27434.483589550604	25536.8980146292	26745.426316839857	25833.5	24786.379047990395	26209.696538028	22291.14376184441	29584.84309277069
KAG4378864.1	hypothetical protein GLYMA_17G115500v4 [Glycine max]	_	24596.92288868952	23054.59654393553	20709.72236670269	29594.860489481347	23673.24497448125	22059.39703582473	22461.91840844664	19628.3	16206.06596309247	16942.57941850257	18824.20990316816	23965.98024016119
KAG4378876.1	hypothetical protein GLYMA_17G118300v4 [Glycine max]	_	0	0	1932.8691065245396	0	4188.134217206206	0	0	1593.79	0	2204.5405351768027	901.3857489789092	0
KAG4378881.1	hypothetical protein GLYMA_17G120833v4 [Glycine max]	_	16706.85520050667	15329.515018304084	24972.29660196654	23660.6717179102	25095.227262632616	13147.36936929527	22046.22614359385	12408.9	22307.93165415697	17972.615046442774	24535.28596557102	17127.63057598961
KAG4378885.1	hypothetical protein GLYMA_17G121400v4 [Glycine max]	_	8458.054991143947	0	0	7781.539003406741	18225.633318910168	6678.044104473665	9302.573083979927	13735.9	8936.688913329137	6896.073011951878	8325.587001128943	10156.288279772574
KAG4378908.1	hypothetical protein GLYMA_17G125500v4 [Glycine max]	_	0	4916.868290705566	0	0	0	1637.5070538510167	2684.425165129612	0	0	2040.2594130609623	0	2562.752849253747
KAG4378926.1	hypothetical protein GLYMA_17G129200v4 [Glycine max]	_	18540.017833572347	21669.34869707296	18469.84426479177	23700.440191063244	19477.3388313131	22900.191722419902	25912.32571901808	26295.2	12516.470172539504	20651.668738668253	23174.856263973496	18384.53736767093
KAG4378935.1	hypothetical protein GLYMA_17G132300v4 [Glycine max]	_	51758.08515212785	53609.11171478288	50562.46279693376	61309.38059801992	64001.86217865825	66673.93482638014	59077.15907781603	53834.7	62876.2390944042	60241.41696112551	60857.38462414383	54616.382550598
KAG4378945.1	hypothetical protein GLYMA_17G135500v4 [Glycine max]	_	11532.803357404204	11518.279731298087	10556.31409569067	12328.64529295041	10329.82347971282	15211.422364176784	9532.57668414192	13192.4	12988.636560498138	11293.651400446184	14117.329793349263	11324.60074014453
KAG4378946.1	hypothetical protein GLYMA_17G135800v4 [Glycine max]	_	4404.348391245003	3676.037341766778	1596.9428462437995	3076.101863775599	0	0	3555.036993067777	5567.09	960.100065045854	3151.734829447993	3312.452205590934	7058.358920256512
KAG4378947.1	hypothetical protein GLYMA_17G136100v4 [Glycine max]	_	42601.607444300025	41586.4951480349	41502.32476040385	51285.9462475487	56580.24358717128	44784.92689722164	45685.36727975133	42748.3	42530.77092402858	39338.47118619232	44387.56780900696	43158.5869082452
KAG4378951.1	hypothetical protein GLYMA_17G136600v4 [Glycine max] OtherID_KRH04051.1_gene__	_	10073.96245573169	7066.9785717635405	11783.886271732332	9090.256662547376	7001.02146606428	8232.347083240697	7836.293823873276	8805.76	15518.120839332818	9748.888278617613	7345.38741935997	8164.766597301451
KAG4378954.1	hypothetical protein GLYMA_17G138300v4 [Glycine max] OtherID_KRH04079.1_gene__ OtherID_KRH04080.1_gene__ OtherID_KRH04081.1_gene__	_	628723.990222223	557681.5035110383	601277.4552356377	421381.5088358147	510879.09634008736	493100.8640160138	526776.3823696915	666945	714719.9359441056	788060.847535726	598885.0105670568	656240.259456243
KAG4378975.1	hypothetical protein GLYMA_17G143200v4 [Glycine max]	_	41427.24704323577	41059.61196091081	34122.47340262008	25045.975084033464	29121.16792214695	35277.527385808906	48804.67438908014	55313.6	53688.4968359549	52750.9586314781	43548.39706541407	41996.14028259465
KAG4378976.1	hypothetical protein GLYMA_17G143300v4 [Glycine max]	_	218963.65758179943	177077.0419289822	171715.92163049473	181135.9763632092	190206.73328528943	158527.52371775534	165392.62613535798	193330	134790.51893584928	216413.5988628385	151802.1252238294	164525.53907621987
KAG4378984.1	hypothetical protein GLYMA_17G145700v4 [Glycine max]	_	13700.637122801552	19190.753103023075	18296.421337252414	15266.384266316432	13071.466344519176	22372.76709316133	12527.398193418168	17116.8	16509.379474151054	14980.516217802777	16253.929733222723	13504.466284713184
KAG4379003.1	hypothetical protein GLYMA_17G151100v4 [Glycine max]	_	12700.73935760786	17051.65546218285	16701.03123117379	12393.00742713231	17755.997312184176	15371.598545795128	14663.902998082878	11224.3	12671.88701291663	18180.243960073643	8459.282500230707	9861.863830791028
KAG4379008.1	hypothetical protein GLYMA_17G153500v4 [Glycine max]	_	21308.231935645075	19941.29609875518	13273.004421051372	0	22567.742982510696	21427.65467214848	9059.50717709818	22057.1	21657.086034229287	23431.133135026685	23600.611271242866	35758.33073179639
KAG4379026.1	hypothetical protein GLYMA_17G157900v4 [Glycine max]	_	22575.946911714866	24750.18239584247	21995.77436714716	22673.890314331125	20891.85010919396	20928.36769353204	20238.70169132235	20329.8	21412.73065358473	17860.591539040204	25244.543246766687	23578.12720297919
KAG4379035.1	hypothetical protein GLYMA_17G160500v4 [Glycine max] OtherID_KRH04414.2_gene__	_	53483.036783197866	45959.88613678417	50386.01505089081	36971.38898998736	49275.25576712928	38065.34328331853	44123.13962291263	45424.4	34125.02604499942	56591.19254029201	37524.7	42254.237010336095
KAG4379036.1	hypothetical protein GLYMA_17G160700v4 [Glycine max]	_	11925.796003798472	21018.61088475196	14628.526419795036	13422.068996905677	10567.951555681771	10266.188578414238	14294.241736817476	16900	9831.067708681325	13355.02409117578	16019.784543079766	15837.248072363764
KAG4379052.1	hypothetical protein GLYMA_17G165200v4 [Glycine max]	_	29182.740527993672	21826.371510732803	26548.227042338716	27696.64847356054	28456.351772104204	25179.44563795326	37369.906859762654	32742.5	37863.25226625103	32988.57033629248	29979.813711688606	26771.56853337261
KAG4379055.1	hypothetical protein GLYMA_17G167100v4 [Glycine max]	_	1872.4317833260693	3746.63247400887	1052.0822891915172	0	0	6045.103285307105	2758.0848653877665	2845.89	5679.603149206321	0	3953.281708638998	7008.499325124641
KAG4379061.1	hypothetical protein GLYMA_17G169500v4 [Glycine max]	_	11384.138706239475	17770.232741541324	10677.508490401313	11083.892083260143	11186.488947660046	10300.922944929132	10393.719853886012	7282.89	12045.105936015072	13093.035244998357	13429.239879385885	6725.027805459081
KAG4379072.1	hypothetical protein GLYMA_17G171100v4 [Glycine max]	_	18468.54637399822	27578.096131831226	21409.463713867302	15423.88835077783	15303.4306628303	15848.68804446056	18131.975715732813	11198.3	21226.93232763711	14943.57549016064	24343.77646772059	0
KAG4379081.1	hypothetical protein GLYMA_17G172500v4 [Glycine max]	_	0	0	0	0	18614.12585297604	19572.6540001859	0	19477.3	18770.143022527216	16367.445325537605	10031.456097644308	0
KAG4379094.1	hypothetical protein GLYMA_17G175900v4 [Glycine max] OtherID_KRH04633.1_gene__	_	9818.150843963836	10711.12034136189	11764.42660602588	17073.442755615393	13521.17965719051	12629.636597480094	13432.472706936893	11326.9	15265.74394434622	13233.289877590856	17870.675184955307	12236.030093751877
KAG4379107.1	hypothetical protein GLYMA_17G179200v4 [Glycine max]	_	9907.04849087233	13369.585718768136	11706.7533998907	10015.532982778968	7589.726698976328	9766.807807628984	12075.36566257533	10506.6	9831.007547323756	13035.37167014234	10217.417939532908	11069.133524519566
KAG4379110.1	hypothetical protein GLYMA_17G180100v4 [Glycine max] OtherID_KRH04702.1_gene__ OtherID_KRH04703.1_gene__	_	15472.36642263778	14797.922148830276	19438.391149642383	20465.484207816586	18987.365074406305	14630.431985177269	18445.81429063017	17622.5	17685.333476694883	23397.69627044004	16456.875628535145	23695.74730265133
KAG4379136.1	hypothetical protein GLYMA_17G186500v4 [Glycine max]	_	35268.153861929735	38367.67777701932	32264.83153227991	37650.38334213721	37730.46961857996	35614.34548534729	31052.959178859823	31620.4	34977.31194384172	36674.93460178401	34788.2169288017	36828.33989304425
KAG4379138.1	hypothetical protein GLYMA_17G186800v4 [Glycine max] OtherID_KRH04783.1_gene__	_	13361.348452351329	15767.51547682812	16850.35643796785	17026.767126598927	15154.21798548342	13214.378663231895	21489.311567296416	13445.6	15945.567284834551	13729.536996620853	18199.02017524575	15265.531457190404
KAG4379140.1	hypothetical protein GLYMA_17G186900v4 [Glycine max]	_	20992.231718314517	16668.768307751292	21310.5521487998	29601.45368371461	20263.87019034603	18108.34981806532	13532.812219142736	18088	19343.179953337072	24474.883884069804	26041.98117155089	21189.01317498692
KAG4379141.1	hypothetical protein GLYMA_17G187000v4 [Glycine max] OtherID_KRH04787.1_gene__	_	0	9260.638383655316	14638.004184439627	11389.481403278269	8735.312736328739	10129.981506602153	14640.28182518935	8322.34	0	0	0	6666.339117720694
KAG4379149.1	hypothetical protein GLYMA_17G188300v4 [Glycine max]	_	11609.09311762378	10329.936689056824	15701.631197586525	11104.19493534354	10541.284199577358	16098.69628109192	13009.31049851948	13530.2	11708.803947224827	10092.527145025188	12368.263216595871	11400.452051197071
KAG4379152.1	hypothetical protein GLYMA_17G189600v4 [Glycine max]	_	71072.94595824614	73443.78862162097	50270.769465903904	76735.46668020885	70084.92476334778	79709.0662336696	64235.05416400304	86886.3	83267.12908974166	86928.33964731086	78090.12953312698	73942.79093137868
KAG4379186.1	hypothetical protein GLYMA_17G196500v4 [Glycine max]	_	936.3554216192256	5560.0305288640375	0	2564.878141393224	2441.048841853521	1309.6200530534954	6241.632479638461	0	4040.677419518429	0	1998.2295625109143	0
KAG4379190.1	hypothetical protein GLYMA_17G197600v4 [Glycine max] OtherID_KRH04947.1_gene__ OtherID_KRH04948.1_gene__	_	15160.983743425768	14020.123119074253	16823.43555328587	19425.433980987767	14340.707978251472	20257.962113603087	16582.971877907155	14320.9	15768.191548946075	16720.034059292626	28277.596236819	13196.509961839864
KAG4379191.1	hypothetical protein GLYMA_17G197700v4 [Glycine max]	_	1995.770241723167	1655.0825836993392	3064.292385065312	1421.6810536706237	2422.6618554655747	0	2746.0017269460764	2558.2	2923.5010633159386	4996.728959945308	2637.142967387714	3945.168276956677
KAG4379228.1	hypothetical protein GLYMA_17G205700v4 [Glycine max]	_	14211.878897536164	12163.305801194958	12783.588787169956	15222.324984217928	13958.648814140752	18314.275735357347	11044.0087247412	14133.3	12929.87896794266	17505.800377078875	10383.546660559789	15651.766333069949
KAG4379276.1	hypothetical protein GLYMA_17G215700v4 [Glycine max] OtherID_KRH05248.1_gene__	_	53025.39860314385	57915.76550257652	56643.55791655797	57445.45481569486	56572.87634093231	56253.10380430718	49185.74245605908	55985.2	56530.31882948297	55181.93881937508	55911.94527603876	58453.9532144496
KAG4379277.1	hypothetical protein GLYMA_17G216000v4 [Glycine max] OtherID_KRH05255.1_gene__ OtherID_KRH05256.1_gene__	_	135562.88865965037	128663.51149400092	132122.05569129143	143811.17123154338	147180.9776094313	149182.69729894158	133795.77430884715	133096	136141.14141319113	137082.13487168885	137094.31617204766	142426.51243876523
KAG4379288.1	hypothetical protein GLYMA_17G218700v4 [Glycine max] OtherID_KAG4379289.1_gene__ OtherID_KAG4379290.1_gene__ OtherID_KRH05300.1_gene__	_	5067.145797531611	1055.5700823821105	0	4334.072858095417	4124.205197377685	6489.459317058862	9202.869526428907	6668.01	7502.26166489876	4715.558966298415	5991.508566484102	6190.0029978188695
KAG4379297.1	hypothetical protein GLYMA_17G220300v4 [Glycine max]	_	3605.634754251411	4746.608263462786	4233.183082137261	5250.338479541543	4626.402357199266	5248.172069657381	3186.688019185352	4072.33	4285.333606950808	3365.5906082803263	6937.328732373901	2513.01461621956
KAG4379329.1	hypothetical protein GLYMA_17G227900v4 [Glycine max]	_	150767.63863393894	138309.34177025894	153929.98882936544	156546.50148942202	150842.81028229042	141725.1777435684	158238.64099448445	168425	164437.03325475557	143032.69544363618	144329.3423558994	151235.37802900045
KAG4379346.1	hypothetical protein GLYMA_17G232200v4 [Glycine max] OtherID_KRH05533.1_gene__ OtherID_KRH05535.1_gene__	_	23074.33988472828	35912.931212740354	21744.210294931643	18080.94562678474	17106.538238808564	23580.497586834048	28586.464569968844	30131.4	30004.17358963225	17085.537031166445	22918.94179094236	25057.935714073585
KAG4379350.1	hypothetical protein GLYMA_17G232225v4 [Glycine max]	_	9445.51551779658	12816.147939672215	15978.805399799136	21467.12646188969	17533.2159364792	20138.0123510509	16202.206646478133	11644	17102.9715354624	17889.02288497615	18624.975821067084	19891.55121566284
KAG4379353.1	hypothetical protein GLYMA_17G232235v4 [Glycine max]	_	0	0	0	8699.186056025552	0	6187.479797556279	10286.314178848768	6642.53	6670.861784024557	3737.180290833389	3405.8193557477675	5070.033106357735
KAG4379359.1	hypothetical protein GLYMA_17G232255v4 [Glycine max]	_	22961.41096335062	18094.39917561253	19753.173928583	19316.59394920049	21120.02721453874	23969.52666034171	25305.241386617723	19504.8	23156.40733368681	26006.97303267481	24603.202115411117	20948.21054616545
KAG4379371.1	hypothetical protein GLYMA_17G233900v4 [Glycine max]	_	5596.185170275344	2339.1188522929406	5713.01503865027	5493.261058180608	9364.039756203716	5909.219275409801	5090.352664037183	2277.81	6906.724386359469	6315.102484240204	3685.3088586347735	6271.649349035826
KAG4379376.1	hypothetical protein GLYMA_17G234900v4 [Glycine max]	_	25878.892004168752	37458.70908352319	13912.451052711018	15679.348463847777	25530.517374920622	23972.02778484323	27667.86340188716	30416.6	26235.465613880857	18823.45310668807	25738.214403876147	20088.56235423664
KAG4379388.1	hypothetical protein GLYMA_17G235900v4 [Glycine max]	_	4730.2863536568	4210.055196620655	0	1945.285329668803	2165.825124610916	7974.616624710884	5910.441427730857	0	0	4719.2930832118345	0	0
KAG4379393.1	hypothetical protein GLYMA_17G236900v4 [Glycine max]	_	17615.406015963763	11505.85418637542	15285.61782605898	12875.043183297888	18061.37485699076	13375.49276653831	17980.759831140906	19872.8	17671.396095525575	22875.620675172453	16650.391511905225	14685.11722501635
KAG4379401.1	hypothetical protein GLYMA_17G238600v4 [Glycine max]	_	11406.021821670882	5794.492545074182	10742.441260945116	6660.109922041597	10432.020674371332	8101.454900994348	2953.3229444192816	5584.28	5278.397082496003	7393.481411308833	5047.855296955522	3106.394365829527
KAG4379405.1	hypothetical protein GLYMA_17G240400v4 [Glycine max]	_	121602.86635210224	132539.4798618137	121181.28716379404	116714.18947158004	137460.36313526178	139887.89337015827	136387.03716430394	133825	116735.09284119827	137787.91300143697	131246.70557503274	120118.1361828056
KAG4379410.1	hypothetical protein GLYMA_17G242300v4 [Glycine max]	_	80267.16702112996	77181.37249315792	80768.19954653418	67307.72219601953	60879.18741365337	54475.01271076642	74567.90407235573	76128.9	91638.78253281712	73076.96832673207	79349.93900091412	78081.84527289381
KAG4379413.1	hypothetical protein GLYMA_17G243100v4 [Glycine max]	_	7977.369273002544	12300.688237396387	12136.580109251325	14020.793825612418	13207.70851792422	14147.9233834252	10166.088465531704	7831.42	9989.612939651844	12668.166821927289	13724.379189326148	15321.560292287882
KAG4379416.1	hypothetical protein GLYMA_17G244300v4 [Glycine max]	_	14301.318603267271	13834.040563256562	10852.141345342105	13591.71293106642	11274.68837446453	0	13384.321854500082	7514.19	9870.012160811952	11419.890580816736	9624.179901010904	11105.9466941504
KAG4379422.1	hypothetical protein GLYMA_17G244600v4 [Glycine max]	_	10498.474818848255	7674.096709045531	9607.912502073988	14739.242689285167	5233.245542823577	5855.028244543479	4228.159664386711	7604.92	11927.991826621212	6482.396928583763	8673.945686977877	4800.882314218895
KAG4379438.1	hypothetical protein GLYMA_17G251100v4 [Glycine max] OtherID_KRH05832.1_gene__	_	38862.70652469662	48034.55131483991	43076.74279152422	33211.59381499723	37816.801292816825	31965.20483762583	40440.86122628804	35179.1	37243.38974546949	42443.49451559202	37852.1682558566	41429.88496181707
KAG4379442.1	hypothetical protein GLYMA_17G252600v4 [Glycine max]	_	29876.575820938036	31113.76489837483	26728.80870700324	21292.668449399887	25017.50800301313	18532.186207552502	23331.056436708543	31252.8	25749.762920470024	29201.99558741402	18403.270221145947	29986.045960697946
KAG4379452.1	hypothetical protein GLYMA_17G254900v4 [Glycine max]	_	108382.65395615714	102435.59110642796	115807.19295574308	106254.03449356236	79362.15553076957	92161.43563210429	120893.97043054822	102182	109889.73303955547	92710.51457184878	93024.25887152505	96451.21237835423
KAG4379457.1	hypothetical protein GLYMA_17G256102v4 [Glycine max]	_	190008.68214056655	182600.3970591229	179279.98443514734	158522.36668186798	168617.58888418236	177807.0250836586	170552.94390594432	175681	199561.239179986	180756.28620274097	188573.15264242355	186839.9834370637
KAG4379462.1	hypothetical protein GLYMA_17G256900v4 [Glycine max] OtherID_KAG4379463.1_gene__ OtherID_KRH05928.1_gene__	_	57011.4381933533	51151.15855826581	54266.15140001699	50810.39903173968	47583.17570489313	54166.85332947466	46259.13970166081	46373	47758.49208966872	52843.86105763501	51347.71917666686	49252.48123820643
KAG4379469.1	hypothetical protein GLYMA_17G258700v4 [Glycine max]	_	319968.2886746159	331284.066779735	322904.41662277	413393.2784258889	385358.8603135221	439007.7938593341	361131.3932760694	294054	346407.09148263646	341691.71965245623	350492.4768490794	359318.7853148461
KAG4379480.1	hypothetical protein GLYMA_17G261600v4 [Glycine max] OtherID_KAG4379481.1_gene__ OtherID_KAG4379482.1_gene__ OtherID_KAG4379484.1_gene__ OtherID_KAG4379485.1_gene__ OtherID_KAG4379486.1_gene__ OtherID_KAG4379489.1_gene__ OtherID_KAG4379492.1_gene__ OtherID_KRH06004.1_gene__ OtherID_KRH06005.1_gene__ OtherID_KRH06006.1_gene__	_	199343.13582848565	185816.00783790037	193626.69859769093	204110.6419192294	191976.9476632712	190012.51265108885	204306.99429969752	168380	187026.62033124763	193213.0199168629	192727.37386085527	195368.70485181152
KAG4379498.1	hypothetical protein GLYMA_17G262100v4 [Glycine max]	_	55299.93765158516	51497.169901959125	48843.86175047543	44277.5900853385	53769.898557085806	55642.82942593567	59155.89632079446	53713.6	59110.43891760181	50417.58605726968	52892.73634607202	44494.98587390959
KAG4379515.1	hypothetical protein GLYMA_16G001000v4 [Glycine max]	_	26222.497068947192	26134.127564608305	25393.75464680056	32049.20320628445	33898.8789901301	30364.06830256779	27488.88759188619	28031.1	25929.244303873285	26093.56850533185	29848.69641797959	30994.666127533943
KAG4379516.1	hypothetical protein GLYMA_16G001100v4 [Glycine max]	_	1549.1338481429227	0	0	3469.401597871529	8681.479956768542	7052.212329901444	8240.145218724309	3404.1	0	2231.9307332334106	0	4129.426281765512
KAG4379521.1	hypothetical protein GLYMA_16G002300v4 [Glycine max] OtherID_KRH06054.1_gene__	_	10272.817738619822	2460.979377941781	6353.459860416104	3976.941503793413	8001.939690651027	6827.277866397846	7373.429874861743	6988.9	8816.025283838922	0	2516.8501235572016	5283.367447070044
KAG4379524.1	hypothetical protein GLYMA_16G002500v4 [Glycine max]	_	19694.30198194724	17940.182130161033	14712.717201478385	23957.99338166756	25558.01484327732	20313.403706720168	14172.501845750829	15858.2	9430.65376651228	20871.41100743381	23218.39482974987	13976.261439459997
KAG4379526.1	hypothetical protein GLYMA_16G004400v4 [Glycine max] OtherID_KAG4379527.1_gene__	_	320641.84695234406	311176.72932665027	311831.56435394904	350291.17691968044	358681.1278059539	341537.9298997899	309642.2836273413	317233	293836.0918634577	310489.3185914781	337179.10573345324	320016.6813306749
KAG4379531.1	hypothetical protein GLYMA_16G004800v4 [Glycine max]	_	1259.8651612682452	2303.1148338194366	0	2578.462214591289	4780.128769917905	5657.262245937669	0	2313.57	2687.6885954456648	3275.0207538146337	2479.360810122573	2848.833654019515
KAG4379541.1	hypothetical protein GLYMA_16G005600v4 [Glycine max] OtherID_KRH06130.1_gene__ OtherID_KRH06131.1_gene__ OtherID_KRH06132.1_gene__	_	26860.92190446892	29989.85431891805	26432.57814821799	7815.593374890953	30816.67219742374	8395.962311048634	22184.218209172715	21448.7	15669.12584682182	11491.369387148674	18216.275090714727	14274.407659437187
KAG4379544.1	hypothetical protein GLYMA_16G006000v4 [Glycine max]	_	25022.53944570401	23433.776076091774	17638.32165815394	25402.530842013515	21322.470840062917	24065.298886045843	18232.315227938656	16447.1	19296.354363365383	21468.16894096977	18258.30886735136	17708.24707832647
KAG4379556.1	hypothetical protein GLYMA_16G008600v4 [Glycine max]	_	159443.59123364688	168430.26554690965	169311.19092013795	161702.79799534427	165198.5640451144	162700.2330944622	179507.79111699117	164004	166814.40956787922	159183.50192197168	173159.0958877256	162729.38003049567
KAG4379559.1	hypothetical protein GLYMA_16G008900v4 [Glycine max]	_	366040.2771587991	374457.8250856332	375714.7228770075	332433.0393964295	322747.6436854917	315000.9989386353	360319.79400229175	374015	363002.6019670352	346542.06722498056	341603.1858042777	345925.4664845952
KAG4379564.1	hypothetical protein GLYMA_16G009500v4 [Glycine max] OtherID_KAG4379565.1_gene__ OtherID_KRH06211.1_gene__	_	66889.35604157337	66003.5927751439	77076.71104474878	57136.3072638683	66973.56027778017	62934.64948308298	62313.86543532935	67963.1	63538.21456548148	70285.29046486593	68679.98080742455	65435.004478481365
KAG4379573.1	hypothetical protein GLYMA_16G011000v4 [Glycine max]	_	6824.912063622387	0	15908.629610515767	0	13292.8987878142	0	6770.534767568571	13266.2	11211.770864805852	11459.033736665177	12863.439162845068	9183.763223489444
KAG4379574.1	hypothetical protein GLYMA_16G011100v4 [Glycine max] OtherID_KAG4379577.1_gene__ OtherID_KRH06237.1_gene__ OtherID_KRH06238.1_gene__	_	15154.559342565171	19200.17246772252	18209.306564348924	16866.123425835973	13696.229578389528	14544.664257479222	13164.66513562692	18659.5	14698.923687151451	17131.087250887776	14109.103612718704	20155.008102718668
KAG4379579.1	hypothetical protein GLYMA_16G011200v4 [Glycine max] OtherID_KRH06239.1_gene__	_	12125.855861847967	15402.464991721035	12581.631738413367	13563.456384352416	14517.10683186044	17075.593825978285	20055.08240288932	5814.67	12403.467089245943	11910.531518957949	11281.303861326413	10362.603845835489
KAG4379585.1	hypothetical protein GLYMA_16G012200v4 [Glycine max]	_	1459222.3504736132	1530165.7748235522	1403898.9293444678	1682740.1491450116	1653801.5110030011	1616226.6528838954	1469701.301820714	1653880	1565318.3087067003	1609244.2130868372	1596511.0537669351	1517815.0746857875
KAG4379593.1	hypothetical protein GLYMA_16G013500v4 [Glycine max] OtherID_KRH06276.1_gene__ OtherID_KRH06277.1_gene__ OtherID_KRH06278.1_gene__	_	2698.9711065471174	0	0	7262.173209415662	6869.427921271988	5675.697617784309	7042.44071332075	3725.73	6147.949290959558	5406.781047810317	5798.273577086775	4046.4044934414696
KAG4379597.1	hypothetical protein GLYMA_16G014100v4 [Glycine max]	_	296133.76148180495	343677.5457800216	348049.7328431421	259678.71084047045	248288.6499368307	280253.0846660238	333365.4111560091	341902	323281.06563452014	280938.7386852296	257526.60379617612	295086.88376473944
KAG4379606.1	hypothetical protein GLYMA_16G017200v4 [Glycine max]	_	27985.192055073207	25461.14401863543	22686.239604234084	20485.8917137767	19139.379380604623	18433.912857346844	29295.200701958023	39025.2	34581.65074892034	47339.89285970278	41504.99373292827	29020.20593329557
KAG4379623.1	hypothetical protein GLYMA_16G018500v4 [Glycine max] OtherID_KRH06369.1_gene__ OtherID_KRH06370.1_gene__	_	28951.160953221875	36721.49348678072	42076.03200325207	39022.60497367066	31516.664354156743	41928.01743535747	25057.118126052363	22715.8	36686.29557441445	38793.77064662359	27935.306867167004	34511.63858333681
KAG4379629.1	hypothetical protein GLYMA_16G019500v4 [Glycine max]	_	12345.389685006146	12448.692510386552	9617.450763088656	7476.274110406444	11954.031488922126	11966.10910993033	10238.365216778571	10049.5	9306.270159745942	10851.664103589734	8814.723726963999	8742.541203850875
KAG4379645.1	hypothetical protein GLYMA_16G022200v4 [Glycine max] OtherID_KRH06422.1_gene__ OtherID_KRH06423.1_gene__	_	28748.792326113104	36730.61223345784	34055.927395541024	35308.43888892982	34645.35743299063	33387.40675730411	32835.1463901216	32448.7	30121.58850581393	32847.21448959683	36392.12151320854	32797.39895354936
KAG4379651.1	hypothetical protein GLYMA_16G023700v4 [Glycine max]	_	239540.81277576135	240335.09030625373	242476.5091578901	250207.5349974429	261192.74489848444	261443.5862793649	255003.684259476	261527	249755.86517533383	271246.052370022	264643.25323436863	268450.9373755288
KAG4379672.1	hypothetical protein GLYMA_16G025900v4 [Glycine max]	_	11197.329174964958	14858.947607361764	0	16196.757230344218	14115.643793852736	12192.66930435992	13612.65985913753	0	14780.041250935385	10740.241258425242	14831.10144196414	8942.171741033024
KAG4379674.1	hypothetical protein GLYMA_16G027200v4 [Glycine max]	_	46100.89828805588	0	36862.95896687572	78499.30311842305	65870.75615062952	87580.10503996117	69858.81127114577	45794.4	61685.64582818614	63218.29901306739	63732.93635090376	76242.70381757317
KAG4379682.1	hypothetical protein GLYMA_16G029000v4 [Glycine max]	_	0	6036.299661629742	11509.93854259022	0	7497.947413083897	7016.758890092362	0	0	0	5514.509820210596	4617.495634918563	0
KAG4379719.1	hypothetical protein GLYMA_16G033251v4 [Glycine max]	_	127933.91263769269	127854.84901395312	134237.41209813775	123574.25109048007	117966.21453084006	122343.54712718628	142348.85969033738	139338	139744.80673135494	131076.51359458387	128442.78181132428	122113.53133889446
KAG4379721.1	hypothetical protein GLYMA_16G033400v4 [Glycine max] OtherID_KRH06598.1_gene__	_	4654.036745942602	0	9968.884259564482	4423.719368892515	7223.854723785021	3907.329645743213	0	6556.21	7312.973980212348	0	4839.341681826074	11503.205293902914
KAG4379727.1	hypothetical protein GLYMA_16G036100v4 [Glycine max]	_	6587.931976877154	6147.9091127173815	8943.349794106169	0	10647.538567868878	8573.344144967032	6188.99966106288	6887.53	7226.181195031419	5571.362501045201	4076.804833156145	8887.356526912388
KAG4379729.1	hypothetical protein GLYMA_16G036300v4 [Glycine max]	_	15558.493546675145	12068.611124163335	15569.547456262946	11017.960140927466	12814.650366470823	12033.847898513235	12473.392520349627	13095.2	9762.433626592196	12134.978975255155	7251.618992099207	11455.267265317709
KAG4379730.1	hypothetical protein GLYMA_16G036400v4 [Glycine max] OtherID_KAG4379731.1_gene__ OtherID_KAG4379732.1_gene__	_	19689.584062565234	19183.53827048733	20423.07039984549	17893.405879705122	16288.877670315229	20781.63505610938	16675.336720631854	18893.5	16781.70988606349	10797.804722908244	19449.80090819449	18726.879618221406
KAG4379734.1	hypothetical protein GLYMA_16G036900v4 [Glycine max]	_	16733.155091529734	7269.745427820138	13332.2908637218	19828.45606023085	15551.841754324343	17073.405342039456	15541.419476559153	12378.1	13971.773412045051	15784.30240273153	10626.620266265176	15715.178029109871
KAG4379741.1	hypothetical protein GLYMA_16G038300v4 [Glycine max] OtherID_KAG4379744.1_gene__ OtherID_KAG4379745.1_gene__ OtherID_KAG4379747.1_gene__ OtherID_KAG4379748.1_gene__ OtherID_KRH06667.1_gene__	_	10798213.271500437	10537363.124459423	10682348.20000706	10933190.500785451	10855066.630938252	10932727.836717917	10512532.334636798	10191300	10351463.451621505	10552634.41939716	10426483.31068026	10326094.081448864
KAG4379756.1	hypothetical protein GLYMA_16G039300v4 [Glycine max] OtherID_KAG4379757.1_gene__	_	51241.52317043056	58328.41384121802	53017.90963086744	40995.330549815066	41937.89356924847	34807.73283360625	43630.4261831976	48984.7	51348.520833451046	40161.17823162071	46933.871671992594	43978.8935535081
KAG4379758.1	hypothetical protein GLYMA_16G039800v4 [Glycine max]	_	74204.84137778667	61404.43765163036	71090.49439885395	47313.91301057339	47838.5	51486.37735848872	59130.15529905151	61059.4	64268.874253112524	63236.11865946387	55831.08793959693	66219.61044000887
KAG4379770.1	hypothetical protein GLYMA_16G044600v4 [Glycine max]	_	73218.99698947552	78658.00821880657	82560.40450991328	75029.60848969671	68496.50496861478	79899.7769769107	81649.10773606587	77921.4	70447.34540614356	69057.03629835816	66393.9051463373	67420.99407199972
KAG4379778.1	hypothetical protein GLYMA_16G045802v4 [Glycine max]	_	0	9100.839863589365	0	7989.067640939598	10746.633217984505	0	5459.993736265921	15229.4	8158.391457399274	4534.018815874976	12686.17500218414	8864.611247104765
KAG4379797.1	hypothetical protein GLYMA_16G052000v4 [Glycine max]	_	43292.33091807753	35263.19546049376	35896.831936827984	23012.34095163887	25988.84310220934	31728.22329110657	31315.41665545459	29952.3	32756.25489145868	20432.527132140785	19400.1428665832	18929.6554564352
KAG4379803.1	hypothetical protein GLYMA_16G053500v4 [Glycine max]	_	91687.84450726408	91825.37821455904	96619.66008733204	104787.83368073568	100846.29073196353	95519.82055652371	92238.56030038158	95347	98105.12578179831	103815.45791916372	99522.038696182	93396.62951472764
KAG4379840.1	hypothetical protein GLYMA_16G059500v4 [Glycine max] OtherID_KAG4379841.1_gene__ OtherID_KRH06983.1_gene__ OtherID_KRH06984.1_gene__	_	23403.79119136072	23255.810206876795	19682.292348315463	17810.833970974196	24872.134594833034	26210.32578666415	21590.054860235487	27377.1	19524.165370679468	19413.10320374005	25645.61971214438	23944.03392749665
KAG4379843.1	hypothetical protein GLYMA_16G059801v4 [Glycine max]	_	9600.845484854177	12309.907190080949	11420.00060575004	8744.815146274834	11354.482914714705	9287.310976630832	7840.472954462131	13203.7	9357.758254928944	8333.107361380173	11658.90561612422	11202.227291646428
KAG4379854.1	hypothetical protein GLYMA_16G062000v4 [Glycine max]	_	26074.53508662659	35133.62909287272	21894.241292709878	22591.52771335364	28420.345653161672	20560.59817828732	54381.59293116904	19514	36157.47724141512	29063.342720789748	34276.88957911934	39701.08188030753
KAG4379865.1	hypothetical protein GLYMA_16G063300v4 [Glycine max]	_	21627.04282835215	23248.39496232617	23298.86617849521	26403.545172826314	20561.36166875598	30319.985983228453	24592.770282846235	24203	22450.61434051611	25501.415648954524	23068.51783143214	21012.127917612397
KAG4379875.1	hypothetical protein GLYMA_16G065200v4 [Glycine max] OtherID_KRH07063.1_gene__	_	5808.100055537908	4931.598573799373	10162.281071955898	11889.936241746307	7471.715865911929	9929.370478875862	5314.955696892321	4265.66	10110.51721457232	7785.503620994037	9255.90783887946	11225.690630532015
KAG4379876.1	hypothetical protein GLYMA_16G065300v4 [Glycine max]	_	11523.367518640203	9483.165864379253	11047.54462067424	8005.833191989907	4554.9608214876325	15622.857344677252	8782.93756387728	11078.4	9363.142696431045	10073.40606377953	8779.130447845439	6189.689479066519
KAG4379921.1	hypothetical protein GLYMA_16G073200v4 [Glycine max] OtherID_KAG4379922.1_gene__ OtherID_KAG4379923.1_gene__ OtherID_KRH07190.1_gene__	_	47705.09125919938	38676.41248594463	37938.28194490317	44362.46437935723	40716.175861959055	36311.53394014671	41370.364474166745	40719.8	50527.418571613445	39229.15065886112	36523.138487641576	37222.76671051747
KAG4379934.1	hypothetical protein GLYMA_16G076500v4 [Glycine max] OtherID_KRH07246.1_gene__	_	22824.29015748227	27193.00444523596	22793.01569741093	24421.29609390052	39251.546556846944	28697.79831694926	27990.080426998888	24875.5	25383.68105968493	20588.098651804416	20486.700944748725	20547.10881331961
KAG4379937.1	hypothetical protein GLYMA_16G077100v4 [Glycine max]	_	3296.2095096766134	6452.866055162177	5834.874893431703	0	6197.545440681734	9351.892095530566	5714.002101018004	0	0	3517.127679911495	0	5854.800884015476
KAG4379938.1	hypothetical protein GLYMA_16G077200v4 [Glycine max]	_	0	0	0	4882.208002796421	0	0	0	8634.58	4376.066961052266	0	0	0
KAG4379939.1	hypothetical protein GLYMA_16G077700v4 [Glycine max]	_	21241.478395452945	13976.232887815151	13286.716931600997	17041.837284846395	16734.02536559904	15833.785510972322	11227.42612280762	10133.8	11820.102458720705	16293.363649507306	19401.04574006704	17433.564197234864
KAG4379950.1	hypothetical protein GLYMA_16G079900v4 [Glycine max]	_	1897.256069776466	3899.516779561403	5399.43210438274	0	4851.767457289453	1307.2544061291387	4657.287733137487	0	2494.019158549911	1664.57521625163	0	4028.837329801701
KAG4379960.1	hypothetical protein GLYMA_16G085200v4 [Glycine max]	_	0	0	2783.085091514577	0	0	0	0	0	0	0	0	0
KAG4379976.1	hypothetical protein GLYMA_16G087200v4 [Glycine max] OtherID_KRH07415.1_gene__	_	88933.8845446008	90824.82123026196	85458.68477277303	92772.62674855728	92653.91291423688	102473.7803789237	82972.39814402002	88260.8	85484.8772674586	79775.95404733144	78059.93343105627	89497.36645121998
KAG4380066.1	hypothetical protein GLYMA_16G103500v4 [Glycine max]	_	11419.171767182414	17117.19019104918	9762.137914843872	8388.41636910986	12218.83729739865	8798.257765766451	12262.618977607366	10659.7	11270.12738164423	12666.364835213037	13432.550415493302	11063.87450028659
KAG4380093.1	hypothetical protein GLYMA_16G107300v4 [Glycine max] OtherID_KAG4380095.1_gene__ OtherID_KAG4380096.1_gene__ OtherID_KAG4380097.1_gene__ OtherID_KRH07735.1_gene__ OtherID_KRH07736.1_gene__	_	308826.97224465426	299819.3804433022	287361.79093271284	249741.82524604548	262020.78187013124	267102.3804640598	337851.4151021135	356606	370915.8258654628	345419.8299434946	333827.4387228808	333130.8673362524
KAG4380117.1	hypothetical protein GLYMA_16G111200v4 [Glycine max]	_	11523.869424957438	12742.897348232942	14207.572511378285	18335.149893334063	12229.732520709793	13022.729998302728	8880.490989023889	13032.1	12419.911193647134	14327.396144259972	12540.71205200964	10943.726023579364
KAG4380125.1	hypothetical protein GLYMA_16G112800v4 [Glycine max] OtherID_KAG4380126.1_gene__ OtherID_KRH07819.1_gene__ OtherID_KRH07820.1_gene__	_	16375.195506078404	4843.768008277453	11314.232785407728	17126.50227111169	15437.493791573115	9318.543768843598	11016.147854148834	9306.49	5393.18495273067	12239.193873562645	4661.425445871262	8745.72695891508
KAG4380130.1	hypothetical protein GLYMA_16G113000v4 [Glycine max]	_	15214.085431789132	18718.081365924496	15633.16947212186	20570.0334306584	18596.485967615143	17126.137383613222	18334.16891789409	18785.5	17485.096424931577	17634.041764909703	11828.746150362447	11717.813936640909
KAG4380152.1	hypothetical protein GLYMA_16G116500v4 [Glycine max]	_	14688.589517645072	14472.352830654894	21550.016947000942	22948.18812521041	15061.867997417548	23777.356927808058	13381.29349900091	15921.7	18346.105720620853	17162.722128760175	17298.75499257957	19154.681012557743
KAG4380183.1	hypothetical protein GLYMA_16G122700v4 [Glycine max]	_	2910.916106188716	0	2198.7607357187458	2208.2909872501555	4380.595742896744	0	1534.5787711312746	7422.11	1459.3240235695007	5285.367187419038	4583.2065063877735	2998.0786936464965
KAG4380186.1	hypothetical protein GLYMA_16G123600v4 [Glycine max] OtherID_KAG4380187.1_gene__	_	11365.568172501817	5011.03187589775	0	10495.10937284166	5985.202726549151	9288.780387275478	7279.258113355874	5996.5	7008.7279681115015	9996.2209661858	5236.2348333953	8183.769879097148
KAG4380214.1	hypothetical protein GLYMA_16G129000v4 [Glycine max]	_	11255.951832817898	7371.143886749553	15497.859257727783	0	13922.435167135149	0	0	0	14836.292120258977	0	11808.682295165963	0
KAG4380242.1	hypothetical protein GLYMA_16G135600v4 [Glycine max]	_	16656.46380625637	13784.538795580773	9386.959593114836	19510.62223663666	18844.68953104611	16853.410599426363	16417.92650320237	16237	17348.329605399704	13929.757742648688	14239.81962932379	10915.408200786414
KAG4380300.1	hypothetical protein GLYMA_16G148100v4 [Glycine max] OtherID_KRH08421.1_gene__	_	121299.71493649288	102683.0999448069	124778.80463740116	108060.3604057243	111477.84963897604	108688.44948408194	119814.86642101048	122473	123036.99504616756	122565.12968094052	126165.53424652346	125206.24212821011
KAG4380307.1	hypothetical protein GLYMA_16G149300v4 [Glycine max]	_	3235.348349648812	7449.755499586914	3019.252837546806	7562.885658778704	4815.304776608164	6814.928564171579	7918.6953770057025	5461.7	14268.669711630002	7208.487453016413	7941.685195799439	8683.983991718313
KAG4380308.1	hypothetical protein GLYMA_16G150000v4 [Glycine max]	_	79441.73189180683	73377.45224469512	76658.27781841836	91506.94276352332	86585.68858605683	86477.3175618315	79783.33791302699	67815.4	69072.25731005847	73129.22594144534	78352.56475909696	83902.67488306589
KAG4380316.1	hypothetical protein GLYMA_16G152300v4 [Glycine max]	_	21618.51042095917	18909.374634129115	13579.721017315742	18923.932603752542	14483.69481370627	21662.03088064533	12888.580059285889	19909.5	6754.215344931335	28378.78799012057	32218.338035960194	17351.543646216713
KAG4380319.1	hypothetical protein GLYMA_16G152500v4 [Glycine max]	_	0	7268.753388346474	2565.056173775564	3092.2394915655977	2321.5645595413284	3638.1148572105753	4022.029600076513	5516.86	2368.25184055957	2919.949282808868	4592.807061099291	4359.549045990784
KAG4380329.1	hypothetical protein GLYMA_16G154000v4 [Glycine max]	_	13988.028680049772	11622.995009073797	11165.915851448195	9979.322741434356	12041.712095568935	12089.706345713908	22815.832221116358	17880	12761.326897830437	24977.03751510762	20045.496768978068	13344.571721014425
KAG4380335.1	hypothetical protein GLYMA_16G155700v4 [Glycine max]	_	297948.6547249233	293840.08797930554	307455.6602520839	281316.94639079494	275476.9014795495	282188.32974907686	315156.9189913306	280032	305015.0747883905	278644.2089357506	256768.1900697491	292581.7677983775
KAG4380390.1	hypothetical protein GLYMA_16G164800v4 [Glycine max]	_	11031.09780269704	14947.730129954374	14775.633426353126	9002.452059980526	14315.078262462404	10047.02754396832	20054.981457706013	0	14436.9209749544	13463.743956268896	16737.669282009923	11957.706349729746
KAG4380447.1	hypothetical protein GLYMA_16G176100v4 [Glycine max]	_	5538.235066887499	3232.104687602241	0	5650.126753994022	3060.6031213408323	0	0	0	0	5148.015755643941	0	0
KAG4380470.1	hypothetical protein GLYMA_16G182100v4 [Glycine max] OtherID_KRH08933.1_gene__	_	8738.399783698202	7900.94306869017	10166.51581786093	3160.8610385299417	5776.284225457211	6227.372733355564	4270.465790710121	8064.77	9137.226771880269	13702.907637399148	4822.638522375002	8044.901298822154
KAG4380473.1	hypothetical protein GLYMA_16G182300v4 [Glycine max]	_	16766.98357731131	19218.209549061878	27131.21039526461	22909.57084470127	22219.095836554145	25336.495413944696	26389.49360050403	24638.4	19049.29172163039	32092.38227707188	16102.447626489276	21434.67028771575
KAG4380482.1	hypothetical protein GLYMA_16G182800v4 [Glycine max]	_	2358.3272890403614	6456.744027650138	3723.864142502202	1973.981422665025	2787.973504886595	2846.0295702825515	6186.415464370254	9069.81	5620.855583543767	0	0	7100.926676019198
KAG4380529.1	hypothetical protein GLYMA_16G189302v4 [Glycine max]	_	75345.17253054245	66919.5758891609	77097.58229242357	36477.31803799914	42908.81361231854	37888.3887248358	77014.00775421895	57965.3	62247.65317677568	51711.61273884759	51619.283456751255	58883.979580576815
KAG4380583.1	hypothetical protein GLYMA_16G198300v4 [Glycine max] OtherID_KAG4380585.1_gene__ OtherID_KRH09132.1_gene__ OtherID_KRH09133.1_gene__	_	7841.96498673914	12680.2685935824	10409.71122554984	5741.531449919991	8896.13660880435	11045.07001224464	11217.937275576887	8487.49	4859.323092588779	11973.701164329732	5170.7062823235865	4078.069887428871
KAG4380593.1	hypothetical protein GLYMA_16G200600v4 [Glycine max]	_	74950.37302140614	78774.34739344541	60386.97246932173	64258.52684394826	69858.92670266522	63921.23888541275	65288.51809698111	73100.4	67697.67055861975	71085.67289711222	73109.17716132413	81715.52761263619
KAG4380606.1	hypothetical protein GLYMA_16G202700v4 [Glycine max]	_	44634.8299354152	41787.8090169836	49732.45259954773	55156.67453186047	49935.09124365835	54000.21590956072	51321.94442517388	49173.5	45541.74660124452	50276.029989828	54678.519777834976	52395.557298060965
KAG4380607.1	hypothetical protein GLYMA_16G203300v4 [Glycine max]	_	456892.34726660507	321793.5558150103	413801.2209285867	305075.46948343696	431488.19817258266	398797.0068213136	396755.9579164768	396909	366590.224256515	320980.8856833368	392337.6532468641	434899.0543492271
KAG4380608.1	hypothetical protein GLYMA_16G204200v4 [Glycine max] OtherID_KRH09226.1_gene__	_	48788.30547305392	61727.50181961973	69075.66279361036	68813.58682812254	69715.42104705275	67610.29331163767	75622.07462161695	71531.2	62735.4615177013	58352.33422235287	52938.18097809205	66695.248727849
KAG4380620.1	hypothetical protein GLYMA_16G208400v4 [Glycine max]	_	0	0	18948.673033910607	0	16204.102456551387	0	19542.987487979604	17189.3	7656.685842876057	18892.529264067674	11160.920730147514	19972.358145704147
KAG4380647.1	hypothetical protein GLYMA_16G214613v4 [Glycine max]	_	7665.414420588887	11014.944955922603	13697.48728438898	6735.481644054287	11866.558410338386	0	11885.790608327265	12509.3	11584.67101278168	10260.512350942545	9421.013303291318	9464.665912087356
KAG4380674.1	hypothetical protein GLYMA_16G217300v4 [Glycine max]	_	47820.22856837287	48114.81632680004	50643.32627826316	55391.83179284702	56157.50892269896	55260.26159072362	50096.36895465962	52456.4	52583.73377319673	52586.77761973527	56827.8602657582	60581.430786851306
KAG4380680.1	hypothetical protein GLYMA_16G218100v4 [Glycine max]	_	6508.691007512241	0	5205.32950100715	0	0	4716.76648390055	8274.153650979993	0	2972.422273909486	5578.6205030887095	0	0
KAG4380682.1	hypothetical protein GLYMA_16G219100v4 [Glycine max] OtherID_KAG4380683.1_gene__ OtherID_KRH09504.1_gene__ OtherID_KRH09505.1_gene__ OtherID_KRH09506.1_gene__	_	26055.462646571697	28650.099999433634	29822.290590628225	28790.281485269243	28356.011953610167	29756.1908351769	27085.30874903008	27694.8	26700.81371464876	26944.606786323176	30539.79591022244	28837.55597628105
KAG4380684.1	hypothetical protein GLYMA_16G219200v4 [Glycine max]	_	0	5487.501420678337	8174.6728332446655	5099.626431679179	5557.445882950556	2458.490750123716	5416.970899141041	5444.94	0	3676.4833716750495	4341.146125369806	6754.053573821853
KAG4380723.1	hypothetical protein GLYMA_15G002700v4 [Glycine max]	_	9151.619254677003	12055.08331315882	11441.57764440901	11800.24786939852	11942.721209484846	15674.755678083844	10785.286219928745	15621.1	12011.816651495586	12598.590112682614	20336.222030775105	12431.01853069761
KAG4380741.1	hypothetical protein GLYMA_15G008200v4 [Glycine max]	_	10544.750581297238	22483.021477492814	14013.782472581395	15525.716572824964	16383.821759169468	16487.41271403689	12562.325226841933	17064.1	14972.05625049809	10862.275803129209	19389.70966188103	13270.74311158995
KAG4380755.1	hypothetical protein GLYMA_15G011900v4 [Glycine max]	_	157013.36084559956	173765.23338306148	158010.46899071295	189030.0182840884	194151.84176423823	172870.43059877842	176965.99140135414	172339	173123.3305978978	191761.41950816105	179958.73641381363	173776.36497218788
KAG4380757.1	hypothetical protein GLYMA_15G013000v4 [Glycine max]	_	41646.07819754983	43856.762452615214	37176.22933656454	47901.963143854846	49655.23965060931	48296.81833792204	35798.896971976355	42762.5	42929.1393800404	45374.42590632052	45182.39743261562	42769.31797992356
KAG4380763.1	hypothetical protein GLYMA_15G013500v4 [Glycine max]	_	4004.178484514288	4177.247749784515	2422.849373193292	4632.859676126837	2621.857666802714	6393.801726227713	1295.974641351639	2780.68	1325.1240886270843	4610.3529752980885	3143.444321343361	3251.179348366619
KAG4380764.1	hypothetical protein GLYMA_15G013600v4 [Glycine max] OtherID_KRH09831.1_gene__ OtherID_KRH09832.1_gene__	_	123610.49162103848	120143.99674137829	128492.27348697932	131237.00794381127	120214.78109419672	122581.15395483094	127167.7135729962	115213	117771.87356990764	127240.28410069052	123356.59451901588	123887.44066670992
KAG4380765.1	hypothetical protein GLYMA_15G014400v4 [Glycine max] OtherID_KRH09848.1_gene__	_	180261.6614598812	167868.10984516636	190178.40550359443	214155.3210066745	204716.0578147848	216598.42396706497	199887.61417457485	177150	186306.68941904907	176208.27195671867	181481.58302322667	186173.50325061532
KAG4380791.1	hypothetical protein GLYMA_15G022600v4 [Glycine max] OtherID_KAG4380792.1_gene__	_	157781.2775109677	141460.82070427426	134764.73879059753	141886.5864386895	139250.29267923514	106436.39529750263	144583.78604872513	147781	164830.0874575158	142329.92062507846	132516.7476089701	142201.9925580497
KAG4380795.1	hypothetical protein GLYMA_15G023600v4 [Glycine max]	_	12960.82721119855	22271.18597776282	10525.057637820204	9008.417330953482	9711.130441687246	10937.417445158271	12484.597435696558	17011.6	15306.553398561377	14299.96590205416	14804.316195276837	15423.099914016884
KAG4380801.1	hypothetical protein GLYMA_15G024400v4 [Glycine max] OtherID_KRH10014.1_gene__	_	54284.28002803031	65714.59864968446	66805.5365066635	70664.28598401313	48725.513928058506	62265.4944654048	46057.14838986615	40775.8	55514.995651638594	62786.52297425836	49625.8391237047	56514.3846232954
KAG4380809.1	hypothetical protein GLYMA_15G026300v4 [Glycine max]	_	238330.21473859283	248084.0208616561	239946.75261605147	166831.88449331973	155688.5905549603	164366.6072936016	118781.18774396033	118914	117491.12056793606	145757.69979707504	141652.8240726886	141952.18890698333
KAG4380821.1	hypothetical protein GLYMA_15G026500v4 [Glycine max]	_	194767.75784057996	195724.37785365345	218577.4181609985	67241.68559981014	71700.84202643746	75109.08142128597	79974.02336429141	97863.5	92830.5790261865	59903.74467294956	55696.25883267657	52806.67140396575
KAG4380826.1	hypothetical protein GLYMA_15G026500v4 [Glycine max] OtherID_KAG4380828.1_gene__	_	14751.327807299327	12273.833027402236	18118.461181957668	16751.946046336052	15958.700521971852	18138.467525604487	13784.064780390572	18925.6	14809.219509354574	12462.13967426464	24000.383586032785	10602.597394005732
KAG4380829.1	hypothetical protein GLYMA_15G026600v4 [Glycine max] OtherID_KAG4380830.1_gene__ OtherID_KRH10054.1_gene__	_	0	20257.44605223112	6185.723591663504	13456.814083976227	15344.106163191898	0	0	0	0	0	0	0
KAG4380836.1	hypothetical protein GLYMA_15G028200v4 [Glycine max] OtherID_KRH10099.1_gene__	_	21340.655083738395	24012.36556305535	25188.772779540373	33690.48995486125	30565.044420952123	25455.40304128792	19544.804501279104	16114.1	21330.51013157877	25311.406160974107	20946.062909472203	25964.712853936373
KAG4380851.1	hypothetical protein GLYMA_15G029400v4 [Glycine max]	_	16670.91870819271	16399.214147735358	18103.74039857351	17404.881583183	17674.853839524047	19416.021078278045	21136.60909682637	20752.7	21376.734107974808	10619.508148570456	19897.826794731955	18216.14745713429
KAG4380859.1	hypothetical protein GLYMA_15G030700v4 [Glycine max]	_	35496.621617534685	38548.54962045008	35506.93283171479	35855.360048660885	37327.86517622538	31616.714823747017	34331.860622994915	35018.1	34166.5373817195	36236.250947237015	39263.96142675712	36514.11319512392
KAG4380860.1	hypothetical protein GLYMA_15G030800v4 [Glycine max] OtherID_KRH10151.1_gene__	_	3343.599504149853	1483.1891985352731	4132.144061388896	3602.521329057507	5711.556222585873	5040.557893326828	2616.1761266966414	3307.53	5566.820657557167	5759.700145796285	3734.986964101265	3684.442037098739
KAG4380861.1	hypothetical protein GLYMA_15G031100v4 [Glycine max] OtherID_KRH10154.1_gene__	_	43949.72781239071	46607.01653283729	42315.49680145321	46907.960622782186	45199.09331635216	50141.18923075316	47560.42405965433	47045.2	44904.03621105193	43057.47143328639	47926.33026928662	45100.78501151589
KAG4380876.1	hypothetical protein GLYMA_15G031900v4 [Glycine max] OtherID_KRH10165.1_gene__	_	6874.932047197934	9151.353711940306	6144.8885418649925	11249.14055459871	9954.301449588784	12170.888678492493	7571.756876502412	9098.5	12570.114049701931	9325.681687738572	12446.913528966084	14675.003716876012
KAG4380881.1	hypothetical protein GLYMA_15G033200v4 [Glycine max]	_	11733.46550303438	12205.993560364768	24246.74347023793	6122.021549505573	11076.706602296344	15134.929639838552	10315.48733682411	9360.54	10084.347024031398	7927.380041629363	11285.81822874562	3588.9705202539394
KAG4380886.1	hypothetical protein GLYMA_15G034000v4 [Glycine max] OtherID_KAG4380887.1_gene__	_	11649.74752931974	10706.711277034492	7632.847177424322	12912.927886669995	12050.116982123249	15347.421008947074	12713.94489216706	10327.7	12059.14358611365	13003.536571523911	13366.841289724822	9657.51028530734
KAG4380903.1	hypothetical protein GLYMA_15G036600v4 [Glycine max]	_	7402.56608225341	12304.095241649378	5715.031584319332	4332.461188393952	8691.306410554878	7609.202335038434	8447.506814270837	2007.86	3401.132107920093	9245.733543849658	5131.8124990252045	10903.67653134362
KAG4380927.1	hypothetical protein GLYMA_15G039500v4 [Glycine max]	_	8756.357991728837	5320.377841468456	9897.347301954496	16749.64366104824	9234.282834769589	12362.954197505249	5349.398193436219	4111.72	12465.433287538242	5293.836524976015	9952.063422631823	6348.046789527946
KAG4380929.1	hypothetical protein GLYMA_15G039700v4 [Glycine max]	_	74070.33048476794	71189.85489625351	62971.881535209206	75368.8963580182	68534.37884012493	47541.47873846223	77792.69889823897	83603.1	76977.55996307329	69457.37768004082	87246.67112914585	71473.67905399634
KAG4380933.1	hypothetical protein GLYMA_15G042000v4 [Glycine max]	_	28650.92059425246	33397.1591899299	30698.177201985425	33608.44131551392	30587.872507889755	28564.926077805874	33284.655291381794	32986.4	30035.75830235405	35009.79876744349	31126.96463254751	33601.42285070631
KAG4380936.1	hypothetical protein GLYMA_15G042900v4 [Glycine max] OtherID_KAG4380937.1_gene__	_	27297.379637935654	29497.842822383383	26868.15201273544	29902.438233157125	28735.06196080638	28572.950518914928	29457.82339226347	28799.2	29941.40523990574	32535.17045691244	32874.72705871313	29663.020510695515
KAG4380945.1	hypothetical protein GLYMA_15G044700v4 [Glycine max] OtherID_KAG4380946.1_gene__ OtherID_KRH10401.1_gene__	_	23061.69184553398	27962.28596435951	24285.36031980047	26318.252263300707	25714.179710737026	30885.135907051663	24254.70486395551	23672	25002.85966629634	26716.95579808952	27278.41624803415	23312.54647921389
KAG4380967.1	hypothetical protein GLYMA_15G048900v4 [Glycine max] OtherID_KRH10462.1_gene__	_	92114.86640196682	102337.38921913592	108037.44249284612	112119.88428363632	119341.08794867469	127370.80737524667	87711.47166467176	99925.8	77137.48890526782	115843.71923678604	95478.16868133088	108887.0853929592
KAG4380973.1	hypothetical protein GLYMA_15G050500v4 [Glycine max]	_	6489.769139352517	8235.180206509187	9803.436770146269	10633.147836233407	10378.997254257109	19775.34929833012	17762.516344834024	5946.97	7835.595693382448	12678.77852146676	10695.639928141078	13386.239374552622
KAG4380975.1	hypothetical protein GLYMA_15G051400v4 [Glycine max]	_	27052.14821133509	23922.48077438089	26071.515646172385	28380.66621179289	29077.171972776243	34419.224827703074	26929.348440822807	28262.7	30261.463662153343	25892.646986692915	27667.755358121904	27328.41829157968
KAG4380979.1	hypothetical protein GLYMA_15G052000v4 [Glycine max]	_	165838.88152784324	165787.83313069394	181031.35434872797	194894.82153539517	221555.9224925492	199260.4204954686	217813.45982599747	243759	221183.23108896884	258652.16744487104	231499.7708352986	281340.6035003908
KAG4380994.1	hypothetical protein GLYMA_15G055700v4 [Glycine max]	_	54128.28754463397	52838.62772357003	50811.4053597795	48572.16657036034	46317.15075613841	43756.33944597047	66538.62324703866	56235.1	55607.94494907705	56177.73669974453	43673.29456401217	54766.26474123781
KAG4380996.1	hypothetical protein GLYMA_15G056800v4 [Glycine max]	_	138262.14083373512	109128.35034340358	131247.88314375293	105720.29972229784	91419.1209389741	97971.75627618303	122561.58485875804	132149	125291.04057628223	115502.34286480855	126301.96846185956	119230.17016808385
KAG4381013.1	hypothetical protein GLYMA_15G060000v4 [Glycine max] OtherID_KRH10641.1_gene__ OtherID_KRH10642.1_gene__ OtherID_KRH10643.1_gene__	_	8328.92453384597	7738.428965822569	13520.63622921222	9375.584992032793	11344.832859781976	12976.14655446187	0	0	9666.025051093742	16133.887825296131	8434.864788456587	7217.434289795903
KAG4381015.1	hypothetical protein GLYMA_15G060300v4 [Glycine max] OtherID_KRH10648.2_gene__	_	0	5170.008706702689	7611.199559666938	3304.4042958370856	5085.527067530797	5455.348549200169	5360.24980064158	3054.21	7769.438253846431	4649.826495377476	0	2041.8970665181516
KAG4381026.1	hypothetical protein GLYMA_15G063300v4 [Glycine max] OtherID_KAG4381027.1_gene__ OtherID_KAG4381028.1_gene__ OtherID_KRH10688.1_gene__	_	116065.83586037612	115518.48743790778	130218.43657969664	136682.1491494767	139448.4819794664	137633.75491316104	114377.9588481666	124471	111816.90186023182	129334.5931041417	130184.32444237896	134548.0895974412
KAG4381040.1	hypothetical protein GLYMA_15G064900v4 [Glycine max]	_	3708.7965786956993	4431.871214691762	12463.76464405668	8659.794336828696	8454.900817509399	11145.427632868232	9907.002558059346	9118.98	8180.059573015724	8849.957195176432	6721.311235400969	9495.046890540933
KAG4381050.1	hypothetical protein GLYMA_15G066700v4 [Glycine max] OtherID_KRH10739.1_gene__ OtherID_KRH10740.1_gene__	_	4601.316506380337	7566.84621928157	4211.444719824771	5024.484948195271	6395.983774588671	6087.528609664182	2386.69744148784	6930.31	5215.66884034121	7855.420705506958	9411.332493159014	5069.1026636088245
KAG4381053.1	hypothetical protein GLYMA_15G067900v4 [Glycine max]	_	4089.050842758567	5217.0153447932	4863.40401736095	3418.738656152086	4363.402042871447	5487.550527157273	6511.580088834509	6224.11	4691.212205765367	5247.895874799928	4138.491155957731	2303.4627275517378
KAG4381060.1	hypothetical protein GLYMA_15G070000v4 [Glycine max]	_	53943.58601989183	56619.30017830657	54108.860837830136	57830.26712038891	58882.87121095753	64849.15607547762	59020.02410406501	48656	61208.46599376373	58630.841280077584	55242.31410885615	50209.219108282494
KAG4381063.1	hypothetical protein GLYMA_15G070200v4 [Glycine max]	_	2348.9215646553957	0	3499.009217673413	0	0	4313.699849128095	8201.03905471169	3955.68	3213.889909390902	0	0	2736.5737136617527
KAG4381066.1	hypothetical protein GLYMA_15G071000v4 [Glycine max]	_	91828.88018240688	94264.89346570698	102350.78370609049	100058.10637631816	95860.53278075332	85263.75111098855	118945.72839274858	112947	113193.59425918534	98503.7016374182	90110.38518133984	94363.17748769984
KAG4381067.1	hypothetical protein GLYMA_15G071300v4 [Glycine max] OtherID_KRH10823.1_gene__ OtherID_KRH10824.1_gene__	_	19312.752799585905	15954.900710742546	17492.92871541455	30568.97877397748	24198.809794204448	27272.67841868587	24811.114714336414	13396.7	23254.269808659763	21681.50414586243	27703.067743267715	20703.16024392504
KAG4381071.1	hypothetical protein GLYMA_15G072400v4 [Glycine max]	_	82565.99833532539	81057.5412729856	70145.13778919756	84652.74176171953	89034.00091011779	86575.17405795358	92884.50852835464	80176.5	75517.84489067961	107045.01855259272	92386.22827627687	96663.79831946416
KAG4381073.1	hypothetical protein GLYMA_15G072900v4 [Glycine max] OtherID_KRH10853.1_gene__	_	264284.79421540047	257575.5338864552	255017.4066737884	244374.12790915172	246862.9321435441	236563.65030046905	252807.11707074445	256168	270587.73792162526	240245.874262532	236052.25957938057	255179.991993776
KAG4381084.1	hypothetical protein GLYMA_15G074200v4 [Glycine max]	_	5995.622293782897	7143.135137418601	0	6331.0048759248175	5744.158881294072	4963.929691411428	0	0	3903.168609909919	1510.4653080340036	0	5021.093840466635
KAG4381113.1	hypothetical protein GLYMA_15G076500v4 [Glycine max]	_	51229.77856260728	51182.12221456503	55112.89892645624	47471.20778728135	31471.319472376086	40133.252178473216	37147.01989502371	39068.5	48040.74912557943	34953.63684818269	40736.548078902975	43666.58842213442
KAG4381114.1	hypothetical protein GLYMA_15G076800v4 [Glycine max]	_	5535.70545904864	8956.503130471536	9566.553150401522	7235.444609301749	9323.717053549335	7403.880856167609	8877.644334854669	10024.4	11480.19078847654	13007.440876071456	13842.755934985396	7226.475766073366
KAG4381126.1	hypothetical protein GLYMA_15G079000v4 [Glycine max] OtherID_KRH10954.2_gene__ OtherID_KRH10959.1_gene__ OtherID_KRH10960.1_gene__ OtherID_KRH10961.1_gene__	_	7162.594633857463	2536.214048328385	3142.9275834303958	3773.6199521046415	3070.2531762735584	2219.831365918013	0	3869.48	3508.6605076752085	1512.7678466133236	2937.829933289805	5241.993085267918
KAG4381134.1	hypothetical protein GLYMA_15G080133v4 [Glycine max]	_	13586.804770052868	9966.238985050191	28636.864219069965	12450.357751574067	14852.26465371748	0	27305.369248636463	25485.5	24173.435083328863	19190.45773415709	20296.796555314017	14574.475445961045
KAG4381136.1	hypothetical protein GLYMA_15G080751v4 [Glycine max]	_	58472.1863390313	54151.72724507518	53165.92408297661	41356.70038612416	0	40579.59868847411	43838.3732608073	33730.4	30957.73110704287	49300.154073688325	42959.02131901738	47939.44447634623
KAG4381144.1	hypothetical protein GLYMA_15G083100v4 [Glycine max] OtherID_KAG4381145.1_gene__ OtherID_KAG4381146.1_gene__	_	55485.74337022521	63221.67359657052	49378.04469821003	55336.46989206292	58862.22216868212	65870.9696478705	68890.94885361091	61984.3	69208.72332280251	56676.486578099866	60175.41418601538	63262.72406501796
KAG4381147.1	hypothetical protein GLYMA_15G083300v4 [Glycine max]	_	118746.01559440598	113256.83784996736	120249.64306468726	121177.6773136256	120300.90524037051	123907.79207584688	117667.76237209867	117778	116924.6011175291	119649.91561877522	119728.04630673194	124267.70857278668
KAG4381178.1	hypothetical protein GLYMA_15G087700v4 [Glycine max] OtherID_KRH11080.1_gene__	_	287673.62859850767	290217.6408103182	279302.6661663054	405057.5971452575	406040.0694387006	415890.1085188026	309911.8072667675	285978	327989.6945533007	323094.21565766056	307492.6255847372	303181.73568026675
KAG4381187.1	hypothetical protein GLYMA_15G092400v4 [Glycine max] OtherID_KRH11149.1_gene__ OtherID_KRH11150.1_gene__ OtherID_KRH11151.1_gene__ OtherID_KRH11152.1_gene__ OtherID_KRH11153.1_gene__	_	17144.718271661663	21932.890496642445	13293.06905045854	20495.41521655808	20061.94538497953	19419.46012446764	18172.353789055083	18182	18706.07117672013	15969.706813553308	20697.07046648385	18233.340420972865
KAG4381197.1	hypothetical protein GLYMA_15G093200v4 [Glycine max] OtherID_KAG4381198.1_gene__ OtherID_KAG4381199.1_gene__	_	2499.262582919685	4295.71129178111	0	6597.872261557084	6047.284746616354	7381.735482977045	0	4482.55	0	0	0	6646.961636123804
KAG4381211.1	hypothetical protein GLYMA_15G097000v4 [Glycine max]	_	32069.806045987425	31207.05669130228	27319.454933471578	32063.12217188801	33811.094619451746	27999.150872857284	33228.22693391392	33842.6	35626.65352983028	30598.33507021216	26188.74827231317	29876.617802619472
KAG4381264.1	hypothetical protein GLYMA_15G111700v4 [Glycine max]	_	746.6609328332477	0	5477.926144550988	2161.144415788455	2138.3380326573774	3922.315550048169	1892.3991623949173	6907.74	2602.359736632159	0	0	1214.7638032605312
KAG4381270.1	hypothetical protein GLYMA_15G113800v4 [Glycine max]	_	153062.35431633305	158250.3372509918	129701.19261558216	121558.61742488109	148349.36060451186	123413.81998679617	155240.56905030576	158545	154289.8176120684	153262.97446192853	158319.86858440688	149846.79336133192
KAG4381273.1	hypothetical protein GLYMA_15G115400v4 [Glycine max]	_	88946.63296505855	81840.04998509136	84615.5670285381	90315.35372320608	97982.29969757462	102465.54751077284	97909.76164367798	96402.3	94387.75549783604	96158.61614956715	98218.28938551457	93984.42660784416
KAG4381278.1	hypothetical protein GLYMA_15G117100v4 [Glycine max]	_	0	0	0	0	0	3162.922044625463	0	0	3304.613236599433	3449.813465096936	0	0
KAG4381283.1	hypothetical protein GLYMA_15G118400v4 [Glycine max]	_	51766.61755952083	41529.27751778616	43752.08393609318	46889.85550210988	42832.75457720361	51421.45233497003	44491.185761245135	40342.5	46957.04253796912	45887.69178876287	55188.9442540335	55350.31983634239
KAG4381284.1	hypothetical protein GLYMA_15G118700v4 [Glycine max]	_	38796.55527208517	39055.49181209343	42707.009143101655	37603.28909761387	42214.21718522534	40854.09710251621	39453.21355282528	42673.1	35604.69463431893	50714.71364437499	43153.03879876737	48158.19965742176
KAG4381290.1	hypothetical protein GLYMA_15G120300v4 [Glycine max]	_	55090.64271729856	56638.94055576497	55804.06995452734	56781.84458342262	55431.67952211382	51594.550993179575	60411.3515655672	56272.4	58719.08928663928	56340.51616626516	62072.35137556685	56428.11639885832
KAG4381294.1	hypothetical protein GLYMA_15G121200v4 [Glycine max] OtherID_KAG4381295.1_gene__ OtherID_KAG4381296.1_gene__	_	15362.75008295386	14090.167118275422	17133.27779533729	19804.38566858559	18844.066946856903	22237.185302474627	21183.043881146983	16260.3	16582.274985734388	18512.2099569878	16718.909577401213	19391.134832878863
KAG4381306.1	hypothetical protein GLYMA_15G122400v4 [Glycine max]	_	69798.00353120817	70497.73200285944	71696.46637240716	64132.00030699555	68971.74423304365	71788.83864551474	69310.88081616253	69245.3	58621.92869417125	67220.51150541783	69560.28245417023	68921.0295993748
KAG4381308.1	hypothetical protein GLYMA_15G122600v4 [Glycine max]	_	3866.917144877117	5878.044314078378	3460.039472618784	0	4775.272613242081	6071.14624417921	2311.846588066678	2083.65	4386.695467555476	3431.943763513951	2137.001216977388	7064.457365665136
KAG4381313.1	hypothetical protein GLYMA_15G123600v4 [Glycine max] OtherID_KAG4381315.1_gene__ OtherID_KRH11679.1_gene__	_	3003.377287949574	0	4059.588748216036	0	0	0	0	3090.25	3826.382663870691	1027.0523388243937	1256.8199533628822	2194.9346716977607
KAG4381318.1	hypothetical protein GLYMA_15G125100v4 [Glycine max]	_	0	0	10792.653248104769	18972.8059641801	0	21849.615218259525	10058.551561756163	0	11956.869278252576	15577.37426171176	11222.717404152683	14944.832114060257
KAG4381323.1	hypothetical protein GLYMA_15G126000v4 [Glycine max]	_	76222.90629812136	78323.62077197639	83643.08787963282	70345.40562165175	65445.634913431895	72776.47018305346	78211.92424450748	68798.9	61507.568209792735	78004.40088647713	71901.03212066791	70802.24324855924
KAG4381337.1	hypothetical protein GLYMA_15G127700v4 [Glycine max]	_	100201.1794601882	105208.2913323168	106102.56692338084	120745.45680277803	123350.530127175	124374.66864946442	107673.17977300331	116176	107498.31907633324	111322.73479147747	109882.7125618178	112949.68161293336
KAG4381338.1	hypothetical protein GLYMA_15G127800v4 [Glycine max]	_	7460.807291305251	10648.491586711349	6675.1795564583	7350.720854507216	7067.980395613614	8758.625363769408	11682.38606396632	8972.55	8584.133331103323	8332.086235575429	8765.988622691742	10523.610895429683
KAG4381343.1	hypothetical protein GLYMA_15G129100v4 [Glycine max]	_	1792327.5350955136	1988948.9592908253	1555291.0954493182	1114971.9371716103	801193.2166887819	853609.8232598526	1661365.9213632082	906604	1087336.322850082	1022347.1512927394	890428.8776561097	1127585.3630908094
KAG4381344.1	hypothetical protein GLYMA_15G129300v4 [Glycine max]	_	76395.06016493264	73159.30376649633	74807.89551248681	75020.92221792907	81448.33138477446	80964.73494695482	71273.55801517487	62668.1	67071.39082636457	71006.4855920582	65434.85286794541	67317.43174864264
KAG4381346.1	hypothetical protein GLYMA_15G129500v4 [Glycine max]	_	69531.6920392838	67865.21998138037	68874.00822670413	78785.95008675511	77422.28696122859	70261.69371029339	88549.72046684213	68233.4	68521.37981261851	60439.53538932006	73797.36739456348	75477.41465659373
KAG4381352.1	hypothetical protein GLYMA_15G130100v4 [Glycine max]	_	253852.1695053733	258440.3117306699	258019.0349021876	252112.2355537203	253265.1728892343	259123.7933042028	257522.26658295275	262862	262722.64310924994	255976.21717420896	243591.253169459	253199.76709989764
KAG4381354.1	hypothetical protein GLYMA_15G130600v4 [Glycine max] OtherID_KRH11790.1_gene__	_	5043.807153780227	4631.651931726622	0	4584.132831126686	3076.665793422402	3703.4567348128526	0	5142.38	0	0	5815.6087479765365	0
KAG4381363.1	hypothetical protein GLYMA_15G131100v4 [Glycine max] OtherID_KRH11795.1_gene__	_	4278.711201914973	6940.127786944145	11975.357283009796	13242.482944456666	7843.49201449756	5834.539866335173	8359.987340344811	7027	1867.328323684702	4705.618006258133	5386.623460020536	4162.719950563508
KAG4381370.1	hypothetical protein GLYMA_15G133600v4 [Glycine max]	_	19224.216525225816	20545.03729358641	18106.86604436056	15240.744066520392	18522.08715700477	15461.743241370836	20880.208331229944	20129.5	17677.612769140662	18199.06471020026	18608.12218270204	20088.36008407384
KAG4381376.1	hypothetical protein GLYMA_15G135100v4 [Glycine max]	_	18622.33046959873	10158.38400431806	12386.934254065403	23713.835887283218	7419.66782769413	10978.4775723916	16875.914799860242	9055.83	14608.581381874168	6336.946567631841	10455.274942887214	9939.070351934375
KAG4381383.1	hypothetical protein GLYMA_15G137000v4 [Glycine max]	_	13919.869802169387	16934.71505149936	0	11151.3938337436	18427.039304119	17040.57808295697	5317.661027804913	13858.4	14599.45690931009	9470.281110519876	9209.439950244405	14229.301413131276
KAG4381386.1	hypothetical protein GLYMA_15G137800v4 [Glycine max] OtherID_KRH11899.1_gene__	_	14746.60988791733	0	9968.874176836136	16924.624942921637	0	11445.66678657184	9930.36127347628	6243.12	0	10718.317086735193	23425.253176825605	14432.481791670683
KAG4381399.1	hypothetical protein GLYMA_15G140300v4 [Glycine max]	_	379829.65131848765	379894.0009893003	417112.388917187	383493.6658474032	444295.7925849091	385378.473870645	383135.4243330415	445934	361762.2753118965	396720.389490747	477523.7664473311	392931.02961926255
KAG4381416.1	hypothetical protein GLYMA_15G143000v4 [Glycine max]	_	10305.843174293825	0	0	6586.538246708466	7878.066189804917	6022.34305234325	7748.320096622377	9507.63	8229.672639221273	4593.123980102394	13355.806169366757	12807.342168599622
KAG4381417.1	hypothetical protein GLYMA_15G143100v4 [Glycine max]	_	31647.803214457028	31477.011675347974	28394.17294779832	36220.811386162015	32230.872183209995	26321.9384675446	25805.32382471406	30884.8	25538.496286486406	27622.65434274645	26630.35372518776	33418.469488447576
KAG4381419.1	hypothetical protein GLYMA_15G143232v4 [Glycine max]	_	11107.789087970405	8969.389623028432	12334.9073758036	16840.169264409775	14721.41820995224	11744.968018587377	13259.85644348418	7167.88	10091.56638693924	17217.08206130673	15385.36544176698	20839.389198575405
KAG4381420.1	hypothetical protein GLYMA_15G143400v4 [Glycine max] OtherID_KRH11981.1_gene__	_	25629.04303944964	22574.709974301208	30360.708284267854	15774.897453291798	26632.59515385054	19828.915048071067	25837.727228555184	24834.8	22736.07998216364	22953.406435004264	15095.74369200575	0
KAG4381439.1	hypothetical protein GLYMA_15G148000v4 [Glycine max]	_	56207.585035671225	53627.64982615943	49989.76382692007	61161.29536246319	62203.94280425673	61227.632010793815	60165.85287976779	58204.3	58942.38819213597	56067.01462719113	59013.51633158706	57229.40964881737
KAG4381443.1	hypothetical protein GLYMA_15G148800v4 [Glycine max] OtherID_KAG4381444.1_gene__ OtherID_KAG4381446.1_gene__ OtherID_KRH12061.1_gene__	_	23594.615973173102	21486.17211547105	23018.263848645194	21246.51608976701	25342.393185748235	23121.64545432555	20721.11872234019	24592.9	29446.678342860105	21456.45602732714	22695.43044405354	20806.4191620379
KAG4381451.1	hypothetical protein GLYMA_15G149700v4 [Glycine max] OtherID_KAG4381452.1_gene__ OtherID_KAG4381453.1_gene__	_	32722.2842583917	25806.053096246906	21810.45382016034	30405.71872629656	33785.049847536546	28759.075867236566	29799.11905701997	27463	31428.6942678502	26963.02709495773	26818.55268693077	21730.89494114628
KAG4381468.1	hypothetical protein GLYMA_15G154000v4 [Glycine max] OtherID_KRH12128.1_gene__	_	271964.96468171605	266132.12486183096	269442.7661174254	250018.1114805824	255994.16691859657	235117.1666304218	273342.3957106189	267719	264648.8092406335	274440.5743728961	270207.96347311314	269988.1906128603
KAG4381470.1	hypothetical protein GLYMA_15G154300v4 [Glycine max]	_	76595.82269182627	80952.72578920246	73948.64540289936	79609.47144265327	77975.76430543461	83761.51320726155	77139.07883633471	79185.4	87173.00496074201	85086.50900460078	79518.47538456458	86213.00468264491
KAG4381476.1	hypothetical protein GLYMA_15G156400v4 [Glycine max] OtherID_KRH12166.1_gene__	_	101097.985667822	99125.38585662632	101035.99592986188	97837.35111235084	93398.41984049826	91908.09256280422	103763.57282357436	104942	112050.52846544387	96889.92242443384	105470.67080411124	94095.7763324693
KAG4381482.1	hypothetical protein GLYMA_15G158900v4 [Glycine max] OtherID_KRH12198.1_gene__ OtherID_KRH12199.1_gene__	_	13636.995401776274	4717.157717875915	5391.567576273397	9383.549152051077	7594.811136521528	5606.968800752887	6656.406143323169	4895.13	7997.590175520051	14146.797031342863	6955.657064095889	8897.803780821358
KAG4381485.1	hypothetical protein GLYMA_15G160400v4 [Glycine max] OtherID_KRH12221.1_gene__ OtherID_KRH12222.1_gene__	_	0	0	16425.974401913696	0	0	0	0	0	19845.928364724758	0	0	0
KAG4381505.1	hypothetical protein GLYMA_15G165100v4 [Glycine max]	_	22179.74206489029	14651.120347929404	16939.790238390764	14684.822673391527	13757.865413121131	14291.633828741851	21487.69644436353	14765	15584.599139442516	17385.768039835184	13398.140903831336	12505.858490936116
KAG4381515.1	hypothetical protein GLYMA_15G167100v4 [Glycine max]	_	16128.1572167358	25221.15063081455	13475.163124374863	13123.177524997536	13795.843048662828	11280.90521003404	14851.156313114914	13351.5	17518.786785168166	7299.107362668613	18148.057983046685	14536.954330760384
KAG4381516.1	hypothetical protein GLYMA_15G167400v4 [Glycine max]	_	468240.44909926713	435422.1579525833	440822.9328940213	585184.7101369001	580628.2406973889	564333.9319545861	441234.4245846255	455679	428271.6587896715	541703.2350006943	564649.0512525382	503227.938046985
KAG4381524.1	hypothetical protein GLYMA_15G168500v4 [Glycine max] OtherID_KRH12366.1_gene__	_	0	9668.807513764206	6792.3912734725445	5164.459508306312	5026.941895326312	5996.195879950249	4054.947824352496	6369.83	3785.5732096555366	5117.061628308037	5786.245295896484	6235.635146548078
KAG4381557.1	hypothetical protein GLYMA_15G173100v4 [Glycine max] OtherID_KAG4381558.1_gene__	_	3717.047918551027	0	3105.208096690585	0	7384.522950213331	0	0	10373.8	2375.090181536163	0	0	12814.522759379262
KAG4381560.1	hypothetical protein GLYMA_15G174100v4 [Glycine max]	_	12915.956786437824	17013.376767340444	12718.65601662615	11457.401769268596	14082.024247635496	10058.845357238011	13837.464782359277	11799.9	9221.05159675464	12549.135588413736	13344.470091180743	15119.290129481104
KAG4381592.1	hypothetical protein GLYMA_15G178566v4 [Glycine max]	_	48852.54948165989	38780.827145698015	38481.942657282365	70437.50103316407	40391.394443255485	50344.92666410635	62097.8427430552	38944.5	28581.357483211978	30494.3203926507	33623.409815369894	0
KAG4381611.1	hypothetical protein GLYMA_15G182600v4 [Glycine max] OtherID_KAG4381612.1_gene__ OtherID_KAG4381613.1_gene__ OtherID_KRH12615.1_gene__	_	141292.65117719438	151754.9838486747	147037.43573251058	136925.9926822309	132326.11885492544	125458.48926679089	140699.41539512257	143190	133846.9883113662	133524.2122147742	134831.1133058844	124851.25799248424
KAG4381617.1	hypothetical protein GLYMA_15G183400v4 [Glycine max] OtherID_KAG4381618.1_gene__ OtherID_KAG4381619.1_gene__ OtherID_KRH12624.1_gene__	_	79042.41522581542	73257.40544778096	76294.59380700297	79453.11855083577	70888.26589548933	82332.12055464141	65635.26480163612	74667.6	73480.98186137578	73242.25055257804	73076.17211952592	69355.00023367675
KAG4381621.1	hypothetical protein GLYMA_15G185800v4 [Glycine max]	_	10911.74448045878	9405.516229213325	10672.567953512107	8459.926363071636	12418.686822134458	11537.270471440104	11521.075661043844	12341.5	12680.209334046502	11306.165197072924	11402.088269609238	10794.248373265154
KAG4381629.1	hypothetical protein GLYMA_15G187666v4 [Glycine max]	_	6255.208241056352	11394.725724123497	18873.657535021488	29706.10756043315	19782.19755596201	22045.953491629043	9206.80638857783	2863.03	8876.387179262812	13314.379279732131	15181.717311522678	6546.210868029747
KAG4381633.1	hypothetical protein GLYMA_15G189200v4 [Glycine max] OtherID_KRH12715.1_gene__	_	12525.97557794696	8358.563863471127	16283.102141260631	14221.833922788725	21361.90117204609	14843.54863541117	15721.909464309709	19353.1	0	12062.398954820064	16868.786575718936	16437.28251033007
KAG4381637.1	hypothetical protein GLYMA_15G190500v4 [Glycine max] OtherID_KAG4381638.1_gene__ OtherID_KAG4381639.1_gene__ OtherID_KAG4381640.1_gene__ OtherID_KAG4381642.1_gene__ OtherID_KRH12731.1_gene__	_	552236.4789136559	637332.2526455616	609388.0019166062	580591.4514877235	649593.9666166035	621615.9358507071	628878.3974760544	735552	654489.3928175665	603247.0879147309	660331.5702990453	608020.0639939209
KAG4381655.1	hypothetical protein GLYMA_15G193000v4 [Glycine max] OtherID_KRH12766.1_gene__	_	9302.381874247769	5531.171198721067	13121.561841304792	13259.960141868662	12314.196442379029	16969.504461705368	8830.704824617527	7350.3	8817.549371563911	19240.112479172	14029.851384692598	16179.590322914237
KAG4381658.1	hypothetical protein GLYMA_15G194000v4 [Glycine max]	_	9429.745621309085	7638.804153224857	12278.847406203668	9816.837132441158	9547.141766249824	9375.0796039301	10102.896780782348	8494.83	10249.289412689704	9533.45075589166	7548.373442382787	8082.250484384425
KAG4381670.1	hypothetical protein GLYMA_15G196800v4 [Glycine max]	_	55613.930243646784	54188.40264379853	52766.34555865193	51800.11074386687	57080.38621916848	55875.538218098176	48703.729205774456	48837.5	52726.41645955586	42771.25587683959	57617.67392556775	57614.73430896428
KAG4381701.1	hypothetical protein GLYMA_15G206800v4 [Glycine max]	_	9123.552653417277	2466.971697186745	11255.954615571827	9287.03734694124	1806.1997441179967	4602.287931195443	7367.019855721832	2618.55	4128.182114097214	6380.374447445279	2698.618619709738	8354.930890864243
KAG4381707.1	hypothetical protein GLYMA_15G205600v4 [Glycine max]	_	19226.625675548537	16854.34983353178	15570.65655638093	11277.606409066151	12980.050232737116	12859.948478661969	10786.59850731172	15799.5	19133.21681543404	15788.306817652086	14111.511275342284	17855.297486687
KAG4381726.1	hypothetical protein GLYMA_15G209800v4 [Glycine max] OtherID_KRH12986.1_gene__ OtherID_KRH12987.1_gene__ OtherID_KRH12988.1_gene__ OtherID_KRH12989.1_gene__	_	13646.029715486486	11353.040025028096	16786.734422108937	14913.386740144811	13354.223330451196	14211.806271734926	19654.229079982462	10476.4	4615.308626303765	12230.884712602488	14147.726533971936	10383.033132278972
KAG4381727.1	hypothetical protein GLYMA_15G210100v4 [Glycine max]	_	15606.77693439306	16352.117324238148	16660.095354091827	19822.28148150446	18534.642604820467	20869.38284070446	16118.018363601195	14584.8	13062.33422351568	16100.350850336472	20351.57088000041	17861.66899681541
KAG4381742.1	hypothetical protein GLYMA_15G212800v4 [Glycine max]	_	22209.85644392434	20996.06453307777	25782.64547907921	21194.293805284466	22140.44270065085	28834.734883407626	23937.93887874229	19642	18825.190664699505	19857.693370294863	13935.450945993149	32091.3749502723
KAG4381748.1	hypothetical protein GLYMA_15G213400v4 [Glycine max] OtherID_KRH13058.1_gene__	_	7122.642891005631	7871.282090487673	7965.264648240893	4451.80846940377	8551.795670156489	7884.878361866672	6475.0177434411935	9461.29	7591.781764955984	6834.765419518153	5658.589017208862	7534.735494190896
KAG4381765.1	hypothetical protein GLYMA_15G214500v4 [Glycine max]	_	4616.494153413495	9895.894367826702	0	9177.067053285402	2378.0536983088123	0	12759.97589575445	0	5504.1425498670105	0	4386.329927272286	0
KAG4381770.1	hypothetical protein GLYMA_15G215400v4 [Glycine max]	_	12247.317190618607	13227.09277618722	12381.287926192032	12301.330631126872	12586.265733062975	12621.507942850149	17342.584382282395	13738.6	14144.135701469751	9853.65378397668	13643.722491436283	17693.784761685783
KAG4381793.1	hypothetical protein GLYMA_15G219300v4 [Glycine max]	_	17359.433794174394	15139.624634203636	17446.850646876475	18205.4837400798	18728.5775797588	17782.36992470021	15095.342711531352	13931	15691.987162696649	15710.020505955204	13865.929687737333	18292.403308512443
KAG4381796.1	hypothetical protein GLYMA_15G220800v4 [Glycine max]	_	46158.6175145378	33920.23454877124	44673.74613413809	34559.326439378536	33124.69555084979	33339.155897128905	28818.94132712182	27691.6	30946.70152482256	32593.735025125585	26189.65114579701	32882.75696225382
KAG4381851.1	hypothetical protein GLYMA_15G230600v4 [Glycine max] OtherID_KAG4381852.1_gene__ OtherID_KAG4381853.1_gene__ OtherID_KRH13315.1_gene__ OtherID_KRH13316.1_gene__	_	27782.723046700987	27402.134382765056	34534.35285552605	30635.01537018688	29186.2279699192	27203.063786726827	26530.61496676537	31925.6	27187.7196352109	35366.29180574606	28976.52063258848	35612.89848473832
KAG4381859.1	hypothetical protein GLYMA_15G231900v4 [Glycine max]	_	98843.8240158604	107162.30847741374	106412.10668358192	107559.06833624252	116213.6400382192	107909.97448298305	114495.05526080116	101857	95569.12402256072	108791.9445616856	102734.9641480708	115596.38669326004
KAG4381872.1	hypothetical protein GLYMA_15G234300v4 [Glycine max]	_	425063.45625289	434185.6158207629	416036.5618027423	394401.7394177762	377775.7848889671	382075.9473934262	426411.63386801945	426282	413290.47806660936	379842.78170433047	365026.7335534116	380451.97192489833
KAG4381889.1	hypothetical protein GLYMA_15G238400v4 [Glycine max] OtherID_KRH13431.1_gene__	_	33699.696620573304	31199.14041671445	31930.689914916293	36113.85512415567	39871.64040929824	42896.68211209299	35910.64328989575	40258.5	39941.22555655784	36187.9977474443	33677.18094729647	34554.51985785185
KAG4381914.1	hypothetical protein GLYMA_15G243300v4 [Glycine max]	_	70567.32553426456	69547.97946433487	69849.3105395461	83666.79758915419	72198.39055764627	83684.91626940243	74712.55852003278	70039.7	67092.54757044172	73692.9474518867	73964.90058545412	82388.88498461994
KAG4381965.1	hypothetical protein GLYMA_15G253000v4 [Glycine max] OtherID_KRH13635.1_gene__	_	4925.738711714087	3167.8125132281803	6269.208582362682	8014.77063306167	4519.566910331151	5151.774562827864	4940.842753043141	7954.65	0	6287.592153735979	4097.119486542584	7477.55371916542
KAG4381969.1	hypothetical protein GLYMA_15G253800v4 [Glycine max] OtherID_KRH13646.1_gene__ OtherID_KRH13647.1_gene__	_	152671.87120152495	154990.63582894034	151370.9923753254	164409.1472472856	175085.20096973944	169844.06995193608	158978.56918811507	154508	153354.3085019274	164290.13204941165	160429.58295831704	166732.30655244182
KAG4381973.1	hypothetical protein GLYMA_15G256300v4 [Glycine max]	_	27377.985792483443	30487.07652783964	27993.283668788736	32754.361027613948	30654.28148807196	30064.97549759405	33607.67987795997	28250.8	29580.537363442985	35102.10053136233	46958.249256056326	37415.833580916544
KAG4381977.1	hypothetical protein GLYMA_15G257100v4 [Glycine max] OtherID_KAG4381978.1_gene__ OtherID_KRH13696.1_gene__	_	3450114.062793265	3422365.833930219	3461259.4827485667	3541665.0997456782	3538405.3573486074	3675569.196620876	3426826.5157512333	3443360	3453973.833648315	3639232.301876571	3538591.9175104927	3518145.622747146
KAG4381981.1	hypothetical protein GLYMA_15G258300v4 [Glycine max]	_	19121.02458640249	16699.030521998437	13396.618670564889	22237.692956168263	17417.20774922342	12704.878759567566	11820.680965095102	12697.4	14971.454636922435	12844.160857685754	14676.710076227206	14888.499873718569
KAG4381984.1	hypothetical protein GLYMA_15G259802v4 [Glycine max]	_	4342.202351045082	4696.104435712588	0	4296.460254802775	5603.537865758263	6930.657679127446	3604.5102274058913	3821.26	5945.756995075381	3002.189954239802	7371.149409432253	2955.80422961988
KAG4381994.1	hypothetical protein GLYMA_15G261100v4 [Glycine max]	_	7917.471773103831	6157.298415614591	3728.5122802693904	13582.50338991519	3143.7803690190376	4836.28897101706	3033.5137980373133	7141.32	0	7450.544323926767	4685.411784758658	6996.079937128305
KAG4381995.1	hypothetical protein GLYMA_15G261200v4 [Glycine max] OtherID_KRH13741.1_gene__ OtherID_KRH13742.1_gene__ OtherID_KRH13743.1_gene__ OtherID_KRH13744.1_gene__	_	16086.398611141924	12826.76977646095	15128.932227572835	7800.78485133528	10479.855892908825	9792.298434840332	16641.015358307923	8911.37	13476.344632494489	10174.417430150575	9483.321605603996	12303.38605796653
KAG4381999.1	hypothetical protein GLYMA_15G263600v4 [Glycine max] OtherID_KRH13778.1_gene__	_	153198.8728346207	156279.28508462993	170208.5537428707	157699.7872108603	156902.62972391615	164382.23932173612	171744.09706895135	185647	185460.4196559633	173532.32168605662	174138.21202131396	168938.06267784972
KAG4382009.1	hypothetical protein GLYMA_15G265400v4 [Glycine max]	_	59255.16019391643	52635.40994047995	55869.30520692151	58324.86134176071	55421.51064702342	59781.148340746586	54229.367594744064	49388.9	54971.03671031866	55214.775021723646	48624.95370722815	51451.562448241726
KAG4382043.1	hypothetical protein GLYMA_15G269800v4 [Glycine max] OtherID_KRH13883.1_gene__	_	29456.480233413124	28934.78526657314	24132.70781265246	30684.307346121303	31132.633673446864	32630.920809114425	28224.273252268064	25700	30087.396800930965	28265.463047868816	26353.171565648347	32262.192102762623
KAG4382048.1	hypothetical protein GLYMA_15G271200v4 [Glycine max]	_	40286.81550921655	35107.17470690833	34604.73029937633	32973.715553216	29877.919004129424	35509.089829241544	35972.92646799535	35642	32888.20880238532	36701.764181751736	28182.99515956758	37254.11858575252
KAG4382052.1	hypothetical protein GLYMA_15G272000v4 [Glycine max]	_	2287.68899395284	4033.1815728867778	10330.460980755694	4720.884051834798	3473.635848864656	5623.684649504729	4813.116812606465	3511.76	6342.360717931952	8991.813593737153	3622.4086725938	5358.005137145747
KAG4382060.1	hypothetical protein GLYMA_15G273600v4 [Glycine max]	_	214816.90758881165	192526.8041562153	222606.4764077849	101983.6330540625	122354.395424442	113884.53563599513	224067.01393178437	167590	247531.90032400185	211331.996328652	240671.96223837076	202495.6940383084
KAG4382067.1	hypothetical protein GLYMA_15G275000v4 [Glycine max]	_	32480.56617601178	28984.48744626381	25476.029710098297	34095.70976551542	29945.98820881618	37293.53794755701	23467.1305438046	24027.4	34600.601576553425	27210.499937048146	24533.27958005137	32972.36264437722
KAG4382079.1	hypothetical protein GLYMA_14G000800v4 [Glycine max] OtherID_KRH14007.1_gene__ OtherID_KRH14008.1_gene__ OtherID_KRH14009.1_gene__	_	171041.64241229152	173944.60213638065	190132.024953206	202056.28631924457	192965.8188837968	173330.0122259332	169000.40698670296	193533	179306.9154663219	176728.84589639105	182495.81090340888	184781.88453050476
KAG4382081.1	hypothetical protein GLYMA_14G001200v4 [Glycine max]	_	77295.88162310435	75490.79694162303	82070.4847396146	77831.19276945191	82166.79353912063	73694.38287511225	82877.8125072626	79917.4	69822.46943889825	80120.53395124535	78106.58189438809	82361.57851264103
KAG4382082.1	hypothetical protein GLYMA_14G001400v4 [Glycine max]	_	24103.95050390223	25004.304830712517	17569.45662355546	21158.71148720016	14261.328494127436	25193.72289031612	20083.54894458152	18990.1	23930.28292983562	14109.555972581686	47257.000059931954	20736.838226032367
KAG4382083.1	hypothetical protein GLYMA_14G001500v4 [Glycine max] OtherID_KRH14018.1_gene__	_	106652.08097433412	102980.7117869063	102152.15395768784	89332.0258975587	73768.44411879763	88232.58589429587	95123.87647480782	94005.9	100542.6634524873	79222.84423642955	84254.44808441839	91090.74965873038
KAG4382102.1	hypothetical protein GLYMA_14G004300v4 [Glycine max]	_	6192.339455759614	6968.716560867025	6661.3158049834965	10038.221943251549	8039.398506035051	12343.257842055758	0	13019.1	9783.199321845166	9942.982269816996	5280.545857596731	12495.239307388762
KAG4382110.1	hypothetical protein GLYMA_14G007300v4 [Glycine max] OtherID_KAG4382111.1_gene__ OtherID_KAG4382112.1_gene__ OtherID_KRH14109.1_gene__ OtherID_KRH14110.1_gene__ OtherID_KRH14111.1_gene__ OtherID_KRH14112.1_gene__ OtherID_KRH14113.1_gene__	_	20291.77126198266	21763.742756082254	16960.96396791592	15139.43911385685	21617.783273810637	21277.37877501533	17961.883081862743	20062.8	16842.573126133757	20738.56454244433	20952.082066031147	23005.5003720732
KAG4382113.1	hypothetical protein GLYMA_14G007400v4 [Glycine max]	_	22475.16412321426	14368.539406946154	23280.112303772927	19485.086690717333	16565.305050323634	14166.994457749312	30715.196595519017	25850.2	15850.813146669145	20769.89908919769	19081.93012316698	21370.75291626881
KAG4382161.1	hypothetical protein GLYMA_14G020000v4 [Glycine max]	_	51791.11058780186	51413.09706171624	55519.83784247302	44528.75938946299	48783.10296556026	48899.90198335168	51048.48392359879	53793.2	53682.7815069862	47611.8927431816	50130.34476262026	45662.69152379312
KAG4382169.1	hypothetical protein GLYMA_14G021000v4 [Glycine max] OtherID_KRH14350.1_gene__	_	11980.30302985009	12542.685745366089	13395.307915879996	17174.538400525496	12861.03288856683	14705.882574306532	13600.24360159093	13082.8	9521.66787361571	15435.918304643094	16560.003844245068	14624.53731125572
KAG4382176.1	hypothetical protein GLYMA_14G022300v4 [Glycine max]	_	13525.471818086866	15207.464101241108	11020.522908708806	13633.574481753834	17117.640990182776	10985.355664770788	24014.253437321386	8174.9	12182.17356233477	20282.361572619902	14266.203598907165	17863.084887955054
KAG4382179.1	hypothetical protein GLYMA_14G023900v4 [Glycine max]	_	25469.236068042315	18257.734967741148	15617.64207047008	21821.58914233537	20073.56695651142	19801.819532637903	26682.63841282372	17607.1	23331.87795991905	22882.227959791373	21675.48436514033	24778.701754318823
KAG4382193.1	hypothetical protein GLYMA_14G027500v4 [Glycine max]	_	24298.89091751593	9648.114973227668	24240.29052409693	14291.847366313425	19669.40605368381	21329.068681380137	15898.967315827873	31502.6	22037.706889759327	24698.53045738289	19182.65067625332	19939.89378457366
KAG4382201.1	hypothetical protein GLYMA_14G028600v4 [Glycine max]	_	29963.405613819526	34541.11097087486	18714.95539086629	39117.21207822421	21623.80158763965	40311.87415329029	37892.80290928608	36488.5	36566.37393500088	38867.85232265389	22686.20107066316	47332.12831251887
KAG4382207.1	hypothetical protein GLYMA_14G031600v4 [Glycine max] OtherID_KRH14525.2_gene__	_	11650.04867311008	10670.536908348338	10781.562246924928	13086.23470651589	11888.763913086808	12920.288107261198	13714.109768359738	11737.8	9962.049010993993	14265.327712991344	12214.373447238848	14628.178174186243
KAG4382209.1	hypothetical protein GLYMA_14G032700v4 [Glycine max]	_	5556.825676877849	9784.625617164362	5717.038047260049	6469.106131642598	4563.324202429329	4348.611378628514	7281.700986791872	6026.93	3633.6056204454894	6933.213960340041	2941.000022410849	7175.483458029777
KAG4382215.1	hypothetical protein GLYMA_14G034300v4 [Glycine max]	_	0	11923.71323740384	13790.954176150017	11852.993423264665	12277.463975215747	6184.916144942218	0	0	5858.182112246103	10713.91223032258	3939.136690725478	0
KAG4382241.1	hypothetical protein GLYMA_14G040900v4 [Glycine max] OtherID_KRH14675.1_gene__	_	16029.382053504138	12573.348783642992	13986.155796915244	17175.06166990909	12834.884352620087	12375.772460575552	13295.591038374389	15134.9	17010.2227758825	13262.52210651092	9814.455471766749	14580.139010519631
KAG4382252.1	hypothetical protein GLYMA_14G044500v4 [Glycine max]	_	272737.9004102565	276817.0914352508	282689.45461749553	282484.8836549738	295768.99548647297	290109.5994724407	277559.8854691302	270576	287935.2653755908	273597.64503211895	276522.0587034463	278224.6316423523
KAG4382255.1	hypothetical protein GLYMA_14G044700v4 [Glycine max] OtherID_KRH14723.2_gene__	_	19319.1772004465	9932.31925153146	13384.821878400871	20624.872062058912	21621.93383507202	18963.109116460662	19029.58028568692	13747.7	17717.92087870944	19696.515669742454	9857.372058032024	16577.860273480783
KAG4382256.1	hypothetical protein GLYMA_14G045000v4 [Glycine max]	_	12831.03423756182	3802.336993545249	10197.87310301485	9743.91431114368	16026.043378437866	10196.084142906975	16186.560143065752	16130.2	10369.411589961832	13561.351569957467	16505.93175449055	13631.593082037243
KAG4382258.1	hypothetical protein GLYMA_14G045200v4 [Glycine max]	_	11763.881025858764	8283.58972870387	4972.791537179233	9257.137734362754	9737.216719215065	9064.658789234876	9899.673937751351	9689.88	4023.7520242567134	8169.927453367485	7526.96530888814	5066.382129919073
KAG4382261.1	hypothetical protein GLYMA_14G045400v4 [Glycine max]	_	82743.07088404558	70316.75995342122	81031.05627449644	72225.40786302353	65128.324504998825	71996.84883322469	57824.53029817585	55372.9	66726.36544072734	63433.63642542033	59817.77596713808	68914.35468400216
KAG4382272.1	hypothetical protein GLYMA_14G048000v4 [Glycine max]	_	33710.537797025565	24097.039639342885	23757.12618178961	21018.99856178092	26526.23702152749	21886.29837761519	26242.21457806104	24358.9	25083.977230080272	19572.579027951226	22308.09771948544	20943.45719733949
KAG4382274.1	hypothetical protein GLYMA_14G048301v4 [Glycine max]	_	10316.885113272974	12476.04875041791	8615.177151922973	22648.04080678165	14287.165737979572	13266.27699663849	7440.639177906664	7936.9	9267.345761401168	10419.287402542615	10629.429205992685	12465.808998700377
KAG4382275.1	hypothetical protein GLYMA_14G048400v4 [Glycine max]	_	17137.390439430044	16038.47252094823	13181.150765825583	9461.275586289932	10877.687189812816	9108.959956968094	13816.670074598307	11733.3	13828.890187827374	10652.044019799978	10305.19730601752	9455.118760402876
KAG4382282.1	hypothetical protein GLYMA_14G050200v4 [Glycine max]	_	8551.720748066167	5943.178218914943	10423.524563382918	4704.024312295442	10277.65092465718	6287.524777617183	10216.66200236785	8545.1	10973.030544200732	6297.262815769123	4102.376216604062	7937.556523420597
KAG4382306.1	hypothetical protein GLYMA_14G058300v4 [Glycine max]	_	885825.5012253696	884155.6819336115	887531.1543232008	875467.354146172	903576.1489637424	908567.8656399756	887306.1423532591	904554	871413.1997909093	859933.0876336086	855763.5518403866	862005.650676323
KAG4382319.1	hypothetical protein GLYMA_14G063100v4 [Glycine max]	_	33706.72330901458	37572.84372599834	42250.96734004322	31520.70112885585	43477.33674109709	39161.3568825899	40496.58296747278	36878.8	32398.79615859129	33512.14758715527	42764.4019236115	46710.653237295046
KAG4382334.1	hypothetical protein GLYMA_14G065300v4 [Glycine max]	_	49361.382106071775	42496.16528358311	38763.85574181728	41659.56870534761	38820.19947775725	40781.25185140936	51175.17012864742	39018.5	35574.61395553625	31180.576999661112	41683.66236345295	46215.69814890686
KAG4382355.1	hypothetical protein GLYMA_14G069200v4 [Glycine max]	_	22868.85943845266	10388.557203409737	13987.063242466322	10905.875838961912	0	6889.753872175462	10832.528565715802	11136	8937.42087651285	17267.838020424788	14327.097399428492	7444.047666696477
KAG4382368.1	hypothetical protein GLYMA_14G071700v4 [Glycine max]	_	6921.398534047463	7160.791435929681	8943.228801366025	4548.655166919103	3911.83135403564	8386.843627970165	6856.2877007867455	5853.09	6089.14156393944	5159.798746547679	3983.798832392849	4639.7842430514365
KAG4382377.1	hypothetical protein GLYMA_14G073200v4 [Glycine max]	_	14477.588101879875	8278.739757943731	14507.33202508439	10833.036740765812	12853.250586201728	12844.212237006554	19485.044952762142	12752.4	12348.319178144382	8824.038619603127	18078.235766962927	9275.64444494442
KAG4382379.1	hypothetical protein GLYMA_14G073601v4 [Glycine max]	_	16791.97851190957	15998.08949994956	16255.273811027571	12762.016996441867	17001.010218737785	14578.116797687087	15316.715498520707	8707.39	13603.084559098805	17805.63094425556	15781.927539725464	13585.778890161508
KAG4382392.1	hypothetical protein GLYMA_14G074700v4 [Glycine max] OtherID_KRH15208.1_gene__	_	10641.016212942728	10377.63474859868	8090.703871584911	12560.662937635405	11345.55920800272	10819.656166544915	10550.08394282651	8366.86	10333.415044351905	11134.576017727066	9001.718857395219	11815.004749869564
KAG4382393.1	hypothetical protein GLYMA_14G075300v4 [Glycine max] OtherID_KAG4382394.1_gene__ OtherID_KRH15219.1_gene__	_	0	0	19716.674451972976	8485.692147519738	0	7794.973357389024	8043.322300314895	5939.84	13980.998153538409	6473.046619744263	7471.839866735803	3746.721020226946
KAG4382397.1	hypothetical protein GLYMA_14G075500v4 [Glycine max]	_	57938.65992381149	59028.553215207365	63812.37777007437	56300.54140439407	55585.76910894283	50203.61312977033	46286.49584633665	47182.4	49807.08658369778	54622.82238609234	53353.50278065925	51731.605488647714
KAG4382398.1	hypothetical protein GLYMA_14G075800v4 [Glycine max]	_	27712.15501849788	16403.322594040434	20690.464355563152	23515.307483148157	21424.05582693537	23661.67991961264	21666.268473631277	21369.4	26162.77064015607	23732.96590966365	22562.106126272916	22040.46942532205
KAG4382400.1	hypothetical protein GLYMA_14G077500v4 [Glycine max] OtherID_KAG4382401.1_gene__ OtherID_KAG4382402.1_gene__ OtherID_KRH15259.1_gene__	_	5706.684865077594	6432.604400457633	8683.366643722316	0	0	0	10107.136478481189	7191.48	8126.004593243267	6752.004174147548	6814.156725322694	0
KAG4382420.1	hypothetical protein GLYMA_14G083100v4 [Glycine max] OtherID_KRH15364.1_gene__	_	1703.1688969020554	0	1038.6319295788717	2575.6993522459197	1983.9060245243024	1757.7173502054463	3361.787534147384	0	441.3527433029617	3449.3129132318663	0	2218.6407347787144
KAG4382430.1	hypothetical protein GLYMA_14G084500v4 [Glycine max] OtherID_KAG4382431.1_gene__ OtherID_KAG4382432.1_gene__	_	240853.7997016457	262039.7115179459	267432.27008537034	306493.52951297315	281973.5674939363	307742.5272081749	271027.7226574196	239310	274049.02136021777	250853.5693870868	262432.2163917162	277652.2070816091
KAG4382460.1	hypothetical protein GLYMA_14G089018v4 [Glycine max]	_	28951.76324080256	26425.52663424635	28378.44389157963	30535.698841180983	28638.768939542188	30289.2429945639	30073.689955611422	28255	32453.141918258643	31416.937590346974	30391.323381768467	32684.22879745897
KAG4382462.1	hypothetical protein GLYMA_14G089024v4 [Glycine max]	_	14061.106239839051	18844.541347314876	13830.478471263636	5304.821287761213	11486.159470732222	6394.833440084591	19688.853277856317	24515.4	18355.23019318493	16948.886372002446	12824.715922315856	9446.694208121971
KAG4382468.1	hypothetical protein GLYMA_14G089042v4 [Glycine max]	_	27970.636771873425	20391.0206601498	20855.7202731428	25183.176316411464	28396.47992590869	21688.60532847401	21829.799670586475	24261.1	21226.93232763711	21498.101942500936	21724.44017181975	23707.78237733833
KAG4382470.1	hypothetical protein GLYMA_14G089045v4 [Glycine max]	_	5515.980540781341	3652.649259630079	2743.18773545218	5033.924727875282	3655.5653253544233	0	4002.728881028467	5017.83	5528.357496287059	4650.307025167944	6079.318028751509	3002.3769346061404
KAG4382479.1	hypothetical protein GLYMA_14G089078v4 [Glycine max] OtherID_KAG4382480.1_gene__ OtherID_KAG4382481.1_gene__	_	42338.10662775215	45562.970141310885	42786.56186974616	45616.95039958233	45079.14209589806	52829.37700228546	46020.50528832618	40394.8	43763.17633375456	41515.77168887204	44442.04117586541	43886.5572241868
KAG4382494.1	hypothetical protein GLYMA_14G092600v4 [Glycine max]	_	14158.375684119012	8143.060823868796	11916.474149473175	13870.5108586446	7665.038633064204	0	14529.04023318649	10837.2	12557.079088896107	12545.63172535825	6388.301398777345	12021.320315932478
KAG4382497.1	hypothetical protein GLYMA_14G092800v4 [Glycine max]	_	52103.89860470212	55535.87282585589	65963.32620797964	26884.220428594548	56489.346295546886	46497.05083203475	66367.92494206876	45159.2	60392.67798517773	61273.95534839106	45825.243353110935	55059.55647730765
KAG4382518.1	hypothetical protein GLYMA_14G094700v4 [Glycine max] OtherID_KAG4382519.1_gene__ OtherID_KRH15534.1_gene__	_	20524.455030652367	17767.126355310655	24533.8995735124	21154.52533213142	22061.063216526814	21938.09249750088	19731.452145211308	23810.8	24087.60487986898	23153.92751215115	20877.6451632522	19920.071308618597
KAG4382564.1	hypothetical protein GLYMA_14G105400v4 [Glycine max]	_	81906.19229068952	95327.0771445802	83687.04857521836	57579.30712401786	43819.23922500388	52977.88126956336	56518.80435211688	76561.4	67672.50305737158	82732.5136935515	78048.19607576633	64489.088062115465
KAG4382637.1	hypothetical protein GLYMA_14G127700v4 [Glycine max] OtherID_KRH05090.1_gene__	_	9673.38098582084	4562.3694981820045	7392.5555954988595	11871.72646719728	13072.088928708385	14563.839545324228	9364.593804602937	9776.3	9734.639079397011	10781.386621733962	8578.722630215369	8007.268935031952
KAG4382653.1	hypothetical protein GLYMA_14G130300v4 [Glycine max]	_	7004.052466369568	0	0	2390.3573365773923	0	6035.609433553409	0	10001.4	4191.662373221575	6730.530499136062	0	0
KAG4382661.1	hypothetical protein GLYMA_14G133000v4 [Glycine max] OtherID_KRH16109.1_gene__ OtherID_KRH16110.1_gene__	_	22163.8818252657	25280.472587219545	19888.584970260537	27958.70178086376	27546.029923450395	28489.47548867661	25025.926064410905	28470.4	20390.18811283252	27074.95049198729	22596.4153186589	25007.46930845329
KAG4382671.1	hypothetical protein GLYMA_14G135900v4 [Glycine max]	_	11434.42971922633	11110.942311050956	8432.004226073703	5508.5091280185	9134.306190385916	5660.253173987407	8439.905641967918	9336.19	7392.036030946131	7196.624373814264	7895.658711978708	5504.479075542275
KAG4382677.1	hypothetical protein GLYMA_14G136400v4 [Glycine max] OtherID_KRH16155.1_gene__	_	8858.345355390798	6778.766053162114	13471.73499673746	9957.188446508384	7220.046583827698	17595.09822764871	5166.101929589765	5805.55	11957.470891828229	6963.2170391323125	8697.03918430903	6828.337291112643
KAG4382692.1	hypothetical protein GLYMA_14G139800v4 [Glycine max] OtherID_KAG4382693.1_gene__ OtherID_KRH16197.1_gene__	_	50119.66217014899	54544.334382228495	49945.29899491725	48525.38628746716	52318.96610413626	44668.72882142173	45750.073142250265	50261.6	56444.98997066946	45674.35658387021	46800.64767348795	53074.98277492894
KAG4382707.1	hypothetical protein GLYMA_14G144100v4 [Glycine max]	_	64277.93747300456	67768.62139020738	72534.03861605217	60932.41733407976	83495.59572695385	69929.46100567449	69648.54245432004	66399.5	63882.8388754016	67184.3716607598	67151.21536072854	76807.5432472111
KAG4382781.1	hypothetical protein GLYMA_14G119100v4 [Glycine max] OtherID_KAG4382782.1_gene__ OtherID_KAG4382783.1_gene__ OtherID_KAG4382784.1_gene__ OtherID_KAG4382785.1_gene__ OtherID_KRH15917.1_gene__	_	12000.580045066346	9657.674626337526	14316.365150224194	7231.080542642586	8550.882546678986	7500.538896799368	13054.231105090508	9786.31	11383.832347442722	9412.657579813063	11444.824281177747	9278.01100584926
KAG4382790.1	hypothetical protein GLYMA_14G121400v4 [Glycine max]	_	73143.40989810009	59211.5293847944	69599.66218571621	73948.01067381064	71480.96604361545	72384.62734448159	67901.48416684863	66749.5	65738.91702522158	80455.50325934992	80100.12654671063	86213.30808788912
KAG4382805.1	hypothetical protein GLYMA_14G162000v4 [Glycine max]	_	7108.689895386524	8961.98439907855	14028.200774115194	12250.259539288229	11967.624577053171	11131.254594026272	8192.751455162293	7753.7	7658.199903708118	15706.816974018757	8539.347314392271	16872.77017085307
KAG4382811.1	hypothetical protein GLYMA_14G163200v4 [Glycine max]	_	6222.5642541834495	7110.317669981716	7016.994130092701	3491.504496634484	7510.212321611298	5124.0120808609645	7013.227177272086	7350.62	10193.439619083214	5077.908461422294	8729.211576116588	6955.433747912281
KAG4382868.1	hypothetical protein GLYMA_14G174100v4 [Glycine max]	_	15292.081673487304	5213.16743410747	0	11535.264253547188	3415.22707551378	4252.714096699302	13273.887823963669	23874.4	10851.304064060198	2561.1937500761887	6961.1244646369305	9233.88576983296
KAG4382869.1	hypothetical protein GLYMA_14G174500v4 [Glycine max] OtherID_KAG4382871.1_gene__ OtherID_KRH16741.1_gene__ OtherID_KRH16742.1_gene__	_	9943.276088850283	11472.685997912493	14922.135469210503	11379.748592743445	8598.863034860624	9552.38848838387	8211.01243882229	9849.59	9211.2854030432	7881.169093446138	5473.269218686548	7879.636462300875
KAG4382883.1	hypothetical protein GLYMA_14G182300v4 [Glycine max]	_	0	0	0	0	0	0	0	31908.3	0	0	0	0
KAG4382899.1	hypothetical protein GLYMA_14G186900v4 [Glycine max]	_	62178.563729277936	75476.9685125962	81907.95115868817	85631.6741245447	82571.68079016898	77736.09585605186	73742.87908919841	80293.6	79820.98625946975	72380.9009031663	65368.14054941711	68806.94922755177
KAG4382918.1	hypothetical protein GLYMA_14G189900v4 [Glycine max]	_	14441.350465775577	15779.640403728466	19742.587063820425	11901.448168185349	15973.435014449778	12301.676647217944	11543.990217654233	18130.5	18115.888259004158	16488.578876884447	17202.54880691243	12143.289224104969
KAG4382927.1	hypothetical protein GLYMA_14G192100v4 [Glycine max]	_	0	0	8205.848629288368	0	0	3713.898929606709	0	0	0	7981.659885877509	0	12174.843369502823
KAG4382940.1	hypothetical protein GLYMA_14G196800v4 [Glycine max] OtherID_KAG4382942.1_gene__ OtherID_KRH17079.1_gene__ OtherID_KRH17080.1_gene__	_	222783.16465595065	201394.03375465775	221114.23261267884	227650.4384095297	209581.55325344627	216545.2750714076	209995.25537897256	215517	218697.5643322276	216782.00503552973	214546.8163870304	226342.3348824136
KAG4382971.1	hypothetical protein GLYMA_14G201900v4 [Glycine max]	_	202033.35368886017	202593.499663725	172123.26385564532	189392.12069753453	192260.2234693609	203217.40788391916	179201.92721157495	215293	204042.257629311	200569.1301259256	186960.01868462632	192771.55596137248
KAG4382979.1	hypothetical protein GLYMA_14G203800v4 [Glycine max]	_	2857.3827783925312	0	0	2655.8537564246462	0	2761.158078864218	0	8602.24	0	0	4398.34817653498	0
KAG4382992.1	hypothetical protein GLYMA_14G204700v4 [Glycine max] OtherID_KAG4382993.1_gene__	_	30230.3193933246	34170.54915535853	29385.809280559697	26987.723112669177	31197.486193156044	27655.87153502331	31529.92516997916	28436.9	28704.186921574543	21359.649296622683	33364.78672188723	32756.439245580987
KAG4382995.1	hypothetical protein GLYMA_14G205500v4 [Glycine max]	_	75400.48260670164	84895.43135797087	73048.5602435134	93868.14353004692	91260.67326282064	91570.44075509868	75996.37936131441	72233.4	72115.92065821824	77642.70210877786	69832.24801135856	72700.95326682647
KAG4382998.1	hypothetical protein GLYMA_14G206200v4 [Glycine max]	_	20802.81227419037	20863.39177922605	24929.54583378242	20059.008550641785	15777.32099484922	19842.567019308543	27659.384006489483	25194.3	21820.82519573628	18449.14042198903	20122.642292208544	22482.429731054868
KAG4383008.1	hypothetical protein GLYMA_14G207300v4 [Glycine max]	_	19534.09348548613	30073.32592311629	15089.206277892312	24065.158951427344	24022.20341253241	15541.46658485687	23446.234890860324	26056.8	21747.929684152947	20021.974492410704	34601.42243692245	21298.643603228196
KAG4383009.1	hypothetical protein GLYMA_14G207600v4 [Glycine max] OtherID_KRH17236.1_gene__ OtherID_KRH17237.1_gene__	_	64961.835020867686	69113.48621607127	64699.75869174522	83603.5866476162	87382.38882018016	101636.42473851812	93292.22612372629	61434	64001.55728766387	77559.51038880329	71429.63184282655	76640.06355240708
KAG4383017.1	hypothetical protein GLYMA_14G211000v4 [Glycine max]	_	358668.2771712653	355967.8125926441	352488.14986074815	328890.505669507	339809.5633907403	299835.84737773665	342103.22622294875	302182	313440.6729154162	291354.2218935977	303147.79774193885	303971.6006660272
KAG4383020.1	hypothetical protein GLYMA_14G211800v4 [Glycine max]	_	5527.785377362686	6714.684311403678	5768.107066329051	0	3144.3199419830185	4428.741154846044	10302.162572627762	10174.9	7788.348973907801	0	9773.836196921467	13512.253685981244
KAG4383022.1	hypothetical protein GLYMA_14G212500v4 [Glycine max]	_	1657.615879549892	4620.188364475386	2325.6417892161444	0	4808.394092107954	0	0	3169.19	3522.0965441981343	6463.235803188899	2450.5591459880225	4783.456739693092
KAG4383024.1	hypothetical protein GLYMA_14G212900v4 [Glycine max]	_	39413.096992175495	39344.4859375529	35065.00684833979	34282.621589334725	30406.80427286173	39125.61164492231	35531.39223621631	36559.9	31640.96359112657	35534.877673901494	37047.10606609773	33636.112183627665
KAG4383029.1	hypothetical protein GLYMA_14G213600v4 [Glycine max]	_	38671.78136162079	44584.85930268056	39772.83436733259	29422.704862279355	41149.18316555331	34607.330232921755	36245.47846292069	41734.2	36480.34319368244	42679.2544440398	39624.50890463792	54947.195401868485
KAG4383042.1	hypothetical protein GLYMA_14G217400v4 [Glycine max] OtherID_KAG4383043.1_gene__ OtherID_KRH17399.1_gene__ OtherID_KRH17400.1_gene__ OtherID_KRH17401.1_gene__	_	30453.56732323031	32556.130169478696	30331.97250848372	35932.28064804901	36522.552527484666	35463.54852060965	35256.316611708324	33876.6	31507.706184119343	36389.01937645626	34060.400581549286	33943.057155686955
KAG4383046.1	hypothetical protein GLYMA_14G217900v4 [Glycine max]	_	14123.342623176077	18082.174042704744	12785.101196421752	12453.81132950578	14880.17717820031	11429.409477311943	15224.249710612708	9604.74	12345.712185983217	11420.391132681803	12649.257508622612	11446.771918479822
KAG4383050.1	hypothetical protein GLYMA_14G218000v4 [Glycine max]	_	12674.941372902029	13014.455628397696	8525.430786921357	8549.353100727623	10058.1484923487	12081.577691083958	14695.90262119078	8310	10085.650520111982	9023.568604057167	5267.6147029226	7424.387006871659
KAG4383052.1	hypothetical protein GLYMA_14G218100v4 [Glycine max] OtherID_KRH17411.1_gene__	_	5945.45173831218	8074.810512200821	5348.937800829421	4797.51162036811	4761.378609419587	4834.652818738981	7756.829775575045	6227.82	7593.656793933437	7499.238009360737	5898.332022951636	4226.869932697678
KAG4383073.1	hypothetical protein GLYMA_14G221700v4 [Glycine max]	_	118380.6277954596	110966.12851986912	126914.3265009381	197633.6134891192	167116.12334787543	165644.26505979607	134086.4964367675	129751	129128.33249965812	139545.8511515614	139467.8702417916	150801.5085297799
KAG4383083.1	hypothetical protein GLYMA_14G223000v4 [Glycine max]	_	77171.0073313765	73286.76580796113	86237.07140103108	66133.61035311427	63756.045187952586	72068.44352208078	82831.5796133086	76100.4	74074.07257804074	75942.92808537453	80422.45238044212	77075.34894276728
KAG4383084.1	hypothetical protein GLYMA_14G223100v4 [Glycine max] OtherID_KAG4383086.1_gene__ OtherID_KAG4383087.1_gene__	_	16460.519580008193	16133.868640031938	12002.883131392497	16578.534572613436	18436.89688711479	17364.99477350863	12962.875714198868	15352	15877.484681856442	15226.08696280592	17656.09225362893	17422.034797954875
KAG4383094.1	hypothetical protein GLYMA_14G223500v4 [Glycine max]	_	29769.36863157684	28415.01670597736	30549.65861345899	32942.00542857028	39824.63530301303	27346.35737795989	27009.59986155082	36116.2	32424.565273415108	22505.5	24976.49014134168	23780.19509562316
KAG4383108.1	hypothetical protein GLYMA_13G002400v4 [Glycine max]	_	26756.224246693888	27989.341586368544	29501.55900196387	28676.418067399474	31244.595063472792	43619.61130655391	30671.891111880883	36640.8	30119.482858299147	34625.27482469704	36141.12268470054	34114.076578340086
KAG4383135.1	hypothetical protein GLYMA_13G008500v4 [Glycine max]	_	59987.03998570714	87323.12230024081	97420.73285436702	93117.46127234488	61661.671975456455	73913.85655012085	56771.470145931	56312.6	63760.41051275613	87544.51899321153	62364.48110722764	50399.049656076655
KAG4383183.1	hypothetical protein GLYMA_13G027300v4 [Glycine max]	_	25016.516569897198	27459.853043051	25194.82241654756	21402.345712200917	28324.67521608669	26127.267610509425	24708.95818883107	21301.2	30404.94849994668	24986.247669424894	25070.38898366121	26458.25205118491
KAG4383184.1	hypothetical protein GLYMA_13G027800v4 [Glycine max]	_	38505.95151440665	34941.53417660857	35156.35636714831	38517.23140299685	34216.60445468931	38768.367695288165	43641.02542744471	41171.2	36445.34933736527	37314.03922310486	46590.9803866847	40510.465936778855
KAG4383189.1	hypothetical protein GLYMA_13G028200v4 [Glycine max]	_	4758.975318749899	5946.815696985046	3443.3525572072936	0	0	2909.526868564956	2049.177126586969	3504.83	5154.454659018477	4685.9563289982	3051.822726588622	3151.035390760983
KAG4383191.1	hypothetical protein GLYMA_13G030200v4 [Glycine max]	_	342902.395934309	359791.67383658764	321282.1056320094	99918.49810477564	118035.7364319683	118990.99815993704	358353.38183149707	379263	366132.9979390184	225884.0401499552	212818.31526185345	215703.93566959104
KAG4383192.1	hypothetical protein GLYMA_13G030500v4 [Glycine max]	_	9160.342386470533	17409.190496731873	12695.163259581575	10677.311772208632	8731.680995225024	16503.56580977589	0	6817.52	10975.035922786245	12461.238680907516	0	16137.92266937604
KAG4383194.1	hypothetical protein GLYMA_13G030700v4 [Glycine max] OtherID_KRH17974.1_gene__ OtherID_KRH17975.1_gene__	_	8674.938748947128	11435.810187174253	10464.863749598697	10941.24884929278	11947.286826872372	10152.37699224287	15632.774867450791	14198.5	11396.466232531442	10768.772714734208	12068.70985851238	11202.63183197204
KAG4383212.1	hypothetical protein GLYMA_13G035200v4 [Glycine max]	_	8765.813906745527	3054.2189831932114	6417.848163629262	0	0	4072.028694168475	0	6972.79	9987.818125817814	7205.474130788694	5005.861648029284	5854.578386836388
KAG4383218.1	hypothetical protein GLYMA_13G036800v4 [Glycine max]	_	50114.24158192286	59738.41257191848	52698.287142321074	54729.686714848845	46211.31144397304	43310.20136301139	52789.485500071845	46679	36539.20105516719	56694.10600375032	44509.85700642952	49398.01462034591
KAG4383235.1	hypothetical protein GLYMA_13G042600v4 [Glycine max]	_	58622.55747167463	46673.75373379292	56958.23986821514	54570.92678386682	55274.37325030724	61872.50527810306	61610.479398055366	61855.9	56246.95883535022	56924.8604135474	59095.77813789264	60466.33906421425
KAG4383250.1	hypothetical protein GLYMA_13G045000v4 [Glycine max] OtherID_KRH18219.1_gene__	_	75955.59099356251	56840.555042736	53091.3118932213	53639.1933194417	56266.56491984191	70475.33142813179	62746.7183813441	50309.1	69886.54128470534	58092.948245873806	48585.42791249108	68713.70268249785
KAG4383297.1	hypothetical protein GLYMA_13G054400v4 [Glycine max] OtherID_KRH18365.1_gene__	_	68538.51981874103	64375.04474221492	72555.11151829388	55680.04856932987	55635.36831601641	63393.0847615079	86015.99636586958	74001.9	72886.08630398386	75046.94024689996	63213.98473624673	81485.44530244346
KAG4383308.1	hypothetical protein GLYMA_13G058100v4 [Glycine max] OtherID_KAG4383309.1_gene__	_	15027.075137987722	0	11756.763732483443	13115.119176490209	0	0	16406.418752305523	0	0	11569.355367726515	0	7716.404440915805
KAG4383323.1	hypothetical protein GLYMA_13G060400v4 [Glycine max]	_	19070.934335942533	15651.376714204154	10170.548909199057	19248.150313826573	19541.46500280154	17829.891290229138	17438.987032339322	17331.8	21458.553554263668	11871.18814236348	9210.924675528946	16572.398979085003
KAG4383328.1	hypothetical protein GLYMA_13G062200v4 [Glycine max] OtherID_KAG4383329.1_gene__ OtherID_KAG4383330.1_gene__ OtherID_KRH18467.1_gene__	_	26816.95491107921	28114.599095669637	28430.06746070763	41040.33171680404	34758.35646333191	38069.92867823798	31046.49868712826	38346	30926.74800789672	35254.16818797048	32864.093215459	31719.90579627765
KAG4383334.1	hypothetical protein GLYMA_13G063600v4 [Glycine max] OtherID_KRH18483.1_gene__ OtherID_KRH18484.1_gene__	_	14677.748341192815	17455.48567216955	0	12632.978766447914	16837.685633102188	19124.53586032977	10859.783765208336	19118.1	17721.229753375534	15331.503185589576	15548.083307410456	12391.575848950288
KAG4383357.1	hypothetical protein GLYMA_13G067101v4 [Glycine max]	_	96567.27734215016	106570.0909734382	103898.48250709576	84070.76155328774	80520.88847091742	87684.52698789974	92859.1712873449	98860.8	104672.74064934782	99172.03848765913	104886.81261789358	110623.5747406554
KAG4383362.1	hypothetical protein GLYMA_13G068800v4 [Glycine max] OtherID_KRH18576.1_gene__	_	0	3807.968571163425	0	18423.477765284508	15359.048183732892	17264.42872584324	8876.422898136669	3852.41	5071.411931792455	3492.2702742921388	7915.361417781654	6331.925857552245
KAG4383376.1	hypothetical protein GLYMA_13G072500v4 [Glycine max]	_	155154.29984656462	155887.4795955361	150650.07729863565	141162.38161179723	143923.82465955746	143913.66168240068	156945.53319633869	159601	155728.67674717278	151143.63786522386	155462.7756044277	151570.13514844567
KAG4383394.1	hypothetical protein GLYMA_13G077200v4 [Glycine max]	_	0	12546.3933676414	7195.50883544644	5863.652058662851	6879.700560393923	0	0	5043.52	8455.859289881093	5163.242543379358	9702.960628439892	0
KAG4383395.1	hypothetical protein GLYMA_13G077300v4 [Glycine max] OtherID_KRH18702.1_gene__	_	44552.31653686192	48335.57016119228	41849.77557918328	65718.13446254168	63903.18258466877	65865.96739886746	44947.2560994202	47673.6	45368.080815739246	59807.53860448318	55242.61506668409	55915.05813089892
KAG4383429.1	hypothetical protein GLYMA_13G084300v4 [Glycine max]	_	0	7235.024046241877	0	3956.042124612721	0	0	3176.9468089963534	0	0	0	0	0
KAG4383434.1	hypothetical protein GLYMA_13G086300v4 [Glycine max] OtherID_KRH18852.1_gene__ OtherID_KRH18853.1_gene__	_	0	0	0	0	0	0	5362.531161784287	7407.14	0	0	4425.053167801499	8430.792315424927
KAG4383463.1	hypothetical protein GLYMA_13G089700v4 [Glycine max] OtherID_KAG4383464.1_gene__ OtherID_KRH18919.1_gene__ OtherID_KRH18920.1_gene__	_	53280.86891861598	54756.37029397338	55625.70649009878	56355.38003579459	55033.22564102063	54291.90955455079	64594.822797304485	58164.2	57335.17752477793	55359.834952220815	54989.3088948285	56660.22141067909
KAG4383465.1	hypothetical protein GLYMA_13G090800v4 [Glycine max] OtherID_KRH18932.1_gene__	_	10999.778848501634	10508.203176294131	15187.311224692192	12082.08075940154	14420.502518501646	12790.438060223816	9448.771992961543	8779.24	10163.559478159095	13497.080710482533	7931.833842897967	8503.255601250456
KAG4383475.1	hypothetical protein GLYMA_13G093500v4 [Glycine max]	_	6283.284880442426	2567.9693320863967	4210.13396513988	3868.059610455448	5406.5003462770455	0	5766.170571750379	7467.72	5538.996029683197	3719.56086518294	5373.6220818532165	4260.760298475953
KAG4383485.1	hypothetical protein GLYMA_13G096800v4 [Glycine max] OtherID_KRH19031.1_gene__	_	11427.001505731265	7470.788740548753	9704.454625980345	7350.302239000342	11231.730065409169	8850.93770057977	8218.048318098696	10403.1	6588.581100661028	8974.81485239939	9063.124286224054	10213.834141091103
KAG4383491.1	hypothetical protein GLYMA_13G097400v4 [Glycine max]	_	8788.72091106409	9128.897545672806	8695.2239322564	12029.963128795707	8288.70196820029	11043.506809431188	11317.368281132982	6505.77	9951.661149921045	11167.412220075632	11442.115660726224	10456.760606622043
KAG4383493.1	hypothetical protein GLYMA_13G097600v4 [Glycine max]	_	7931.896560661139	10488.863416858045	6890.405475717316	9622.484417987163	9344.718893531955	7634.171894645302	6747.266902816611	15071.5	9265.250140779308	10379.143142964038	6697.274736875583	8869.576979601672
KAG4383497.1	hypothetical protein GLYMA_13G097900v4 [Glycine max]	_	78923.26266610406	81085.79936708394	67822.4804875716	30246.121564300796	32336.919023438448	24390.54928476468	62424.29946586576	48055.3	60218.410586096805	47484.85267982693	46092.995500708	42676.17256995103
KAG4383515.1	hypothetical protein GLYMA_13G104000v4 [Glycine max]	_	0	7739.431025896978	10860.1067007349	0	8497.879879371067	7629.847033528085	12191.856404110087	11015.4	6402.331564531666	13595.088765663158	16304.590967593842	11024.330683457863
KAG4383527.1	hypothetical protein GLYMA_13G106900v4 [Glycine max] OtherID_KRH19241.1_gene__	_	25309.328715371543	24752.587340021048	24365.41718286225	17302.844053382425	29327.96963699558	19813.178806415654	20818.530824230173	18814.9	32054.472655459	25678.81122993519	27867.89231370682	19119.991679636383
KAG4383530.1	hypothetical protein GLYMA_13G107400v4 [Glycine max]	_	57888.87081714188	74934.95421834853	73720.1707785946	76698.62851560391	66472.38000546762	60510.7472005449	65843.91849552897	66918.5	67944.73320035473	73364.8857595201	66966.025977265	64791.98763091862
KAG4383549.1	hypothetical protein GLYMA_13G114000v4 [Glycine max] OtherID_KAG4383550.1_gene__ OtherID_KAG4383551.1_gene__ OtherID_KAG4383552.1_gene__ OtherID_KAG4383553.1_gene__ OtherID_KAG4383555.1_gene__ OtherID_KAG4383556.1_gene__ OtherID_KAG4383557.1_gene__ OtherID_KAG4383558.1_gene__ OtherID_KAG4383559.1_gene__ OtherID_KRH19379.1_gene__ OtherID_KRH19380.1_gene__ OtherID_KRH19381.1_gene__	_	849410.1902847697	734753.5351396485	794814.4175510553	631973.3653402231	590331.2152861975	621880.6381937849	729723.6450502615	693194	775527.0254139793	619439.9407497322	702958.233856733	730564.4307795939
KAG4383560.1	hypothetical protein GLYMA_13G114600v4 [Glycine max]	_	13965.844420828029	19420.926302114756	17039.609249009347	18835.081462418508	21117.43311375037	16587.561907618692	11952.919155225542	20149.4	13530.189047515469	18697.614367809576	18499.075129709152	14545.14627235406
KAG4383571.1	hypothetical protein GLYMA_13G115500v4 [Glycine max]	_	7101.040843111877	10682.26101121892	7444.279991910307	14758.917618108251	6529.51770677066	3265.405621075351	10981.725546641595	10685.5	12505.03951460209	7268.333434004134	2251.2046807557685	8923.269594318732
KAG4383580.1	hypothetical protein GLYMA_13G117500v4 [Glycine max]	_	45033.24317003559	44400.279836974485	50256.351164370106	44146.35412393346	47216.05856132341	55773.200540577534	40915.80831374126	51483.7	52486.37264287016	46768.162519420286	49925.59312034015	44010.04315858034
KAG4383584.1	hypothetical protein GLYMA_13G118800v4 [Glycine max] OtherID_KAG4383585.1_gene__ OtherID_KRH19483.1_gene__ OtherID_KRH19484.1_gene__	_	21905.801596943944	21836.191699462008	24750.980714786954	22634.121841178083	26804.635918135053	24671.404723581487	26850.20741711115	23650.2	26700.212101073103	25549.96917986627	22864.66906263588	20039.208434511787
KAG4383594.1	hypothetical protein GLYMA_13G120800v4 [Glycine max] OtherID_KAG4383599.1_gene__ OtherID_KAG4383601.1_gene__	_	10695.72400152124	15202.453800869063	12566.5076458954	4519.645112292725	5923.836678299536	9857.150508894398	4278.016490421386	15422.8	13757.899785900274	14171.123851985243	17639.63989236781	11610.2062100277
KAG4383616.1	hypothetical protein GLYMA_13G122300v4 [Glycine max]	_	29381.997335935597	26252.871683425736	35269.98871559997	32094.41368102686	30759.80950814273	36003.89562645942	27906.19497967187	31478.6	25326.22696321004	31677.42478092919	28011.047920533725	30671.64067753152
KAG4383622.1	hypothetical protein GLYMA_13G124400v4 [Glycine max] OtherID_KAG4383623.1_gene__	_	26306.114661398387	20710.87823590105	22018.863815057928	16762.51608788462	24791.821234425188	19676.138026436394	16398.04030209115	22884.6	18218.563642582336	17425.51185792171	19471.77082963464	22052.909040334675
KAG4383638.1	hypothetical protein GLYMA_13G129000v4 [Glycine max] OtherID_KAG4383639.1_gene__ OtherID_KRH19667.1_gene__	_	14814.668384534269	12664.736662429066	16275.237613151292	10211.026424489197	13235.517278375515	11202.953496403252	15605.72155832487	11864.5	10884.994424296783	12192.54243973816	13533.87288423554	11917.252317168392
KAG4383640.1	hypothetical protein GLYMA_13G128900v4 [Glycine max]	_	5304.467180572564	0	9575.254544963524	0	0	5078.60624980624	6172.707108477342	6044.78	7134.766012210886	9609.474573158428	3979.5452950911945	4559.230150713637
KAG4383648.1	hypothetical protein GLYMA_13G130000v4 [Glycine max]	_	30075.9330101434	32160.817470124468	28055.292448112403	24523.01966207094	33467.42814700887	38535.346262562976	28808.443028058035	31248	30604.483669205056	31763.719922467182	31557.93624216796	30231.80420850818
KAG4383652.1	hypothetical protein GLYMA_13G131300v4 [Glycine max] OtherID_KRH19707.1_gene__	_	50626.68793181884	56013.65506933396	57514.70564559288	56308.70440677812	51819.757348422885	58697.53615046193	48677.98818403151	51470.5	52926.75378024844	52002.032930960966	48535.97050943176	60139.36934603709
KAG4383657.1	hypothetical protein GLYMA_13G132400v4 [Glycine max]	_	265549.5981348303	289083.3088060876	267920.2741372834	236976.14536391845	222251.1415038316	220536.65292175408	264797.38594379305	299245	267728.0680586861	237251.57300568567	237959.32901580623	235213.90422311888
KAG4383671.1	hypothetical protein GLYMA_13G135500v4 [Glycine max]	_	62604.07990502897	82872.27206773973	77797.42446687163	75626.24024086907	62896.98277087691	74953.59484810798	72211.43971326794	84993.3	68594.97720670678	58709.42792289351	77633.77714668297	63772.647145453855
KAG4383680.1	hypothetical protein GLYMA_13G136400v4 [Glycine max]	_	465668.6811297598	472046.4516121464	478959.8445873271	602949.7057098715	559009.0047271368	523518.7064953644	457680.4138487868	482082	460216.3369675738	487474.4470427848	489111.6460160598	507127.7067858997
KAG4383681.1	hypothetical protein GLYMA_13G136700v4 [Glycine max] OtherID_KAG4383682.1_gene__	_	11227.042028945216	0	4926.269828593967	0	5742.467527580056	7979.785615347364	0	6513.35	0	5830.207881509988	0	6134.661881274936
KAG4383690.1	hypothetical protein GLYMA_13G137400v4 [Glycine max]	_	8754.23994707011	8648.369657590865	8351.362564767902	14898.735197404218	10381.176298919336	9432.459568535862	9919.31787042264	9471.76	11957.370622898952	12090.930411129031	13165.70114138008	10796.068804730416
KAG4383693.1	hypothetical protein GLYMA_13G138300v4 [Glycine max] OtherID_KAG4383694.1_gene__ OtherID_KAG4383695.1_gene__	_	87758.41994963864	79795.24619725299	82106.98421622462	63674.03494247524	82519.3837182755	72675.59149482538	89182.74771135204	67243.3	75782.2	87125.95752364033	88785.66914199207	95393.8451022818
KAG4383707.1	hypothetical protein GLYMA_13G142400v4 [Glycine max]	_	49484.9514413748	40191.72773046544	42973.79813511859	41355.2352318501	38674.61854151408	41332.22873639061	49431.03925149188	42977.3	51644.013368026135	46969.88492104333	51739.9675457581	48660.33533658958
KAG4383710.1	hypothetical protein GLYMA_13G143300v4 [Glycine max]	_	5571.6017988572185	4233.693793775956	0	8666.48171955101	10640.48261372452	11470.052750461684	8215.040151636187	3846.61	5285.506149581641	6331.270309481952	6592.049848297628	6261.009938472189
KAG4383711.1	hypothetical protein GLYMA_13G143600v4 [Glycine max]	_	49040.76435062266	51040.93195008085	58266.67552558619	33678.140797408465	44376.76336643976	34542.71784996575	44271.42809718868	45777.7	38783.019154495785	35784.552944198214	59960.53029686105	41000.86994650389
KAG4383718.1	hypothetical protein GLYMA_13G144800v4 [Glycine max]	_	915432.9548790068	939927.3394949756	870267.5068503587	681584.5355986451	676399.3288829593	759431.0222902285	860965.506221475	987062	1026202.35667077	984595.5296291908	909225.7003969348	884275.5956013493
KAG4383719.1	hypothetical protein GLYMA_13G145100v4 [Glycine max] OtherID_KAG4383720.1_gene__ OtherID_KRH19943.1_gene__ OtherID_KRH19945.1_gene__	_	30921.14324836556	31479.717237548884	31879.368827638653	37021.51819693553	33162.98447848609	34622.64962049358	32687.665477312	29985.3	32471.491132316078	30793.04974572423	31686.54555397742	32532.22277010967
KAG4383729.1	hypothetical protein GLYMA_13G146900v4 [Glycine max] OtherID_KRH19968.1_gene__	_	12764.581841160032	17976.156086832307	14251.936516097654	11383.306824551875	12652.674713245178	11641.171351774188	13139.73167535042	14914.3	10431.17725039558	15602.001413473185	15884.754797607438	12977.552510601525
KAG4383740.1	hypothetical protein GLYMA_13G149700v4 [Glycine max]	_	12516.740501709854	7588.150016463498	9021.188456931974	8256.64667293355	6899.436479191821	12285.523551478946	12932.89499475708	10785.1	8112.217615467876	11302.961665136478	11270.670018072276	13292.18374884747
KAG4383741.1	hypothetical protein GLYMA_13G149800v4 [Glycine max] OtherID_KRH20011.1_gene__	_	316508.14652360434	303787.5383379606	325703.3820114285	327473.49217873806	322989.4138789675	339023.2576405507	312893.72798161727	299625	318372.90154648124	296943.3840189648	294768.1286191278	312186.8033284245
KAG4383744.1	hypothetical protein GLYMA_13G151100v4 [Glycine max] OtherID_KRH20027.1_gene__	_	6203.772881666206	7312.763866814503	7268.437209568077	9683.686005092162	4621.266037638298	9068.900279535374	8068.720108434604	5592.79	8911.000013648738	10185.729902301147	9099.89130087161	8084.040575325266
KAG4383752.1	hypothetical protein GLYMA_13G152202v4 [Glycine max]	_	14787.163918349845	13781.131791327782	16837.047236552044	14424.339174239092	0	16725.123755202432	12392.333538155166	13252.1	13238.506732252848	15766.883197827108	0	11656.930617636066
KAG4383757.1	hypothetical protein GLYMA_13G152304v4 [Glycine max]	_	25854.298594624284	23855.442955402952	19709.41488756435	25660.71195587814	31332.275670119605	11388.661990641303	17737.986665290744	24113.7	27597.21794237231	24515.328474767422	21984.46773516617	14078.306736596014
KAG4383758.1	hypothetical protein GLYMA_13G152338v4 [Glycine max] OtherID_KRH19843.1_gene__	_	32376.37042455399	23695.413961519884	55193.25827136838	28450.78430919431	23390.3842245177	66472.80273104936	24699.570286783644	15928.8	29196.90844003467	31006.685281735936	27029.423805045804	32395.18473480808
KAG4383772.1	hypothetical protein GLYMA_13G152542v4 [Glycine max] OtherID_KAG4383773.1_gene__	_	72477.68135892082	64753.52283231908	62082.28241330239	67725.29116412648	60877.00836899114	54616.32624510244	67893.9132781007	67791.9	74161.7076222276	73375.59756943259	73349.04055019809	68826.06375793702
KAG4383778.1	hypothetical protein GLYMA_13G152576v4 [Glycine max]	_	45043.080533853376	39720.3586714636	62773.45344137348	43759.13478007488	58758.14684505283	78691.42120211259	41304.04348873491	43938.7	52175.33842425735	40694.36607829284	45851.32636486636	45674.32205815451
KAG4383779.1	hypothetical protein GLYMA_13G152610v4 [Glycine max]	_	8180.751750872129	9994.64738815968	8831.340764918104	12017.300009712764	9704.126369558657	7703.525992802105	8548.048216843294	7224.89	12168.035643306916	5933.862161728599	10221.129752744258	8149.545767550241
KAG4383781.1	hypothetical protein GLYMA_13G152678v4 [Glycine max]	_	56122.361343004886	54442.02404863137	57391.29305064626	52202.71420760308	56441.1997849148	55755.69266906688	47494.80969050564	55779.3	49311.55753521794	47820.62287091562	57777.48253220773	54425.7429221526
KAG4383793.1	hypothetical protein GLYMA_13G152882v4 [Glycine max]	_	12161.491210371583	12162.604359142872	12536.763597276731	7532.452311428953	5966.774234548589	6869.692769402833	6878.657153407284	9843.66	6291.183456429703	11988.01694767072	5866.229854637263	0
KAG4383804.1	hypothetical protein GLYMA_13G153120v4 [Glycine max]	_	129311.14357218292	142458.8725383853	104078.96334447686	121784.66979859312	118338.72740404958	105097.25155397908	86786.00622412529	117470	138214.70287060982	121692.16722825916	109898.763645975	140898.36135876
KAG4383807.1	hypothetical protein GLYMA_13G153600v4 [Glycine max] OtherID_KRH20062.1_gene__	_	38775.87673181513	19440.26606155084	38428.60502433567	39557.90955308597	37689.17153402916	32237.8274082918	37099.87849441996	32706.1	35595.87096854268	37527.9750902356	39750.10863816789	26351.65567538574
KAG4383815.1	hypothetical protein GLYMA_13G156800v4 [Glycine max]	_	46935.06658729889	60035.02235394345	49513.55656717102	47864.60170986632	56061.73472159244	57690.62511155729	56261.79791542062	44609.1	63699.74781054442	47813.91547592368	59177.73898637028	54345.54280259972
KAG4383819.1	hypothetical protein GLYMA_13G158400v4 [Glycine max]	_	59612.91901684088	55573.450078646216	70492.18529884316	67345.60689939164	64858.745551071705	55403.76360899847	54220.48441861317	66600.9	69546.1282698148	64392.29335740162	61248.02788481936	68814.73662881982
KAG4383821.1	hypothetical protein GLYMA_13G158600v4 [Glycine max] OtherID_KRH20133.1_gene__	_	129815.05751468592	133256.95487509033	137681.67210089613	154919.13370644877	143831.4746714916	158288.87475490174	136628.2961524045	130788	131592.9427812515	131162.60851537585	155396.56488227932	141529.44426671718
KAG4383823.1	hypothetical protein GLYMA_13G158800v4 [Glycine max]	_	140156.33527497647	129843.93826165436	128971.20308338162	138010.20684503493	154316.83005807176	150321.75108234334	139240.7574963555	149067	145728.85643052068	143066.7329704609	143759.52886831926	147979.83975862534
KAG4383834.1	hypothetical protein GLYMA_13G159800v4 [Glycine max] OtherID_KAG4383835.1_gene__ OtherID_KAG4383836.1_gene__ OtherID_KAG4383837.1_gene__ OtherID_KAG4383838.1_gene__ OtherID_KAG4383839.1_gene__	_	5665.237441400405	5292.219953377572	7287.382656128917	7151.941281068029	4781.4050675057815	6979.867303694903	7121.329374074137	9962.31	8167.636252678481	6311.178157618058	5735.473710321784	6920.633166401376
KAG4383840.1	hypothetical protein GLYMA_13G160000v4 [Glycine max] OtherID_KAG4383841.1_gene__ OtherID_KAG4383843.1_gene__ OtherID_KAG4383845.1_gene__ OtherID_KRH20154.1_gene__	_	111287.68772030788	107361.71843222108	105230.4109215114	111104.74167946652	108874.41008777075	112035.78777528631	108722.00022754936	112197	104688.7836780319	112267.77671272884	107050.69940083424	107716.95250112198
KAG4383846.1	hypothetical protein GLYMA_13G160100v4 [Glycine max]	_	87429.87207437723	87604.50076913476	78428.09912487086	82498.33705559174	90116.57105111916	88453.20591803433	78655.88116068584	78929.2	70129.1920935522	80220.8445450053	96169.26817357374	82543.11598376012
KAG4383850.1	hypothetical protein GLYMA_13G160300v4 [Glycine max] OtherID_KAG4383852.1_gene__ OtherID_KRH20157.1_gene__	_	16685.473991392497	13621.203003452156	20032.566331031583	23161.263418209342	20928.686340388776	16081.29262310216	16531.18699887134	15420.4	12816.073733214893	16719.933948919614	21537.44504138853	15679.477345374476
KAG4383860.1	hypothetical protein GLYMA_13G161600v4 [Glycine max]	_	32179.22162314445	36863.8862233542	23160.430318314084	29102.045384013763	22218.161960270336	22804.10685615308	32434.89873831458	32545.4	26338.14099745904	24499.11059433917	30389.918911904715	25487.35526971237
KAG4383870.1	hypothetical protein GLYMA_13G163200v4 [Glycine max] OtherID_KRH20210.1_gene__	_	10570.448184739618	10318.112380178802	13763.831636901128	9219.137911726257	9147.23518871514	5539.532231380584	6307.8828034419785	8454.59	15409.429319998106	11603.793336043303	8905.913948832012	10638.298077741129
KAG4383903.1	hypothetical protein GLYMA_13G172600v4 [Glycine max] OtherID_KAG4383904.1_gene__ OtherID_KRH20357.1_gene__	_	9719.56640513272	7818.653895379728	12265.03406837059	9907.509251230096	5666.190587998907	11026.728432566806	7895.912049133611	16060.7	11752.019855742596	11232.48396253468	9290.4678294554	7558.370762714869
KAG4383907.1	hypothetical protein GLYMA_13G173401v4 [Glycine max] OtherID_KRH20368.1_gene__	_	138586.37231466832	98020.21380056096	118171.59275271858	97155.21714389944	113869.6105658506	108722.83994597787	175455.8514591012	133538	160742.12321095102	109796.0516030152	125483.36316984304	117957.8908440292
KAG4383911.1	hypothetical protein GLYMA_13G175200v4 [Glycine max]	_	34603.5295166484	31309.467230906845	28872.09427136608	39168.4924778163	29729.32891097175	35004.696388101154	34311.36875078386	29145.8	25707.85050803284	27625.35732281782	25805.327999508383	33915.04273813822
KAG4383923.1	hypothetical protein GLYMA_13G179300v4 [Glycine max]	_	6661.852739279387	8513.94329860894	3851.753468834132	3325.8792713397293	4968.0039254146095	7120.1387028219615	3644.625843251568	5664.8	6438.328110141595	7805.775971529356	3326.276201821311	7800.953368969038
KAG4383940.1	hypothetical protein GLYMA_13G184800v4 [Glycine max]	_	7688.732988087581	20388.11468593401	12303.24760879932	11660.325636225838	17312.09478527878	12617.652042576963	12884.138471220438	15444.8	16106.599185251109	18585.190418914943	24437.2740329362	12488.564392016136
KAG4383941.1	hypothetical protein GLYMA_13G184900v4 [Glycine max]	_	129126.4420474408	124439.82828036833	132291.44552749267	135287.1129728186	112965.82585118349	131715.46906143322	130362.62862462098	120192	118690.3369620718	126668.65387078104	135249.44468673106	144483.59999451018
KAG4383975.1	hypothetical protein GLYMA_13G189800v4 [Glycine max]	_	20791.77033521123	18331.58679522507	22934.577203379107	19090.436921611737	19219.1739208548	21048.10902904243	18394.130356777663	20082.3	20758.3756211324	21915.46208759596	21238.694237512904	21489.89004216201
KAG4383986.1	hypothetical protein GLYMA_13G192900v4 [Glycine max] OtherID_KRH20669.1_gene__	_	137483.18222938786	133467.38749071615	143778.69793130594	153624.56525144048	145632.81825893375	139691.97195087234	143580.39092666667	146104	151486.2983495236	149914.28248461295	158490.411353577	151711.72426241043
KAG4383995.1	hypothetical protein GLYMA_13G194100v4 [Glycine max] OtherID_KAG4383996.1_gene__	_	14964.236467070015	13825.322640609204	12157.55218420957	11728.24600221617	9801.104233430971	10614.876597982757	11768.694195692677	13315.7	12220.476293318035	10374.638176178412	11306.784957425944	13180.93515930374
KAG4384000.1	hypothetical protein GLYMA_13G195100v4 [Glycine max] OtherID_KRH20696.2_gene__ OtherID_KRH20697.2_gene__	_	16173.629929077208	12963.751388632618	12548.560389440749	18937.956223232828	12851.27906960257	19828.49819398748	25526.10944769055	17658.9	21988.67538334358	17387.97046804149	14739.108665888269	17355.28564422864
KAG4384008.1	hypothetical protein GLYMA_13G196200v4 [Glycine max]	_	48784.69174756984	78390.55838494688	74361.33147407295	73304.80794749851	84673.00619277793	78186.19405280502	67466.71326235107	62094.4	72714.32562813481	51352.11638935461	57188.80902074293	58083.798816513205
KAG4384013.1	hypothetical protein GLYMA_13G197000v4 [Glycine max]	_	48354.75879622714	49928.945885509536	44648.64014055827	40099.91198061127	44561.4633425715	48030.55279203079	47361.66299372545	42517.4	43851.81406723415	49464.23497505813	50045.37433586316	47606.00211295925
KAG4384045.1	hypothetical protein GLYMA_13G203400v4 [Glycine max]	_	16027.575190762096	19379.140397011903	15548.373726737793	21961.929991014924	26924.379610526084	21080.10257995774	25493.201317932897	16723.2	11032.891094978244	17171.131400093345	17574.933959359154	15780.207886452252
KAG4384049.1	hypothetical protein GLYMA_13G204700v4 [Glycine max]	_	78589.4949651434	86084.77646028655	83566.76162605881	67971.5417360452	73794.17759861825	80787.884601993	78260.07509694427	78907.1	74901.29124456416	84640.11685133172	76851.28679402014	80437.98926434857
KAG4384053.1	hypothetical protein GLYMA_13G205600v4 [Glycine max]	_	112900.81462389811	103903.60911543667	101951.50766361615	136519.93564056297	154256.64691978163	114308.68466604498	101788.0755862822	116537	107531.40782299418	94298.36519822251	126473.51442378949	130819.23914609825
KAG4384068.1	hypothetical protein GLYMA_13G207200v4 [Glycine max]	_	30243.067813782345	23971.080687989717	28339.12125103292	25137.861187792336	18944.82182147709	34488.52681909943	28407.690650334487	18621	24575.11241400678	26267.960775122097	17244.381944997098	34209.750365347696
KAG4384077.1	hypothetical protein GLYMA_13G212200v4 [Glycine max] OtherID_KAG4384078.1_gene__ OtherID_KAG4384079.1_gene__ OtherID_KAG4384080.1_gene__ OtherID_KRH20958.1_gene__	_	22122.02283840838	29801.266612914333	28203.91186392229	28924.13379359225	35009.46541964586	31778.45420817881	35064.41981824423	25382.5	35975.38886585069	38034.53357768603	36364.33307376141	41763.52959536685
KAG4384106.1	hypothetical protein GLYMA_13G215000v4 [Glycine max]	_	11341.17552548424	8416.11217354442	9981.61874546461	12597.919717747203	16685.982618998478	11153.035219893698	5200.059889253796	8597.79	7364.9533931488	12171.61937177825	7687.094937211269	16531.74267636084
KAG4384115.1	hypothetical protein GLYMA_13G215900v4 [Glycine max]	_	7558.628832534169	12521.943101825827	11347.203307096896	0	11682.48101839585	15201.001012087108	5212.7386042769895	13635.1	21528.340729039457	11057.49103050635	0	13946.426590445995
KAG4384127.1	hypothetical protein GLYMA_13G220000v4 [Glycine max] OtherID_KAG4384128.1_gene__ OtherID_KAG4384129.1_gene__ OtherID_KAG4384130.1_gene__ OtherID_KAG4384131.1_gene__ OtherID_KAG4384132.1_gene__ OtherID_KRH21096.1_gene__ OtherID_KRH21097.1_gene__	_	130391.2459668706	124756.47926388144	123413.60321944598	126984.92093273716	122073.19489898298	124534.11533643649	122796.78713586029	126328	129866.31181912628	118332.46310991205	124286.55420737284	119362.65712472227
KAG4384137.1	hypothetical protein GLYMA_13G220900v4 [Glycine max]	_	67466.74906891942	66454.31939661293	66309.56709935764	59394.63326957759	60463.92375945155	60069.50715306796	63699.64091174972	65932.8	62523.69353907131	55515.00603039239	53456.12939998926	57662.36893230528
KAG4384138.1	hypothetical protein GLYMA_13G221500v4 [Glycine max] OtherID_KRH11128.1_gene__ OtherID_KRH42601.1_gene__ OtherID_KRH58706.1_gene__	_	601273.7299200578	736388.8971810834	499715.1408861506	942516.9998822036	951885.569125347	809912.0518126261	662659.7030693002	1001260	865377.0102485203	1004177.1185907132	1140921.0938203991	960586.0599234628
KAG4384139.1	hypothetical protein GLYMA_13G221800v4 [Glycine max]	_	13738.882384174787	17710.20934308424	17696.700655273293	6255.329657669644	11624.684452831028	9521.70802783186	10017.386116004109	7897.73	8789.584367188956	10822.93242653474	13884.789711622028	4091.348923617136
KAG4384149.1	hypothetical protein GLYMA_13G224500v4 [Glycine max]	_	13781.444039876234	18300.021902881195	15494.22947552347	15693.37208332806	15608.496915542282	12760.528779726445	19496.350813292374	12824	13741.455681499085	15593.692252513029	19847.667156740747	18377.963587379712
KAG4384157.1	hypothetical protein GLYMA_13G226000v4 [Glycine max]	_	47958.05204308534	48401.60592009581	59119.17020718227	22557.410549543398	23025.1348335156	8948.491977491241	59900.36704767385	62430.2	53371.245943727015	31339.95271349927	38799.38285968256	34832.13565630415
KAG4384167.1	hypothetical protein GLYMA_13G226900v4 [Glycine max] OtherID_KRH21223.2_gene__	_	4750.754093273606	9557.98969013535	4944.650642367469	8154.651004683666	8377.586237612903	9154.34494531864	8360.088285528118	4245.66	8593.899524814764	7332.89461356081	9558.099593921286	10612.205226739054
KAG4384189.1	hypothetical protein GLYMA_13G229200v4 [Glycine max]	_	54623.66907974398	60760.91467184511	59170.79377631027	41947.89013570717	62325.45048518384	61229.92470825355	66228.11586319038	44316.4	48776.52252860352	50324.8838518588	58963.15605504389	53044.33884526371
KAG4384192.1	hypothetical protein GLYMA_13G229600v4 [Glycine max]	_	32763.741720195238	39715.74919512132	14293.779838730696	26386.381937044476	35004.173454037584	26751.089746597518	30629.292244525885	30677.5	33499.64873310772	33037.52430869629	27957.577746435098	32597.75830285907
KAG4384196.1	hypothetical protein GLYMA_13G230800v4 [Glycine max]	_	8110.97673465025	7161.703310597393	7809.698232601083	4168.1859981088655	1796.2383970906665	6208.166181454289	12270.896482638433	11284.2	7460.900731572589	7641.805191569859	13086.749871181924	9939.424324719288
KAG4384206.1	hypothetical protein GLYMA_13G231700v4 [Glycine max]	_	513347.77364172647	507586.5162711992	527373.0730101743	512314.2157777834	508088.8815321197	535319.845601715	494363.8934620709	513031	526969.3739434885	575025.9737621072	598864.9467118602	581820.009805559
KAG4384223.1	hypothetical protein GLYMA_13G234600v4 [Glycine max]	_	40476.234953340674	37338.5620806016	33670.96882731703	37561.846162433336	41156.23911969767	36478.484000623335	34494.28142293375	39303.5	36089.09383164919	36813.18702691623	38568.44788637103	38285.8986862299
KAG4384225.1	hypothetical protein GLYMA_13G235000v4 [Glycine max]	_	7881.204022620499	13008.242855936362	0	6712.101967995366	8328.744507969526	15278.223231071615	8358.281366746947	6123.75	10547.890284072337	7669.786040827249	8877.934902760519	8532.463412759755
KAG4384261.1	hypothetical protein GLYMA_13G240600v4 [Glycine max] OtherID_KAG4384265.1_gene__ OtherID_KRH21462.1_gene__	_	43867.31479510087	48808.24189829086	46589.26286518035	38876.82212340174	42477.67406129192	43367.9356535882	41346.84424645652	49915.7	45518.58447858187	47002.52090264587	40022.575791736126	42473.29559665584
KAG4384270.1	hypothetical protein GLYMA_13G241100v4 [Glycine max]	_	9878.540212053436	5607.247599570175	7276.059752197132	8981.259649945023	12575.578037814905	11911.60543850132	9896.91813424711	10753	9432.177854237269	11727.429646715493	18716.767958590997	6072.645849358376
KAG4384281.1	hypothetical protein GLYMA_13G244600v4 [Glycine max]	_	12423.486307967763	6734.605265682923	15139.922401469228	5205.49429336765	7094.990173022093	6436.789803597632	14695.90262119078	9575.18	4379.606454255693	6945.2972823628215	15635.361077515156	7075.693473209052
KAG4384282.1	hypothetical protein GLYMA_13G245300v4 [Glycine max]	_	210340.90705171836	233683.4155323289	230375.21859784736	242573.03469082576	280410.8811790239	260350.38644515775	256590.5425410413	216823	153542.81408896545	168487.75998988526	266214.2530962532	240067.37677966757
KAG4384283.1	hypothetical protein GLYMA_13G246800v4 [Glycine max]	_	33063.881697901204	30859.442051489907	28321.073167294813	28331.5835436119	22527.0674821491	31403.806600554904	26500.53330214028	30978.8	35171.73339770704	27696.936239522773	24460.44778568813	35670.64661621966
KAG4384300.1	hypothetical protein GLYMA_13G251000v4 [Glycine max] OtherID_KAG4384301.1_gene__ OtherID_KRH21647.1_gene__	_	30698.196462250187	36020.652670739284	36265.05317599875	41940.1	49866.29569075086	40085.93923998608	33074.386474556064	34474.8	35739.35580633601	31604.94487086711	41161.09925486055	45949.10607432752
KAG4384309.1	hypothetical protein GLYMA_13G254100v4 [Glycine max]	_	4787.945351380649	1315.083600452472	0	3776.9793415473055	6042.407837134224	7682.110114257818	5464.273812038082	4142.2	0	4779.259196647172	3382.9967204617683	3947.787675565025
KAG4384312.1	hypothetical protein GLYMA_13G254600v4 [Glycine max]	_	6935.7630928467015	5915.1205368315	11859.002597904902	9610.009675882317	9738.057207870495	9700.892755661773	11912.742972269882	12466.4	8852.773846418419	7249.612794250531	12091.48233416039	10988.731134803871
KAG4384314.1	hypothetical protein GLYMA_13G254900v4 [Glycine max]	_	567373.973441435	502528.1170155842	550867.8466004189	563016.9259703797	554251.4238812714	637012.4414279965	539345.0671430817	467529	508508.8613745642	485787.5872575002	497061.9486376661	518482.1423750582
KAG4384321.1	hypothetical protein GLYMA_13G256300v4 [Glycine max]	_	6965.295260552754	3856.418175761085	10521.226201048985	6914.0839500621405	5557.746798642006	9796.852565703522	7841.946754138395	8414.98	5559.370676111992	8722.096226763053	11317.920397059994	10790.101834927616
KAG4384355.1	hypothetical protein GLYMA_13G261200v4 [Glycine max] OtherID_KRH21826.1_gene__	_	333870.0898493649	322824.6756315768	317870.11035995604	275563.07624880987	288419.38913287106	310864.7642942423	324106.7189432122	261800	314625.8516594534	303664.79446311924	299046.74573977775	299270.84208239766
KAG4384368.1	hypothetical protein GLYMA_13G263800v4 [Glycine max] OtherID_KRH21858.1_gene__	_	25894.45110000301	24644.06423396259	32884.01187996548	26088.746311656952	24827.51606127312	21682.456730741094	28164.715594117715	32944.6	29742.772491010848	22158.029521408684	24130.19672915403	27372.209781827343
KAG4384370.1	hypothetical protein GLYMA_13G264100v4 [Glycine max]	_	55362.37479744908	48740.10181323106	54042.9197944518	55203.76877638382	54186.92619982371	62013.19353131371	48704.4358220576	49635.3	52611.30772874751	49119.35474002518	47459.544678140446	52940.57425174384
KAG4384375.1	hypothetical protein GLYMA_13G264500v4 [Glycine max] OtherID_KRH21867.1_gene__	_	93115.26607347776	91288.67483870576	82665.06323013762	106537.6464994696	94640.78659006309	78289.67807905552	88730.4123449593	87263.6	85456.40089154434	76612.3661497186	82485.51829102047	85737.66980004897
KAG4384381.1	hypothetical protein GLYMA_13G265700v4 [Glycine max]	_	12687.689793359774	13493.54054997249	10178.81674644221	5370.512526177437	10726.295467803706	11454.73336288986	12082.734660956648	11970	12117.199296164204	9119.74463941164	12292.321524677183	14039.774270581323
KAG4384385.1	hypothetical protein GLYMA_13G266100v4 [Glycine max]	_	384678.0663429687	413975.06618001417	401067.743301293	433003.3218454082	467212.07894934487	400337.282660168	459336.924306833	506895	493734.2346458096	483666.2484533353	520141.4012701804	504308.0607163732
KAG4384399.1	hypothetical protein GLYMA_13G266300v4 [Glycine max]	_	42711.52492777429	43940.23405681346	50658.9545071984	44494.22361014587	41346.12729740615	41587.44764906681	49393.79047885209	49426.3	42671.04715608509	50038.968626531045	47114.04509165701	47545.82673952423
KAG4384404.1	hypothetical protein GLYMA_13G267851v4 [Glycine max]	_	86718.8	90876.72794211633	83332.84232844759	119627.75339942408	105372.37402347506	115145.51923884609	87237.93780978482	81158.1	82984.6715159724	67110.89064696759	73155.12338972407	66102.79942098795
KAG4384405.1	hypothetical protein GLYMA_13G268402v4 [Glycine max]	_	61373.30523390761	53064.09124031199	55270.1894886431	46701.3738701398	44290.120400108295	48811.21627706852	46415.10000986809	46485.5	44344.53558569428	42818.30775215613	41737.93509175943	50077.44009721388
KAG4384406.1	hypothetical protein GLYMA_13G268600v4 [Glycine max] OtherID_KRH21940.1_gene__ OtherID_KRH21941.1_gene__	_	40568.083809394506	38912.49783947531	42160.12195765196	39105.49084403174	49782.14306117623	43928.70860953374	52327.35845089845	46337.2	44219.29969302909	43718.40011592427	43489.60996968836	42030.6273453532
KAG4384412.1	hypothetical protein GLYMA_13G270400v4 [Glycine max]	_	227872.494712704	229056.904168784	264998.29946281214	233604.19745604723	211283.28337061516	238546.83360313464	212610.74507842277	195231	216180.8142074109	204245.1830229967	227057.6332947973	221877.22103845392
KAG4384419.1	hypothetical protein GLYMA_13G272000v4 [Glycine max]	_	141561.67296323183	157200.1782930115	148109.22975561718	121774.20441092126	130799.7499510502	118115.60458440417	147913.96764597952	141187	140797.63048874837	124654.433165741	124279.53185805408	134325.59241835374
KAG4384422.1	hypothetical protein GLYMA_13G272100v4 [Glycine max]	_	4334.131697463958	9049.644614387824	7764.366285960563	9922.746855680314	4692.873595800386	8020.032877117699	10716.037824181049	13787.8	7515.2464912399455	7386.643872831983	10973.72496116433	9657.57096635618
KAG4384424.1	hypothetical protein GLYMA_13G272200v4 [Glycine max]	_	27177.925934433948	20068.557728205084	17413.98095247076	19854.200913903613	13926.378200333464	15085.636644454378	18424.21202140276	21152.5	24302.581464235795	23201.379828959743	20765.98980908377	28527.071276372648
KAG4384439.1	hypothetical protein GLYMA_13G276500v4 [Glycine max] OtherID_KRH22077.1_gene__ OtherID_KRH22078.1_gene__ OtherID_KRH22079.1_gene__	_	131117.00250159108	132943.31007180043	121047.1868768014	131457.8276236874	133929.27314213637	127706.3749125343	130620.03884205046	119033	123003.90629950662	125296.14065676022	127922.12476897554	132072.30280468622
KAG4384450.1	hypothetical protein GLYMA_13G278500v4 [Glycine max]	_	0	4955.0768413427695	0	6072.656315857439	4999.091629262402	2303.5565086064817	0	0	0	0	2492.733369611029	7498.003232625186
KAG4384452.1	hypothetical protein GLYMA_13G278800v4 [Glycine max]	_	0	25959.86931766864	14985.959139636325	18635.08790400939	17791.692139032104	14512.670706563911	16628.397210394713	21897.2	8482.370394781554	21412.70779432006	25620.941170252707	9595.49425339078
KAG4384464.1	hypothetical protein GLYMA_13G281400v4 [Glycine max]	_	142221.17786407738	148440.16912253076	150581.5147458875	142404.62312844626	148896.19705069967	123408.60931075132	154185.6918847614	160106	153491.67693503492	165521.48963748285	139170.92518488364	164978.62424090703
KAG4384478.1	hypothetical protein GLYMA_13G284100v4 [Glycine max]	_	12631.074760775771	11681.21469939694	13704.94850336451	9965.57122203354	10699.731875730826	12241.44123213961	13886.625086629145	7109.86	9344.783455480689	12172.42025476236	10144.987422273609	11172.392442632428
KAG4384479.1	hypothetical protein GLYMA_13G285400v4 [Glycine max] OtherID_KRH22210.1_gene__	_	16501.776279284833	17684.957429209142	18023.481880944837	20690.594696638156	22707.824425082523	18017.99669544782	20294.827213240307	21725	21772.29503396691	22065.227205624786	24417.71177411963	26784.817229036456
KAG4384482.1	hypothetical protein GLYMA_13G286400v4 [Glycine max] OtherID_KAG4384483.1_gene__ OtherID_KRH22224.1_gene__ OtherID_KRH22225.1_gene__	_	0	8829.852757667022	0	13259.227564731633	10639.652501472245	9466.735395558811	13116.81711874003	0	8751.582442993518	15379.355943890228	11757.920741518865	12718.343296964638
KAG4384487.1	hypothetical protein GLYMA_13G287100v4 [Glycine max]	_	29548.32908946696	32128.751547743388	30744.557752373858	33443.402151928785	35974.47091291845	33624.28409030248	34487.11431491905	35938.8	32543.38395460665	33380.90288813403	33184.81394077477	32207.073483397777
KAG4384493.1	hypothetical protein GLYMA_13G289100v4 [Glycine max] OtherID_KRH22257.1_gene__	_	6076.660087763508	6929.395723547227	7758.619130803735	7195.100539826753	6309.174785806752	0	7396.6573615403795	0	6534.315556137093	7744.268158349604	8042.897313338098	4842.428605659407
KAG4384494.1	hypothetical protein GLYMA_13G289200v4 [Glycine max]	_	158140.64243410726	174934.6374898964	168672.95421587976	140218.40364379605	134496.8623946311	139690.92981566337	172820.1727229899	167347	147511.6379930402	142782.41951110138	155876.09102147527	137917.91050980214
KAG4384498.1	hypothetical protein GLYMA_13G290400v4 [Glycine max]	_	18261.058302453657	14912.257203320309	17476.393040928237	18887.617708531216	23304.778898501583	22711.877890159438	17435.353005740315	20521.5	16905.94308943591	16948.28570976436	20934.72683128619	21608.116952322565
KAG4384500.1	hypothetical protein GLYMA_13G290600v4 [Glycine max]	_	151435.17403586023	144923.94032143068	146465.7450353314	119976.2508088968	110667.45255269016	92199.4735672316	151764.01693725813	136788	145695.76768385974	122380.92659459492	124238.40095490128	131874.07804513557
KAG4384505.1	hypothetical protein GLYMA_13G291800v4 [Glycine max] OtherID_KRH22300.1_gene__	_	0	0	0	0	0	0	0	0	0	21787.020479019106	15920.970056237087	0
KAG4384514.1	hypothetical protein GLYMA_13G293400v4 [Glycine max]	_	29174.107739337243	21726.66653332914	32408.107102066784	19966.285215869164	23583.800379298355	20654.702987657107	25348.54687025586	25024	20055.891502627783	21824.36164815329	25153.854621278584	23672.48623392855
KAG4384522.1	hypothetical protein GLYMA_13G295100v4 [Glycine max]	_	20567.016686353814	15531.329917289991	17252.05233524506	21473.09173286265	23904.119944645936	21285.507429645284	19040.078584750707	18754.3	15157.954845374989	20655.472932842786	22319.33347839547	19852.51307424113
KAG4384548.1	hypothetical protein GLYMA_13G301100v4 [Glycine max]	_	73635.67961404324	76626.53182995784	72085.65968653618	69787.18184323508	72286.27869235617	71492.14275152162	72742.1085419059	70580.7	74366.55704473758	73301.91633489435	73006.75118054607	73116.517316313
KAG4384552.1	hypothetical protein GLYMA_13G302601v4 [Glycine max]	_	4850.24196347574	4685.572784330553	4821.933755676684	3806.094050050403	5555.578130382931	8948.085544759742	7277.017130286488	6661.91	6635.557094026631	4104.355105936538	5260.050629513526	3520.805475388055
KAG4384592.1	hypothetical protein GLYMA_13G309800v4 [Glycine max] OtherID_KAG4384593.1_gene__	_	8916.104734378094	6225.8293041034	4008.9835346509176	7293.339133902443	11283.61208117651	11077.37620372264	5086.143249893337	6591.23	5467.21350321482	5018.262701180601	10590.304688359543	13671.642574272988
KAG4384599.1	hypothetical protein GLYMA_13G310900v4 [Glycine max] OtherID_KAG4384600.1_gene__ OtherID_KAG4384602.1_gene__ OtherID_KRH22595.1_gene__	_	20022.84985720865	24011.16309096606	21419.84892406297	17158.421703510845	21173.465690779103	18937.26416327826	24648.088243297745	23954	25878.107149942745	22982.738774297348	24288.50054665428	23513.40075088102
KAG4384608.1	hypothetical protein GLYMA_13G311700v4 [Glycine max]	_	7750.587922623506	7620.165835840856	3728.008143852125	11031.98376040775	10656.566038612396	8983.049181020611	7428.061408066776	11721.3	4823.817864732302	8689.710521093051	6269.683886855738	8316.833305699587
KAG4384618.1	hypothetical protein GLYMA_13G314500v4 [Glycine max] OtherID_KRH22652.1_gene__	_	0	0	4696.050892285472	1276.2226304195306	0	2851.271510383659	0	1480.15	1353.6806796847652	1806.9621997893264	0	0
KAG4384621.1	hypothetical protein GLYMA_13G316200v4 [Glycine max]	_	14619.12568333988	19307.89392572145	15785.418670136063	0	7164.314922490417	27749.976344393097	28592.42033578388	0	17295.98922431786	17521.71792638809	17539.420935661376	24588.871206524665
KAG4384630.1	hypothetical protein GLYMA_13G317500v4 [Glycine max]	_	0	5720.71086179547	0	4921.777633583699	3491.1512173877118	4438.703967443776	3518.615970931088	2328.31	0	1660.4506688834565	0	2481.3593357403
KAG4384631.1	hypothetical protein GLYMA_13G318100v4 [Glycine max] OtherID_KRH22709.1_gene__	_	7890.178107572643	6456.874295459812	11815.445211453156	9079.969186465943	10815.532534923535	8171.632285966236	11312.421967151004	7682.55	0	12290.350274172755	9830.065151109611	10307.889766796256
KAG4384635.1	hypothetical protein GLYMA_13G320200v4 [Glycine max]	_	22352.397838018813	27202.423809935404	25264.29241484676	25879.124596589725	24357.464998420983	24537.594562750022	24020.310148319728	27011.1	24675.381343282344	25445.053508947687	24740.037607851125	22906.18572213507
KAG4384643.1	hypothetical protein GLYMA_13G323500v4 [Glycine max]	_	94423.4346987166	43874.3987099248	41763.76990639777	62879.81667205827	53927.41235695545	42389.99597349287	37556.95828442808	22312.2	24421.40014542734	37020.9160509201	35529.77701686371	42196.59001393616
KAG4384671.1	hypothetical protein GLYMA_13G326400v4 [Glycine max] OtherID_KRH22898.1_gene__ OtherID_KRH22899.1_gene__ OtherID_KRH22900.1_gene__	_	144960.5825435409	150926.2801671387	141986.9971043441	125028.93997686772	128824.08279062976	128966.31638017631	151549.00369681703	142082	158703.65587877878	125575.44859746906	122149.75362894742	131048.81578088392
KAG4384673.1	hypothetical protein GLYMA_13G327801v4 [Glycine max]	_	295747.2936175347	269943.96138488164	260027.5143885736	124970.33380590536	95638.4777532691	98293.2549881496	252418.47811501755	235692	250553.00316307455	310411.2325005272	261839.32947066013	291748.4147276136
KAG4384675.1	hypothetical protein GLYMA_13G327800v4 [Glycine max]	_	39496.71458462669	30705.82624208305	23574.02383503875	8905.563500914506	17223.68783041123	13889.056997517611	22524.908202829385	30479.1	0	20213.18530486729	21432.912355814857	29785.292824112214
KAG4384692.1	hypothetical protein GLYMA_13G330500v4 [Glycine max] OtherID_KAG4384693.1_gene__ OtherID_KRH22967.1_gene__	_	11249.025525640069	10494.37474726729	20479.02954216197	13146.829301135926	11283.300789081908	9469.163570595703	11300.409490337628	9205.14	11645.935328569049	13372.443296080204	9622.614920305576	19522.104763296255
KAG4384719.1	hypothetical protein GLYMA_13G335000v4 [Glycine max]	_	13065.826012763917	20497.940470089205	12208.06665321958	15588.718206609525	21034.421888522626	13973.574162964898	10819.607582252676	13420.9	14798.891809639192	16318.891794625855	14859.2911585152	19749.759831535284
KAG4384720.1	hypothetical protein GLYMA_13G335600v4 [Glycine max] OtherID_KRH23061.1_gene__ OtherID_KRH23062.1_gene__	_	0	0	0	0	0	0	0	36946.5	0	0	0	0
KAG4384722.1	hypothetical protein GLYMA_13G336200v4 [Glycine max]	_	894356.9048057141	741364.1254505225	939939.1597164604	627992.3318698499	586400.6337716635	600464.7596494978	664190.0320482142	572060	666319.1210934976	656408.699296312	682777.0051073506	704219.753424825
KAG4384736.1	hypothetical protein GLYMA_13G337600v4 [Glycine max] OtherID_KRH23095.1_gene__	_	32995.12053244014	30763.344490354117	22667.58655679526	25482.80036545663	24440.891279774874	29350.383384804863	22742.0412921199	21677.2	14501.895241124968	23721.553327140067	19628.971135099084	26145.64351456704
KAG4384740.1	hypothetical protein GLYMA_13G339000v4 [Glycine max]	_	19275.912875900925	6763.133916001338	7296.53777346646	0	9159.43783882362	9326.96422133206	0	6988.23	0	12362.029301250725	7808.270590670428	14325.076335220285
KAG4384747.1	hypothetical protein GLYMA_13G340200v4 [Glycine max] OtherID_KRH23136.1_gene__ OtherID_KRH23137.1_gene__ OtherID_KRH23138.1_gene__	_	21738.767174568453	27143.703089575058	21382.84531103569	26884.63904410142	25521.593668208643	25145.7846707036	25574.9669164105	22149.5	25209.112853816176	27799.04881999697	27341.11579552316	22956.247587429745
KAG4384765.1	hypothetical protein GLYMA_13G340300v4 [Glycine max]	_	56779.8586185815	55804.82574982719	56491.40954582722	61074.22333703337	61915.68632465336	60545.658730045325	61682.45331375232	62285	57026.14868475063	65119.79543809376	60944.361436420586	64417.18101923765
KAG4384775.1	hypothetical protein GLYMA_13G341100v4 [Glycine max]	_	26793.465695432657	37853.01972280301	38670.28802277279	38363.18089646716	38624.91557040897	42030.56353991989	36137.164281233694	28880.9	36015.9977822073	28275.97463703528	33978.43973307166	36572.87267741929
KAG4384788.1	hypothetical protein GLYMA_13G342400v4 [Glycine max]	_	48838.09457972354	43030.56392126525	50679.52327302282	50260.024294076895	43760.92383928139	50892.5687164189	46623.85464894424	54664.1	43185.2262254102	48312.76546465204	48842.74685538598	50128.20990807838
KAG4384792.1	hypothetical protein GLYMA_13G342800v4 [Glycine max] OtherID_KRH23180.1_gene__	_	104859.27160917404	106689.33612229284	108180.61723534952	111295.21173509424	108930.44266479948	108411.24151849652	108863.3234841773	97946.4	99307.45051274162	108074.1531871758	106199.99194050336	106686.38602162144
KAG4384793.1	hypothetical protein GLYMA_13G342900v4 [Glycine max]	_	17817.473499282194	16024.844503936272	14461.758092963584	16555.824681365513	16457.59798559063	15425.060082015172	19285.678215733424	20363.4	18305.19599747642	15158.612571394538	19932.83822204982	18207.95551554061
KAG4384795.1	hypothetical protein GLYMA_13G343400v4 [Glycine max] OtherID_KAG4384796.1_gene__	_	0	0	0	2977.5179119067384	3205.405827347489	0	0	0	0	0	0	0
KAG4384823.1	hypothetical protein GLYMA_13G347700v4 [Glycine max]	_	74839.15058150706	82853.83416237062	80164.94990963419	72767.72425217899	83889.06893453337	54461.77759361253	86141.2693383519	95610.9	76583.20226423249	68341.74768317371	76373.56640179188	53649.53117238159
KAG4384825.1	hypothetical protein GLYMA_13G347700v4 [Glycine max]	_	4168131.202101965	4122655.516930729	4072928.197816882	4082484.9384640567	4029862.939906348	4155243.190604549	4068444.195360465	4024470	3943817.633838233	3450193.8845143886	3319564.842258088	3259856.73835103
KAG4384833.1	hypothetical protein GLYMA_13G347800v4 [Glycine max]	_	22780.222782829125	20908.08365854468	17170.987199348754	23832.93199898891	27789.97916158845	16379.134865825145	19458.39542436945	19447.8	17142.477493596973	20562.570506685865	13758.287104608202	14449.877025672067
KAG4384838.1	hypothetical protein GLYMA_13G349200v4 [Glycine max]	_	100987.56627803051	89408.50952109271	106108.61656038804	87054.23427077977	72853.24536066169	80433.66284446487	99081.93711222352	86203.9	98183.33554663326	86463.72740615325	86402.88569885776	91144.35125187418
KAG4384847.1	hypothetical protein GLYMA_13G351600v4 [Glycine max]	_	8377.368531585398	9223.973005532702	10077.293754733271	2749.4352529863613	0	7464.679024258788	7765.389927119367	5586.19	7814.6996485214195	4549.595989915942	3330.9912077924846	4938.769884204276
KAG4384850.1	hypothetical protein GLYMA_13G352500v4 [Glycine max]	_	6847.979677962465	10853.412871927923	7415.957607988327	4929.961566743088	9643.486669529782	8957.694031386427	3697.288945382141	6170.73	5748.568118762055	0	4528.763235312118	4366.122826282005
KAG4384883.1	hypothetical protein GLYMA_13G354900v4 [Glycine max]	_	72700.92928882653	72291.51974205842	78335.03554224364	89222.76725026456	81734.7201118102	91526.35843575934	85539.63604585006	76852	78331.09023936414	69586.41995085576	66923.89188135238	74065.16437987679
KAG4384889.1	hypothetical protein GLYMA_13G356200v4 [Glycine max]	_	12212.786035992907	0	0	0	18515.342494955017	19634.66104511948	16177.071295835018	0	0	13269.029280756824	0	18437.12761000069
KAG4384892.1	hypothetical protein GLYMA_13G356700v4 [Glycine max]	_	39036.96839804029	35277.92574358757	36419.218092398565	43770.96066814407	40743.56956628421	31805.96657769556	33707.009938332754	37788.9	32454.24487648068	32136.03039970595	42853.886717787806	38818.27375473734
KAG4384893.1	hypothetical protein GLYMA_13G356900v4 [Glycine max] OtherID_KAG4384894.1_gene__ OtherID_KRH23429.1_gene__ OtherID_KRH23430.1_gene__	_	7710.485607876505	7552.376471807108	9472.803942246815	5655.966440314916	8154.472817007018	10869.053375449988	7242.796713145862	9575.84	7662.95265095578	8410.072216153272	6857.003088094783	8117.374698155823
KAG4384905.1	hypothetical protein GLYMA_13G359500v4 [Glycine max] OtherID_KRH23474.1_gene__	_	442449.4910818778	470123.4983293561	454907.4961195868	497466.9702877248	492033.4729327575	495814.5841001658	461607.1814793777	464138	479022.7773424988	477566.5234255972	476197.5456188437	473647.9494381217
KAG4384906.1	hypothetical protein GLYMA_13G360100v4 [Glycine max] OtherID_KAG4384908.1_gene__ OtherID_KAG4384909.1_gene__ OtherID_KAG4384911.1_gene__ OtherID_KAG4384912.1_gene__ OtherID_KRH23485.1_gene__	_	547920.0845854429	556602.2848109001	539413.8672001451	552817.3591453913	564884.1241926308	541585.1624780291	550801.3359964433	615865	562503.679789456	574471.3622956101	569793.4237249164	555036.4061974993
KAG4384913.1	hypothetical protein GLYMA_13G360400v4 [Glycine max]	_	23952.77632115133	23292.986635637357	20707.403339183275	24451.85502590233	23285.27126057306	18984.26446120271	22549.33693718936	23051	17360.2616079835	22754.3870134526	20170.99618323207	19745.00648270933
KAG4384914.1	hypothetical protein GLYMA_13G360500v4 [Glycine max] OtherID_KAG4384915.1_gene__ OtherID_KRH23493.1_gene__	_	32406.28404106114	37002.6715436598	32114.699707218224	31875.89638643856	33129.46869630039	30863.14685414244	34661.74948203787	37666	32298.82803610355	33951.43190394035	26529.63317210141	34433.6634355748
KAG4384921.1	hypothetical protein GLYMA_13G361900v4 [Glycine max]	_	282220.91836807685	275877.15908545547	261050.91131562277	287490.4785784214	293638.7199190658	278534.60370643594	301876.57067563536	324374	312662.5860242378	289935.65790799045	287874.1879736163	288669.8628496944
KAG4384952.1	hypothetical protein GLYMA_13G364900v4 [Glycine max] OtherID_KAG4384953.1_gene__	_	25786.440860534243	27669.88483464706	33845.19837312402	17408.96308437502	23390.3842245177	26588.41244047765	42215.07376806867	50706.8	33865.63032496353	29288.891391190104	42263.30714007934	28805.39502039477
KAG4384961.1	hypothetical protein GLYMA_13G366600v4 [Glycine max]	_	13907.824050555771	12304.19544765682	9458.607460736615	9198.542028788046	7897.231406429375	14516.005539232608	10851.910040910492	11598.1	7217.919035259113	11383.049963547614	11391.956022735016	11326.218901446984
KAG4384966.1	hypothetical protein GLYMA_13G367300v4 [Glycine max] OtherID_KRH23604.1_gene__	_	27187.2613919345	37144.76366221095	31399.53178568529	34684.492475933905	46858.69523671795	38992.11412465353	39349.74473993696	32679.5	32784.33019165584	32630.575642394702	35584.85229937805	39778.045677255504
KAG4384970.1	hypothetical protein GLYMA_13G368300v4 [Glycine max]	_	14358.837067222295	6072.003062080924	0	9241.931526075552	13620.689363432277	0	16907.61158741822	11718.7	7259.049350047949	12466.74475142328	16330.072063693377	13516.197954155978
KAG4384991.1	hypothetical protein GLYMA_12G003500v4 [Glycine max] OtherID_KRH23783.1_gene__	_	4258.263538550857	12296.379379076432	14143.244704535198	5246.612801530363	6714.861019897919	6607.397758657741	12290.883628932956	16576.6	15953.48853024732	10233.882991720842	11787.414608657691	11853.941756209868
KAG4384994.1	hypothetical protein GLYMA_12G004000v4 [Glycine max]	_	19624.43662258825	8327.92086639571	26610.03416709547	23524.517024299388	17733.480517341148	31931.23122981348	19981.19052870956	27074.4	15212.40087397162	25194.17691417481	18376.28433590668	19874.155981661454
KAG4385000.1	hypothetical protein GLYMA_12G005900v4 [Glycine max] OtherID_KAG4385001.1_gene__ OtherID_KRH23818.1_gene__	_	17621.83041682436	18521.47717932552	20295.826368127666	16755.085662637608	14757.00927276864	23674.289755641144	14206.823208074758	15284.9	8872.857712952313	15586.3	21638.16559447488	21632.28823677798
KAG4385009.1	hypothetical protein GLYMA_12G007800v4 [Glycine max] OtherID_KAG4385011.1_gene__ OtherID_KAG4385012.1_gene__ OtherID_KAG4385013.1_gene__ OtherID_KRH23870.1_gene__ OtherID_KRH23871.1_gene__	_	25726.914771310283	22652.36963006788	28481.48937526872	26636.08608689489	33428.931691309495	25338.78811140443	29708.06650167825	25716.8	28770.36441489642	31095.18285148024	24827.41569723181	29140.152139839996
KAG4385014.1	hypothetical protein GLYMA_12G007900v4 [Glycine max]	_	0	4209.924928810982	3986.811615019578	0	0	910.035192014202	0	2964.25	1736.427236515452	1140.6175459713827	0	0
KAG4385024.1	hypothetical protein GLYMA_12G010900v4 [Glycine max]	_	7185.732515081952	12187.355242980766	6182.678607703219	9929.758665420455	11324.702637664248	9785.107701898456	9420.083371866069	6282.4	9948.402409719589	8815.619337232656	14493.426759007334	13400.701691193306
KAG4385031.1	hypothetical protein GLYMA_12G013000v4 [Glycine max]	_	68195.01513522604	54666.886329328685	54401.25995984417	68071.4861883114	57883.93487937308	57576.19866561264	39860.8302030136	67298.4	50167.65365337271	56021.96495933487	55847.54030085805	56700.77657832185
KAG4385033.1	hypothetical protein GLYMA_12G013600v4 [Glycine max] OtherID_KAG4385034.1_gene__ OtherID_KRH23967.1_gene__	_	88039.58786855315	87657.00871703378	97436.56273786916	98719.6879469648	104295.303376145	91302.40357935216	94055.3717095172	92302.5	82608.06141761337	99598.50867669842	97801.96439018752	96348.05459532276
KAG4385059.1	hypothetical protein GLYMA_12G016900v4 [Glycine max] OtherID_KRH24016.1_gene__	_	37295.85538355534	39608.82938518191	40159.80948122564	42803.64488563464	44630.77771563668	42148.95009965864	43492.837898351965	36703	37909.87731836417	42683.85952119844	37362.40955051045	42305.81590185182
KAG4385071.1	hypothetical protein GLYMA_12G020700v4 [Glycine max]	_	21733.54734886921	27613.86967648761	24843.94347013072	27692.25301073836	31670.44264889115	24337.191962065528	17485.01803592671	22660.2	22857.405386587077	23238.32055660188	22301.07537016667	25476.230410758
KAG4385077.1	hypothetical protein GLYMA_12G022500v4 [Glycine max] OtherID_KRH24114.1_gene__ OtherID_KRH24115.1_gene__	_	114408.54120086924	112734.76455120044	111292.14720271264	133566.60323956588	129358.4675530334	123896.32858854823	110765.1307376563	109477	107288.75701414733	112422.94779090043	116066.3927333738	116170.83395563131
KAG4385084.1	hypothetical protein GLYMA_12G024600v4 [Glycine max] OtherID_KAG4385085.1_gene__ OtherID_KRH24149.1_gene__	_	39724.17852759716	47872.217582785706	47171.742081688986	46450.62318152218	52671.66004732267	53943.31532715108	47598.17755821066	42029.8	42955.0087637935	52337.502790930615	52362.54897250496	46897.4497326471
KAG4385086.1	hypothetical protein GLYMA_12G025100v4 [Glycine max]	_	30667.780939425804	41010.41081125734	32719.260098803094	50942.26291640503	40434.24898827931	47295.222188583146	34414.938508855485	37154.2	35450.882096810215	34714.473167052434	38742.90310730445	40641.23359703343
KAG4385089.1	hypothetical protein GLYMA_12G026600v4 [Glycine max]	_	12760.265446831818	16015.725757259152	10849.217354121964	11836.248802989698	12130.845398657231	16627.05883203857	5939.402600821256	11387.8	11625.279929138283	12635.33061957872	11862.854704196468	9853.429165001984
KAG4385100.1	hypothetical protein GLYMA_12G027400v4 [Glycine max]	_	426524.0036360411	404126.8197687256	391460.9197338803	463693.0711931188	453436.36612279975	441080.60078997095	387288.30917423713	383600	384285.68489506666	434708.27163460857	440426.7013817942	433320.3357285201
KAG4385104.1	hypothetical protein GLYMA_12G027500v4 [Glycine max]	_	6403.210375882331	0	0	7232.106150634428	3989.820400137112	3451.5309693969903	2883.024718765206	5191.26	6973.312982291372	4475.614424258656	3839.218691846994	2019.343943365196
KAG4385114.1	hypothetical protein GLYMA_12G028100v4 [Glycine max] OtherID_KRH24206.1_gene__	_	9332.757244566776	3695.787945833373	0	9501.86035968138	8975.14254241486	4223.138299468797	6801.676356618373	5982.41	5404.224561843909	4892.133642220365	8961.430636160681	9546.403284877577
KAG4385122.1	hypothetical protein GLYMA_12G030400v4 [Glycine max]	_	14885.537556527715	14257.811768723994	9546.77083738802	17165.956782634577	20316.47855433412	14090.501733411078	9063.90838709031	10066.4	11948.145881405602	18131.59031878888	17294.140305884375	16608.908743471624
KAG4385126.1	hypothetical protein GLYMA_12G036400v4 [Glycine max] OtherID_KRH24356.1_gene__	_	11343.38391328007	12926.374547857173	17041.928276528768	16096.60347032458	21987.18322607412	23622.599849276347	15497.609267004487	13462.6	13508.63122772122	14165.717891842494	15154.229829903496	14482.74592712817
KAG4385128.1	hypothetical protein GLYMA_12G036800v4 [Glycine max]	_	422716.5423135035	509758.9825125173	327773.3661407209	213054.3622235955	207455.4282473005	236152.0068929268	463067.8582818109	389875	450717.8612972995	450553.7414752516	402702.64084136713	396367.5996853497
KAG4385165.1	hypothetical protein GLYMA_12G043200v4 [Glycine max]	_	35941.10985207716	38069.76531689761	34889.06323871411	49797.87277448784	47746.91534665488	48370.80993775875	43744.99896624956	40008.3	47400.33147429639	40401.94367871918	38891.07467793048	46661.198182488784
KAG4385173.1	hypothetical protein GLYMA_12G044200v4 [Glycine max] OtherID_KAG4385174.1_gene__ OtherID_KRH24488.1_gene__	_	11897.689250033363	13169.37411590128	16698.308894520556	12994.976526017328	15690.366736423151	13705.120133134807	12614.614831794272	12351.3	11591.790106760243	12873.69341772486	14440.658819840584	14745.393733532772
KAG4385216.1	hypothetical protein GLYMA_12G049600v4 [Glycine max]	_	15097.944309981172	13245.029651519137	13623.6817129013	12675.677548149077	19906.09180961443	18913.19083995111	13472.144163976023	4239.76	15010.459250410631	0	14557.932053464026	9782.543586446349
KAG4385228.1	hypothetical protein GLYMA_12G051100v4 [Glycine max]	_	2086.474751373706	5030.952830176994	3448.928305982251	3393.077525580701	4012.264560158064	3449.1132157121847	5520.873776317578	3344.45	4593.981425046852	0	4043.318258833215	2993.10284764145
KAG4385231.1	hypothetical protein GLYMA_12G052000v4 [Glycine max]	_	5829.862713453177	5659.535094252819	8807.343871456264	5249.794279382607	7022.718525058183	4656.749917216097	9331.958226840212	5255.08	9665.87464769983	8512.965657536977	9747.973887573202	3892.497126561792
KAG4385235.1	hypothetical protein GLYMA_12G052700v4 [Glycine max]	_	3382.4771674828035	5460.375654464093	0	0	5490.2067905160775	4720.528592004923	4176.455541497542	7801.72	6599.239687843021	1894.7189527733276	5517.4698916844	5157.757675967036
KAG4385236.1	hypothetical protein GLYMA_12G052800v4 [Glycine max] OtherID_KRH24643.1_gene__	_	30260.734916148984	30121.62521870279	23942.446728776435	28186.01000109641	30781.599954765017	23110.3903940687	23352.053034836124	28629.4	26996.40651815312	17742.76163000282	30866.937069201096	29022.936580493464
KAG4385243.1	hypothetical protein GLYMA_12G053500v4 [Glycine max] OtherID_KRH24651.1_gene__	_	10714.39491652235	11012.038981706815	13369.79861316636	14397.96639730602	10769.56506895367	10471.374579707895	11563.068857299006	13134.2	9466.840823087832	15045.688070634838	10263.364167932856	10360.48000912602
KAG4385260.1	hypothetical protein GLYMA_12G055900v4 [Glycine max]	_	37420.32815022938	45964.49561312645	32520.3278685501	24984.85722002984	29588.313592116112	23003.258894586816	39028.23433110836	30281.2	40255.96972555384	31921.39375996411	25648.729609699836	36761.69187439942
KAG4385265.1	hypothetical protein GLYMA_12G056800v4 [Glycine max] OtherID_KRH24695.1_gene__	_	17513.11750851146	16010.515044872229	23950.311256885776	25664.584149316728	31146.330525609443	22528.56630690201	29766.614707995548	17393.5	25595.449038314928	28353.860507240104	23967.980459890467	25122.358760927546
KAG4385271.1	hypothetical protein GLYMA_12G057800v4 [Glycine max] OtherID_KAG4385272.1_gene__ OtherID_KRH24710.1_gene__ OtherID_KRH24711.1_gene__ OtherID_KRH24712.1_gene__	_	74315.46153010505	71972.36360835924	82422.47278614942	104090.31559240664	102079.83753884787	111351.10494299453	81402.29676288347	81893.1	87811.5175023688	85523.49078280653	89296.69553384649	86235.86121104208
KAG4385286.1	hypothetical protein GLYMA_12G061200v4 [Glycine max]	_	84927.76870170199	86787.02016043216	84006.36858191439	93118.8217727422	99791.32182335034	91221.53388713626	76895.29621865149	80779.4	83961.79223176277	83288.72692601683	87021.15339673738	88266.55251054073
KAG4385292.1	hypothetical protein GLYMA_12G062200v4 [Glycine max]	_	0	0	3802.4690926822495	3909.314168657895	0	0	2520.318580629568	1633.91	2679.426435673358	4071.49888151337	4268.444746065351	1471.04009953672
KAG4385304.1	hypothetical protein GLYMA_12G064900v4 [Glycine max]	_	37960.58011010013	39066.21385488961	34933.52807071693	25499.64963960832	28362.445323565316	31419.334415168527	32000.83445010016	27254.2	23843.24949922443	24613.83708181312	29754.39629855612	35401.020489198214
KAG4385307.1	hypothetical protein GLYMA_12G066201v4 [Glycine max]	_	93866.61983037714	83467.49575193849	85526.54153453698	117274.0877120242	93195.9762149741	92428.32645912092	98069.15408811763	84241.4	77588.8996248664	100044.09994698338	88190.77583541635	97130.4355850594
KAG4385310.1	hypothetical protein GLYMA_12G068100v4 [Glycine max]	_	18268.988422265957	9869.600311474218	17070.563225029455	13297.426229733896	14706.37242537971	21859.41128922382	15011.558209387638	11178.1	17249.8655168511	15225.185969448794	14973.755452411137	12332.209556166496
KAG4385316.1	hypothetical protein GLYMA_12G069700v4 [Glycine max]	_	163214.9153013436	147163.5445877341	161703.77238360053	37564.04389384442	42950.007932837805	54717.30914685142	205186.22684629	194624	197776.4522388809	111652.09791869328	112313.4486188717	112237.69063985348
KAG4385321.1	hypothetical protein GLYMA_12G071300v4 [Glycine max] OtherID_KRH24918.1_gene__	_	11179.963216388662	13571.099999731725	11612.681544428942	14519.155586546089	11563.567438257098	10275.7136942242	9822.27926571089	9572.66	9947.389693533903	7841.98589344849	14582.008679699806	13304.218823534473
KAG4385333.1	hypothetical protein GLYMA_12G073200v4 [Glycine max] OtherID_KAG4385334.1_gene__ OtherID_KRH24959.1_gene__	_	15032.897251267636	12893.106153386803	14982.026875581652	14594.192416153275	11831.07111155352	16355.061542497986	10928.931215772727	11825.8	10095.67741303954	14246.707183610752	13711.839279828346	13003.6453616036
KAG4385355.1	hypothetical protein GLYMA_12G075500v4 [Glycine max]	_	384692.1197198512	425544.8517991368	435868.28018513526	504876.4647593971	501421.0048657006	482902.5288610555	464930.2969138007	361558	392057.5296032157	489305.4657652093	449879.7867576171	464103.8318060838
KAG4385364.1	hypothetical protein GLYMA_12G077333v4 [Glycine max]	_	7447.546926403927	7454.755779358214	10526.26756522164	7490.402383763447	10081.1841073494	6672.010141613741	5966.6678948321205	0	9306.6912892489	9310.99549601743	5946.05390253647	8382.834059823439
KAG4385366.1	hypothetical protein GLYMA_12G077900v4 [Glycine max]	_	65126.5606741839	57335.77313150878	50129.9137509199	88218.40399539676	76777.18597717745	86236.68854208085	46510.79604364187	36945.4	43644.7587282801	50497.674355680814	50355.05994082087	53753.39690098287
KAG4385369.1	hypothetical protein GLYMA_12G078402v4 [Glycine max]	_	65761.37178422154	55270.42711214504	69916.66316489279	86028.10300955451	76564.67724059439	87081.6517695119	72713.8438905803	58760.4	77309.34985004613	64835.68219948026	67284.3390399572	72170.2974947029
KAG4385370.1	hypothetical protein GLYMA_12G078866v4 [Glycine max]	_	8604.742131418772	9301.482352288214	9489.24887217802	10995.982826816571	15171.02775859204	10373.257549783582	13430.554748454082	8112.09	7864.663655979434	12103.744538874813	15582.793776900373	14075.171549072513
KAG4385387.1	hypothetical protein GLYMA_12G083200v4 [Glycine max]	_	36093.58899125287	39959.34999921006	30758.16943564003	35972.78169833908	35476.50732558348	35166.644199574745	35502.62285897419	33457.5	37591.22266112643	31939.81406859867	33051.58994227013	34017.29030543704
KAG4385409.1	hypothetical protein GLYMA_12G086800v4 [Glycine max]	_	25119.30698366673	23095.380388963964	24394.858749630555	24648.81362188662	22694.542629046085	20737.448523249142	23984.777443796127	31058	22496.23670333649	27019.088903845528	35214.17257462303	25542.97956448424
KAG4385410.1	hypothetical protein GLYMA_12G087300v4 [Glycine max] OtherID_KAG4385411.1_gene__ OtherID_KRH25193.1_gene__	_	432877.1337995898	425738.2493934977	424189.4559427611	482836.3583224734	486552.6567870952	479772.9968285253	434198.5453082196	448678	467659.2995876989	471065.3558020734	460909.8911518835	460087.7577235552
KAG4385418.1	hypothetical protein GLYMA_12G087600v4 [Glycine max]	_	16103.363044664438	15854.293879271914	17036.78608507266	5441.855073936464	4022.848491374603	4357.8134325237	14898.297713718666	11384.7	12498.120958482075	6871.916378943619	4607.614186234296	11619.1060971912
KAG4385420.1	hypothetical protein GLYMA_12G087751v4 [Glycine max]	_	22991.22419859432	20583.71681245859	23935.38881893472	17467.15063983053	24161.45474285196	26435.0101377176	23823.16420532373	17066	22637.61589361504	19864.80120677885	22415.53966406261	22831.952572384984
KAG4385425.1	hypothetical protein GLYMA_12G089500v4 [Glycine max] OtherID_KRH25244.1_gene__ OtherID_KRH25245.1_gene__ OtherID_KRH25246.1_gene__	_	4714.145046494553	6748.604044922412	6551.5854724014725	11807.4689868921	4204.030866837321	9955.653128846028	2618.023423551136	0	0	0	5569.816489892024	6146.666615437518
KAG4385430.1	hypothetical protein GLYMA_12G091500v4 [Glycine max]	_	12811.459891189692	14053.892543581827	16615.227212955193	11072.69411845126	8488.509987323483	15696.432090430371	11463.536906559608	5869.44	6589.994892563814	17179.4405610535	4290.725657261045	12625.096751910713
KAG4385436.1	hypothetical protein GLYMA_12G093900v4 [Glycine max] OtherID_KRH25307.1_gene__	_	47388.08722923435	49655.68410321828	46677.083429068014	0	35358.52762172854	0	39859.921696363854	38401.2	40858.48572157071	28305.306976328357	45817.41844958431	46685.67287218841
KAG4385437.1	hypothetical protein GLYMA_12G094100v4 [Glycine max]	_	255544.5976070866	227021.72015765996	261448.170812428	218717.1834928355	200294.67243109172	205070.32428546375	250666.06973283092	240557	281159.0911351481	201787.473365505	201266.5506324784	207885.182526295
KAG4385444.1	hypothetical protein GLYMA_12G096300v4 [Glycine max]	_	67935.42918795258	56502.05914960076	73749.81399992981	78669.88893747426	61529.16530718665	53498.11516588005	65225.73019296498	68881.4	68534.61531128289	62987.04405140524	77748.14112130292	70206.75988925609
KAG4385450.1	hypothetical protein GLYMA_12G097601v4 [Glycine max]	_	0	0	0	2298.7956598363453	0	0	0	0	0	0	0	0
KAG4385476.1	hypothetical protein GLYMA_12G105900v4 [Glycine max]	_	26052.85273372208	26905.713821902995	21166.873269879117	31919.74636078362	32022.82529998295	29121.84313347824	23820.94341129101	23050.1	25148.851227321564	27079.95601063799	35863.94052516113	39329.20818598727
KAG4385482.1	hypothetical protein GLYMA_12G108400v4 [Glycine max] OtherID_KAG4385484.1_gene__ OtherID_KRH25510.2_gene__	_	58400.61449819373	53626.64776608503	62278.69396146905	65857.53342633077	64611.89092005068	57352.03538216367	56808.11324747096	57025.6	51820.88775926823	63606.12659812332	59152.25789027074	60670.53079356769
KAG4385492.1	hypothetical protein GLYMA_12G109500v4 [Glycine max] OtherID_KRH25522.1_gene__ OtherID_KRH25523.1_gene__ OtherID_KRH25524.1_gene__	_	8205.445541680045	9058.88360827387	7129.477047512994	11191.790230156954	10267.00473502172	10971.912120575103	11971.291178587177	8428.98	11180.286421013325	6101.076517773748	10459.889629582403	10965.874606406704
KAG4385498.1	hypothetical protein GLYMA_12G111932v4 [Glycine max]	_	25864.63786475931	28511.01406110571	31695.66151718708	0	19339.33266937197	16166.330856153929	26865.65203015692	29685.3	35674.68234695328	37889.87408868092	31333.822979623248	33045.58444331328
KAG4385506.1	hypothetical protein GLYMA_12G113302v4 [Glycine max]	_	79727.41696757647	86669.6789257189	83340.50520199002	83122.38812246437	84907.20161195172	91896.0037943802	85432.93698709596	76568.6	90707.18391091784	86653.63678376067	83428.21852742722	83130.00286114399
KAG4385513.1	hypothetical protein GLYMA_12G114400v4 [Glycine max]	_	0	0	0	4826.30190185338	2277.495975348547	1068.709656796422	1867.435418563423	5342.17	0	4935.141058467145	0	4926.219020602116
KAG4385586.1	hypothetical protein GLYMA_12G129600v4 [Glycine max]	_	3528.05007573337	5411.014175198722	4155.304088398077	4847.190815646399	3133.1238029804254	4610.7709117964405	2799.0585152915414	5519.7	8437.479995144882	0	3755.351777125695	5195.663104477026
KAG4385603.1	hypothetical protein GLYMA_12G134000v4 [Glycine max]	_	0	2919.8527478157507	4491.250514135507	4976.281372578713	8532.01824574598	6655.023337707567	6485.606893169958	2428.82	4265.771138849144	6997.024312099114	9995.722371539372	6745.467205410706
KAG4385627.1	hypothetical protein GLYMA_12G137100v4 [Glycine max] OtherID_KAG4385629.1_gene__ OtherID_KRH25899.2_gene__	_	0	0	4092.5794353618944	0	0	0	0	0	0	0	0	0
KAG4385633.1	hypothetical protein GLYMA_12G137700v4 [Glycine max] OtherID_KRH25905.1_gene__	_	15059.297523554147	9294.758529188932	15507.13536780547	11596.80073305769	9479.975308637422	11447.438416427083	11876.200815913226	15361.7	17545.85939607257	18519.317793471782	11249.502650839988	15426.639641866002
KAG4385643.1	hypothetical protein GLYMA_12G138702v4 [Glycine max]	_	25535.588083180657	34375.97147061231	27007.99945488491	47751.15690750343	46957.2710666759	26129.143453885565	14081.045509675883	31620.8	31793.17182576688	40074.38253821764	42787.7763149154	34580.51157377252
KAG4385662.1	hypothetical protein GLYMA_12G141900v4 [Glycine max]	_	4323.35074976977	3417.2352863492465	3649.796420077545	0	4748.7712795881225	3852.357013470164	5571.4473131537225	4894.18	1397.618524493318	294.52071299202794	2352.818075398356	6297.519702858813
KAG4385663.1	hypothetical protein GLYMA_12G142100v4 [Glycine max]	_	2116.1273765958945	0	0	0	0	0	0	0	0	0	3799.241460368001	0
KAG4385664.1	hypothetical protein GLYMA_12G142400v4 [Glycine max]	_	10479.201616266468	11301.734549218369	8896.72725823745	9654.791069730176	12965.9383244484	13509.302927369768	12604.217477913788	9431.95	19530.582582153103	8644.150290334417	13029.166606768016	10645.47866852077
KAG4385674.1	hypothetical protein GLYMA_12G144500v4 [Glycine max] OtherID_KRH26002.1_gene__	_	0	0	0	20663.280034814616	22961.83877427944	16554.109367410827	0	20131.2	0	18804.93268768049	0	0
KAG4385688.1	hypothetical protein GLYMA_12G146100v4 [Glycine max]	_	155272.74973743185	146090.3382480424	181723.0295132163	167955.8671292768	176675.9035731662	165642.18078937815	155055.83936485637	157643	161711.72375704572	155115.016362686	155371.48506328373	194775.0419239736
KAG4385691.1	hypothetical protein GLYMA_12G146600v4 [Glycine max] OtherID_KAG4385692.1_gene__ OtherID_KRH26023.1_gene__	_	281538.3257766385	272781.795515607	266891.83584606164	278223.37779499503	273267.765248176	278179.235600178	263182.2630109022	258783	267285.88208058086	270576.3139745589	267801.304042295	271542.6368140304
KAG4385710.1	hypothetical protein GLYMA_12G151100v4 [Glycine max]	_	9282.817566001986	3500.466396129632	5511.441133570805	5911.416087997191	3747.479504487849	3648.400731723087	5684.465540382761	6988.87	6430.086004155143	6442.3828124901	6298.31500822112	4847.30331658305
KAG4385729.1	hypothetical protein GLYMA_12G155900v4 [Glycine max]	_	11933.826504874218	11013.942895848191	15068.43585750097	8351.902631522762	12207.630781992902	12895.589502808663	17780.484587462433	13151.3	13493.590888329883	12602.794748349195	12581.241039506536	16716.921010410446
KAG4385762.1	hypothetical protein GLYMA_12G162300v4 [Glycine max] OtherID_KAG4385763.1_gene__ OtherID_KAG4385764.1_gene__ OtherID_KRH26238.1_gene__	_	34868.33528962109	25618.56765632504	31067.70919584109	35679.960151280626	38330.53701294506	26881.773501802072	29133.587463485623	34183.5	25111.250378843222	26105.181308601463	34487.961335786335	31335.79475710757
KAG4385773.1	hypothetical protein GLYMA_12G162963v4 [Glycine max]	_	0	742.341134023071	1051.4470773057626	676.6113833769803	0	0	5593.998467104211	2633.61	745.4112525060633	0	0	1981.5801039691696
KAG4385781.1	hypothetical protein GLYMA_12G163008v4 [Glycine max]	_	23988.21090714805	24417.698863153662	18392.20725653287	21428.927796887423	18338.52858521991	18302.8122480587	24696.84476683439	22033.9	20547.710600724437	24649.07593311402	23294.938437324447	21621.36564798641
KAG4385791.1	hypothetical protein GLYMA_12G163700v4 [Glycine max] OtherID_KRH26262.1_gene__	_	52895.70601077057	53645.38628947647	54367.48281988737	58577.39114628254	58283.945220939306	56162.542254647895	52376.41780998501	50794.4	47226.064075215465	50605.59333778982	56935.00125250742	55995.1571153704
KAG4385795.1	hypothetical protein GLYMA_12G165301v4 [Glycine max]	_	1632540.6399408786	1591281.418761738	1680710.1533366467	1714753.7700332117	1638838.7376556993	1663154.001343713	1615869.9272473385	1616800	1597233.9088951128	1654514.123763731	1690219.2894621082	1681987.6523279096
KAG4385797.1	hypothetical protein GLYMA_12G166200v4 [Glycine max]	_	532337.9010605944	533533.8598379378	532382.172452125	595947.3148186343	594168.4091723502	619993.3313303443	538509.2410253107	541135	529257.5109095568	541755.2923946616	543988.29636396	530965.2454726786
KAG4385799.1	hypothetical protein GLYMA_12G166500v4 [Glycine max] OtherID_KRH26306.1_gene__ OtherID_KRH26307.1_gene__ OtherID_KRH26308.1_gene__	_	4059.016768735281	7339.478788398239	4695.456011313098	8402.398127039456	6770.935102539263	0	4331.093467803513	0	0	5671.903348663078	3690.515429058261	0
KAG4385804.1	hypothetical protein GLYMA_12G168800v4 [Glycine max] OtherID_KRH26350.1_gene__	_	18680.752364924778	15583.236629144363	15413.26516691062	16921.90394212695	16885.728379702752	19068.5731996082	19896.5984650994	15159.1	14898.35858748055	20890.53208867946	15933.50996573489	16749.486506622336
KAG4385812.1	hypothetical protein GLYMA_12G170900v4 [Glycine max] OtherID_KAG4385814.1_gene__ OtherID_KAG4385817.1_gene__ OtherID_KAG4385818.1_gene__ OtherID_KAG4385820.1_gene__ OtherID_KRH26382.1_gene__ OtherID_KRH26383.1_gene__	_	3822.377978285767	0	3200.8125268608283	0	0	0	5545.696196892444	0	0	0	4954.698817278252	5816.015580297276
KAG4385840.1	hypothetical protein GLYMA_12G173200v4 [Glycine max] OtherID_KRH26422.1_gene__ OtherID_KRH26423.1_gene__	_	64238.58801773341	46316.218699243895	55737.32229288138	58044.07499052488	45763.15459177471	47366.50423687654	51883.70437026999	53456.1	51756.6153756026	47880.88931546999	39523.98899010353	39762.26860455658
KAG4385844.1	hypothetical protein GLYMA_12G174000v4 [Glycine max]	_	75555.37089620007	78710.51616670558	80611.91725718185	77312.63281031157	85445.94446367981	88337.11205575534	79929.4055932703	75616.4	73838.3403253139	82891.28874515157	85152.40592373697	85437.60201352512
KAG4385846.1	hypothetical protein GLYMA_12G174700v4 [Glycine max] OtherID_KAG4385847.1_gene__ OtherID_KRH26444.1_gene__ OtherID_KRH26445.1_gene__ OtherID_KRH26446.1_gene__	_	25054.360306216644	18925.608007334537	23914.21508940956	13578.73585035332	19955.58725265648	0	14761.71888070608	0	11201.24262723192	0	0	11869.314288583184
KAG4385902.1	hypothetical protein GLYMA_12G180600v4 [Glycine max]	_	144355.2835249566	148407.10114007528	145974.71616491475	151940.68437503924	149654.71212121824	148033.22216345015	147941.22284547205	149863	153265.06915487212	153801.5682687434	150491.9554794991	150519.34165266444
KAG4385922.1	hypothetical protein GLYMA_12G181900v4 [Glycine max]	_	4472.005362808154	6382.561520341663	2872.6298019492874	10423.9656674484	9601.62825920869	7562.254143874437	5142.591796397872	6205.95	4798.409718053874	5389.632140913033	7881.624045268769	6727.596636526727
KAG4385926.1	hypothetical protein GLYMA_12G183500v4 [Glycine max]	_	25632.75714619717	28013.4912341618	35454.099335185354	27743.428756453726	28079.68833763329	30730.69146908264	26260.08187550615	34966	31323.411892110857	23196.474420682065	25638.99863992954	26492.435708699257
KAG4385931.1	hypothetical protein GLYMA_12G184900v4 [Glycine max]	_	1236506.441264172	1300203.008347503	1198604.4975055824	1370484.3771799158	1471280.5795334862	1566047.8425720986	1301395.3976951542	1367550	1266065.6892837766	1399192.628429033	1403637.2137631455	1373525.6540475718
KAG4385947.1	hypothetical protein GLYMA_12G189500v4 [Glycine max]	_	4122.347307843874	0	0	0	0	3249.189997223813	0	0	0	0	0	8815.671981213665
KAG4385953.1	hypothetical protein GLYMA_12G190400v4 [Glycine max]	_	18886.032048673507	16666.96459961736	19222.62076305272	23072.307622998596	24587.40609230185	27122.92358915721	20560.91871643408	19447.8	18471.14107542748	22180.15391384476	22302.881117134355	23502.174756845245
KAG4385957.1	hypothetical protein GLYMA_12G191100v4 [Glycine max]	_	11875.605372075066	8262.676734950961	16343.094374915236	7597.149338016353	12136.344892328572	12398.49100813105	11679.660544017066	6034.72	19148.5579616132	9026.481815911877	7054.321072024593	12786.407206749118
KAG4386012.1	hypothetical protein GLYMA_12G198500v4 [Glycine max]	_	14191.300738529568	14781.488363609977	11137.28090294751	11706.68730361215	11299.28044993825	10449.177099756884	11788.47945162059	13590.5	14362.822236219758	8390.360483706832	8944.42651888166	14927.133474814664
KAG4386019.1	hypothetical protein GLYMA_12G200900v4 [Glycine max]	_	0	7059.182544384641	0	3975.696122660463	4374.89909756549	4730.991629502959	3084.45073753336	0	5256.458240770509	3596.1447973313807	0	4454.120460611094
KAG4386024.1	hypothetical protein GLYMA_12G202201v4 [Glycine max]	_	4615.570645789784	3658.892093893645	2920.0992869990137	0	4920.386611343341	4262.843650930468	692.6898856509068	4880.45	0	4586.346507849351	0	0
KAG4386035.1	hypothetical protein GLYMA_12G205900v4 [Glycine max]	_	28319.46166235109	25117.838237143016	27646.53864099348	28044.41330589624	30907.984545174266	34838.996889875285	20996.598127581397	27154.3	23821.99248621801	28353.560176121064	27198.06050797224	29621.95966764574
KAG4386038.1	hypothetical protein GLYMA_12G209100v4 [Glycine max]	_	9649.881732047945	6667.848023525817	6345.111361346187	8313.996997375309	8078.49679311732	4854.630550694893	8818.328945144252	5508.74	4336.059658271316	19763.789840407808	0	0
KAG4386067.1	hypothetical protein GLYMA_12G216100v4 [Glycine max] OtherID_KAG4386069.1_gene__	_	11332.9442618816	7552.436595411572	16631.35957830769	6838.565712622045	4448.332902682589	14463.58613822153	14952.2024416039	7324.9	16233.038305067596	9997.792699042118	10276.10471598262	15716.391650086714
KAG4386089.1	hypothetical protein GLYMA_12G220900v4 [Glycine max]	_	50020.485481863536	47338.01935711843	48733.65752966119	47792.07657330038	51074.6278379723	53075.63355216453	49557.11978544068	47880.1	52694.63120897551	47993.01293324558	46015.749658201545	51496.76982962905
KAG4386107.1	hypothetical protein GLYMA_12G226900v4 [Glycine max] OtherID_KRH27287.1_gene__	_	4852.139169354885	0	3701.621643772445	5416.978847440468	4548.8802492397	4720.153423329695	2891.4233580162386	7352.72	6265.815417322985	9450.759587782162	5527.210893382292	4562.213635615037
KAG4386110.1	hypothetical protein GLYMA_12G227900v4 [Glycine max]	_	68546.85146360712	60037.12668009971	64180.80066381204	58969.0059529633	65918.79889723007	56450.90106696927	57632.02783361192	63478.3	66064.5905075086	39776.75439924726	66819.15855722675	65041.18447149656
KAG4386122.1	hypothetical protein GLYMA_12G229400v4 [Glycine max] OtherID_KRH27344.1_gene__ OtherID_KRH27345.1_gene__ OtherID_KRH27346.1_gene__	_	1166490.5100100208	1140444.570684526	1174789.0931539568	1094815.6005156203	1091493.8477133766	1049544.790303505	1077317.279793206	1078080	1055200.1310172635	1057095.4617658705	1077067.8746575925	1069786.6640687725
KAG4386144.1	hypothetical protein GLYMA_12G232700v4 [Glycine max]	_	19632.266361137103	21376.446537323303	22299.06283577413	23377.16436587969	18884.4311551239	16748.15494332062	14432.839473496178	20906.3	21191.236588815013	20357.444352380346	18328.03076415914	23360.99018320611
KAG4386163.1	hypothetical protein GLYMA_12G237000v4 [Glycine max] OtherID_KAG4386164.1_gene__ OtherID_KAG4386168.1_gene__ OtherID_KAG4386169.1_gene__ OtherID_KRH27476.1_gene__	_	54755.46967864965	60640.66746291606	54178.63331797969	57505.31683317786	52621.43825605988	54428.11662636287	48147.62219094348	47138.2	48857.23901667036	55233.795992596286	44516.879355748286	47550.27668310599
KAG4386186.1	hypothetical protein GLYMA_12G240400v4 [Glycine max]	_	87216.56188955274	81946.26835297867	81760.94497941354	75764.48801201426	78224.69421708633	85296.26572950836	79620.81616790484	83047.7	84421.82607927905	79657.92391754803	74989.76230889047	94526.40950908492
KAG4386189.1	hypothetical protein GLYMA_12G240600v4 [Glycine max]	_	111600.87726226191	101025.69258173494	82762.15990410297	142448.57775666803	132181.88685109225	123509.6964260212	99228.61046356669	114386	112218.98026662684	133851.5731345297	113875.41974591788	136942.96832507345
KAG4386199.1	hypothetical protein GLYMA_12G242300v4 [Glycine max] OtherID_KRH27551.1_gene__ OtherID_KRH27552.1_gene__	_	320452.12636442954	312313.0654510297	304367.32055991504	332103.37968476606	330708.4201848329	333864.6883561604	317421.11945287697	315700	316734.50724211853	322494.5545233072	314925.2807422743	317308.2838506921
KAG4386217.1	hypothetical protein GLYMA_11G005100v4 [Glycine max]	_	9792.352859258002	11634.618905936935	11424.537833505432	0	13044.176404225553	16601.005451814373	13505.456074466896	12901.3	12456.108277115614	12470.849276716852	14750.645382626246	16358.498281916833
KAG4386233.1	hypothetical protein GLYMA_11G009200v4 [Glycine max]	_	72020.94661023782	69199.46297045554	73929.38739175982	72071.1480487404	65798.01756452369	69819.2031005657	67232.3185467153	63727.9	61956.17139937162	61787.32134120644	65053.73993848822	63912.71923319755
KAG4386236.1	hypothetical protein GLYMA_11G009500v4 [Glycine max]	_	42441.90085415614	42341.948238131605	42032.071307666505	51632.0366178569	46890.03197424142	44459.25964441922	32566.93503807841	36709.8	38595.115181033376	35340.86377100053	45144.47674629428	44495.79495456082
KAG4386238.1	hypothetical protein GLYMA_11G010400v4 [Glycine max] OtherID_KAG4386240.1_gene__ OtherID_KAG4386241.1_gene__ OtherID_KRH27718.1_gene__	_	70658.97362779149	77727.0944096809	72664.00498442324	79639.08848976463	80625.06755857824	72964.78401531393	83115.13463321424	72544.4	81837.19388934282	74664.31840124076	78405.53333681569	74509.24852231907
KAG4386242.1	hypothetical protein GLYMA_11G010900v4 [Glycine max]	_	0	2150.0200956512776	0	0	2616.482689969217	2927.7850774260705	2768.704298671524	1107.36	0	3347.4806418021085	777.5616666338151	2175.334692921784
KAG4386260.1	hypothetical protein GLYMA_11G014900v4 [Glycine max]	_	48921.009503330606	49000.63743257733	54853.8736352652	55732.37550768914	48247.99185493588	59857.53685156393	49550.3564581592	52507.3	49511.69431805197	48483.453650640775	50483.36829480237	51919.211064651005
KAG4386272.1	hypothetical protein GLYMA_11G015700v4 [Glycine max] OtherID_KAG4386273.1_gene__	_	76188.57590602255	98319.72955680171	83209.63138806788	81271.89827432722	67768.80781546202	62636.181959234615	93454.1421977486	70523.5	77563.63185468897	80922.61825983286	91655.10139291706	63787.210597175945
KAG4386299.1	hypothetical protein GLYMA_11G021700v4 [Glycine max]	_	1539537.3993574074	1538963.8622768605	1542455.782265737	1943673.6599673373	1947173.5573610228	1880949.838665882	1621593.5191407704	1664710	1591458.4185688405	1878380.939897456	1896204.8588367996	1832860.966765486
KAG4386325.1	hypothetical protein GLYMA_11G025300v4 [Glycine max] OtherID_KRH27957.1_gene__	_	0	11793.345221723272	10424.53283621745	3728.723438992389	6426.749809938706	0	7707.518053530221	6534.2	4755.715207968338	5615.841539775283	10772.98608992352	7544.323099907938
KAG4386341.1	hypothetical protein GLYMA_11G028800v4 [Glycine max] OtherID_KRH28007.1_gene__ OtherID_KRH28008.1_gene__	_	15767.587718434854	13407.463589580782	8882.601355825667	8730.142672758895	7988.024934022226	7746.31606448232	11570.94258159685	6778.79	0	6833.173664587233	16252.9265404629	6542.69136719691
KAG4386348.1	hypothetical protein GLYMA_11G031800v4 [Glycine max]	_	82091.09457795855	80309.90425146928	75956.01578916742	70228.92585686402	75127.75293190204	68020.89458397095	83602.9017589473	62939.3	68034.87496777346	77813.69062588562	68324.04801623896	71372.13943226734
KAG4386358.1	hypothetical protein GLYMA_11G033000v4 [Glycine max]	_	54058.0206602212	53461.50826582247	51217.13434839483	53139.57571198741	47781.78006125052	56012.57899807744	49433.96666180775	50888.8	48776.2217218157	50564.24775373507	48984.19703452118	40986.407629863206
KAG4386364.1	hypothetical protein GLYMA_11G033600v4 [Glycine max] OtherID_KAG4386365.1_gene__ OtherID_KAG4386366.1_gene__ OtherID_KAG4386367.1_gene__ OtherID_KRH28095.1_gene__ OtherID_KRH28097.1_gene__ OtherID_KRH28098.1_gene__	_	34146.29286164817	32819.67196904818	36285.823596390095	35410.37176485367	37807.25500191563	33277.9825603625	31979.131235689438	31124.1	31893.942099688826	29384.19646629936	33824.549963714635	36981.76181153319
KAG4386382.1	hypothetical protein GLYMA_11G034100v4 [Glycine max] OtherID_KAG4386383.1_gene__ OtherID_KAG4386384.1_gene__	_	98407.26590113022	91120.22854019764	96636.09493453488	109788.19591034732	101791.58105924452	118600.19745657415	104000.7940043427	98120.7	98343.16421989848	95776.79518689208	109399.17365158256	103662.44708766013
KAG4386420.1	hypothetical protein GLYMA_11G039900v4 [Glycine max]	_	46145.26680649937	41501.72086573992	42855.52773162809	48748.71766038452	45523.56344296112	45811.95114565936	46186.0553889475	40623.4	41367.952151219855	39186.003088092126	41971.67900479845	42760.31695767865
KAG4386424.1	hypothetical protein GLYMA_11G040200v4 [Glycine max]	_	78761.34768816434	81316.87442024257	83858.55578437212	91796.10142489662	100930.23583347508	96113.00391746816	77122.22099072266	78240.4	81358.61028991055	77813.39029476659	81528.27175959627	77207.73476432431
KAG4386435.1	hypothetical protein GLYMA_11G042400v4 [Glycine max]	_	20990.42485557247	23708.340536479755	23223.44737047228	23654.601793060527	21479.7771118695	29588.92813413758	28668.02827807983	23344	24687.012539078307	17027.372904445354	18212.16200039945	26003.44759011387
KAG4386445.1	hypothetical protein GLYMA_11G044600v4 [Glycine max] OtherID_KRH28308.1_gene__	_	29634.355832240875	34262.83888821157	27682.63480846969	45317.84961992075	34302.936128926165	35110.26468476959	35686.84781850705	16876.4	24431.226500496345	34510.34811647706	26543.276593635022	27164.17491938057
KAG4386503.1	hypothetical protein GLYMA_11G059551v4 [Glycine max]	_	27377.18274237587	18896.247647154363	25759.556031168453	18874.32666618796	17370.09887890667	22055.332708509755	20334.700560646048	21020.7	21221.918881173333	22679.6045648112	25578.907393616075	26269.736259449
KAG4386509.1	hypothetical protein GLYMA_11G061100v4 [Glycine max]	_	45445.81016280199	38893.85952209131	36265.96062154983	51963.89406093138	43449.83927274039	44151.82975777373	39385.78217037708	43214.5	19373.160363190465	59511.612341854045	52489.15189879477	47623.90302236765
KAG4386512.1	hypothetical protein GLYMA_11G061700v4 [Glycine max]	_	21280.02480061652	24188.62793014384	22280.81309746912	31488.78169645669	23240.54896298161	26271.18648286787	21112.98792393284	17328.9	19402.539159468208	20602.514545518417	24613.33436228533	19403.87785313569
KAG4386514.1	hypothetical protein GLYMA_11G062300v4 [Glycine max] OtherID_KAG4386515.1_gene__ OtherID_KRH28575.1_gene__	_	15374.193546986797	6070.72042518568	0	5269.008731148129	9110.876272065383	5616.389703041955	7320.151007113005	3368.61	3660.006429523746	6623.122079929429	0	4259.16236418978
KAG4386528.1	hypothetical protein GLYMA_11G066800v4 [Glycine max]	_	11907.92813890494	9193.64064708035	12564.087791092526	17540.617661286935	11488.234751362916	8301.72202410168	13765.087085929106	14103.8	15535.46736409749	11696.895982946247	14052.021944684711	9570.341958645757
KAG4386534.1	hypothetical protein GLYMA_11G068300v4 [Glycine max] OtherID_KRH28672.1_gene__	_	56341.39325984584	56123.180235466825	60289.27083165566	59478.04240932226	52015.04125577117	55691.28871315267	57475.562799488114	63559.6	53450.85947357181	49400.96521931334	58538.103282706405	55545.40940836953
KAG4386550.1	hypothetical protein GLYMA_11G072700v4 [Glycine max]	_	21409.7173929898	16462.243726415665	16848.03741044843	27224.659489559945	27432.097016825308	26396.242707944	31230.017030377985	24928.6	19115.268677093714	16503.09488097147	28400.387030621478	23490.94876280947
KAG4386561.1	hypothetical protein GLYMA_11G074600v4 [Glycine max]	_	7418.747541921036	8056.392648033189	6820.22968643395	12001.183312698113	8967.028195148849	7487.939482122947	8272.50824449211	7345.19	5706.074146535071	7664.76050010195	10396.086570057589	12148.851653582153
KAG4386570.1	hypothetical protein GLYMA_11G077000v4 [Glycine max]	_	6977.53173656692	14706.033240006998	15755.372139667035	15636.96364377677	16826.479117696443	17088.0994484859	13015.36720951782	16227.2	11258.496185848266	15581.879228497388	15656.628764023426	16524.764355744006
KAG4386573.1	hypothetical protein GLYMA_11G078100v4 [Glycine max]	_	517897.052501136	484380.8090680429	476601.49442735873	508364.5784704259	565592.8325280127	489521.1295732096	512222.1058406786	526136	511186.0417862217	543126.8045049523	559410.3786607366	551696.9258095594
KAG4386583.1	hypothetical protein GLYMA_11G080600v4 [Glycine max] OtherID_KRH28848.1_gene__	_	390368.6801677685	385601.7351731322	358521.6545025825	432647.4986645652	368734.8248213498	409871.7776870139	339901.61177505186	375644	380692.0464698304	422065.3326266808	425984.7384113658	413093.3194478423
KAG4386593.1	hypothetical protein GLYMA_11G084200v4 [Glycine max]	_	17615.004490909974	17086.12632874251	18329.39185894158	24992.392299153573	19526.004162102872	19191.545154266398	15192.048197138194	16942	15908.06670528549	18560.162825661464	14394.913229992604	18459.27619282804
KAG4386598.1	hypothetical protein GLYMA_11G085300v4 [Glycine max]	_	30550.535623719927	32820.273205092824	30338.425454624718	29615.372649318186	30760.84714845808	29640.82646754417	27901.147720506586	28980	30324.23201187985	30408.625913350785	38776.91134186249	32759.7767032673
KAG4386618.1	hypothetical protein GLYMA_11G087300v4 [Glycine max] OtherID_KAG4386619.1_gene__ OtherID_KRH28941.1_gene__	_	0	0	0	0	3228.7319816364866	0	3291.711387896581	2414.76	0	0	0	0
KAG4386623.1	hypothetical protein GLYMA_11G087900v4 [Glycine max] OtherID_KAG4386625.1_gene__ OtherID_KRH28950.1_gene__	_	33597.709256911345	23539.09258991213	28166.908250895	27896.8513397231	30857.970281974543	27094.0564438688	27495.54997398436	24258.7	28550.975997641483	28076.154332499496	28420.85216292189	29509.598592206577
KAG4386638.1	hypothetical protein GLYMA_11G093700v4 [Glycine max]	_	18152.746919194546	25291.59545404548	19537.60519656025	24401.621165077435	25979.60810340276	24685.681975944342	22437.590619269973	25567.5	24735.34216298913	20974.324470892112	21092.93032951045	20886.41701142798
KAG4386651.1	hypothetical protein GLYMA_11G096400v4 [Glycine max] OtherID_KAG4386652.1_gene__ OtherID_KAG4386653.1_gene__ OtherID_KRH29088.1_gene__	_	386849.3130713232	405159.94370544096	402143.5704157377	425937.0920893726	420934.3585251896	418958.15457400365	380579.49229174166	377755	373302.22638222127	378309.0907897572	392082.8422858688	390250.9499620727
KAG4386666.1	hypothetical protein GLYMA_11G101500v4 [Glycine max]	_	265462.2664356316	262330.3089395244	260252.35923067408	305892.8162606087	283097.33195545693	279618.4243237624	262924.8527934727	241595	239431.1735278289	272863.83599792694	267772.21145226015	254608.57878384687
KAG4386669.1	hypothetical protein GLYMA_11G101600v4 [Glycine max]	_	37550.7234114468	34478.58242223175	34687.10618995752	42888.30987189994	39933.58753612445	39072.35853574405	35933.053120589604	34453.3	31500.28628335295	38771.14570232245	37341.643460382096	38991.72041934415
KAG4386675.1	hypothetical protein GLYMA_11G101700v4 [Glycine max] OtherID_KRH29165.1_gene__ OtherID_KRH29166.1_gene__	_	47993.08510402829	45976.72074603423	35371.2193081869	42982.60301482334	44758.71876651894	44615.2672852017	41228.43554643896	43646.5	47236.79285064795	46656.33923276375	43299.60526097768	43155.65399088451
KAG4386682.1	hypothetical protein GLYMA_11G102100v4 [Glycine max]	_	356092.49395122007	358792.6199424022	350416.14918578666	415651.7090854749	416217.2456516228	407733.3162382121	361163.6957347272	373284	373311.2505858561	379465.365598068	389614.9880967013	371868.6375661927
KAG4386683.1	hypothetical protein GLYMA_11G102200v4 [Glycine max]	_	24240.87054724368	22050.933173407782	21441.32513543849	20450.204741815676	29722.791776985065	22693.7447375234	22774.64658632764	21134.9	16171.4731824924	21473.67501148554	17252.206848523725	25127.213244834904
KAG4386688.1	hypothetical protein GLYMA_11G103000v4 [Glycine max]	_	69899.38860728945	73795.91253176818	79181.68224139942	93949.56424613394	82342.77733660347	90039.96098720863	83948.33617621934	77351.7	80125.00165303328	80061.46883116713	77933.93242042235	87745.50457115046
KAG4386702.1	hypothetical protein GLYMA_11G105300v4 [Glycine max] OtherID_KAG4386703.1_gene__ OtherID_KAG4386704.1_gene__	_	0	0	0	0	0	0	6121.487522468041	0	0	0	0	0
KAG4386706.1	hypothetical protein GLYMA_11G105500v4 [Glycine max] OtherID_KRH29257.1_gene__	_	67035.71192367883	66228.65546785611	67594.71165425103	73727.50495556467	75066.53215329658	78792.19567681977	63549.13164344095	62712.5	64460.18737017031	69338.24633615426	67890.86938254688	68978.17092036772
KAG4386707.1	hypothetical protein GLYMA_11G105900v4 [Glycine max]	_	631217.4608062417	562269.9365917556	628984.7927285534	831841.3390972831	721357.1708259933	568652.5402605484	651438.6364930408	611169	599191.0783220924	588166.4613239142	660173.0658429931	588733.6039702946
KAG4386719.1	hypothetical protein GLYMA_11G109800v4 [Glycine max]	_	3310.33315344358	0	0	0	0	0	0	0	0	5358.497814905705	3001.8938229321748	0
KAG4386721.1	hypothetical protein GLYMA_11G110400v4 [Glycine max] OtherID_KRH29330.1_gene__	_	0	1406.481499839288	1697.8407087953308	1236.1297302486594	1437.1733423680344	0	0	0	1394.2595153625864	844.9505692083455	0	0
KAG4386736.1	hypothetical protein GLYMA_11G113000v4 [Glycine max] OtherID_KAG4386737.1_gene__ OtherID_KRH29380.1_gene__	_	355372.7602923064	352525.73623705027	361770.3095754418	374005.7453841007	365026.29833430005	370066.3812452819	369619.873740244	374017	369304.50417200447	386174.7627974608	375393.7275334343	380048.4429500988
KAG4386740.1	hypothetical protein GLYMA_11G113400v4 [Glycine max]	_	94441.20218234668	99807.6885612912	99260.62912281945	100475.46603667169	114499.45823726615	108008.97732783496	106490.10222466076	105735	95748.9062127518	83719.60197146874	93827.8162721442	94550.37852337753
KAG4386741.1	hypothetical protein GLYMA_11G114100v4 [Glycine max]	_	2598.399118699757	4250.839041649089	0	6872.756134145991	3171.630635082948	4063.514449511208	1912.436781281095	0	0	2519.62792320081	0	1821.1394108308327
KAG4386751.1	hypothetical protein GLYMA_11G118600v4 [Glycine max]	_	75096.5281409847	63848.26176109827	63584.00397305307	78943.45417121651	75792.56908194478	75724.46226218142	68188.6	72831.6	66899.42961265697	71949.62541622233	72689.74226844164	71465.08257207705
KAG4386752.1	hypothetical protein GLYMA_11G118900v4 [Glycine max]	_	4622.848287389677	2506.6933585363054	8038.687076051449	2370.2009999214024	2045.106050323461	5988.369444530901	3301.028628315695	2194.59	3648.104507618737	4449.75591490916	4124.476553102989	4783.72980441288
KAG4386769.1	hypothetical protein GLYMA_11G123500v4 [Glycine max]	_	21855.811727747438	20846.456963968547	14889.971565788956	23518.656407203147	21264.98556659269	17907.32193625544	18441.27175738141	19351.9	18470.94053756893	19960.907164872213	17047.154248415674	14983.364580074947
KAG4386771.1	hypothetical protein GLYMA_11G124100v4 [Glycine max] OtherID_KAG4386772.1_gene__ OtherID_KAG4386773.1_gene__ OtherID_KRH29559.1_gene__ OtherID_KRH29560.1_gene__	_	15775.517838247151	11603.95586766003	21660.52364966556	20924.914726610958	20452.61696370763	16427.59415304214	24291.852691412005	15221.2	16280.465508614938	13121.366480561295	10483.8659365422	17235.036032440006
KAG4386776.1	hypothetical protein GLYMA_11G124500v4 [Glycine max]	_	33974.54051989068	30501.105368881363	39371.64260647264	18949.99141905546	15665.670896917894	18926.217530063208	43589.54338395881	35926.5	38554.20545788895	28380.79019758085	37537.66732565173	42801.27666564703
KAG4386778.1	hypothetical protein GLYMA_11G125100v4 [Glycine max]	_	23011.70197633747	20733.82541160501	20595.384227266863	25999.476554816043	22594.721630709715	28073.35089973579	20752.411729164956	20210.2	21405.009946030517	16919.453922336354	22951.946832740578	20561.368859797483
KAG4386782.1	hypothetical protein GLYMA_11G126400v4 [Glycine max] OtherID_KRH29608.1_gene__	_	31150.414054078075	24215.28272812311	32346.40080459348	31609.970885696755	25726.83892258425	29150.918705808435	27616.48230358457	27427.6	28273.531870335995	32125.018258674416	30434.15971261296	30467.65121834088
KAG4386798.1	hypothetical protein GLYMA_11G129000v4 [Glycine max]	_	7540.35944258685	0	4845.648332744857	2748.8491912767377	0	5672.008459144564	3848.1313327958183	0	0	4294.975267192341	6662.704714372043	3652.695735046215
KAG4386809.1	hypothetical protein GLYMA_11G130100v4 [Glycine max]	_	128398.6778874514	121583.95706830356	128014.35216341156	96034.68808587406	85772.17857882488	111506.38308913072	155472.74297190882	144528	186683.7005931252	136983.02560240508	121364.25369800512	154535.41573519303
KAG4386810.1	hypothetical protein GLYMA_11G130400v4 [Glycine max] OtherID_KRH29670.1_gene__ OtherID_KRH29671.1_gene__	_	11772.91533956898	11225.878601585631	14122.070975010043	16748.911083911215	15855.870366720976	8269.936900228164	10081.435834811562	22541.9	17035.79135284777	13356.325526024964	11307.587511633805	12459.235218409154
KAG4386820.1	hypothetical protein GLYMA_11G131700v4 [Glycine max]	_	10151.05526605884	4092.1528082657287	5809.778982580223	3666.9253247900942	3817.30232130754	5307.636304681081	2233.3516135281816	4210.9	1404.0457628598815	2464.4671076701406	2031.766296471836	5102.376105390539
KAG4386832.1	hypothetical protein GLYMA_11G136000v4 [Glycine max] OtherID_KAG4386838.1_gene__	_	18927.1883666867	15284.322108948252	19358.1326320137	17291.75074245026	15754.389143880053	13481.79055785302	14799.3714340791	14260	11391.252248209114	10555.837951333604	16309.10533501305	14978.813501411796
KAG4386852.1	hypothetical protein GLYMA_11G137700v4 [Glycine max]	_	27220.587971398843	26429.334462529103	24116.474620016503	26147.66644424949	23912.732359263315	25832.13491932976	22301.011786257382	23871.9	25305.671832708544	20656.57414694593	26995.415570487763	25234.71983636671
KAG4386857.1	hypothetical protein GLYMA_11G138502v4 [Glycine max]	_	0	0	162.9661299724335	1777.3681844739117	0	1358.7150427479658	1509.5039875981436	0	1152.2203469843002	2568.68200597763	747.322427274436	1602.212300116916
KAG4386871.1	hypothetical protein GLYMA_11G141200v4 [Glycine max] OtherID_KAG4386872.1_gene__ OtherID_RCW19168.1_gene__	_	168178.76877878845	166711.73251929873	161017.13858328483	129881.74024030624	139913.3448407418	121078.39498349946	129207.815727604	149611	125968.85853818509	120666.03590486648	125764.2571425938	122238.93883983468
KAG4386873.1	hypothetical protein GLYMA_11G141300v4 [Glycine max] OtherID_KRH29824.1_gene__	_	50930.642397535776	47568.99420426963	47479.870259921714	52944.91950129093	57589.55632190918	46726.84164561213	44715.88973928358	41735.2	42081.66638980333	41002.80613754872	46570.31461583232	42687.80310431242
KAG4386880.1	hypothetical protein GLYMA_11G145227v4 [Glycine max]	_	5508.000230337319	7421.457323085613	8047.206981503238	5822.26145042067	0	3888.1960433065647	0	7579.65	0	0	4304.680068550199	0
KAG4386891.1	hypothetical protein GLYMA_11G145645v4 [Glycine max]	_	65295.301578038	60002.75601954749	72079.81170409589	67567.57777191166	65369.3683502539	63844.74616107452	65322.233788205216	71445.8	66486.12108618309	62123.09153229512	67931.1977314918	68981.91291837963
KAG4386901.1	hypothetical protein GLYMA_11G147108v4 [Glycine max]	_	9809.226949643413	10442.969065450125	11225.807257819346	11769.584283519993	11787.282690245886	14199.196435706415	12118.671146213468	9881.72	9791.31107822356	12759.46748211598	8483.619956584042	8809.462287215498
KAG4386903.1	hypothetical protein GLYMA_11G147317v4 [Glycine max]	_	10914.354393308397	9109.106859203232	8985.233447652594	7589.813101258383	12801.887390592055	7017.561334203267	8366.185374599781	11930.5	8642.299336976079	9104.878249019072	10000.24677088618	11393.574865661642
KAG4386904.1	hypothetical protein GLYMA_11G147526v4 [Glycine max]	_	20032.1853147092	15328.813576251998	13050.680261037254	20926.58918863845	17330.045962734283	11930.98915338812	18621.257019215445	16168	16405.601132350843	18812.94151752161	15471.640019111856	13310.489198581485
KAG4386922.1	hypothetical protein GLYMA_11G150243v4 [Glycine max] OtherID_KAG4386923.1_gene__	_	2514530.5730899456	2589533.664887672	2419340.583729123	2171149.326402747	2213639.5903421	2049108.775984917	2493709.4303101907	2489980	2534628.074906515	2308425.069253346	2210434.926996516	2331113.0588074243
KAG4386924.1	hypothetical protein GLYMA_11G150452v4 [Glycine max]	_	129857.2176453336	122511.864697206	125407.96688614856	142699.74706079252	129032.64849401447	126901.8465312112	137159.2678165924	124093	140689.34004513078	145505.42165707998	131748.30195494482	143702.837166076
KAG4386929.1	hypothetical protein GLYMA_11G151288v4 [Glycine max]	_	17272.001713712223	17369.208299762966	10630.724630879067	16860.68142424661	15741.93746009589	13640.611963699705	11152.22196124489	15003	13792.993911146725	15201.459811044497	18672.025561502836	14272.587227971926
KAG4386932.1	hypothetical protein GLYMA_11G152124v4 [Glycine max]	_	38357.28686324193	36670.58883500076	36358.01593134252	26417.88275393675	34051.100824391484	22874.13834219571	31743.424232670677	30410.4	25516.838197762885	39830.71389030176	34898.26717455441	35558.7912161875
KAG4386934.1	hypothetical protein GLYMA_11G152542v4 [Glycine max]	_	8324.628215770445	11293.7180686231	0	6271.100996891127	8406.671295652077	5989.515793260766	10344.862385166063	4627.37	14156.468779770645	12090.229638517934	8037.068763403519	10292.51723442294
KAG4386936.1	hypothetical protein GLYMA_11G152751v4 [Glycine max]	_	15071.242893904318	4848.046804795177	7501.902784403763	4682.151652061268	7038.127483741084	13748.577171348765	6234.414899032105	6920.74	0	3237.509397046319	714.367545114213	4993.959298126106
KAG4386938.1	hypothetical protein GLYMA_11G152960v4 [Glycine max]	_	23688.27169196898	25686.30691735506	19377.894779570517	23758.418438765315	23147.472626694995	26580.804853452184	18495.98404673309	24669.5	24420.297187205306	21621.23770130805	19764.402157675344	26366.421397270635
KAG4386941.1	hypothetical protein GLYMA_11G153169v4 [Glycine max]	_	14661.787720304774	12461.919703368743	18337.25638705092	13159.38776634215	7421.110147732461	12888.502983387682	8815.46210193837	12972.9	5265.211718296267	12575.364506143384	13379.280879946642	9619.008159817067
KAG4386954.1	hypothetical protein GLYMA_11G154214v4 [Glycine max]	_	30806.40746424585	40160.46345614389	32464.77203536744	41937.00613252845	38894.183232241485	42328.50999616377	34212.44247114429	37040.7	28188.50381831032	41871.4638441905	41432.86417349691	27240.02623043311
KAG4386957.1	hypothetical protein GLYMA_11G154423v4 [Glycine max]	_	150653.20399360958	137925.55276176042	145902.1205208285	136098.18051738729	139182.8460587376	133384.96966619955	145638.6632142695	147936	144475.49481457612	139917.26063544303	135953.6860041276	144053.77589854578
KAG4386966.1	hypothetical protein GLYMA_11G156304v4 [Glycine max]	_	4122.126469064292	7776.356939638938	9962.068335203052	8172.159598258677	6630.158440956153	9914.718057837776	13858.46138048686	12158.9	7751.510169291959	6989.105581593712	6040.053064131992	7791.830984626453
KAG4386967.1	hypothetical protein GLYMA_11G156513v4 [Glycine max]	_	39245.35990095588	32394.99890951378	39767.99465772684	12165.175937516058	8598.665883200709	6728.3479710105385	29363.641536239276	31309.9	31702.12763798466	22724.75434304048	18921.619920147084	19334.80259253718
KAG4386968.1	hypothetical protein GLYMA_11G156722v4 [Glycine max]	_	10425.397259058976	10050.462134304242	18514.712405928403	8978.48632221198	9668.742834805324	17781.223575970344	14060.452692281524	14721.6	10231.54181220793	14066.80884330474	9755.45770556149	11810.65594136922
KAG4386970.1	hypothetical protein GLYMA_11G156931v4 [Glycine max]	_	41738.62972244778	31442.34039677344	37823.43966905008	41262.72120483092	29342.911657536577	35006.67644499819	51562.2949066247	30114.1	35025.64156775254	39887.476471800655	25351.182637135997	32811.96240527145
KAG4386971.1	hypothetical protein GLYMA_11G157140v4 [Glycine max]	_	14740.386249583627	9399.3736009572	21357.739317455857	16380.94805336884	9530.321616738052	10258.664362205487	13389.268168482058	12410.2	16915.167830929266	16013.755377679432	9290.76878728335	14974.363557830044
KAG4386993.1	hypothetical protein GLYMA_11G159648v4 [Glycine max]	_	47989.87290359799	55501.50216530368	51688.70355310504	56043.19752154319	64519.333403921744	49932.13690783423	53646.00538042054	61704.6	51203.531961718574	67590.0188922122	62542.54782209643	54562.57868729139
KAG4386994.1	hypothetical protein GLYMA_11G159857v4 [Glycine max] OtherID_KAG4386995.1_gene__	_	156717.2361184315	216601.297443884	185043.27195732732	197546.75077144284	175485.73013146332	194182.0956221688	182353.4358343783	181169	218122.02067818583	190162.6568511288	198883.9678278961	173505.3229540268
KAG4387008.1	hypothetical protein GLYMA_11G162365v4 [Glycine max]	_	20813.75383190608	18610.460113933004	20235.834134473054	20809.795462220565	18676.072979802244	28585.872995506124	14208.034550274428	16015.2	21192.540084895594	20445.64159100561	19826.49978950846	23235.2792770217
KAG4387012.1	hypothetical protein GLYMA_11G163201v4 [Glycine max]	_	39231.908811654	40911.90830594297	46780.22974004055	52059.966319759	50331.054787994726	48899.58934278899	43268.73959141335	40487	42207.203089256334	46527.69740344086	50190.13505110578	47743.84922891207
KAG4387023.1	hypothetical protein GLYMA_11G165710v4 [Glycine max]	_	47044.8836895097	42611.50239814754	56986.57233486546	62913.72452811508	64347.29263963723	58091.1176723636	59101.083086259474	60195.3	57314.62239427644	54087.63233195993	59822.1900152813	61003.872021873256
KAG4387049.1	hypothetical protein GLYMA_11G171773v4 [Glycine max]	_	13078.674814485106	13845.965078142024	9632.030388275973	9581.292652110747	14701.28798783451	15479.980607527772	17649.659629898277	7914.03	9696.055595411774	6773.938356874897	12124.988972338517	10252.366607105794
KAG4387050.1	hypothetical protein GLYMA_11G172191v4 [Glycine max]	_	68870.07913190585	65005.94176506263	61120.69261101003	27265.36984760345	39457.41439541176	47255.829477684165	49382.58556350516	87666.9	65258.22777827452	70612.55127424843	71205.61889955781	64696.71838423662
KAG4387051.1	hypothetical protein GLYMA_11G172401v4 [Glycine max]	_	248120.3993625604	277373.23477654764	251698.17250251188	247354.67031809565	271505.851992717	274144.08807105484	258644.7770213119	253721	259780.75272430485	250345.00869217608	241410.3121096013	235978.4854385285
KAG4387063.1	hypothetical protein GLYMA_11G174073v4 [Glycine max] OtherID_KRH04984.1_gene__	_	24825.792169348253	22675.617423794163	22353.20708698845	14420.676288553945	15489.99839152967	0	21234.021198716357	23494.2	20692.6994724569	25348.747330108297	24705.52777691317	24270.39683518539
KAG4387074.1	hypothetical protein GLYMA_11G175328v4 [Glycine max]	_	12138.805044832608	11611.571524225536	7351.307153838191	11478.437198489024	10492.515104756054	10737.223271515568	12684.166063091883	12276.5	11008.32520730573	12718.322118807258	9340.928425274557	7797.079895351288
KAG4387075.1	hypothetical protein GLYMA_11G175537v4 [Glycine max]	_	27562.08502964489	29235.50349490319	17786.73941939692	25510.74295054048	33941.422243059314	30870.9628682097	23292.899157419	23268.7	24841.12588337485	21626.34333033176	25145.82907919999	27543.532609724687
KAG4387076.1	hypothetical protein GLYMA_11G175746v4 [Glycine max]	_	27286.43808021995	28539.77318524124	28231.437712304996	28469.412699250213	33805.59512578041	28825.043025964223	28375.08535612675	27979.5	24751.78626739033	28859.81833245245	28842.59439915196	30019.319402479658
KAG4387078.1	hypothetical protein GLYMA_11G175955v4 [Glycine max]	_	38795.25031566037	38698.056983551855	35346.21414189052	33734.44458308304	45365.738350996864	47121.18560868553	58115.25242609621	47037.1	43514.00804450478	49482.855504438725	49302.811055041326	42798.64715353054
KAG4387089.1	hypothetical protein GLYMA_11G178255v4 [Glycine max]	_	19183.562113529857	16972.793334326892	19497.475937745905	20915.391223829567	20947.156338001947	20453.883532889024	16574.896263242703	17760	14670.547580166469	16349.825899887155	17999.685773868696	21750.717417101343
KAG4387104.1	hypothetical protein GLYMA_11G182800v4 [Glycine max]	_	27984.690148755973	18932.92304587772	19189.65024136355	23576.42534715178	10950.944596076304	26320.166837689358	21799.112334861547	13244.3	25085.0801883023	20596.90836462964	20382.26857845104	24955.58701169335
KAG4387105.1	hypothetical protein GLYMA_11G182900v4 [Glycine max] OtherID_KAG4387106.1_gene__ OtherID_KRH30416.1_gene__ OtherID_KRH30417.1_gene__ OtherID_KRH30418.1_gene__	_	63878.01851943246	69814.02641409039	72548.1544357356	72431.99461566593	67532.1220595314	80110.91357024755	72235.16183134478	62473.9	74250.64616249502	65969.13184274384	77045.40459304611	68435.37893847573
KAG4387114.1	hypothetical protein GLYMA_11G184100v4 [Glycine max]	_	11825.11359656132	13364.274800373769	14506.424579533314	12646.374462667884	8617.167010023342	7504.582381410162	10952.350498299644	8033.43	1933.8667851519672	6331.370419854966	11855.631716325734	9531.59710896012
KAG4387116.1	hypothetical protein GLYMA_11G184601v4 [Glycine max]	_	27294.568962559144	28559.012738669884	29338.924593754	29840.064522632874	25353.080880996316	28654.445492256207	25212.37181797649	28861.7	29364.65835871269	29499.02306414632	25306.540559323817	34982.8269275952
KAG4387132.1	hypothetical protein GLYMA_11G190900v4 [Glycine max] OtherID_KAG4387133.1_gene__	_	84446.64130600142	84585.29376494138	87789.2066025083	89087.76374929765	89590.69493930138	88509.16857875593	86633.3771069671	85112.8	89708.30483747467	86675.16051395866	92680.76567056128	84491.1799217522
KAG4387139.1	hypothetical protein GLYMA_11G191100v4 [Glycine max]	_	7141.233500995981	5871.490841191745	7586.880018898047	7582.717568416867	12994.265905057367	5832.841185944555	5528.888823872048	6241.39	7142.165859191423	9026.74210288171	5074.429873163263	9230.174112345458
KAG4387147.1	hypothetical protein GLYMA_11G193000v4 [Glycine max]	_	4346.568936005018	2539.039857738218	3292.6157684448885	3263.5788185291844	1819.606056992278	5135.756944666031	3217.3854494286093	3373.99	2162.139029540718	2103.53917984306	4186.413674094531	4288.815170057254
KAG4387162.1	hypothetical protein GLYMA_11G194300v4 [Glycine max] OtherID_KAG4387163.1_gene__	_	97145.57380086723	93791.52028655632	87958.19312957574	89468.49455279966	85521.27715057401	96142.18370331926	102654.18525904493	97751.9	103150.65830294476	101758.18975372768	105241.94285487132	93337.6677622695
KAG4387166.1	hypothetical protein GLYMA_11G194600v4 [Glycine max]	_	0	7150.019290129788	4857.051898503404	5363.144893256453	4840.363790223791	7837.336153633563	1644.6594935261182	7733.82	0	4731.206217600491	5545.860246787423	4568.635713284151
KAG4387172.1	hypothetical protein GLYMA_11G195300v4 [Glycine max]	_	14649.64158742771	10288.551607983749	10685.57467307756	12594.57079369221	9816.139641600348	13085.049683799	9319.774143215216	9967.79	13978.090354589416	0	11215.494416281948	12317.544969363003
KAG4387179.1	hypothetical protein GLYMA_11G195900v4 [Glycine max]	_	90707.7218509694	110919.03169637192	110899.92907008	105323.66152953458	100910.8319595781	99543.50459834818	94930.56644877743	95602	103863.570390094	87611.8932742499	96278.5158651186	100309.92027421916
KAG4387181.1	hypothetical protein GLYMA_11G197001v4 [Glycine max]	_	0	0	2147.913536673341	0	0	0	3936.0747764917264	0	1602.5080545750077	3652.9274009048754	0	0
KAG4387185.1	hypothetical protein GLYMA_11G145600v4 [Glycine max]	_	24258.83879340066	22643.15067738332	33735.901597860844	21902.172627408643	23090.609937413985	17789.45644412119	18249.274018734013	23730.5	27733.78422404563	23779.517233115123	20413.969469661475	30711.08335927884
KAG4387192.1	hypothetical protein GLYMA_11G147100v4 [Glycine max]	_	3375.6110890630416	0	3864.65936111613	4465.277423337446	3758.1775761390754	0	3562.4261804857533	3418.46	4125.294368934077	5043.009985389642	4633.556751003348	5256.809374693516
KAG4387197.1	hypothetical protein GLYMA_11G148501v4 [Glycine max]	_	143339.42513887488	136396.40908821276	142583.89462238652	38873.99646873034	38610.80366212025	28719.89158337938	132420.9009122238	133640	122637.9247076508	81649.82000940597	71005.58226324889	81076.15162800395
KAG4387210.1	hypothetical protein GLYMA_11G152500v4 [Glycine max] OtherID_KRH29995.1_gene__ OtherID_KRH29996.1_gene__ OtherID_KRH29997.1_gene__	_	5380.395568243732	9130.300429776978	9267.196945829226	7134.338499003971	0	12244.463424245616	20391.93647958037	0	8627.248970691817	12519.703138747644	8834.817677943276	11511.7006407408
KAG4387245.1	hypothetical protein GLYMA_11G161500v4 [Glycine max] OtherID_KRH30135.1_gene__	_	16601.555255150965	21030.635605644868	19972.27161552662	23453.4570420075	23231.31396417502	26093.294002697075	19624.147415357373	19755.2	23965.57759294062	19914.155620674715	22993.17805516935	20458.716752173044
KAG4387253.1	hypothetical protein GLYMA_11G164400v4 [Glycine max]	_	5209.857839773943	7155.86130036359	8448.600396930085	6297.442377661182	5003.4912241994725	4146.9686370453455	4486.114985806045	4027.48	0	1787.941228916682	5545.067724507162	4459.035625567299
KAG4387255.1	hypothetical protein GLYMA_11G164500v4 [Glycine max] OtherID_KRH30168.1_gene__	_	24120.111887317165	22033.096504083314	27720.0417306308	27201.426328928428	26185.890998093717	22237.602156558216	19237.830198846532	17726	20571.77514375057	18268.34108832589	27081.28887072871	24340.078906272327
KAG4387257.1	hypothetical protein GLYMA_11G165000v4 [Glycine max] OtherID_KRH30176.2_gene__	_	30134.65604925979	28253.58482799012	29423.82116642152	30485.56963423281	29389.605471727184	27525.39620686055	27760.02635424524	25541.5	27718.643615725017	24936.292593290957	28447.43677105723	20610.01483395252
KAG4387264.1	hypothetical protein GLYMA_11G166100v4 [Glycine max]	_	363718.4585352744	383521.45845865976	385920.46050813165	404320.833853159	404097.6067683713	404828.88541081897	377213.9798803303	401533	388697.5177831915	406115.74799810327	407739.67168844416	397337.4851160082
KAG4387288.1	hypothetical protein GLYMA_11G171300v4 [Glycine max]	_	0	4947.210669758661	0	5869.135921802903	8833.76404944885	1378.8282522810432	1543.9262951053804	821.148	0	3541.9250193070425	3565.286876849413	4393.479865801622
KAG4387297.1	hypothetical protein GLYMA_11G175700v4 [Glycine max]	_	4575.659055443331	6701.417036018508	0	3423.510872930451	5385.0523209588255	0	0	5665.5	7226.060872316289	4308.089726057165	4737.42732935554	6312.922575756549
KAG4387300.1	hypothetical protein GLYMA_11G178501v4 [Glycine max] OtherID_KRH18095.1_gene__	_	26039.40164442021	27270.263276972877	28753.92469515903	27083.37675598992	22325.972789034877	28844.21831380923	32173.24882318626	25223.9	23713.60177367113	45589.56309792743	33922.56189634945	28212.4400381267
KAG4387304.1	hypothetical protein GLYMA_11G178503v4 [Glycine max] OtherID_KAG4387305.1_gene__ OtherID_KAG4387306.1_gene__ OtherID_KAG4387307.1_gene__ OtherID_KRH18078.1_gene__ OtherID_KRH18079.1_gene__	_	9204.068464827964	8471.586219263685	0	3087.8858902941065	0	0	0	0	0	0	5176.9060135793	0
KAG4387325.1	hypothetical protein GLYMA_11G176309v4 [Glycine max]	_	0	0	0	1195.3984414298052	5389.866972022035	0	0	4183.58	0	0	0	0
KAG4387333.1	hypothetical protein GLYMA_11G197900v4 [Glycine max] OtherID_KAG4387343.1_gene__	_	8772.740213923358	13142.017875869922	6921.914001796415	7130.058155446182	0	6131.267024384559	9396.966924889068	0	7385.648900151277	11109.248093354545	0	9048.070284770514
KAG4387349.1	hypothetical protein GLYMA_11G199700v4 [Glycine max]	_	33116.07995489355	47464.379132501366	36514.90318439557	47553.98900376571	49030.58018077049	49527.89266027564	47534.884928278	38330.8	45081.71275372824	41459.609769611234	46538.71404389787	52495.47875848752
KAG4387388.1	hypothetical protein GLYMA_11G208300v4 [Glycine max]	_	0	2310.850737593872	0	0	3581.291031581894	902.7860995006224	0	0	3684.8530701982313	7701.51101803536	6656.324408419561	0
KAG4387396.1	hypothetical protein GLYMA_11G209354v4 [Glycine max] OtherID_KRG98019.1_gene__	_	129275.00631734206	126051.14088001748	132112.98123578064	124315.20053764732	126347.23535789676	131048.50252769384	129054.37904897936	129154	128066.4845386299	132825.44181113705	139162.89964280505	139068.8277361727
KAG4387402.1	hypothetical protein GLYMA_11G210335v4 [Glycine max] OtherID_KAG4387403.1_gene__ OtherID_KAG4387404.1_gene__	_	87642.17844656724	81478.20609222238	81619.28264616191	91726.29728912536	98855.99284309668	86436.25743459817	89222.01538765796	86811.3	92664.63394823544	88076.30529466146	88956.41254971414	84184.13381461152
KAG4387405.1	hypothetical protein GLYMA_11G210662v4 [Glycine max]	_	6374.491296410199	4326.314206453551	0	6643.679263396787	10042.62539323111	6484.530017520445	0	6796.03	0	2608.9764311157323	5290.627944832964	5064.743741600338
KAG4387406.1	hypothetical protein GLYMA_11G210989v4 [Glycine max]	_	227256.15375514055	225553.7021486512	216024.47134396565	258099.48384078773	245566.91938967584	248223.05901840012	221978.4580891898	216213	228326.3896105601	237432.77278084084	225292.0140375068	241623.8456824657
KAG4387411.1	hypothetical protein GLYMA_11G213000v4 [Glycine max]	_	1316349.698209766	1359735.3973681228	1292736.8493374097	1400802.6052652756	1428353.399687586	1400181.6027127923	1270455.699011963	1286860	1275099.9198115051	1302275.7763142586	1299736.539628159	1279692.5255215073
KAG4387421.1	hypothetical protein GLYMA_11G215100v4 [Glycine max]	_	27119.102514054117	17162.38310040501	25180.80742414758	24335.58456886804	30790.2123693824	26371.335676449668	32076.038611662887	26540.8	14400.122277910268	22289.774772295	27916.045566178374	22666.90011953465
KAG4387431.1	hypothetical protein GLYMA_11G218000v4 [Glycine max]	_	22855.107205360444	27320.56669270819	27268.436328044303	27922.70084727258	26052.035397413965	26621.96919420641	22593.147146744024	23761.2	22258.49907202412	25499.913993359314	28152.99969604884	28077.424704453177
KAG4387446.1	hypothetical protein GLYMA_11G221100v4 [Glycine max] OtherID_KAG4387448.1_gene__	_	151077.81673798955	148456.2020837213	152301.62820159766	160057.6390533289	162009.8953560535	168246.47667658853	149687.5745166603	150420	153687.20134712226	146223.21303158975	148662.13188557985	147922.1927622254
KAG4387450.1	hypothetical protein GLYMA_11G221200v4 [Glycine max] OtherID_KAG4387451.1_gene__ OtherID_KAG4387452.1_gene__	_	9527.747848812209	9069.565568667069	13175.403610668756	13684.122304208888	9583.35541325543	10279.225689878424	9707.12100059577	10964.6	11965.793212958102	11248.10118072485	10966.100696189667	10496.304423450769
KAG4387458.1	hypothetical protein GLYMA_11G221800v4 [Glycine max] OtherID_KAG4387459.1_gene__ OtherID_KAG4387460.1_gene__ OtherID_KAG4387461.1_gene__	_	66157.777393573	63895.25837858804	70704.93086692924	68872.50696071508	58525.300358288994	69402.14058993681	70715.53304186107	68351.7	71220.81992657528	64927.48341153403	69387.0310645486	71940.31631959157
KAG4387467.1	hypothetical protein GLYMA_11G223700v4 [Glycine max] OtherID_KRH31042.1_gene__ OtherID_KRH31043.1_gene__	_	8441.823340844598	13631.925046248329	10035.22861207663	8566.139582553276	6104.230447122591	10121.342205719811	7252.356222004911	8862.31	12488.394872342344	4676.74617468092	13302.937910924024	14249.42729433055
KAG4387486.1	hypothetical protein GLYMA_11G226100v4 [Glycine max] OtherID_KRH31076.1_gene__	_	25168.594184019115	38355.95367414873	41111.51820973957	30706.59862186235	28862.484191530973	30546.85881822073	27430.84411148542	22126.3	30878.418383985896	27786.63513374324	28342.302169827657	35676.310180778244
KAG4387500.1	hypothetical protein GLYMA_11G228400v4 [Glycine max]	_	7168.667700295994	4754.14375522234	4778.759512902061	3307.805546830438	4974.841975092746	4552.171648996184	11965.840138688667	6391.26	6368.741473224352	7604.05356990631	3762.4744457204474	8630.625122769883
KAG4387507.1	hypothetical protein GLYMA_11G230000v4 [Glycine max]	_	27248.5943439005	27094.101115891823	30074.560453827915	24351.38730425254	24499.829249686576	25401.1077969007	29744.103932118374	29336.3	28389.242214719998	22184.25843913833	26365.71147514615	25058.947064887616
KAG4387528.1	hypothetical protein GLYMA_11G237500v4 [Glycine max] OtherID_KRH31257.1_gene__ OtherID_KRH31258.1_gene__	_	142106.74322374802	134324.1488543356	123709.0271599636	151805.68087407234	147303.41916664224	143974.1055245208	134099.61931059725	134741	126835.18208712596	140266.6458372616	140909.4582376589	141067.25694470367
KAG4387531.1	hypothetical protein GLYMA_11G237800v4 [Glycine max] OtherID_KAG4387532.1_gene__ OtherID_KRH31261.2_gene__	_	35336.71426486391	34448.92144402926	30885.41346735786	34149.50185814875	38910.78547728704	38929.27337155279	35744.38657299129	28787.8	33873.9526460934	33516.25211244885	31422.70585814367	32307.298349068536
KAG4387535.1	hypothetical protein GLYMA_11G239800v4 [Glycine max] OtherID_KRH31285.1_gene__	_	21043.62692519928	27846.44781975787	25599.946441462176	25555.95342528289	29699.652397952832	26192.401061069908	22073.279452719773	21971.1	26560.838289380063	21646.065073815505	24503.585074360573	24151.76538469921
KAG4387537.1	hypothetical protein GLYMA_11G241400v4 [Glycine max]	_	19000.16554521253	22938.858605341327	16838.35799123693	23354.14051300161	21632.62153032009	22722.40345577001	24797.689004956766	20774.8	22855.70081478939	23467.673421176765	27184.0158093347	26008.099803858426
KAG4387551.1	hypothetical protein GLYMA_11G243900v4 [Glycine max]	_	0	0	0	4679.032966535056	0	1914.8609183656924	5550.329580806174	7223.37	10642.243346520643	10438.20826304225	2239.186431493076	675.1272359083259
KAG4387552.1	hypothetical protein GLYMA_11G244000v4 [Glycine max] OtherID_KRH31355.1_gene__	_	28772.88382934034	24683.946224924053	28040.4708374448	25705.92243062055	27030.530214786068	31338.67314999442	33216.82012820038	26843.6	27167.56558042651	25883.73716349468	31903.235190099436	31119.46681798573
KAG4387553.1	hypothetical protein GLYMA_11G244200v4 [Glycine max]	_	11299.818444944154	3704.565992085193	10163.390172073883	4687.855288342428	5934.866794851673	0	0	4457.31	0	0	0	11875.685798711596
KAG4387565.1	hypothetical protein GLYMA_11G246900v4 [Glycine max] OtherID_KRH31415.1_gene__	_	28411.410899668368	30641.694397320894	42655.28474669021	28701.534997811923	26009.59590851628	29549.118569155013	34542.432275370564	32299.3	34606.717981239235	36897.880402486	34806.17407920256	34418.998848771305
KAG4387568.1	hypothetical protein GLYMA_11G247900v4 [Glycine max]	_	173739.89077374182	235046.21723352472	143038.62567076008	268638.12922634435	181828.8253791788	193796.50559485072	200719.40248501365	198377	166002.23124074715	174566.4618392904	257222.63638994945	253651.8409137708
KAG4387572.1	hypothetical protein GLYMA_11G248400v4 [Glycine max]	_	5834.289527171181	4803.264740069853	0	7429.085677394056	3184.787914281547	6646.269401952239	6934.348611037028	5801.18	6221.656980870026	5158.637466220717	5808.155025771043	3712.628384285864
KAG4387576.1	hypothetical protein GLYMA_11G248700v4 [Glycine max]	_	192095.60860762585	188500.52677724123	194913.25473455267	197241.16145142476	204731.62241951496	202901.6409156019	191647.4588613322	187155	197101.6423448564	199989.49106617505	210117.7203524068	216519.08442570237
KAG4387586.1	hypothetical protein GLYMA_11G253100v4 [Glycine max]	_	30924.6565925862	24229.51198117972	33306.478197634024	40677.18276459072	28129.0800166438	36318.2036054841	29739.965179602845	30877.6	25956.51745263624	29846.606279250645	26205.802549230182	34352.047424882265
KAG4387617.1	hypothetical protein GLYMA_11G256600v4 [Glycine max]	_	886.7961880429003	4411.5293951812655	2859.4315105452747	4367.928387213863	2294.5547821328496	2908.818216622858	2437.260883805655	2317.23	3185.233049403946	3723.675401513812	4546.369268247031	5253.744981726992
KAG4387629.1	hypothetical protein GLYMA_09G002100v4 [Glycine max]	_	49199.26636560517	48614.6438919151	51657.749577084935	54512.00665127429	53746.759178053566	60127.24144364477	52343.91346096058	46401.3	59122.27065125632	53265.22561765059	52558.17156067067	52576.18455344742
KAG4387633.1	hypothetical protein GLYMA_09G002400v4 [Glycine max] OtherID_KRH36426.1_gene__	_	11800.21904322651	11962.192344261137	9454.897016705543	8891.623604535594	7299.882629690486	8173.75824179253	7457.597968702019	7123.67	5086.171518181817	7114.083371264288	11714.181537190529	10792.225671637088
KAG4387636.1	hypothetical protein GLYMA_09G002700v4 [Glycine max]	_	42395.022804126485	43740.12265995404	46293.536442812365	48273.06579069877	50721.20754656515	49597.61150575559	44061.05833517964	57357.3	51083.610322305	49503.077799787534	47534.28253874734	48742.861563014754
KAG4387643.1	hypothetical protein GLYMA_09G004700v4 [Glycine max] OtherID_KAG4387644.1_gene__ OtherID_KAG4387645.1_gene__ OtherID_KAG4387646.1_gene__	_	24707.54304100791	19084.6349411432	29648.26269938815	11828.9230316194	18564.007825744786	15452.885092094612	12963.683275665311	24413.3	18365.257086112488	19775.402643677426	25654.6484469828	12826.65896914767
KAG4387652.1	hypothetical protein GLYMA_09G007300v4 [Glycine max]	_	47798.44583420492	51841.27733151107	55515.60309656798	71726.31352495283	65253.8789831558	70484.08536388712	56343.56351389823	46211.1	53217.0323305012	57319.99605583334	55797.28034359086	55651.80351400589
KAG4387655.1	hypothetical protein GLYMA_09G008500v4 [Glycine max] OtherID_KAG4387656.1_gene__ OtherID_KAG4387657.1_gene__	_	57207.18165707458	47219.575856323325	64773.46343594945	53318.324533422674	62806.500535378655	52271.31359788323	71248.72550008168	50686.3	65485.53744094223	50067.39997246699	47945.99284737917	69868.96871736877
KAG4387659.1	hypothetical protein GLYMA_09G009300v4 [Glycine max]	_	17938.332540472158	15693.363031321878	16900.46759784405	12545.592779387936	30846.97129463187	21762.70114183161	23745.13357862844	24380.1	16189.32105190345	18821.250678481763	25715.742886056087	20113.84612458749
KAG4387663.1	hypothetical protein GLYMA_09G010700v4 [Glycine max]	_	4031.622721940646	8272.236388060819	4974.697172836498	0	5632.965345101501	0	1721.1759424718234	0	9865.359682493565	0	3776.8602298963247	0
KAG4387687.1	hypothetical protein GLYMA_09G016800v4 [Glycine max] OtherID_KAG4387688.1_gene__ OtherID_KAG4387689.1_gene__ OtherID_KRH36660.1_gene__	_	91320.44908304876	100495.60280237276	104679.8939538574	111185.32516453978	105946.18911786188	109594.06498067491	101529.65591701966	103381	98610.98252999352	107407.41810290312	100182.23985142227	105460.62883501237
[truncated: 12,178 more rows]
