# Supplementary material for: Overexpression of GmHIR1 in Soybean Enhances Phytophthora sojae Resistance
Source: Plants (Basel). 2026 Jul 20;15(14):2211. doi: 10.3390/plants15142211 (PMC13416582; doi:10.3390/plants15142211)
Supplement: Supplementary file 1 [file plants-15-02211-s001.zip › Table S6 Differentially expressed proteins (DEPs).xlsx]

## Sheet: all_diff_prot
Protein	Description	Gene	W82_Control_1	W82_Control_2	W82_Control_3	OE1_Control_1	OE1_Control_2	OE1_Control_3	W82_48hpi_1	W82_48hpi_2	W82_48hpi_3	OE1_48hpi_1	OE1_48hpi_2	OE1_48hpi_3	W82_48hpi.vs.W82_Control.FC	W82_48hpi.vs.W82_Control.Pvalue	W82_48hpi.vs.W82_Control.log2FC	W82_48hpi.vs.W82_Control.UP.DOWN	OE1_48hpi.vs.OE1_Control.FC	OE1_48hpi.vs.OE1_Control.Pvalue	OE1_48hpi.vs.OE1_Control.log2FC	OE1_48hpi.vs.OE1_Control.UP.DOWN	OE1_48hpi.vs.W82_48hpi.FC	OE1_48hpi.vs.W82_48hpi.Pvalue	OE1_48hpi.vs.W82_48hpi.log2FC	OE1_48hpi.vs.W82_48hpi.UP.DOWN	OE1_Control.vs.W82_Control.FC	OE1_Control.vs.W82_Control.Pvalue	OE1_Control.vs.W82_Control.log2FC	OE1_Control.vs.W82_Control.UP.DOWN	GO_NUM	GO_Description	KEGG_GENE	KO	KO_Description	KOGs_Function_Description	KOGs_Function_Class	KOGs_Class_Description	IPR_ID	Subcellular_localization	TF_family
KAG4108909.1	hypothetical protein GLYMA_U003033v4 [Glycine max]	_	3650.0534633266248	2986.880546192948	0	6359.941672837493	8366.141064934627	5447.094838345144	2109.2092270988564	3077.78	8133.454574688441	0	3300.0226472967133	6134.671994783075	1.33801177699234	0.823257555360903	0.420090814435036	Nonsignificant	0.701527655210555	0.264971925255648	-0.511428	Nonsignificant	1.06243021431619	0.770013232916091	0.0873680809995685	Nonsignificant	2.02635509581002	0.0299659659091288	1.01888701228051	Significant	--	--	gmx:100499660	--	-	Predicted oxidoreductase	R	General function prediction only	IPR016040	--	--
KAG4108939.1	hypothetical protein GLYMA_U031227v4 [Glycine max]	_	27688.46504032443	32004.796716539036	28856.970178848114	18190.832197339205	18314.04027377772	28525.95022099048	23326.7157938264	23164.6	24645.6014712875	23979.73797914296	16582.174404237183	15179.162097671908	0.80335099875018	0.0100727037884183	-0.315898	Nonsignificant	0.85714853624045	0.500175708125015	-0.222383	Nonsignificant	0.783574501454928	0.198307878475584	-0.351858	Nonsignificant	0.734394718912996	0.100295957945962	-0.445372	Nonsignificant	--	--	gmx:100795040	K12386	cystinosin	Cystine transporter Cystinosin	E	Amino acid transport and metabolism	IPR006603	--	--
KAG4108940.1	hypothetical protein GLYMA_U031126v4, partial [Glycine max]	_	68063.71644263761	63332.60164680756	71529.69804557571	77404.8328757006	72310.97453186142	66180.27537789213	79667.95756850859	69856.3	67307.02281016215	69453.37326512027	64351.50500661132	67668.47161619381	1.0685238123159	0.35558939453991	0.0956190591697106	Nonsignificant	0.933195949127705	0.252409155244933	-0.0997481	Nonsignificant	0.929171056574843	0.270600282630423	-0.105984	Nonsignificant	1.0639152480173	0.347453991985909	0.0893832296594923	Nonsignificant	2	Molecular Function:calcium ion binding (GO:0005509); Molecular Function:calcium-dependent phospholipid binding (GO:0005544)	gmx:100796092	K17098	annexin D	Annexin	U	Intracellular trafficking, secretion, and vesicular transport	IPR018502	cytoplasm protein	--
KAG4108950.1	hypothetical protein GLYMA_U031524v4 [Glycine max]	_	147210.12665738392	137201.06332796294	111171.15446256888	127920.52659060089	120853.96752845042	91371.18450314405	147207.35136283975	113244	120087.08314688042	129189.43306327151	118386.77758684706	85153.91811018862	0.961970218971244	0.757877646822749	-0.0559359	Nonsignificant	0.978198900271422	0.876936994645759	-0.0318003	Nonsignificant	0.87436668306315	0.392778996730672	-0.19369	Nonsignificant	0.859860616623096	0.312842497502976	-0.217825	Nonsignificant	1	Molecular Function:UDP-glycosyltransferase activity (GO:0008194)	gmx:100776416	--	-	UDP-glucuronosyl and UDP-glucosyl transferase	GC	Carbohydrate transport and metabolism;Energy production and conversion	IPR002213	--	--
KAG4108963.1	hypothetical protein GLYMA_U031222v4 [Glycine max]	_	27572.42429977992	25665.965097844568	26852.82626565057	23919.166793404987	26492.513711278712	27524.562498693376	34192.55627003308	28611.5	29941.90658455212	27520.54176227225	26095.35102637354	30154.941546641603	1.15800418418562	0.0658737924746355	0.21164046618806	Nonsignificant	1.07486364632251	0.291996691739102	0.104153655860119	Nonsignificant	0.903228903522519	0.213505862174425	-0.146836	Nonsignificant	0.973093520406057	0.574745401374894	-0.0393496	Nonsignificant	2	Molecular Function:catalytic activity (GO:0003824); Molecular Function:iron-sulfur cluster binding (GO:0051536)	gmx:100775835	K03644	lipoyl synthase	Lipoate synthase	H	Coenzyme transport and metabolism	IPR007197;IPR031691	--	--
KAG4108965.1	hypothetical protein GLYMA_U031121v4 [Glycine max]	_	375000.3087340616	396845.8512680721	395532.325439717	358088.93727397855	374035.0915521417	381516.3207862105	399674.283165844	399898	401946.051408372	399879.8728630663	340658.1782245234	346321.9160036965	1.0292448846352	0.252229975360701	0.0415862784578082	Nonsignificant	0.975952395645176	0.649212138538055	-0.0351173	Nonsignificant	0.904572103326612	0.180403317743196	-0.144693	Nonsignificant	0.953966826954858	0.146473476812873	-0.067989	Nonsignificant	1	Molecular Function:oxidoreductase activity (GO:0016491)	gmx:100500084	K08232	monodehydroascorbate reductase (NADH)	Monodehydroascorbate/ferredoxin reductase	R	General function prediction only	IPR023753;IPR048618	--	--
KAG4108966.1	hypothetical protein GLYMA_U031221v4 [Glycine max]	_	447031.8957582247	453744.8264131461	543169.6835087737	631189.5078036012	569115.6213986153	592208.9645240552	454267.4572012218	330724	317693.07820599293	457139.0018121072	478927.2331183251	509411.3369239882	0.763660293117192	0.0971968400973512	-0.388997	Nonsignificant	0.806396768044131	0.00777040551739732	-0.310438	Nonsignificant	1.31087135571427	0.0735101380337027	0.390526111509667	Nonsignificant	1.24139932526231	0.0342917676454379	0.311967266883994	Nonsignificant	--	--	gmx:100499761	K02943	large subunit ribosomal protein LP2	60S acidic ribosomal protein P2	J	Translation, ribosomal structure and biogenesis	--	--	--
KAG4108970.1	hypothetical protein GLYMA_U031320v4 [Glycine max]	_	6850.99111586587	11170.16406144851	6334.020360166343	8936.070105977959	9970.115087994673	8357.841005104592	7027.6118658931455	7397.11	8760.045140624374	6299.345111527813	3920.687975872312	5715.173790629956	0.951944155394732	0.917846485996573	-0.0710512	Nonsignificant	0.584477390157783	0.0225082497640409	-0.774781	Significant	0.687313651827965	0.0702365844717838	-0.540959	Nonsignificant	1.11943460054804	0.481890053384381	0.162770245724183	Nonsignificant	1	Molecular Function:hydrolase activity (GO:0016787)	gmx:100499649	--	-	Serine/threonine specific protein phosphatase PP1, catalytic subunit	TR	Signal transduction mechanisms;General function prediction only	IPR004843	--	--
KAG4108992.1	hypothetical protein GLYMA_U031515v4 [Glycine max]	_	37797.15941320871	35586.760658520325	39354.30031371871	43482.32527615435	38824.557567081705	44968.03005343728	35632.6402550719	42089.5	45101.5660017248	37951.74229920352	47865.13551093735	50470.14761830324	1.08945933186516	0.341680278444747	0.123612343483176	Nonsignificant	1.07080823963389	0.556515423189967	0.0987001453550781	Nonsignificant	1.10961498868548	0.416778560442402	0.150059180838464	Nonsignificant	1.12894200796789	0.0867465769763393	0.174971378966562	Nonsignificant	2	Biological Process:carbohydrate metabolic process (GO:0005975); Molecular Function:isomerase activity (GO:0016853)	gmx:100809972	K01785	aldose 1-epimerase	Predicted mutarotase	G	Carbohydrate transport and metabolism	IPR008183	--	--
KAG4108994.1	hypothetical protein GLYMA_U031615v4, partial [Glycine max]	_	9738.658921440305	11835.632156863318	8397.64228787288	8503.608891213951	7777.415079216271	14356.246211697851	12693.453019956009	8475.82	12113.990690427388	10670.764659553584	8623.374739955141	12993.329583300454	1.11048103916926	0.572830109897586	0.151184759899738	Nonsignificant	1.05386246199062	0.749771805499354	0.0756865952942838	Nonsignificant	0.97008121750802	0.876795781173061	-0.0438226	Nonsignificant	1.02219866192224	0.977655776010739	0.0316756079363671	Nonsignificant	1	Biological Process:intracellular protein transport (GO:0006886)	gmx:121174393	K25730	vacuolar protein sorting-associated protein 26C	Uncharacterized conserved protein with similarity to embryogenesis protein H beta 58 and VPS26	R	General function prediction only	IPR028934	--	--
KAG4109002.1	hypothetical protein GLYMA_U031614v4 [Glycine max]	_	37665.96110188374	34815.07419521819	32299.616945071237	30652.59722147559	29434.12024125557	27302.90033974593	38080.66189541794	36603.3	34137.45939222959	34552.39447314291	40907.99372155692	39307.868683811146	1.03856407608663	0.517225513874132	0.0545902286049709	Nonsignificant	1.31329395601565	0.01142087291773	0.393189872377288	Nonsignificant	1.05464765595318	0.438771671433735	0.0767610938026383	Nonsignificant	0.83402437313044	0.0318151034690333	-0.261839	Nonsignificant	--	--	gmx:102665361	--	-	--	--	--	IPR007750	--	--
KAG4109017.1	hypothetical protein GLYMA_U031113v4 [Glycine max]	_	16029.181290977243	18807.86594859152	17503.616407460577	11861.365733402146	14517.210595891976	9041.512966243705	14446.467073242444	15097.9	18088.01349666555	10019.947124590097	10916.442654578372	15575.20707644758	0.910045407355307	0.30697650366607	-0.13599	Nonsignificant	1.03081605895939	0.88359754899916	0.0437869180577565	Nonsignificant	0.76652891202928	0.138456078839547	-0.383588	Nonsignificant	0.676722204639989	0.0482777049536379	-0.563364	Nonsignificant	6	Cellular Component:cell wall (GO:0005618); Molecular Function:xyloglucan:xyloglucosyl transferase activity (GO:0016762); Biological Process:glucan metabolic process (GO:0044042); Cellular Component:apoplast (GO:0048046);Molecular Function:hydrolase activity, hydrolyzing O-glycosyl compounds (GO:0004553); Biological Process:carbohydrate metabolic process (GO:0005975)	gmx:100786906	K08235	xyloglucan:xyloglucosyl transferase	--	--	--	IPR000757;IPR010713	extracell protein	--
KAG4109020.1	hypothetical protein GLYMA_U031413v4 [Glycine max]	_	1064874.5570228132	1010737.9146530656	1002087.0806912908	692291.6737257185	701088.9425463228	699119.5313416383	1175547.0376679632	1132480	1118710.4708204062	1045042.1728549948	1026747.7258248134	1017631.3025890446	1.11340871653724	0.0111932633998009	0.154983282780032	Nonsignificant	1.4764257984842	1.48557448886043e-06	0.562108852002609	Nonsignificant	0.901563423990322	0.00354867350366212	-0.149499	Nonsignificant	0.679890974414401	3.76153634413434e-05	-0.556625	Nonsignificant	3	Molecular Function:peroxidase activity (GO:0004601); Biological Process:response to oxidative stress (GO:0006979); Molecular Function:heme binding (GO:0020037)	gmx:547504	K00430	peroxidase	--	--	--	IPR002016	--	--
KAG4109022.1	hypothetical protein GLYMA_U031513v4 [Glycine max]	_	19801.50917130843	19061.28694140947	18384.746037557343	12601.791911185788	11807.205384300543	13857.79294124858	24358.77934794367	19801	12803.540117055449	19397.18565443084	21185.02342486231	17170.511850504645	0.995035198462669	0.856994589134999	-0.00718053	Nonsignificant	1.5092125723771	0.00588016208303576	0.593796023568737	Significant	1.01385806642261	0.834372269450188	0.0198556984945281	Nonsignificant	0.668444247550127	0.00138797769283763	-0.581121	Nonsignificant	3	Molecular Function:peroxidase activity (GO:0004601); Biological Process:response to oxidative stress (GO:0006979); Molecular Function:heme binding (GO:0020037)	gmx:100785662	K00430	peroxidase	--	--	--	IPR002016	--	--
KAG4109051.1	hypothetical protein GLYMA_U031908v4 [Glycine max]	_	75357.5194259464	92507.78112523135	83229.49436290815	84788.37318594674	82900.61277013393	85268.12807886624	87672.30493354915	88543.4	85204.6256101334	91519.50146410218	85931.4854210164	87642.65019336322	1.0411220616227	0.509093440359664	0.0581392207741826	Nonsignificant	1.04797857964911	0.0854583110257067	0.0676092289461425	Nonsignificant	1.01405134224702	0.564232427356513	0.0201306990177762	Nonsignificant	1.00741679699692	0.87252878911403	0.0106606908458163	Nonsignificant	2	Molecular Function:nucleic acid binding (GO:0003676); Cellular Component:nucleus (GO:0005634)	gmx:100777459	K10610	DNA damage-binding protein 1	Damage-specific DNA binding complex, subunit DDB1	L	Replication, recombination and repair	IPR004871	nucleus protein	--
KAG4109053.1	hypothetical protein GLYMA_U032008v4 [Glycine max]	_	135504.6675268512	138725.19670113854	131371.90070240025	134972.1048038958	131923.51441257086	139408.5111740331	130538.27324357284	135174	134959.97342632498	134798.61726324138	133963.3515686365	136361.44160700397	0.987846408258756	0.567253232684335	-0.0176413	Nonsignificant	0.99709399963401	0.881184900069955	-0.00419858	Nonsignificant	1.01110923905007	0.423091202493239	0.0159388727326323	Nonsignificant	1.00173166273138	0.942604593430226	0.00249610065601353	Nonsignificant	--	--	gmx:100777459	K10610	DNA damage-binding protein 1	Damage-specific DNA binding complex, subunit DDB1	L	Replication, recombination and repair	IPR018846	nucleus protein	--
KAG4109060.1	hypothetical protein GLYMA_U031104v4 [Glycine max] OtherID_KAG4109061.1_gene__ OtherID_KRH65277.2_gene__	_	1294145.3627353313	1241552.4321923624	1352335.8565865452	1041156.4183057252	1040877.7531307562	1066010.5266051954	1094356.826735205	1177870	1263759.5039104386	1143500.7247141837	1167927.042914865	1097396.5412918977	0.909454	0.117845258066214	-0.136928	Nonsignificant	1.08283859852482	0.0163922277441977	0.114818219436708	Nonsignificant	0.96403775076204	0.481017471133986	-0.0528385	Nonsignificant	0.809675270381378	0.00124732743591869	-0.304585	Nonsignificant	--	--	gmx:100776347	--	-	--	--	--	--	--	--
KAG4109066.1	hypothetical protein GLYMA_U031105v4 [Glycine max]	_	119696.62615924727	116955.44158460984	115703.34085378636	16805.00556183235	20496.612913078334	23413.339099315624	64567.16381707873	46865	62341.404625648334	22940.492196885472	31091.75256667768	30672.34862310134	0.493176957703976	0.0186583432846956	-1.01982	Significant	1.39511904102231	0.0738785001986874	0.480388227836061	Nonsignificant	0.487442331683381	0.00717228843833445	-1.0367	Significant	0.172311694649072	0.00271357087969642	-2.53691	Significant	--	--	gmx:100500484	--	-	--	--	--	IPR004265	--	--
KAG4109069.1	hypothetical protein GLYMA_U031505v4 [Glycine max]	_	97437.58289623402	83422.00222456035	101457.45397469588	151589.04734926496	141968.91030544395	130852.58110840792	154173.5784627647	159732	145608.53371539	156573.62449749882	176216.82741966957	165846.3632393481	1.62765277522881	0.00170540599569988	0.702792964417422	Significant	1.17489263251973	0.0412701299768487	0.232528922229583	Nonsignificant	1.08513928504375	0.135058740537703	0.117880234324088	Nonsignificant	1.50331180903171	0.00503554643906612	0.588144276511926	Significant	--	--	gmx:100814841	--	-	--	--	--	IPR004265	--	--
KAG4109070.1	hypothetical protein GLYMA_U031705v4 [Glycine max]	_	44336.19567666093	38232.600078989024	47690.70010962217	47030.61496629631	41765.33398480628	41173.303117023024	48339.92276514079	61589.9	53902.47073102896	52152.39871122788	55573.969635254005	49578.74301081377	1.25773781333855	0.075053390259542	0.330831210914443	Nonsignificant	1.2103255874308	0.023214901305599	0.275395196414266	Nonsignificant	0.960159367853648	0.659190631165205	-0.0586542	Nonsignificant	0.99777180315939	0.998616272116116	-0.0032182	Nonsignificant	--	--	gmx:100796369	--	-	Macrophage migration inhibitory factor	V	Defense mechanisms	IPR001398	--	--
KAG4109071.1	hypothetical protein GLYMA_U031805v4 [Glycine max]	_	103458.95298409104	95436.40189869815	108509.31417940668	107545.46333226912	97019.68077702732	97112.72422343092	122812.93836518918	95802.3	101910.331647806	107629.663130994	126081.26605469824	92415.21468478916	1.04268282908918	0.676527552038704	0.0603003750309762	Nonsignificant	1.08104099804494	0.500069565523442	0.112421237739104	Nonsignificant	1.01747309538287	0.90418790966668	0.0249906464120229	Nonsignificant	0.981370482280117	0.73249074633315	-0.0271302	Nonsignificant	--	--	gmx:100305503	--	-	Macrophage migration inhibitory factor	V	Defense mechanisms	IPR001398	--	--
KAG4109072.1	hypothetical protein GLYMA_U031905v4 [Glycine max]	_	60265.59799177204	59073.84633057065	57209.602285863744	60309.30815209759	50143.1381268854	59973.422286801135	56295.00888072819	50077.4	60689.87509155051	58939.882001571554	54346.262335781226	54288.60375176961	0.946265568587406	0.372671326854322	-0.079683	Nonsignificant	0.983270612022369	0.843224531361432	-0.0243396	Nonsignificant	1.00306750335658	0.934765434372706	0.00441869815428121	Nonsignificant	0.9653174108835	0.569571992677569	-0.0509247	Nonsignificant	--	--	gmx:100801690	K20359	PRA1 family protein 1	Prenylated rab acceptor 1	U	Intracellular trafficking, secretion, and vesicular transport	IPR004895	--	--
KAG4109079.1	hypothetical protein GLYMA_U032405v4 [Glycine max]	_	35502.34334955116	34594.01974280364	29406.27721910068	26992.955806505102	23516.56128686388	29720.132956946614	36324.72043181565	31052.1	27656.67741743272	29210.70518986624	27290.554880428022	33250.07957791093	0.955085187204901	0.646389365127467	-0.0662987	Nonsignificant	1.11868043288134	0.273118936594619	0.161797968626993	Nonsignificant	0.944417933459396	0.608913966413606	-0.0825027	Nonsignificant	0.806306745219895	0.0738417536667796	-0.310599	Nonsignificant	1	Molecular Function:ADP binding (GO:0043531)	gmx:100818566	--	-	Apoptotic ATPase	T	Signal transduction mechanisms	IPR002182;IPR041118;IPR055414	cytoplasm protein	--
KAG4109081.1	hypothetical protein GLYMA_U032605v4 [Glycine max]	_	4671.222018244696	4912.920174012395	5029.113657716143	9243.16644182083	6720.391642778717	6082.474253900689	2771.5610473590746	6284.61	3121.6023868856723	5178.839739494927	6347.732283570056	4318.558997497991	0.833337454655394	0.429642871762033	-0.263027	Nonsignificant	0.718729373942345	0.124456012883049	-0.476479	Nonsignificant	1.30115173402762	0.314823742211802	0.379789211990223	Nonsignificant	1.50863247484582	0.0366918500413868	0.59324138684695	Significant	3	Molecular Function:protein binding (GO:0005515);Molecular Function:protein kinase activity (GO:0004672); Biological Process:protein phosphorylation (GO:0006468)	gmx:100819102	--	-	--	--	--	IPR001245;IPR001611;IPR013210;IPR055414	cell membrane protein	--
KAG4109082.1	hypothetical protein GLYMA_U032705v4 [Glycine max]	_	12866.468823558544	15504.27429528096	10415.660035273577	14589.273683947506	13921.086234725197	14016.510133574368	15614.301898905853	14529.5	12070.07289940469	11734.53748319948	12567.396979420962	13621.68184405971	1.08836786516602	0.541827119272041	0.12216626573364	Nonsignificant	0.891756582605033	0.0630686305611946	-0.165278	Nonsignificant	0.898368521910666	0.305565166997266	-0.154621	Nonsignificant	1.09643758105828	0.457940973579415	0.132823683365004	Nonsignificant	--	--	gmx:100819642	K20799	BRISC complex subunit Abro1	--	--	--	--	--	--
KAG4306620.1	hypothetical protein GLYMA_U008800v4 [Glycine max]	_	7392.387422139905	4440.729425749535	2028.4836194231275	4661.409253695654	3173.508764053726	3950.786683957168	5676.591816084918	2388.83	3171.0249421255985	10550.93254305592	5217.796150469731	6449.232438472038	0.810616839282556	0.764303407987749	-0.302908	Nonsignificant	1.88516187146455	0.0637395565195993	0.914688407383955	Nonsignificant	1.97731201064633	0.0994102957830484	0.983540539603082	Nonsignificant	0.850241263950635	0.916972637358969	-0.234056	Nonsignificant	1	Molecular Function:ADP binding (GO:0043531)	gmx:113001040	--	-	Apoptotic ATPase	T	Signal transduction mechanisms	IPR002182	cytoplasm protein	--
KAG4306621.1	hypothetical protein GLYMA_U008900v4 [Glycine max]	_	23402.285472409018	0	24157.91463351574	30645.166796228576	28652.98461186244	17224.09809325619	0	0	15304.548019975864	16964.503590192617	15104.97306539613	17404.942969197702	NA	NA	NA	NA	0.646536398853714	0.0951468326368953	-0.629197	Nonsignificant	NA	NA	NA	NA	1.07263705550606	0.87790592918328	0.101161998928566	Nonsignificant	1	Molecular Function:ADP binding (GO:0043531)	gmx:106797945	--	-	Apoptotic ATPase	T	Signal transduction mechanisms	IPR002182;IPR055414	cytoplasm protein	--
KAG4376943.1	hypothetical protein GLYMA_18G000100v4 [Glycine max]	_	29241.06204205627	22317.28074118562	22272.44443294251	16324.225652187391	19009.4668131232	25686.65284415786	25269.3049013609	17223.3	21240.86970880642	18015.762617211774	19318.984572313424	13581.430081661165	0.863237099498193	0.351076726167289	-0.212171	Nonsignificant	0.834413129145071	0.366763877850768	-0.261166	Nonsignificant	0.798892223947003	0.221536083647259	-0.323927	Nonsignificant	0.82648916001389	0.281444627512271	-0.274932	Nonsignificant	3	Molecular Function:transcription coregulator activity (GO:0003712); Biological Process:regulation of transcription by RNA polymerase II (GO:0006357); Cellular Component:mediator complex (GO:0016592)	gmx:100782017	K15164	mediator of RNA polymerase II transcription subunit 13	Acyl-CoA synthetase	I	Lipid transport and metabolism	IPR009401;IPR021643;IPR041285	--	--
KAG4376945.1	hypothetical protein GLYMA_18G000500v4 [Glycine max]	_	9166.154461624104	14312.323836771826	16581.651727565302	15573.124778978465	11187.941644101533	15144.517283761055	16340.400602423608	14449.5	19556.752772694024	14577.872297540796	15473.345446803556	16887.333622575155	1.25677708341162	0.275283312468374	0.329728779291974	Nonsignificant	1.12010255471652	0.344130799084899	0.163630829075262	Nonsignificant	0.93230727804676	0.547350522083642	-0.101123	Nonsignificant	1.0460670916366	0.771696734607597	0.064975384727622	Nonsignificant	3	Molecular Function:cysteine-type deubiquitinase activity (GO:0004843); Biological Process:protein deubiquitination (GO:0016579);Molecular Function:zinc ion binding (GO:0008270)	gmx:100780952	K11844	ubiquitin carboxyl-terminal hydrolase 16/45	Ubiquitin-specific protease	O	Posttranslational modification, protein turnover, chaperones	IPR001394;IPR001607	--	--
KAG4376946.1	hypothetical protein GLYMA_18G001100v4 [Glycine max]	_	11459.525035088032	9643.675847098037	4307.180225463502	9775.394197260615	9116.790821862862	5508.132697534385	7281.741364865195	9797.68	8099.062331946922	7512.722876605711	7729.901172272966	19399.933584960963	0.990873910554312	0.846936667300177	-0.0132266	Nonsignificant	1.41975846528382	0.484891746077167	0.505645513831147	Nonsignificant	1.3758794235185	0.529209410290421	0.460354043648986	Nonsignificant	0.960249970800808	0.978116321497139	-0.0585181	Nonsignificant	--	--	gmx:102668428	K13095	splicing factor 1	Splicing factor 1/branch point binding protein (RRM superfamily)	A	RNA processing and modification	IPR055256	--	--
KAG4376951.1	hypothetical protein GLYMA_18G002400v4 [Glycine max]	_	12878.213431381822	7184.07931205894	12841.967784289309	11905.738977130806	10691.534517239586	5742.175422764361	10348.395466581762	10715.9	9547.52723047588	9101.41443011279	12069.713051272203	8533.323060951681	0.930330060791355	0.85489290636604	-0.104185	Nonsignificant	1.04816613157134	0.757654479201846	0.0678673983629569	Nonsignificant	0.970358767470314	0.735065146816757	-0.0434098	Nonsignificant	0.861269892184683	0.61669776395036	-0.215463	Nonsignificant	2	Biological Process:double-strand break repair (GO:0006302); Molecular Function:ATP hydrolysis activity (GO:0016887)	gmx:100818545	K10866	DNA repair protein RAD50	DNA repair protein RAD50, ABC-type ATPase/SMC superfamily	L	Replication, recombination and repair	IPR013134;IPR038729	--	--
KAG4376953.1	hypothetical protein GLYMA_18G002700v4 [Glycine max]	_	19793.37828896924	18600.74013121124	18253.56974178484	20082.555672903454	11845.909368062985	19897.27911777935	24723.595240410395	13588.5	17304.11100758918	15680.988497781167	17284.409336114084	17748.701110887825	0.981791279619101	0.808062523594083	-0.0265117	Nonsignificant	0.978550327988388	0.977387774691192	-0.031282	Nonsignificant	0.911858293941205	0.740611454418411	-0.133118	Nonsignificant	0.914878362036019	0.573108044865656	-0.128348	Nonsignificant	--	--	gmx:100790201	--	-	Predicted methyltransferase	R	General function prediction only	--	--	--
KAG4376957.1	hypothetical protein GLYMA_18G003500v4 [Glycine max]	_	84807.31118556582	78120.30278287886	75132.15605607201	93694.20878694073	90598.97003372392	81346.46907399972	80180.55720933483	83555.4	82039.93766433801	90480.25568184468	92275.97739197222	88446.67409052017	1.03241255273145	0.429621810998091	0.0460195878592379	Nonsignificant	1.02094288000216	0.640453897403552	0.0299021521678787	Nonsignificant	1.1034560867075	0.00451060506464062	0.142029217066632	Nonsignificant	1.11585274516273	0.121230225691895	0.158146652757991	Nonsignificant	7	Biological Process:intracellular protein transport (GO:0006886); Biological Process:endoplasmic reticulum to Golgi vesicle-mediated transport (GO:0006888); Cellular Component:COPII vesicle coat (GO:0030127);Biological Process:intracellular protein transport (GO:0006886); Biological Process:endoplasmic reticulum to Golgi vesicle-mediated transport (GO:0006888); Molecular Function:zinc ion binding …	gmx:100813940	K14006	protein transport protein SEC23	Vesicle coat complex COPII, subunit SEC23	U	Intracellular trafficking, secretion, and vesicular transport	IPR006895;IPR006896;IPR006900;IPR012990	--	--
KAG4376970.1	hypothetical protein GLYMA_18G005100v4 [Glycine max]	_	7219.3000095785665	9677.385148001144	5392.535518194547	9248.849147326646	8290.964024087745	6166.939312587525	7979.333148617425	7771.89	9734.528783574808	10447.918969224598	6866.623706661497	6572.172243425997	1.14341153075362	0.439247235537778	0.193344744341084	Nonsignificant	1.00759118885776	0.996144351338693	0.0109104112193316	Nonsignificant	0.937257608991308	0.641788833315748	-0.0934825	Nonsignificant	1.06359719026733	0.733780648891419	0.0889518711078165	Nonsignificant	2	Molecular Function:DNA binding (GO:0003677);Molecular Function:protein binding (GO:0005515)	gmx:100791430	K21596	calmodulin-binding transcription activator	Uncharacterized conserved protein, contains IPT/TIG domain	S	Function unknown	IPR000048;IPR002110;IPR002909;IPR005559	nucleus protein	CAMTA
KAG4376992.1	hypothetical protein GLYMA_18G010000v4 [Glycine max]	_	6575.745691494712	5192.254440354561	7410.412107398406	4408.136406649124	6405.364043039407	4417.725785687255	4369.715094936266	6571.29	7487.883100440644	5673.5952139670135	6852.809742358718	6879.2284640748285	0.960918347435618	0.792554440415133	-0.0575142	Nonsignificant	1.27406901588326	0.14251795658736	0.349443430008399	Nonsignificant	1.05300076785254	0.697665925271831	0.0745064883832431	Nonsignificant	0.794185986064364	0.220064097393604	-0.332451	Nonsignificant	--	--	gmx:100137074	--	-	Transcription factor GT-2 and related proteins, contains trihelix DNA-binding/SANT domain	K	Transcription	IPR044822	--	Trihelix
KAG4376993.1	hypothetical protein GLYMA_18G010400v4 [Glycine max] OtherID_KAG4376994.1_gene__ OtherID_KRG97478.1_gene__	_	10332.143065316888	6948.865750792988	3902.409096040976	4218.053570365248	7501.9734575074435	4123.103740759984	2809.587097910324	6809.94	6228.054138557807	0	9450.577393923337	3014.229966146618	0.748112570983076	0.514411763823414	-0.418673	Nonsignificant	1.18014622950175	0.924451768868155	0.238965632050139	Nonsignificant	1.17981480966189	0.893824114839812	0.238560423866932	Nonsignificant	0.747902478926453	0.499916918960052	-0.419078	Nonsignificant	3	Cellular Component:protein phosphatase type 2A complex (GO:0000159); Biological Process:signal transduction (GO:0007165); Molecular Function:protein phosphatase regulator activity (GO:0019888)	gmx:100797758	K11584	serine/threonine-protein phosphatase 2A regulatory subunit B'	Serine/threonine protein phosphatase 2A, regulatory subunit	T	Signal transduction mechanisms	IPR002554	--	--
KAG4376997.1	hypothetical protein GLYMA_18G011200v4 [Glycine max]	_	31482.77641735047	32824.882681435105	29596.3366484098	34387.484773806704	33626.70593541461	32209.585544128768	33281.2231551494	33693	28208.2567973776	33151.75024430516	30872.855906484056	34300.77193861075	1.01361480089488	0.870897466134928	0.0195094961084683	Nonsignificant	0.981058405151775	0.617633422559101	-0.0275891	Nonsignificant	1.03301971264502	0.622023756802088	0.0468677847585067	Nonsignificant	1.06730044292437	0.139533523638545	0.0939663490808351	Nonsignificant	--	--	gmx:100800411	--	-	--	--	--	--	--	--
KAG4376998.1	hypothetical protein GLYMA_18G011900v4 [Glycine max]	_	19429.59659023799	28242.86278519394	19118.06287011184	27225.182758943534	26520.63376382461	26171.45414336965	28049.032414049405	26509	27431.17259549197	24208.189850360723	19439.869299872236	23300.00572911987	1.22755747751339	0.222740970742544	0.295790576949068	Nonsignificant	0.837717108221011	0.0573993768996337	-0.255465	Nonsignificant	0.816547310972973	0.0410784113781405	-0.292392	Nonsignificant	1.19653609493179	0.263116955131174	0.258863918141479	Nonsignificant	--	--	gmx:100802546	K03217	YidC/Oxa1 family membrane protein insertase	Inner membrane protein translocase involved in respiratory chain assembly	OU	Posttranslational modification, protein turnover, chaperones;Intracellular trafficking, secretion, and vesicular transport	IPR028055	--	--
KAG4377017.1	hypothetical protein GLYMA_18G013700v4 [Glycine max] OtherID_KRG97526.1_gene__	_	39838.713549189975	39542.5932142635	40061.90618899266	39476.59349087567	33152.919367427225	40326.672473257626	45858.89204985379	39355.3	38508.58309506857	41235.362534060056	34291.9374705167	34717.95414939973	1.03582926217984	0.618122103324846	0.0507862202964353	Nonsignificant	0.976000152894447	0.792890505031979	-0.0350467	Nonsignificant	0.891066774285017	0.225850279827307	-0.166395	Nonsignificant	0.945689441362664	0.438233321353036	-0.0805616	Nonsignificant	--	--	gmx:100811265	--	-	--	--	--	IPR007877	--	--
KAG4377022.1	hypothetical protein GLYMA_18G015200v4 [Glycine max] OtherID_KAG4379454.1_gene__ OtherID_KAG4387540.1_gene__ OtherID_KAG4387541.1_gene__ OtherID_KAG4387542.1_gene__ OtherID_KRG97549.1_gene__ OtherID_KRH17395.1_gene__ OtherID_KRH31323.1_gene__	_	2725281.035696527	2755524.9162134705	2638811.3316215165	2792741.0271724914	2666009.262220723	2752404.143108889	2743296.396033484	2731700	2697454.7891571047	2866710.586440066	2608040.3454252165	2751642.8407908576	1.00650694482438	0.659140999965969	0.00935712678397535	Nonsignificant	1.00185593149895	0.968323957910774	0.00267506157139183	Nonsignificant	1.00660053957414	0.843687226905137	0.00949127628415629	Nonsignificant	1.01127357925554	0.585348574553506	0.0161733414967399	Nonsignificant	1	Molecular Function:DNA binding (GO:0003677)	gmx:100809785	K11253	histone H3	Histones H3 and H4	B	Chromatin structure and dynamics	IPR007125	nucleus protein	--
KAG4377028.1	hypothetical protein GLYMA_18G017100v4 [Glycine max]	_	32855.18905119528	35290.050670487915	31506.71118799595	43988.22211621175	47751.58472807393	47866.72913718106	30743.562192027915	32036.8	33057.7635617903	39464.2098146978	41488.44105239117	39738.198455182566	0.961728544990377	0.383295890429388	-0.0562984	Nonsignificant	0.864507155583989	0.0104101519524905	-0.21005	Nonsignificant	1.25931979964105	0.000916860994253781	0.332644696694117	Nonsignificant	1.4009413233465	0.00145060635782573	0.48639653157903	Nonsignificant	3	Molecular Function:structural constituent of ribosome (GO:0003735); Cellular Component:ribosome (GO:0005840); Biological Process:translation (GO:0006412)	gmx:100800404	K02892	large subunit ribosomal protein L23	Predicted mitochondrial ribosomal protein L23	J	Translation, ribosomal structure and biogenesis	IPR013025	--	--
KAG4377034.1	hypothetical protein GLYMA_18G019600v4 [Glycine max] OtherID_KRG97615.1_gene__	_	133503.06513372177	130821.94889427724	138817.99558541272	151516.83617432916	148654.42685722385	146926.47457152643	128568.83271727905	128234	129985.6318449642	138958.2032619697	133530.9754891523	136725.5279000562	0.959432398277594	0.0831390328556307	-0.0597469	Nonsignificant	0.915269016669611	0.00375878353776814	-0.127732	Nonsignificant	1.05798063836861	0.0102146695605655	0.0813132255755908	Nonsignificant	1.10903011323901	0.00610299375976152	0.14929853919734	Nonsignificant	1	Molecular Function:protein binding (GO:0005515)	gmx:100818900	--	-	FOG: Armadillo/beta-catenin-like repeats	S	Function unknown	IPR000008;IPR000225	--	--
KAG4377035.1	hypothetical protein GLYMA_18G019700v4 [Glycine max] OtherID_KAG4377036.1_gene__ OtherID_KRG97616.1_gene__	_	91427.85703493684	93070.6382690267	103442.74318588772	114833.55930694797	105340.2071736993	111290.6611008744	102038.41964088028	84802.6	94722.75399054568	98733.7552746042	88937.35188727749	102274.8737708056	0.977851505772937	0.73750376921948	-0.0323127	Nonsignificant	0.874742375971485	0.0510347493776373	-0.19307	Nonsignificant	1.02977019093456	0.678162207235049	0.042322413727978	Nonsignificant	1.15115302455436	0.0370921109923736	0.203079625904166	Nonsignificant	--	--	gmx:100786288	K12875	apoptotic chromatin condensation inducer in the nucleus	Acinus (induces apoptotic chromatin condensation)	B	Chromatin structure and dynamics	IPR003034;IPR032552	--	--
KAG4377042.1	hypothetical protein GLYMA_18G020900v4 [Glycine max]	_	22907.405843616238	25319.953754151247	19928.41174722452	23386.164599277483	22714.05026697461	21697.150837187542	22018.163382634877	21776.9	23438.56410066825	18104.05996621005	22269.274159680248	29319.262369005395	0.986470054648475	0.904236983865379	-0.0196528	Nonsignificant	1.02795434264727	0.957647718266573	0.0397761875870744	Nonsignificant	1.03657349906047	0.911053713306453	0.051822415502468	Nonsignificant	0.994741375022548	0.990069984980501	-0.00760661	Nonsignificant	4	Biological Process:DNA-templated transcription (GO:0006351); Molecular Function:sequence-specific DNA binding (GO:0043565);Molecular Function:DNA-binding transcription factor activity (GO:0003700); Biological Process:regulation of DNA-templated transcription (GO:0006355)	gmx:100793353	K14431	transcription factor TGA	--	--	--	IPR004827;IPR025422	nucleus protein	bZIP
KAG4377054.1	hypothetical protein GLYMA_18G023966v4 [Glycine max]	_	10484.722585756042	9037.259151868133	6066.495328980197	0	2981.368906860945	11772.376174583227	8748.182137265136	8958.31	7623.045617104105	11870.487369752382	2915.20793655577	7605.701980811655	0.989880628238989	0.943697897780678	-0.0146735	Nonsignificant	1.01178365960706	0.922190379316141	0.0169008447972329	Nonsignificant	0.884003391781494	0.578204471185237	-0.177876	Nonsignificant	0.864866539910225	0.583653670588433	-0.209451	Nonsignificant	--	--	gmx:121174020	K14496	abscisic acid receptor PYR/PYL family	--	--	--	IPR019587	--	--
KAG4377059.1	hypothetical protein GLYMA_18G024700v4 [Glycine max]	_	47592.563862875504	41109.91537664613	45584.01484915281	43031.16241362074	51673.24253589591	45309.95461549959	36672.88036903693	37679.2	40639.3981111036	36585.03548681751	39357.15803414478	41549.22435787307	0.856314547941116	0.0442206501805763	-0.223787	Nonsignificant	0.839138344408723	0.0575172070741245	-0.253019	Nonsignificant	1.02174021442056	0.682853647305677	0.0310284262070749	Nonsignificant	1.04265406968298	0.591076779004155	0.060260581889895	Nonsignificant	--	--	gmx:100812135	K03103	multiple inositol-polyphosphate phosphatase / 2,3-bisphosphoglycerate 3-phosphatase	Multiple inositol polyphosphate phosphatase	R	General function prediction only	IPR000560	--	--
KAG4377065.1	hypothetical protein GLYMA_18G026000v4 [Glycine max]	_	204198.5775414079	197382.78727679985	196499.2679032701	216160.48928460164	194135.2395191927	188500.37446287664	183700.0445796761	185581	173089.2391619441	176723.84037774033	170482.57760451478	176302.71930564454	0.906851441207256	0.0169371448965004	-0.141062	Nonsignificant	0.874269445696037	0.0371816047195854	-0.19385	Nonsignificant	0.965224594674318	0.227793860040604	-0.0510634	Nonsignificant	1.00119627773589	0.992960852638406	0.00172483247333177	Nonsignificant	5	Molecular Function:structural molecule activity (GO:0005198); Biological Process:intracellular protein transport (GO:0006886); Biological Process:vesicle-mediated transport (GO:0016192); Cellular Component:clathrin coat of trans-Golgi network vesicle (GO:0030130); Cellular Component:clathrin coat of coated pit (GO:0030132)	gmx:547986	K04646	clathrin heavy chain	Vesicle coat protein clathrin, heavy chain	U	Intracellular trafficking, secretion, and vesicular transport	IPR015348;IPR022365;IPR055358	--	--
KAG4377078.1	hypothetical protein GLYMA_18G030000v4 [Glycine max] OtherID_KRG97772.1_gene__ OtherID_KRG97773.1_gene__	_	50533.23297554986	50518.25741526928	46164.78000184274	70635.2968601621	88500.9650801241	81175.03783212452	55264.3585591772	46920.1	42645.67911697838	66489.50556167019	58334.856429566025	62976.91632497199	0.983791650813175	0.807239620416798	-0.0235753	Nonsignificant	0.781491667241896	0.0325038964727952	-0.355698	Nonsignificant	1.29670026784161	0.0355216108975124	0.374845039287515	Nonsignificant	1.63236916090485	0.00253065770695465	0.706967360238233	Significant	--	--	gmx:102666594	--	-	--	--	--	IPR000008	--	--
KAG4377093.1	hypothetical protein GLYMA_18G034700v4 [Glycine max]	_	16747.208468412286	8580.790726172743	9861.89642909238	10414.756126297169	13912.888876233956	16050.132780354026	5473.782848305477	7728.78	9970.491654838996	12655.25258380849	11285.517270917671	12894.925149094955	0.658514442638828	0.205868242622849	-0.602713	Nonsignificant	0.912276430909346	0.592407173261432	-0.132457	Nonsignificant	1.58959169576988	0.051398668448798	0.668656240896678	Nonsignificant	1.14742533523507	0.529590550023958	0.198400278265905	Nonsignificant	1	Molecular Function:protein binding (GO:0005515)	gmx:100786636	K10523	speckle-type POZ protein	Speckle-type POZ protein SPOP and related proteins with TRAF, MATH and BTB/POZ domains	DR	Cell cycle control, cell division, chromosome partitioning;General function prediction only	IPR000210	--	TRAF
KAG4377098.1	hypothetical protein GLYMA_18G035800v4 [Glycine max] OtherID_KRG97867.1_gene__	_	14399.792622708595	13845.664460119702	11445.005772046416	12714.08552090478	10333.942911764743	10458.139462554003	12879.19215723846	12474.6	11013.839998415886	10497.273383120462	14321.078242869546	17790.36876442602	0.916281381969014	0.377580354250122	-0.126137	Nonsignificant	1.27166796643701	0.254932300620743	0.346722030916323	Nonsignificant	1.17161106909709	0.43896147956813	0.228493728626984	Nonsignificant	0.844186877279219	0.1585754515477	-0.244366	Nonsignificant	2	Molecular Function:guanyl-nucleotide exchange factor activity (GO:0005085); Biological Process:regulation of ARF protein signal transduction (GO:0032012)	gmx:100780239	K18443	golgi-specific brefeldin A-resistance guanine nucleotide exchange factor 1	Pattern-formation protein/guanine nucleotide exchange factor	U	Intracellular trafficking, secretion, and vesicular transport	IPR000904;IPR032691	--	--
KAG4377102.1	hypothetical protein GLYMA_18G036300v4 [Glycine max] OtherID_KAG4377103.1_gene__ OtherID_KAG4377104.1_gene__	_	82221.89136422974	78046.25054338007	68848.2972694236	80530.11159614623	79880.6643963484	80577.06064921882	76232.89392579962	71653.4	70453.86288654647	75564.61098575493	78772.90252546329	76155.62651248484	0.952965913736287	0.471102840273741	-0.0695035	Nonsignificant	0.956451343087439	0.0267854620678257	-0.0642365	Nonsignificant	1.05566077898259	0.114764062401733	0.0781463203964774	Nonsignificant	1.05181381793171	0.418536772336508	0.0728793550883125	Nonsignificant	--	--	gmx:100794589	K01952	phosphoribosylformylglycinamidine synthase	Phosphoribosylformylglycinamidine synthase	F	Nucleotide transport and metabolism	IPR010918;IPR040707;IPR041609;IPR055181	--	--
KAG4377113.1	hypothetical protein GLYMA_18G038300v4 [Glycine max] OtherID_KAG4377114.1_gene__	_	19728.933517836387	22601.765596310244	22957.364169439512	22728.62429185492	19434.48428628928	23757.86899940036	19950.705083351248	20741.2	19595.25604153584	22077.540781505493	21479.56081914668	19658.53598810943	0.923402504115077	0.202086941402204	-0.114968	Nonsignificant	0.958960863624927	0.604318716716589	-0.0604562	Nonsignificant	1.04857545801183	0.297157578679833	0.0684306849751405	Nonsignificant	1.00969418086748	0.920224729807728	0.0139183914367791	Nonsignificant	1	Biological Process:regulatory ncRNA-mediated gene silencing (GO:0031047)	gmx:102665742	--	-	--	--	--	IPR005379;IPR005380;IPR005381	--	--
KAG4377115.1	hypothetical protein GLYMA_18G038800v4 [Glycine max] OtherID_KRG97919.1_gene__	_	21439.631009496952	18561.258964279536	30397.913551862053	18990.59712322225	25240.80819887578	25512.407837218456	27703.194216044143	27492.6	14242.198714301254	20236.3108010335	33102.552134469195	30474.123863550696	0.986351890271214	0.897448259253373	-0.0198257	Nonsignificant	1.20172647583232	0.39702151923555	0.265108562550305	Nonsignificant	1.20701914416115	0.475449697548513	0.2714485584188	Nonsignificant	0.99069600144435	0.984503620215327	-0.0134857	Nonsignificant	--	--	gmx:100815703	K01765	inositol-1,3,4-trisphosphate 5/6-kinase	--	--	--	IPR040464;IPR041429	--	--
KAG4377119.1	hypothetical protein GLYMA_18G040600v4 [Glycine max]	_	14442.655422200383	14919.171417833728	9775.265627149469	14773.25519921869	10170.701337354376	12580.135175054127	13660.50787602442	11916.1	14816.940216908792	9335.482493256635	17018.262296932735	10869.89741415489	1.03210395935271	0.778340616950211	0.0455882944906747	Nonsignificant	0.991993157100459	0.892998853480864	-0.0115979	Nonsignificant	0.921524450357865	0.591388530460578	-0.117906	Nonsignificant	0.958785881784425	0.845520659190259	-0.0607194	Nonsignificant	2	Molecular Function:hydrolase activity, hydrolyzing O-glycosyl compounds (GO:0004553); Biological Process:carbohydrate metabolic process (GO:0005975)	gmx:100811077	K19891	glucan endo-1,3-beta-glucosidase 1/2/3	--	--	--	IPR000490;IPR012946	cell membrane protein	--
KAG4377125.1	hypothetical protein GLYMA_18G043766v4 [Glycine max]	_	5590.021760699709	5335.238392371937	1513.4780210013118	0	2056.883267902648	0	0	0	0	0	916.0724909827344	0	#NAME?	0	#NAME?	Significant	NA	NA	NA	NA	NA	NA	NA	NA	NA	NA	NA	NA	2	Biological Process:sucrose metabolic process (GO:0005985); Molecular Function:sucrose synthase activity (GO:0016157)	gmx:100809674	K00695	sucrose synthase	Glycosyltransferase	M	Cell wall/membrane/envelope biogenesis	IPR000368	--	--
KAG4377133.1	hypothetical protein GLYMA_18G044600v4 [Glycine max] OtherID_KAG4377134.1_gene__ OtherID_KAG4377136.1_gene__ OtherID_KRG98015.1_gene__	_	36665.46104910936	40852.98717356774	34786.320236875385	29850.215948674573	29783.07867930672	29559.956775328275	29673.745139354323	40100.4	36324.42500865894	27938.8029007244	30423.42555008284	31060.302795364743	0.944737891394393	0.568742422412046	-0.082014	Nonsignificant	1.00257059630919	0.96658880002453	0.00370382806097574	Nonsignificant	0.842825036392316	0.156555014735901	-0.246695	Nonsignificant	0.794207161697086	0.0399554814108663	-0.332413	Nonsignificant	--	--	gmx:100785245	K25639	FACT complex subunit SPT16	Global transcriptional regulator, cell division control protein	E	Amino acid transport and metabolism	IPR000994;IPR013719;IPR013953;IPR029148;IPR048969	nucleus protein	--
KAG4377149.1	hypothetical protein GLYMA_18G048900v4 [Glycine max]	_	4445.825929301225	0	0	5370.952072459655	10266.537796879811	5636.54459798339	8996.083318427223	4327.1	0	3414.764823504763	5763.643363017646	0	NA	NA	NA	NA	0.647155681773987	0.292546248929975	-0.627815	Nonsignificant	0.688905043723883	0.527620440378457	-0.537623	Nonsignificant	NA	NA	NA	NA	6	Biological Process:DNA replication (GO:0006260); Biological Process:DNA repair (GO:0006281); Molecular Function:3'-5' DNA helicase activity (GO:0043138);Molecular Function:nucleic acid binding (GO:0003676);Molecular Function:nucleic acid binding (GO:0003676); Molecular Function:ATP binding (GO:0005524)	gmx:100797777	K03654	ATP-dependent DNA helicase RecQ	ATP-dependent DNA helicase	L	Replication, recombination and repair	IPR001650;IPR002121;IPR011545;IPR018982;IPR029491;IPR032284	--	--
KAG4377150.1	hypothetical protein GLYMA_18G049100v4 [Glycine max]	_	37221.3724860778	44713.924640264406	30675.087754074662	41558.9963298211	45815.34789963667	27420.870045401087	29500.62414998508	40732.6	38414.93191512519	37697.662172494194	41274.66067527264	43139.27010769715	0.964814712075497	0.830804110335717	-0.0516762	Nonsignificant	1.0637341785267	0.633100776212463	0.0891376741149397	Nonsignificant	1.12391776701931	0.307760783846349	0.1685364826643	Nonsignificant	1.01940166883154	0.970715192497535	0.0277226201501344	Nonsignificant	1	Molecular Function:catalytic activity (GO:0003824)	gmx:100305764	K01522	bis(5'-adenosyl)-triphosphatase	Diadenosine polyphosphate hydrolase and related proteins of the histidine triad (HIT) family	FR	Nucleotide transport and metabolism;General function prediction only	IPR011146	--	--
KAG4377153.1	hypothetical protein GLYMA_18G050400v4 [Glycine max]	_	21543.625998427848	22633.73131268388	30417.87735398577	20896.344218266797	24583.359295072	30628.666432124697	27984.12466118385	29370.9	27526.62861616231	24942.59954679083	27509.25090206969	19290.808832126702	1.13789645757441	0.267842125196038	0.186369286168126	Nonsignificant	0.942638231936847	0.725959729794794	-0.0852239	Nonsignificant	0.845208081027498	0.172099480024768	-0.242622	Nonsignificant	1.02028461050038	0.904815009924844	0.028971651101124	Nonsignificant	4	Biological Process:monoatomic cation transport (GO:0006812); Molecular Function:monoatomic cation transmembrane transporter activity (GO:0008324); Cellular Component:membrane (GO:0016020); Biological Process:transmembrane transport (GO:0055085)	gmx:100785952	--	-	Mitochondrial Fe2+ transporter MMT1 and related transporters (cation diffusion facilitator superfamily)	P	Inorganic ion transport and metabolism	IPR002524;IPR027470	--	--
KAG4377183.1	hypothetical protein GLYMA_18G055200v4 [Glycine max]	_	59671.7424372207	61101.81550915894	59102.43287812905	65670.93556414162	57937.99593980266	55216.49191194697	60093.172347787695	58069.5	59784.74746697999	60162.229656071504	59961.834447448826	58720.44415394754	0.989278330026698	0.49913948859248	-0.0155516	Nonsignificant	1.00010672331267	0.962626128707705	0.00015396097846912	Nonsignificant	1.00504131188659	0.717497321222254	0.00725480411959398	Nonsignificant	0.994159490636845	0.880056404041081	-0.00845078	Nonsignificant	3	Molecular Function:protein binding (GO:0005515);Molecular Function:ubiquitin-protein transferase activity (GO:0004842); Biological Process:protein ubiquitination (GO:0016567)	gmx:100811250	--	-	FOG: Armadillo/beta-catenin-like repeats	S	Function unknown	IPR000225;IPR003613	--	--
KAG4377195.1	hypothetical protein GLYMA_18G058900v4 [Glycine max]	_	167033.41856286032	164624.44138430545	174232.57062548446	196111.9461216317	188495.66440528244	188364.89688571083	160082.9094934792	162230	177868.05633121752	182159.83363239613	189497.0931742216	186037.9822415348	0.988714028961787	0.760212940885718	-0.0163748	Nonsignificant	0.97333624534018	0.198818706525838	-0.0389898	Nonsignificant	1.11498626927682	0.0350148008293949	0.157025943896057	Nonsignificant	1.1326019880709	0.00448371538969882	0.179640967321594	Nonsignificant	--	--	gmx:100780392	K03178	ubiquitin-activating enzyme E1	Ubiquitin activating enzyme UBA1	O	Posttranslational modification, protein turnover, chaperones	IPR000594;IPR018965;IPR019572;IPR032418;IPR032420	--	--
KAG4377217.1	hypothetical protein GLYMA_18G064300v4 [Glycine max]	_	6573657.761215018	6255991.312343102	6038384.682353468	5516096.534080593	5463591.31642743	5269014.773836737	5989996.326694063	5842120	5854712.807293168	5929987.89029296	5766703.10093511	5698324.686068152	0.937396517453533	0.0685494698553671	-0.0932687	Nonsignificant	1.07054797416466	0.0202668526042294	0.0983494482583374	Nonsignificant	0.983501086911602	0.306308981222876	-0.0240014	Nonsignificant	0.861176253686415	0.00623541203318907	-0.21562	Nonsignificant	--	--	gmx:100819422	K11254	histone H4	Histone H4	B	Chromatin structure and dynamics	IPR035425	nucleus protein	--
KAG4377226.1	hypothetical protein GLYMA_18G065600v4 [Glycine max]	_	17911.932268185647	14760.044278017627	19679.97332079604	22543.70089169327	23694.931657072008	22302.11032599332	22046.32708877716	19730.4	21511.59581785044	20804.537278260505	19205.72410972928	25273.454572544204	1.2089009686824	0.0983248664002095	0.273696066057205	Nonsignificant	0.952480425836994	0.546081513412425	-0.0702387	Nonsignificant	1.03152861321433	0.787566912500551	0.0447838401966497	Nonsignificant	1.30922999141173	0.0333916777891264	0.388718556659213	Nonsignificant	6	Molecular Function:ATP binding (GO:0005524); Molecular Function:ATP hydrolysis activity (GO:0016887);Molecular Function:ATP-dependent peptidase activity (GO:0004176); Molecular Function:metalloendopeptidase activity (GO:0004222); Molecular Function:ATP binding (GO:0005524); Biological Process:proteolysis (GO:0006508)	gmx:100784181	K03798	cell division protease FtsH	AAA+-type ATPase containing the peptidase M41 domain	O	Posttranslational modification, protein turnover, chaperones	IPR000642;IPR003959;IPR041569	nucleus protein	--
KAG4377255.1	hypothetical protein GLYMA_18G070600v4 [Glycine max]	_	16909.826115196123	11966.801820603416	14085.571498400015	14251.450969900072	17686.786703150538	16298.369387130142	15330.242153083673	18706.5	19471.82498959762	11230.681975820427	15738.890570329006	0	1.24548016273316	0.145565209888237	0.316702043373686	Nonsignificant	0.838665098661534	0.302047370936838	-0.253833	Nonsignificant	0.756035173047187	0.165142303953899	-0.403475	Nonsignificant	1.12276856621504	0.360297990939005	0.16706057886645	Nonsignificant	1	Molecular Function:RNA binding (GO:0003723)	gmx:100805177	K12898	heterogeneous nuclear ribonucleoprotein F/H	RNA-binding protein Fusilli, contains RRM domain	AR	RNA processing and modification;General function prediction only	IPR000504	--	--
KAG4377260.1	hypothetical protein GLYMA_18G072400v4 [Glycine max]	_	117585.60818896085	116810.14287382056	118777.5647262718	137166.6965986835	137894.09678707676	131756.11233458295	123380.2502953671	124078	121824.74369122596	122995.60428490036	124268.496737696	125517.73817893256	1.04561408656129	0.00359113616405214	0.064350482431159	Nonsignificant	0.916338121547457	0.00493979120696883	-0.126048	Nonsignificant	1.00947469900296	0.303085123097475	0.0136047520954579	Nonsignificant	1.15189026897868	0.000742001871257416	0.20400328974861	Nonsignificant	--	--	gmx:100802374	K12616	enhancer of mRNA-decapping protein 4	Nuclear protein, contains WD40 repeats	R	General function prediction only	IPR032401;IPR049404	--	--
KAG4377278.1	hypothetical protein GLYMA_18G075400v4 [Glycine max] OtherID_KRG98460.1_gene__	_	72371.0764571403	56768.40671737857	79388.27734519486	69091.33821693352	75745.25268356498	87984.45350104065	76017.07312389207	63953.5	102283.33206471112	73180.68267317448	74942.91320700667	78539.58265132556	1.1617345555567	0.454063371402647	0.216280465360907	Nonsignificant	0.973551077026301	0.777162340410821	-0.0386714	Nonsignificant	0.935643032689366	0.761624306976702	-0.0959699	Nonsignificant	1.1164990398462	0.400586579087745	0.158982010488896	Nonsignificant	1	Cellular Component:membrane (GO:0016020)	gmx:100788772	K23564	ER membrane protein complex subunit 3	Uncharacterized conserved protein	S	Function unknown	IPR002809	--	--
KAG4377283.1	hypothetical protein GLYMA_18G076600v4 [Glycine max]	_	84712.95279792581	82161.91168099143	77847.53562674783	104605.31731973856	104260.0236054232	101226.96981491469	80088.39425697675	74003.4	74196.40067175693	85401.95678996765	74150.69188457355	83742.2746439601	0.932845521415958	0.123896426978429	-0.10029	Nonsignificant	0.784588701144653	0.00575479953792694	-0.349992	Nonsignificant	1.0657358931523	0.289970832971108	0.0918499588778197	Nonsignificant	1.26711862341243	0.00090173060780597	0.341551591091149	Nonsignificant	--	--	gmx:100810878	--	-	--	--	--	IPR000782	cell membrane protein	--
KAG4377288.1	hypothetical protein GLYMA_18G077600v4 [Glycine max] OtherID_RCW18850.2_gene__	_	131343.86415698085	125635.28594913788	138424.76917994558	111939.87961568045	117936.122961695	111600.1752579378	138833.9484076336	122069	127618.28242476811	117891.9774686508	119800.27618543927	119478.96246833618	0.982593272049275	0.71821037767618	-0.0253337	Nonsignificant	1.04596232272074	0.0717927981583806	0.064830884278033	Nonsignificant	0.919309391039432	0.157553430391313	-0.121378	Nonsignificant	0.863613538408716	0.0117387852024004	-0.211542	Nonsignificant	--	--	gmx:100817467	K17046	protein DEK	Chromatin-associated protein Dek and related proteins, contains SAP DNA binding domain	B	Chromatin structure and dynamics	IPR014876	--	--
KAG4377306.1	hypothetical protein GLYMA_18G081900v4 [Glycine max] OtherID_KRG98578.1_gene__ OtherID_KRG98579.1_gene__ OtherID_KRG98580.1_gene__ OtherID_KRG98581.1_gene__	_	106812.690995849	112542.36901691396	102888.19312689558	109982.8521210438	110613.49525629212	118329.24230224254	120797.06305457476	111079	103451.46509077144	114730.49188887126	101782.93421899767	111452.8824081632	1.04060372056887	0.498942167316458	0.0574207706404521	Nonsignificant	0.967664639386162	0.47859462202522	-0.047421	Nonsignificant	0.978047672763319	0.727796450550053	-0.0320233	Nonsignificant	1.05176938966877	0.22228728461559	0.0728184148465482	Nonsignificant	--	--	gmx:100796499	--	-	--	--	--	IPR000008	--	--
KAG4377307.1	hypothetical protein GLYMA_18G082100v4 [Glycine max] OtherID_KRG98583.1_gene__	_	34048.521511050974	32635.39312136442	37859.7374910932	31182.041183794663	28738.382409815487	31841.294961279567	36073.56881575112	39304.8	34830.81903817012	34381.005514543074	30263.81758199482	34813.931341651536	1.05419301521741	0.400829028488353	0.0761390383254138	Nonsignificant	1.08388068580794	0.218855339000115	0.116205952755305	Nonsignificant	0.902454290562588	0.146082238107059	-0.148074	Nonsignificant	0.877735918833999	0.0750577567605636	-0.188141	Nonsignificant	1	Molecular Function:ADP binding (GO:0043531)	gmx:100805006	K13457	disease resistance protein RPM1	Apoptotic ATPase	T	Signal transduction mechanisms	IPR002182;IPR041118;IPR055414	cytoplasm protein	--
KAG4377309.1	hypothetical protein GLYMA_18G082300v4 [Glycine max] OtherID_KRG98585.1_gene__	_	87849.56613684834	96255.08497949009	89110.64897944483	78133.32851153833	76581.17572160841	80201.89197399044	95174.9547375605	90760.3	92330.43760695998	87890.10000085557	89138.79299345017	84372.95301159164	1.01848502718174	0.581284606301324	0.0264247713009202	Nonsignificant	1.11274415164877	0.00733396012702808	0.154121918305808	Nonsignificant	0.939396602590362	0.0438956056756068	-0.0901937	Nonsignificant	0.859821525825167	0.00869004954359752	-0.217891	Nonsignificant	1	Molecular Function:ADP binding (GO:0043531)	gmx:100809266	K13457	disease resistance protein RPM1	Apoptotic ATPase	T	Signal transduction mechanisms	IPR002182;IPR041118;IPR055414	cytoplasm protein	--
KAG4377313.1	hypothetical protein GLYMA_18G083200v4 [Glycine max] OtherID_KRG98595.1_gene__	_	19837.847188676176	20401.84290895341	25063.04115707434	15287.629003290294	15859.087051698552	18915.900391494422	16646.062617473206	22737.2	17660.76758902237	16805.728538592542	18294.92540308494	20888.33857797465	0.8735320730155	0.313645350653942	-0.195067	Nonsignificant	1.11837927167678	0.286002736404016	0.161409526800376	Nonsignificant	0.981504853653845	0.913057780837798	-0.0269327	Nonsignificant	0.766623623309434	0.0552661914726957	-0.38341	Nonsignificant	1	Molecular Function:ADP binding (GO:0043531)	gmx:100784168	K13457	disease resistance protein RPM1	Apoptotic ATPase	T	Signal transduction mechanisms	IPR002182;IPR041118;IPR055414	cytoplasm protein	--
KAG4377315.1	hypothetical protein GLYMA_18G084600v4 [Glycine max]	_	11538.826233211012	6115.953416944489	7024.677169091829	12220.747146053598	6437.603527637234	8516.756203120083	8355.919249457595	9898.71	5835.862248589362	4456.012813222531	7922.343639390031	9137.696193910197	0.976135401783193	0.97311516698676	-0.0348468	Nonsignificant	0.791755953124985	0.444303878406882	-0.336872	Nonsignificant	0.893134648094129	0.643879438085427	-0.16305	Nonsignificant	1.10112256828997	0.726411067099861	0.138975067287523	Nonsignificant	--	--	gmx:100803538	--	-	--	--	--	IPR031100	--	--
KAG4377332.1	hypothetical protein GLYMA_18G089600v4 [Glycine max]	_	164482.73065867682	153503.57867851786	159664.03643934402	144777.12651365547	134244.71579800182	132228.19958424536	168283.69618523263	176645	159365.4308119975	149423.74165684474	150408.6904804337	155722.74159086883	1.05578093150414	0.20772013413746	0.0783105147915367	Nonsignificant	1.10773283238585	0.0288588252800176	0.147609968147517	Nonsignificant	0.903352129918121	0.0356188861341939	-0.14664	Nonsignificant	0.860985542106775	0.012094908559685	-0.215939	Nonsignificant	--	--	gmx:100794038	K08503	syntaxin of plants SYP5	SNARE protein TLG1/Syntaxin 6	U	Intracellular trafficking, secretion, and vesicular transport	IPR000727	Golgi apparatus protein	--
KAG4377352.1	hypothetical protein GLYMA_18G093400v4 [Glycine max] OtherID_KAG4377353.1_gene__ OtherID_KRG98719.1_gene__	_	3127.378262685421	8445.32222471343	0	0	12448.467099184913	2796.2467713501624	2477.628862609596	11486.5	0	0	0	0	1.20664393568422	0.971094864021886	0.271000019086323	Nonsignificant	NA	NA	NA	NA	NA	NA	NA	NA	1.31729961275111	0.891779965228863	0.397583516186703	Nonsignificant	1	Molecular Function:ADP binding (GO:0043531)	gmx:100782760	K13457	disease resistance protein RPM1	Apoptotic ATPase	T	Signal transduction mechanisms	IPR002182;IPR041118;IPR055414	--	--
KAG4377366.1	hypothetical protein GLYMA_18G095900v4 [Glycine max]	_	15429.403241882545	13410.269357789128	13071.349854145144	9002.169494513386	9597.996518104976	8895.56193022777	10544.632902928002	6719.39	12892.879733039974	9480.302158858569	13734.009839820455	15622.336024381562	0.719545858591233	0.143857452644446	-0.474841	Nonsignificant	1.41246116865094	0.159618031783093	0.498211205535052	Nonsignificant	1.28781952483212	0.335574081181945	0.364930428178428	Nonsignificant	0.656050039655909	0.00178149392421702	-0.608122	Significant	2	Cellular Component:membrane (GO:0016020); Cellular Component:respiratory chain complex I (GO:0045271)	gmx:100789832	K18160	NADH dehydrogenase [ubiquinone] 1 alpha subcomplex assembly factor 2	--	--	--	IPR007763	--	--
KAG4377378.1	hypothetical protein GLYMA_18G098800v4 [Glycine max]	_	29498.03807648011	25612.254677856257	19034.275397562295	29157.30263092115	24440.57998768027	24925.894141611407	23205.07684794305	27157.9	23008.00931835897	23873.020321510125	29467.884446350345	27134.238935285168	0.989566572375042	0.985269654269133	-0.0151313	Nonsignificant	1.02485065063658	0.786564460180341	0.0354136840869348	Nonsignificant	1.09682516084411	0.324188045427966	0.133333571606031	Nonsignificant	1.05906310762162	0.642957049788903	0.082788559434211	Nonsignificant	2	Molecular Function:ATP binding (GO:0005524); Molecular Function:ATP-dependent protein folding chaperone (GO:0140662)	gmx:100808218	K09489	heat shock 70kDa protein 4	Molecular chaperones HSP105/HSP110/SSE1, HSP70 superfamily	O	Posttranslational modification, protein turnover, chaperones	IPR013126	endoplasmic reticulum protein	--
KAG4377387.1	hypothetical protein GLYMA_18G102700v4 [Glycine max]	_	447676.3434695533	493177.8944612767	450386.4007295491	370207.856197985	351239.17146428616	370697.9151819164	438864.2316806081	437346	425915.33895169577	402058.2745798492	390962.2759731452	391723.47674730606	0.935945611742708	0.116589060163229	-0.0955034	Nonsignificant	1.0847864425531	0.0148816165556427	0.117411053181623	Nonsignificant	0.909853898902389	0.00194482952584828	-0.136293	Nonsignificant	0.785015124267653	0.00257342591915361	-0.349208	Nonsignificant	--	--	gmx:100801832	K15283	solute carrier family 35, member E1	Glucose-6-phosphate/phosphate and phosphoenolpyruvate/phosphate antiporter	GE	Carbohydrate transport and metabolism;Amino acid transport and metabolism	IPR004853	chloroplast protein	--
KAG4377389.1	hypothetical protein GLYMA_18G103700v4 [Glycine max]	_	6400.700844296161	3095.654167270011	7596.599769022927	2740.738515831051	9869.05929768304	9616.135899116429	9879.646413383509	8450.29	13939.9881614647	12783.894413131376	6741.204547828282	9688.194669005126	1.88790791229929	0.0944652649138499	0.916788395150365	Nonsignificant	1.31437868967294	0.447113258795607	0.394380994840364	Nonsignificant	0.905279265906131	0.664806396882481	-0.143565	Nonsignificant	1.30029792964002	0.736029864077073	0.378842217383868	Nonsignificant	1	Molecular Function:cysteine-type endopeptidase inhibitor activity (GO:0004869)	gmx:100803955	--	-	--	--	--	IPR000010	--	--
KAG4377396.1	hypothetical protein GLYMA_18G106300v4 [Glycine max] OtherID_KRG98907.1_gene__ OtherID_KRG98908.1_gene__	_	105492.67738152342	109704.53488618856	103017.25204971556	131642.018446712	129589.86134335576	122045.49645742153	111069.98519123944	104105	108369.6560717379	94466.5506248859	93958.63260802526	93129.73403490412	1.01675026607286	0.562543019272496	0.0239653683382246	Nonsignificant	0.734598321519529	0.000193725303380371	-0.444972	Nonsignificant	0.870219689526453	0.00199734534956239	-0.200548	Nonsignificant	1.20446245920852	0.00323031840545895	0.268389428231655	Nonsignificant	--	--	gmx:100810341	K12450	UDP-glucose 4,6-dehydratase	Putative NAD+-dependent epimerases	G	Carbohydrate transport and metabolism	IPR016040	--	--
KAG4377397.1	hypothetical protein GLYMA_18G106900v4 [Glycine max]	_	16875.99762941455	15021.18113340853	19916.91743691086	16053.172111486385	27010.19246460527	21257.682419565845	23619.355880229567	10359.8	8507.056605169197	8222.845796542642	15590.618680426998	21949.953527466023	0.819974014824502	0.412656116909534	-0.28635	Nonsignificant	0.711484345202361	0.290090880322608	-0.491096	Nonsignificant	1.07713574186362	0.824707482040799	0.1072000713987	Nonsignificant	1.24138124011102	0.306235812394799	0.311946249031316	Nonsignificant	1	Molecular Function:RNA binding (GO:0003723)	gmx:100812324	--	-	Protein Mei2, essential for commitment to meiosis, and related proteins	D	Cell cycle control, cell division, chromosome partitioning	IPR000504;IPR007201	--	--
KAG4377441.1	hypothetical protein GLYMA_18G117700v4 [Glycine max]	_	8507.000895200614	7291.690543449688	7566.361666715337	0	3248.69618130376	0	6549.717179087396	0	6743.626945999835	6980.265835656583	9308.10395817311	11767.066721284358	0.853411978038764	0.082776945849756	-0.228686	Nonsignificant	NA	NA	NA	NA	1.40699166194847	0.200743790714879	0.492613778964468	Nonsignificant	NA	NA	NA	NA	--	--	gmx:100790370	--	-	Uncharacterized conserved protein	S	Function unknown	IPR018450	--	--
KAG4377442.1	hypothetical protein GLYMA_18G117800v4 [Glycine max]	_	63819.39586157952	79196.01427275658	77929.10489906139	78149.86382405985	82655.93718377515	79344.94419165625	64734.32904063293	62537.7	80782.76582908098	74813.08241553945	78209.10819444212	86229.99537632067	0.94166082755331	0.590346001009107	-0.0867206	Nonsignificant	0.996258353425293	0.913214644623327	-0.00540818	Nonsignificant	1.14994795547069	0.185542947622534	0.201568568923217	Nonsignificant	1.08692784323336	0.28637804867251	0.120256168824542	Nonsignificant	2	Biological Process:signal transduction (GO:0007165);Molecular Function:ADP binding (GO:0043531)	gmx:100809480	--	-	--	--	--	IPR000157;IPR002182;IPR011713	--	--
KAG4377455.1	hypothetical protein GLYMA_18G120300v4 [Glycine max]	_	11244.006462467723	8709.375074920865	6012.139340470623	5453.848408208408	9203.454541000634	8705.59110298504	10559.572790057246	4727.61	12435.85395340195	10009.215292603005	7846.231404702173	5151.901954753779	1.06768652452101	0.962109986238793	0.0944881302620851	Nonsignificant	0.984781619976497	0.924789220107935	-0.0221243	Nonsignificant	0.829900016544444	0.709228689687586	-0.268991	Nonsignificant	0.899766045984298	0.706985281357897	-0.152378	Nonsignificant	2	Biological Process:ubiquitin-dependent protein catabolic process (GO:0006511); Molecular Function:ubiquitin protein ligase binding (GO:0031625)	gmx:100795098	K03869	cullin 3	Cullins	D	Cell cycle control, cell division, chromosome partitioning	IPR001373;IPR019559	nucleus protein	--
KAG4377469.1	hypothetical protein GLYMA_18G124500v4 [Glycine max]	_	14336.452045473658	12725.26109092335	14951.375381411906	7808.204811194623	9257.826893524809	8425.12125419555	10336.786770501609	9448.73	6496.624465622408	7387.374678554984	10483.8659365422	8609.89243108219	0.625570320186846	0.0317761085933179	-0.676756	Significant	1.03883622246746	0.801767592727514	0.0549682243494855	Nonsignificant	1.00757136978557	0.929055645744137	0.0108820334817303	Nonsignificant	0.606743133109806	0.00192548885420187	-0.720842	Significant	4	Molecular Function:protein binding (GO:0005515);Molecular Function:protein kinase activity (GO:0004672); Molecular Function:ATP binding (GO:0005524); Biological Process:protein phosphorylation (GO:0006468)	gmx:100803061	--	-	--	--	--	IPR000719;IPR001611	cell membrane protein	--
KAG4377470.1	hypothetical protein GLYMA_18G124600v4 [Glycine max] OtherID_KAG4389944.1_gene__ OtherID_KRH56939.1_gene__ OtherID_KRH63396.1_gene__	_	133165.7840885405	229114.02159302527	152740.2268846187	247566.0711490671	254605.80417666247	257515.7786767655	205908.99435875865	108359	137849.72396804678	224207.1914019721	227905.3311768487	100028.25907251071	0.877864334857119	0.606570345029669	-0.18793	Nonsignificant	0.726799729786735	0.292075538402098	-0.46037	Nonsignificant	1.22123234562603	0.635020711463122	0.288337706462335	Nonsignificant	1.47506428093138	0.124471193318187	0.560777826176318	Nonsignificant	--	--	gmx:100499698	K10573	ubiquitin-conjugating enzyme E2 A	Ubiquitin-protein ligase	O	Posttranslational modification, protein turnover, chaperones	IPR000608	--	--
KAG4377473.1	hypothetical protein GLYMA_18G126000v4 [Glycine max] OtherID_KRG99170.1_gene__	_	68075.86257551468	67704.48954544522	65957.67988010627	62958.097771843735	57325.788153748006	61253.893818059805	68519.87435977923	59049.4	60930.82132859969	64553.77138907307	61151.52074132428	54290.42418323487	0.934380561853516	0.205958226912024	-0.0979178	Nonsignificant	0.991505550898569	0.86754773523406	-0.0123072	Nonsignificant	0.954883951948726	0.531857822093172	-0.0666027	Nonsignificant	0.899868894045184	0.0227173825425414	-0.152213	Nonsignificant	--	--	gmx:100808045	--	-	--	--	--	--	--	--
KAG4377477.1	hypothetical protein GLYMA_18G127267v4 [Glycine max]	_	0	14263.2228931258	19485.37666373153	29679.8394373768	31113.54109164448	22699.37226765182	25064.08334370045	24908.6	26048.66459864048	31684.632727786196	0	21048.2331416734	1.50171856887998	0.224748464412221	0.586614468428711	Nonsignificant	0.947379217413242	0.762863218165117	-0.0779861	Nonsignificant	1.04048798061543	0.940683997956349	0.0572602996175366	Nonsignificant	1.64930799881064	0.0612418802175456	0.721860838959963	Nonsignificant	2	Molecular Function:AMP deaminase activity (GO:0003876); Biological Process:IMP salvage (GO:0032264)	gmx:100793831	K01490	AMP deaminase	--	--	--	IPR006329	--	--
KAG4377484.1	hypothetical protein GLYMA_18G129200v4 [Glycine max]	_	159045.07761776305	93880.80383918612	138682.88702558554	110734.2669558829	132501.48006821907	118367.80130497436	102232.2343928272	119586	94603.2334268492	106617.54725982327	115413.3142467283	153191.330503342	0.808004042008033	0.322873833200687	-0.307566	Nonsignificant	1.0376618087509	0.833621502450866	0.0533363219830878	Nonsignificant	1.18583038816989	0.278035882135619	0.245897672914955	Nonsignificant	0.923379600845691	0.742342430108484	-0.115004	Nonsignificant	--	--	gmx:100815547	K14802	phospholipid-transporting ATPase	P-type ATPase	R	General function prediction only	IPR032630;IPR032631	--	--
KAG4377490.1	hypothetical protein GLYMA_18G130500v4 [Glycine max]	_	346347.4808958036	330224.88928108494	335281.97393947426	270881.90834318975	286334.7697393392	336257.43079595035	291579.152526623	401522	380439.368768056	347525.1510879773	358802.9256714626	349406.53598649986	1.06096349493087	0.665202987842725	0.0853750176209735	Nonsignificant	1.18160627404317	0.115476543364654	0.240749391596971	Nonsignificant	0.983413845872101	0.947650800863588	-0.0241294	Nonsignificant	0.883006644260381	0.124809149082761	-0.179504	Nonsignificant	1	Molecular Function:oxidoreductase activity, acting on the aldehyde or oxo group of donors, disulfide as acceptor (GO:0016624)	gmx:100813933	K00161	pyruvate dehydrogenase E1 component subunit alpha	Pyruvate dehydrogenase E1, alpha subunit	C	Energy production and conversion	IPR001017	mitochondrion protein	--
KAG4377495.1	hypothetical protein GLYMA_18G132500v4 [Glycine max] OtherID_KAG4377496.1_gene__ OtherID_KRG99244.1_gene__	_	204459.5688263696	180484.04618197173	211952.0573652944	170045.80504734596	158864.8075602371	167372.1252362646	198646.99787174808	198137	209444.7475386785	183976.83690259876	173934.56389106964	205319.385511091	1.01563602061257	0.752797828101683	0.0223834677207329	Nonsignificant	1.13489900686809	0.0779869216779792	0.182563919742355	Nonsignificant	0.929073044735687	0.219246661347589	-0.106136	Nonsignificant	0.831439664942305	0.0259036067159722	-0.266317	Nonsignificant	3	Molecular Function:acid phosphatase activity (GO:0003993); Molecular Function:metal ion binding (GO:0046872);Molecular Function:hydrolase activity (GO:0016787)	gmx:100817130	K22390	acid phosphatase type 7	Purple acid phosphatase	G	Carbohydrate transport and metabolism	IPR004843;IPR015914;IPR025733;IPR040974	--	--
KAG4377507.1	hypothetical protein GLYMA_18G136200v4 [Glycine max] OtherID_KAG4377508.1_gene__ OtherID_KRG99311.1_gene__ OtherID_KRG99312.1_gene__	_	21130.45671808077	17855.307641858617	16011.977576055211	23614.31005052389	19692.23414062144	0	10233.519847979898	17406.8	18518.468010045548	11447.521043768576	25597.96805605273	14197.443862489208	0.839285145774606	0.380471025996857	-0.252767	Nonsignificant	0.788840484648783	0.424211673186289	-0.342194	Nonsignificant	1.11014468403986	0.812556444207682	0.15074771382232	Nonsignificant	1.18113606122806	0.267061113089821	0.240175165880227	Nonsignificant	3	Biological Process:trehalose biosynthetic process (GO:0005992);Molecular Function:catalytic activity (GO:0003824); Biological Process:trehalose biosynthetic process (GO:0005992)	gmx:100775779	K16055	trehalose 6-phosphate synthase/phosphatase	Trehalose-6-phosphate synthase component TPS1 and related subunits	G	Carbohydrate transport and metabolism	IPR001830;IPR003337	vacuole protein	--
KAG4377524.1	hypothetical protein GLYMA_18G139400v4 [Glycine max]	_	2526465.905313771	2527335.796069124	2508844.9632504527	2063020.940977156	2328931.805780291	2293228.948685611	2614399.4914704617	2529690	2564077.0594347483	2516214.1594810355	2456728.781460941	2520023.277360815	1.01924192583959	0.126487204546331	0.0274965282296233	Nonsignificant	1.12083209696609	0.0414959267895473	0.164570175541235	Nonsignificant	0.97208151495155	0.0884399734861353	-0.0408508	Nonsignificant	0.883973824495367	0.0813906049450121	-0.177924	Nonsignificant	2	Molecular Function:GTPase activity (GO:0003924); Molecular Function:GTP binding (GO:0005525)	gmx:100796123	K07937	ADP-ribosylation factor 1/2	GTP-binding ADP-ribosylation factor Arf1	U	Intracellular trafficking, secretion, and vesicular transport	IPR006689	--	--
KAG4377543.1	hypothetical protein GLYMA_18G143600v4 [Glycine max]	_	41170.07024628504	39640.99551357043	34444.51574596933	41688.13921369177	46933.71663151752	41486.047893234245	39364.78557224949	33975.2	39598.105280576856	52495.47695954657	49226.46808601872	41328.74988041368	0.979892595024726	0.801081434399174	-0.0293045	Nonsignificant	1.09947736313971	0.327448781916218	0.136817901216733	Nonsignificant	1.26662929969653	0.055274672921821	0.340994357357946	Nonsignificant	1.12886423406634	0.144334262393827	0.174871986892942	Nonsignificant	4	Molecular Function:copper ion binding (GO:0005507); Molecular Function:primary methylamine oxidase activity (GO:0008131); Biological Process:amine metabolic process (GO:0009308); Molecular Function:quinone binding (GO:0048038)	gmx:100783091	K00276	primary-amine oxidase	Copper amine oxidase	Q	Secondary metabolites biosynthesis, transport and catabolism	IPR015798;IPR015800;IPR015802	--	--
KAG4377545.1	hypothetical protein GLYMA_18G143900v4 [Glycine max]	_	18367.261679180385	14015.914466761738	8977.88313868886	17519.68688594323	14656.876982337664	13377.785463998038	15820.43196321605	18150.2	9416.74646602176	11241.69411685196	15920.769417685124	17744.9591128759	1.04899098765006	0.865114381176877	0.0690022831311799	Nonsignificant	0.985798794311666	0.877186604876734	-0.0206349	Nonsignificant	1.03503424897299	0.835917070797338	0.0496785068608172	Nonsignificant	1.10138255934867	0.585804907726719	0.139315668367724	Nonsignificant	--	--	gmx:100785762	--	-	--	--	--	--	--	--
KAG4377558.1	hypothetical protein GLYMA_18G149700v4 [Glycine max]	_	27893.34319901937	26082.521470776257	28849.9122690064	26992.851152628387	21302.755674071323	26334.54830357311	23718.383105052435	24337.9	26376.24319058375	21653.07279992648	25835.724740131056	28401.056964944022	0.898663786162037	0.07015084254608	-0.154147	Nonsignificant	1.01687922760619	0.890685286205221	0.0241483438167214	Nonsignificant	1.01957918509412	0.876463248003215	0.0279738258756421	Nonsignificant	0.901049865012617	0.249136193963243	-0.150321	Nonsignificant	3	Biological Process:carbohydrate metabolic process (GO:0005975); Molecular Function:hexosyltransferase activity (GO:0016758); Biological Process:lipid glycosylation (GO:0030259)	gmx:100812490	K05841	sterol 3beta-glucosyltransferase	UDP-glucuronosyl and UDP-glucosyl transferase	GC	Carbohydrate transport and metabolism;Energy production and conversion	IPR004276;IPR010610	--	--
KAG4377563.1	hypothetical protein GLYMA_18G151700v4 [Glycine max]	_	2879.667418877724	9118.566306305653	5768.207893612504	2709.3842143661777	6355.214886598693	6354.950925637396	9070.409256895196	5651.8	4892.772807395108	5508.373054344843	6813.193660273262	3608.833450241565	1.10404674639736	0.683697259441008	0.142801258500035	Nonsignificant	1.03313002891628	0.844631279381074	0.0470218420704496	Nonsignificant	0.81215471483206	0.479803598897132	-0.300174	Nonsignificant	0.867903115179197	0.817298009017626	-0.204394	Nonsignificant	--	--	gmx:100809276	--	-	Prenylated rab acceptor 1	U	Intracellular trafficking, secretion, and vesicular transport	--	--	--
KAG4377564.1	hypothetical protein GLYMA_18G151800v4 [Glycine max]	_	220569.75779694843	218369.9334752153	214785.3040303269	245190.42814755635	252611.4594905658	258166.0710471614	216166.0344344488	179245	232595.84061911365	245476.6412525092	209546.9036720669	238197.38912451887	0.960659114407846	0.614076670912423	-0.0579035	Nonsignificant	0.916997772305969	0.15536808988004	-0.12501	Nonsignificant	1.1038429061624	0.325829090160173	0.142534869012131	Nonsignificant	1.15640057228573	0.000995083575963864	0.209641227896447	Nonsignificant	3	Molecular Function:structural constituent of ribosome (GO:0003735); Cellular Component:ribosome (GO:0005840); Biological Process:translation (GO:0006412)	gmx:547746	K02991	small subunit ribosomal protein S6e	40S ribosomal protein S6	J	Translation, ribosomal structure and biogenesis	IPR001377	--	--
KAG4377570.1	hypothetical protein GLYMA_18G154900v4 [Glycine max] OtherID_KRG99574.1_gene__	_	89294.3536616383	88366.46724971513	86808.15713450951	83071.42168450245	75091.95434102257	72522.50183262803	63851.86624817469	68929	83096.97271676103	69750.30063147955	80653.48767302962	71150.55246891252	0.816269040550757	0.114508952997127	-0.292883	Nonsignificant	0.96041570828039	0.540352754799954	-0.0582691	Nonsignificant	1.02629497235892	0.75630288139095	0.037445442444115	Nonsignificant	0.872260631710645	0.0291647913920591	-0.197169	Nonsignificant	--	--	gmx:100500611	K23490	cytochrome b5	Cytochrome b5	C	Energy production and conversion	IPR001199	--	--
KAG4377585.1	hypothetical protein GLYMA_18G159100v4 [Glycine max] OtherID_KRG99635.1_gene__	_	26896.758015519423	43049.90368070134	33681.45486479616	37044.018780430015	37950.24183737043	24186.186570286103	29361.925468123078	26465.4	29572.61611803021	19121.08124565845	33861.46745727616	38092.730680749424	0.824100103526144	0.277782451440047	-0.279109	Nonsignificant	0.918278571692344	0.699864043306511	-0.122996	Nonsignificant	1.06645599156301	0.91830440122378	0.0928244325666275	Nonsignificant	0.957080476606833	0.830098099862563	-0.0632879	Nonsignificant	1	Molecular Function:RNA binding (GO:0003723)	gmx:100800392	K24983	Ras GTPase-activating protein-binding protein 2	RasGAP SH3 binding protein rasputin, contains NTF2 and RRM domains	T	Signal transduction mechanisms	IPR000504;IPR002075	--	--
KAG4377665.1	hypothetical protein GLYMA_18G179800v4 [Glycine max]	_	22274.803121374425	18167.248943022045	19746.01519145783	24333.491491333672	23484.08314499352	20908.25448399896	16435.793800647476	22484	22551.68542122588	17355.434596811967	17574.532682255223	16424.539490073246	1.02132336232967	0.912994631604471	0.0304397118278542	Nonsignificant	0.747237354957598	0.00450872247208107	-0.420362	Nonsignificant	0.835420058524749	0.188004774560798	-0.259426	Nonsignificant	1.14185140433533	0.147599571403414	0.19137491674537	Nonsignificant	1	Molecular Function:hydrolase activity (GO:0016787)	gmx:100792819	K19882	O-palmitoleoyl-L-serine hydrolase	Pectin acetylesterase and similar proteins	M	Cell wall/membrane/envelope biogenesis	IPR004963	--	--
KAG4377716.1	hypothetical protein GLYMA_18G195700v4 [Glycine max] OtherID_KRH00140.1_gene__ OtherID_KRH00141.1_gene__	_	115384.24708157226	117998.58612206928	114410.73507991745	129406.61164000408	127173.19704891289	127962.74017394036	120649.68308694848	118646	122991.87402799354	127167.20352839035	122597.17759982898	126264.11507968957	1.04167411405253	0.0424585330773918	0.0589040035510779	Nonsignificant	0.97785927024168	0.141660939562551	-0.0323012	Nonsignificant	1.03792826671275	0.0715906433682578	0.0537067396169202	Nonsignificant	1.10566319774303	0.000672080119153704	0.144911985079683	Nonsignificant	4	Molecular Function:acetyl-CoA carboxylase activity (GO:0003989); Biological Process:fatty acid biosynthetic process (GO:0006633); Cellular Component:acetyl-CoA carboxylase complex (GO:0009317); Molecular Function:carboxyl- or carbamoyltransferase activity (GO:0016743)	gmx:547859	K01962	acetyl-CoA carboxylase carboxyl transferase subunit alpha	--	--	--	IPR001095	--	--
KAG4377717.1	hypothetical protein GLYMA_18G196000v4 [Glycine max] OtherID_KRH00148.1_gene__	_	92757.7080130802	112974.25690898413	101829.50665063788	107814.42379543574	119838.11765972582	115903.15153576565	107586.36691536044	122655	95509.06293392464	108472.5924717712	119891.56672658327	118064.08267950275	1.05913926144121	0.578949364921379	0.0828922952618403	Nonsignificant	1.0083612320958	0.859203923596828	0.0120125578804038	Nonsignificant	1.06347746659349	0.44987877835974	0.0887894651949353	Nonsignificant	1.11703098321832	0.156931742299785	0.159669202576372	Nonsignificant	4	Molecular Function:acetyl-CoA carboxylase activity (GO:0003989); Biological Process:fatty acid biosynthetic process (GO:0006633); Cellular Component:acetyl-CoA carboxylase complex (GO:0009317); Molecular Function:carboxyl- or carbamoyltransferase activity (GO:0016743)	gmx:100037449	K01962	acetyl-CoA carboxylase carboxyl transferase subunit alpha	--	--	--	IPR001095	--	--
KAG4377735.1	hypothetical protein GLYMA_18G199400v4 [Glycine max]	_	8484.846750357901	8548.875112802825	7587.404320772002	9407.47302826893	7018.142531267504	7078.51582257579	7987.691409795134	8141.33	8620.390575929368	6524.413252137705	4840.415098079086	6783.261385331152	1.0052103953667	0.897789008748167	0.00749749601529193	Nonsignificant	0.772123395692024	0.144498886484865	-0.373097	Nonsignificant	0.733273572156615	0.0423406213205951	-0.447577	Nonsignificant	0.954632668161644	0.627030156334499	-0.0669824	Nonsignificant	--	--	gmx:100811605	K18998	RNA polymerase II C-terminal domain phosphatase-like 1/2	TFIIF-interacting CTD phosphatases, including NLI-interacting factor	K	Transcription	IPR004274;IPR014720	--	--
KAG4377742.1	hypothetical protein GLYMA_18G201900v4 [Glycine max]	_	0	6463.026944316681	9949.878316633569	5193.91957460258	5967.3656895283375	0	3108.082004945219	7382.64	7418.527082060736	7550.824884574809	6225.051840971162	5836.788726017532	0.727445823972669	0.430412969248502	-0.459088	Nonsignificant	1.17146995096182	0.263015478483295	0.228319948520843	Nonsignificant	1.09511377927026	0.623250746908074	0.131080769608512	Nonsignificant	0.680031054019788	0.248629159459854	-0.556327	Nonsignificant	--	--	gmx:100820497	--	-	Iron/ascorbate family oxidoreductases	QR	Secondary metabolites biosynthesis, transport and catabolism;General function prediction only	IPR026992	--	--
KAG4377753.1	hypothetical protein GLYMA_18G203900v4 [Glycine max] OtherID_RCW18881.1_gene__	_	39721.97013980133	34469.3634695472	41873.57081807822	45841.64227289702	44317.92916055959	39980.57937035944	43954.96494752537	42638.5	40437.45648754261	45667.84940962431	42212.84654426018	45017.5508395209	1.09448176485165	0.21389832923856	0.130247917993276	Nonsignificant	1.02119327488522	0.667865132948014	0.0302559419551152	Nonsignificant	1.04618816656649	0.258743501008949	0.0651423568983857	Nonsignificant	1.12127047746109	0.178217156910266	0.165134332936547	Nonsignificant	2	Biological Process:intracellular protein transport (GO:0006886); Molecular Function:small GTPase binding (GO:0031267)	gmx:100780767	K25201	importin-11	Nuclear transport receptor KAP120 (importin beta superfamily)	YU	Nuclear structure;Intracellular trafficking, secretion, and vesicular transport	IPR001494	--	--
KAG4377773.1	hypothetical protein GLYMA_18G208202v4 [Glycine max]	_	12768.295947907563	14154.399169045017	9702.87163763013	17633.027034429408	13631.273294648814	6418.948448820104	0	12685.4	6710.668548946956	0	12046.840256348216	23565.586452885167	0.794365941648673	0.407084017584227	-0.332124	Nonsignificant	1.41756992287727	0.476223554861262	0.503419899118334	Nonsignificant	1.83606418070567	0.322667232645315	0.876616489888678	Nonsignificant	1.02887824317922	0.90142631360359	0.0410722646859608	Nonsignificant	1	Molecular Function:S-adenosylmethionine-dependent methyltransferase activity (GO:0008757)	gmx:102670512	--	-	--	--	--	IPR006342;IPR013216	--	--
KAG4377775.1	hypothetical protein GLYMA_18G208900v4 [Glycine max] OtherID_KRH00365.1_gene__	_	58777.14461738272	66132.05687668311	66566.17253574582	63193.882956090594	64059.34745212847	64651.15038577375	59249.87628645205	70632.1	58504.51377798957	67553.57871643515	61068.45638081084	59327.25464236787	0.983867983123046	0.81328402062959	-0.0234633	Nonsignificant	0.979390303452089	0.605431409614009	-0.0300442	Nonsignificant	0.997679237376957	0.998732785885363	-0.00335204	Nonsignificant	1.00224053232096	0.930445336697446	0.00322878911440748	Nonsignificant	--	--	gmx:100793356	K02377	GDP-L-fucose synthase	GDP-L-fucose synthetase	GO	Carbohydrate transport and metabolism;Posttranslational modification, protein turnover, chaperones	IPR001509	--	--
KAG4377780.1	hypothetical protein GLYMA_18G210100v4 [Glycine max] OtherID_KRH00385.2_gene__	_	61774.72990643141	67594.76396729748	68569.10652154192	59833.76093628856	60714.30636754476	55198.35875931093	74776.45682106527	72683.9	70298.14523938153	65467.779094690144	76565.7781345742	71541.94523394362	1.10013156415978	0.0610762865800545	0.137676065214446	Nonsignificant	1.21524805509542	0.0232057831319178	0.28125082521357	Nonsignificant	0.980790648550302	0.686958316088826	-0.0279829	Nonsignificant	0.88788354425155	0.0544888829700377	-0.171558	Nonsignificant	2	Molecular Function:phosphatidylinositol binding (GO:0035091); Molecular Function:ubiquitin binding (GO:0043130)	gmx:100778622	--	-	Cytosolic sorting protein GGA2/TOM1	U	Intracellular trafficking, secretion, and vesicular transport	IPR002014;IPR004152	--	--
KAG4377813.1	hypothetical protein GLYMA_18G213500v4 [Glycine max]	_	149144.473604004	152108.71105494097	146565.56404594998	154582.1482234151	149506.32955612364	145240.2998034166	136039.7857337324	137785	145063.0707401309	139746.07189758922	145667.6014975048	152001.98194603814	0.935395978139144	0.0400246706094923	-0.0963509	Nonsignificant	0.973486847858026	0.420004808879361	-0.0387666	Nonsignificant	1.04423092859085	0.239668139713698	0.0624407949456101	Nonsignificant	1.0033719643995	0.887577433792736	0.00485653288309895	Nonsignificant	1	Cellular Component:membrane (GO:0016020)	gmx:100808049	--	-	--	--	--	IPR005349	--	--
KAG4377820.1	hypothetical protein GLYMA_18G216100v4 [Glycine max]	_	12165.406079646013	11420.57887404324	13501.57987263958	12164.8619758859	14647.01939934187	16081.188409581264	10697.06012971958	8441.9	10833.957539295525	12060.897299224856	10824.249239950532	8361.909211481077	0.80816623602467	0.0836719063029556	-0.307276	Nonsignificant	0.728487280286077	0.0774200421607219	-0.457024	Nonsignificant	1.04250964473033	0.80095139522198	0.0600607307589164	Nonsignificant	1.15653508084626	0.21310832324054	0.209809027491906	Nonsignificant	--	--	gmx:100796148	--	-	--	--	--	--	--	--
KAG4377822.1	hypothetical protein GLYMA_18G216800v4 [Glycine max]	_	111110.012884007	124756.47926388144	110692.2248661666	116280.9224219653	113158.826949838	119940.38333530667	116830.9268024946	127621	139976.4279579815	131166.61293029643	126115.37460853223	119600.32456602024	1.10927336663959	0.191423851308793	0.149614943584096	Nonsignificant	1.07871706723746	0.075594868936259	0.1093165152249	Nonsignificant	0.980370743827336	0.776411486331332	-0.0286007	Nonsignificant	1.0081412342398	0.836801942096217	0.0116977654887127	Nonsignificant	3	Molecular Function:protein binding (GO:0005515);Molecular Function:protein kinase activity (GO:0004672); Biological Process:protein phosphorylation (GO:0006468)	gmx:100798809	--	-	--	--	--	IPR001245;IPR001611;IPR013210	cell membrane protein	--
KAG4377825.1	hypothetical protein GLYMA_18G217000v4 [Glycine max] OtherID_KAG4377828.1_gene__	_	21451.074473529887	24495.55893093522	20419.944754058448	16923.159788647576	17816.8030346635	21432.135853547043	21784.37433809892	26234.1	22694.76918330211	18937.578931923937	19011.104714323395	20852.435624076443	1.06549479396836	0.464870074649476	0.0915235440972659	Nonsignificant	1.04680296188664	0.558119817123849	0.0659899115516259	Nonsignificant	0.831543234932051	0.0477245147022849	-0.266137	Nonsignificant	0.846391364983217	0.133521079898858	-0.240603	Nonsignificant	4	Molecular Function:protein binding (GO:0005515);Molecular Function:protein kinase activity (GO:0004672); Molecular Function:ATP binding (GO:0005524); Biological Process:protein phosphorylation (GO:0006468)	gmx:100815005	--	-	--	--	--	IPR000719;IPR001611;IPR013210	cell membrane protein	--
KAG4377831.1	hypothetical protein GLYMA_18G217500v4 [Glycine max]	_	31685.74733203993	36031.875743572666	30568.009179047454	33437.33222707912	28371.472794308836	32471.68254918416	36817.030090797445	33003.6	31861.755773391364	29751.201093768384	34644.158448490954	38100.720352180295	1.03456002196463	0.629089815804673	0.049017348318975	Nonsignificant	1.08713990068961	0.409908711421696	0.120537608298855	Nonsignificant	1.00800231056083	0.957704943843897	0.0114989458128532	Nonsignificant	0.959249947401156	0.589769387052282	-0.0600213	Nonsignificant	--	--	gmx:100816420	K14945	protein quaking	RNA-binding protein Sam68 and related KH domain proteins	A	RNA processing and modification	IPR032377;IPR055256	--	--
KAG4377847.1	hypothetical protein GLYMA_18G219100v4 [Glycine max]	_	594021.1836360256	584675.9998555338	650877.420784728	430470.6980288196	380217.3525509783	522879.8776122671	490686.46043424495	656337	771808.0508271486	767237.8899488309	732210.3315404451	577669.4260647638	1.04878560665222	0.82825680571877	0.0687197915171196	Nonsignificant	1.5575641882525	0.0253879718245771	0.639291618893193	Significant	1.08249089894745	0.605921516406322	0.114354895530682	Nonsignificant	0.728895080350973	0.0303565028768881	-0.456217	Nonsignificant	6	Molecular Function:catalytic activity (GO:0003824); Molecular Function:metal ion binding (GO:0046872);Molecular Function:phosphoglycerate mutase activity (GO:0004619); Cellular Component:cytoplasm (GO:0005737); Biological Process:glucose catabolic process (GO:0006007); Molecular Function:manganese ion binding (GO:0030145)	gmx:100820155	K15633	2,3-bisphosphoglycerate-independent phosphoglycerate mutase	Phosphoglycerate mutase	G	Carbohydrate transport and metabolism	IPR006124;IPR011258	cytoplasm protein	--
KAG4377853.1	hypothetical protein GLYMA_18G219900v4 [Glycine max]	_	3936.4412079403783	6504.091366165949	0	0	0	6768.34512033072	4685.219265358169	0	4858.982178229242	3871.228080299026	0	0	0.914148907236598	0.837206953422083	-0.129499	Nonsignificant	NA	NA	NA	NA	NA	NA	NA	NA	NA	NA	NA	NA	2	Molecular Function:protein kinase activity (GO:0004672); Biological Process:protein phosphorylation (GO:0006468)	gmx:102662348	--	-	Serine/threonine protein kinase	T	Signal transduction mechanisms	IPR001245	cell membrane protein	--
KAG4377856.1	hypothetical protein GLYMA_18G221600v4 [Glycine max]	_	18757.04212514435	18341.30677794683	15519.537123670205	22506.96738096506	15775.34947825006	20602.17937312513	18659.515243688293	15389.1	13646.701543333673	20676.195780056663	12219.489730313951	16101.109499745207	0.906446845142434	0.397660091152264	-0.141706	Nonsignificant	0.832083114319081	0.351615562618228	-0.2652	Nonsignificant	1.02728733785133	0.947277058386068	0.0388397677448165	Nonsignificant	1.11909657872594	0.439552209111112	0.162334547160161	Nonsignificant	5	Molecular Function:microtubule motor activity (GO:0003777); Molecular Function:ATP binding (GO:0005524); Biological Process:microtubule-based movement (GO:0007018); Molecular Function:microtubule binding (GO:0008017);Molecular Function:protein binding (GO:0005515)	gmx:100779873	--	-	Kinesin (SMY1 subfamily)	Z	Cytoskeleton	IPR000225;IPR001752	cytoplasm protein	--
KAG4377872.1	hypothetical protein GLYMA_18G225300v4 [Glycine max] OtherID_KRH00634.1_gene__	_	16614.404056872158	0	12006.412086313352	7652.605427289505	0	7951.793863634491	13016.679496900795	15978.7	14127.591328139284	17062.41153500023	14813.344930115254	15764.93648916034	1.00446636716676	0.928313977187856	0.00642925871127085	Nonsignificant	2.0353530678999	0.00099090610089235	1.02527907710881	Significant	1.10476370349263	0.232775107475483	0.143737826399958	Nonsignificant	0.545211541587688	0.0682246436194139	-0.875112	Nonsignificant	--	--	gmx:100816414	--	-	--	--	--	IPR000008	--	--
KAG4377882.1	hypothetical protein GLYMA_18G226200v4 [Glycine max]	_	19815.462166927537	18327.87917294976	24984.698357831272	20065.601744875054	19956.209836845683	19665.404033784027	20722.43100972317	21753.4	30301.57123386357	20127.6910463134	19864.821752933734	20992.507711820137	1.15285382837935	0.418644377161651	0.205209603674341	Nonsignificant	1.02174343169101	0.295924376289575	0.0310329689790627	Nonsignificant	0.837966437809221	0.306199010779168	-0.255036	Nonsignificant	0.945494520364004	0.662309026227232	-0.080859	Nonsignificant	1	Molecular Function:methyltransferase activity (GO:0008168)	gmx:100817472	--	-	--	--	--	IPR004159	--	--
KAG4377886.1	hypothetical protein GLYMA_18G226500v4 [Glycine max]	_	115995.56897596334	112670.6327064383	109867.45768752012	103484.89291558992	94411.26055230836	90219.93773779736	121854.96857561827	123269	131077.5604847751	117415.45209310456	112559.23084502862	111224.31712419153	1.11126772374889	0.0187679991464213	0.152206428963449	Nonsignificant	1.18424138906817	0.0173483326400535	0.243963181740875	Nonsignificant	0.906958036333638	0.0253083857327714	-0.140892	Nonsignificant	0.851070737668856	0.0198157521178885	-0.232649	Nonsignificant	2	Molecular Function:ADP binding (GO:0043531);Molecular Function:protein binding (GO:0005515)	gmx:102669442	--	-	Apoptotic ATPase	T	Signal transduction mechanisms	IPR001611;IPR002182	cytoplasm protein	--
KAG4377904.1	hypothetical protein GLYMA_18G227200v4 [Glycine max]	_	314221.461342286	320980.8850946648	342568.7617146308	335241.949447555	332312.61211235914	337701.8301955796	353808.8296790754	347733	320293.0515421083	308910.5780090486	300907.66830925154	326829.14041400724	1.04506552985893	0.337071709041244	0.0635934079888693	Nonsignificant	0.931749745054221	0.0453923618282244	-0.101986	Nonsignificant	0.916632818027245	0.0914113273505012	-0.125584	Nonsignificant	1.0281101408855	0.342799572522887	0.0399948279535666	Nonsignificant	2	Cellular Component:peroxisomal membrane (GO:0005778); Biological Process:peroxisome fission (GO:0016559)	gmx:100301880	--	-	Peroxisomal biogenesis protein (peroxin)	U	Intracellular trafficking, secretion, and vesicular transport	IPR008733	peroxisome protein	--
KAG4377914.1	hypothetical protein GLYMA_18G230800v4 [Glycine max] OtherID_KRH00708.1_gene__	_	39573.20510737316	45303.83740606879	35197.594726080635	37863.144673506	41010.24312732836	35672.183989444995	50098.48880350904	37228.9	41151.87260863101	47370.42652347202	40310.69275235762	48349.44609635557	1.06999499949229	0.596584351817504	0.0976040543605051	Nonsignificant	1.18756721229907	0.0725097527640158	0.248009167428012	Nonsignificant	1.05877449696587	0.587241715820002	0.0823953497155136	Nonsignificant	0.953953094705471	0.629764753657993	-0.0680098	Nonsignificant	--	--	gmx:100800945	K28058	multiple C2 and transmembrane domain-containing protein	--	--	--	IPR000008;IPR013583	--	--
KAG4377922.1	hypothetical protein GLYMA_18G232000v4 [Glycine max]	_	29412.81438381376	41422.85873788395	44000.824844372015	28483.331664853777	36380.70709637675	38398.30548258372	36384.58092551591	43746.1	38793.84819885755	42284.31902249989	34894.55536134306	32570.65410104296	1.03559870973696	0.747453478824819	0.0504650728832597	Nonsignificant	1.06282236074125	0.629363607086908	0.0879004861506448	Nonsignificant	0.922850225205499	0.428566596600176	-0.115832	Nonsignificant	0.899211888839771	0.55752147274979	-0.153267	Nonsignificant	--	--	gmx:100805018	K01068	acyl-coenzyme A thioesterase 1/2/4	Acyl-CoA thioesterase	I	Lipid transport and metabolism	IPR000595;IPR025652;IPR049449	--	--
KAG4377930.1	hypothetical protein GLYMA_18G233500v4 [Glycine max]	_	18253.22856390481	20610.271404430423	19105.4594596802	18354.19689889684	17572.12744830471	12582.427872513856	17508.336373270326	19764.9	22677.32238960816	20317.700534293817	19595.16353909301	23035.031815842987	1.03418380033755	0.741145059851986	0.0484926114464923	Nonsignificant	1.29766058718876	0.10273997699919	0.37591308502247	Nonsignificant	1.04999681718075	0.592209846037967	0.0703849547061491	Nonsignificant	0.836805640438527	0.200375113103338	-0.257036	Nonsignificant	5	Molecular Function:protein kinase activity (GO:0004672); Molecular Function:ATP binding (GO:0005524); Biological Process:protein phosphorylation (GO:0006468);Molecular Function:ubiquitin-protein transferase activity (GO:0004842); Biological Process:protein ubiquitination (GO:0016567)	gmx:100807515	--	-	--	--	--	IPR000719;IPR003613	cell membrane protein	--
KAG4377935.1	hypothetical protein GLYMA_18G234100v4 [Glycine max] OtherID_KAG4377936.1_gene__ OtherID_KRH00788.1_gene__	_	12930.61245090106	19009.380229555103	12197.580615740457	15405.364614598648	17258.44878097535	13648.844831850549	17289.386270680305	13910.1	17049.728734017073	17440.82874499284	18585.75098415796	21930.333321673766	1.09315513748136	0.539983272600004	0.128498158734051	Nonsignificant	1.25142704541423	0.0802175738810644	0.32357418851968	Nonsignificant	1.2011990878024	0.134530406632663	0.264475284417085	Nonsignificant	1.04927966738523	0.702101201422785	0.0693992546314568	Nonsignificant	--	--	gmx:100810535	--	-	Uncharacterized membrane protein, predicted efflux pump	R	General function prediction only	--	--	--
KAG4377958.1	hypothetical protein GLYMA_18G237600v4 [Glycine max]	_	40200.18647886194	38765.99665659677	43342.725165273536	35377.510447564055	35248.22645620717	34075.424422264616	37461.3631958376	41048.9	40379.70158427989	32581.32133887186	37389.19479719776	39786.84442933761	0.972046651645289	0.552134611865791	-0.0409025	Nonsignificant	1.04829172069665	0.506781135232193	0.0680402487813832	Nonsignificant	0.923184398013738	0.275289236589545	-0.115309	Nonsignificant	0.856038720160902	0.0115212162452697	-0.224252	Nonsignificant	--	--	gmx:100791243	--	-	--	--	--	--	--	--
KAG4377968.1	hypothetical protein GLYMA_18G239200v4 [Glycine max]	_	14449.983254432002	11273.07563109028	10154.719025696915	11266.722405887427	12406.235138350296	11842.616087667651	6492.824473776314	13210.2	14047.777260435932	12576.866161738591	9932.029663218138	6778.012474606316	0.940716055986793	0.71442499306446	-0.0881688	Nonsignificant	0.824621575962754	0.340006105395234	-0.278196	Nonsignificant	0.867739632681845	0.720444223690143	-0.204666	Nonsignificant	0.989904495194488	0.998370207019829	-0.0146388	Nonsignificant	--	--	gmx:100794919	--	-	--	--	--	--	--	--
KAG4377972.1	hypothetical protein GLYMA_18G239900v4 [Glycine max]	_	26518.421033588394	24647.270826200693	27387.715004369336	28305.21076667883	24258.47411233689	23847.492627371583	29249.472533920547	26730.8	27590.19911732302	24426.53057390408	21252.43797832249	26591.446953393177	1.06386820110503	0.20258819770502	0.0893194314876727	Nonsignificant	0.945809472698921	0.540090629443021	-0.0803785	Nonsignificant	0.864784104692132	0.102237928871301	-0.209588	Nonsignificant	0.972729007648572	0.660842934071657	-0.0398902	Nonsignificant	4	Molecular Function:monooxygenase activity (GO:0004497); Molecular Function:iron ion binding (GO:0005506); Molecular Function:oxidoreductase activity, acting on paired donors, with incorporation or reduction of molecular oxygen (GO:0016705); Molecular Function:heme binding (GO:0020037)	gmx:100780770	K15747	beta-ring hydroxylase	Cytochrome P450 CYP4/CYP19/CYP26 subfamilies	QI	Secondary metabolites biosynthesis, transport and catabolism;Lipid transport and metabolism	IPR001128	--	--
KAG4377979.1	hypothetical protein GLYMA_18G242900v4 [Glycine max]	_	36769.85756309404	33174.80205941862	43412.7	20891.530139937742	20053.229206330616	14665.23930115679	38108.92654674353	42815.8	27519.910597900845	28443.05884959551	30661.88446909304	24155.406247629737	0.956661642221067	0.738667445942315	-0.0639193	Nonsignificant	1.49721905397265	0.0358834177449342	0.582285313554183	Nonsignificant	0.76776825261783	0.167533182893143	-0.381257	Nonsignificant	0.49057246195585	0.00625179212440749	-1.02746	Significant	2	Molecular Function:serine-type carboxypeptidase activity (GO:0004185); Biological Process:proteolysis (GO:0006508)	gmx:100790895	K16296	serine carboxypeptidase-like clade I	Serine carboxypeptidases (lysosomal cathepsin A)	OE	Posttranslational modification, protein turnover, chaperones;Amino acid transport and metabolism	IPR001563	vacuole protein	--
KAG4377980.1	hypothetical protein GLYMA_18G244100v4 [Glycine max]	_	18887.939292679	23263.926893479504	22843.530166420944	14614.913883743546	17858.101119214305	12402.65954896692	30055.721712983013	23473.2	19881.022489971205	14864.688516225671	17101.627615274123	19938.47789343401	1.12946375162832	0.462251446761497	0.175637970434213	Nonsignificant	1.15663540533248	0.33122109645783	0.209934169706629	Nonsignificant	0.707053990961146	0.0822007815851506	-0.500108	Nonsignificant	0.690443894033485	0.0389691088321661	-0.534404	Nonsignificant	4	Molecular Function:calcium ion binding (GO:0005509); Cellular Component:endoplasmic reticulum (GO:0005783); Biological Process:protein folding (GO:0006457); Molecular Function:unfolded protein binding (GO:0051082)	gmx:100801827	K08057	calreticulin	Calreticulin	O	Posttranslational modification, protein turnover, chaperones	IPR001580	endoplasmic reticulum protein	--
KAG4377981.1	hypothetical protein GLYMA_18G244700v4 [Glycine max] OtherID_KAG4377982.1_gene__	_	41207.81360134104	43251.81878569469	27114.977202628663	41592.79953200118	35545.51040655405	49295.80914923852	41398.629125492334	40841	47020.312232342	41346.38493773249	45835.977515641054	40051.51493737027	1.15850677706345	0.34439385136984	0.212266483742853	Nonsignificant	1.00632549432638	0.901552481934606	0.00909701796491792	Nonsignificant	0.984325662337401	0.81153525109788	-0.0227924	Nonsignificant	1.1331800268249	0.479424514638834	0.180377078435948	Nonsignificant	1	Molecular Function:hydrolase activity (GO:0016787)	gmx:100802360	--	-	dsRNA-specific nuclease Dicer and related ribonucleases	A	RNA processing and modification	IPR004843;IPR056229;IPR056230	--	--
KAG4377985.1	hypothetical protein GLYMA_18G245000v4 [Glycine max]	_	21121.62316689745	9194.081553513091	15682.574841013888	12299.97013072953	12731.224085116935	9741.06706796748	16201.701920561603	12169	0	9148.526371653144	10961.486009494476	10389.708047651597	0.925166186357351	0.929670343957754	-0.112216	Nonsignificant	0.877127897431179	0.271574912091811	-0.189141	Nonsignificant	0.716695237554078	0.0830939587418629	-0.480568	Nonsignificant	0.75594699661278	0.421241284336181	-0.403643	Nonsignificant	1	Molecular Function:protein binding (GO:0005515)	gmx:100803412	K06670	cohesin complex subunit SCC1	Sister chromatid cohesion complex Cohesin, subunit RAD21/SCC1	D	Cell cycle control, cell division, chromosome partitioning	IPR006909;IPR006910	nucleus protein	--
KAG4377992.1	hypothetical protein GLYMA_18G246400v4 [Glycine max] OtherID_KRH00983.1_gene__	_	8342.235089379015	12074.122454572584	0	0	5947.7750403745895	12656.836326434151	7780.168301955318	0	0	4315.4678605482895	0	8573.625390890933	NA	NA	NA	NA	0.692790244166764	0.558431729436587	-0.529509	Nonsignificant	NA	NA	NA	NA	0.911260068146702	0.76216401188883	-0.134065	Nonsignificant	3	Molecular Function:protein binding (GO:0005515);Molecular Function:protein kinase activity (GO:0004672); Biological Process:protein phosphorylation (GO:0006468)	gmx:100801294	--	-	--	--	--	IPR001245;IPR001611;IPR013210	cell membrane protein	--
KAG4378002.1	hypothetical protein GLYMA_18G248000v4 [Glycine max] OtherID_KAG4378003.1_gene__	_	16913.941746997443	15458.2797378656	16380.602124359795	16172.26822319208	17461.307462625664	19503.24779526865	18484.072515103024	13793.8	12697.355320952624	11843.257348292598	17952.23475632901	13795.027373585122	0.922515343860974	0.469602566926083	-0.116355	Nonsignificant	0.820344849814411	0.189699271721078	-0.285698	Nonsignificant	0.969211754459667	0.852967021832453	-0.0451162	Nonsignificant	1.08992299414293	0.237488989899517	0.124226208495206	Nonsignificant	--	--	gmx:100807518	--	-	Transcription factor GT-2 and related proteins, contains trihelix DNA-binding/SANT domain	K	Transcription	IPR044822	--	Trihelix
KAG4378004.1	hypothetical protein GLYMA_18G248200v4 [Glycine max] OtherID_KAG4378005.1_gene__ OtherID_KAG4378006.1_gene__ OtherID_KAG4378007.1_gene__ OtherID_KRH01005.1_gene__ OtherID_KRH01006.1_gene__	_	50495.3892392304	49483.63038844231	50888.33657705423	58305.50037456778	50491.26645268428	65267.36493483638	51978.89567812724	47604.2	49449.32704404256	52385.65588035031	45262.251576297625	57699.890047505934	0.98783743860357	0.657315830774829	-0.0176544	Nonsignificant	0.892474491622914	0.331181943743771	-0.164117	Nonsignificant	1.04237584457549	0.645843117966211	0.0598755572123475	Nonsignificant	1.15375609502883	0.203853831623197	0.206338269318186	Nonsignificant	1	Molecular Function:RNA binding (GO:0003723)	gmx:100808583	--	-	--	--	--	IPR000504	--	--
KAG4378044.1	hypothetical protein GLYMA_18G255000v4 [Glycine max]	_	38661.943997803	43839.22640131306	35988.68559205377	37794.80569200879	40085.7056063543	38702.08789599781	37729.6754930641	39675.5	36821.658628936464	46529.99994202018	42975.975276658406	42216.41248989123	0.964022052069276	0.613304885691619	-0.0528619	Nonsignificant	1.12986319243894	0.024295644508391	0.17614809694257	Nonsignificant	1.15316500471232	0.0186368302088909	0.205598960906553	Nonsignificant	0.983903628029127	0.83742711055286	-0.0234111	Nonsignificant	--	--	gmx:100776866	K13024	inositol-hexakisphosphate/diphosphoinositol-pentakisphosphate 1-kinase	Arp2/3 complex-interacting protein VIP1/Asp1, involved in regulation of actin cytoskeleton	Z	Cytoskeleton	IPR000560;IPR040557	--	--
KAG4378045.1	hypothetical protein GLYMA_18G255600v4 [Glycine max]	_	6851.563289067516	9667.59502107417	10800.1144670803	13533.10676010404	10253.318259262292	11383.451314596468	7370.764922022473	5847.13	11824.51429160883	10565.048105650883	12863.338843569083	9123.628304086986	0.916657241129453	0.67265985409307	-0.125546	Nonsignificant	0.925565246354654	0.563388751392512	-0.111593	Nonsignificant	1.29987554214984	0.266802524965727	0.3783734976239	Nonsignificant	1.28736502690827	0.172408357018086	0.364421181641369	Nonsignificant	3	Molecular Function:protein kinase activity (GO:0004672); Molecular Function:ATP binding (GO:0005524); Biological Process:protein phosphorylation (GO:0006468)	gmx:100305393	--	-	Serine/threonine protein kinase	T	Signal transduction mechanisms	IPR000719	cell membrane protein	--
KAG4378059.1	hypothetical protein GLYMA_18G261100v4 [Glycine max] OtherID_KAG4378060.1_gene__ OtherID_KAG4378061.1_gene__ OtherID_KAG4378063.1_gene__ OtherID_KRH01196.1_gene__ OtherID_KRH01197.1_gene__ OtherID_KRH01198.1_gene__	_	215815.70116010745	207396.37360036583	206270.4399427114	232278.23283802337	219830.32664812732	219306.9333751721	223739.95153787397	221196	214089.20434272263	231119.81265858316	225383.3045786508	231465.83810630927	1.04693163112139	0.0775706645523991	0.0661672315116032	Nonsignificant	1.02465457329809	0.299037780232194	0.0351376371645535	Nonsignificant	1.04391911174357	0.0524720915335984	0.062009928758906	Nonsignificant	1.06661500070087	0.0524663781886867	0.0930395231059555	Nonsignificant	1	Molecular Function:RNA binding (GO:0003723)	gmx:100793526	K21444	poly(rC)-binding protein 3/4	PolyC-binding proteins alphaCP-1 and related KH domain proteins	AR	RNA processing and modification;General function prediction only	IPR004088	--	--
KAG4378089.1	hypothetical protein GLYMA_18G269500v4 [Glycine max] OtherID_KAG4378090.1_gene__ OtherID_KAG4378091.1_gene__ OtherID_KAG4378092.1_gene__ OtherID_KAG4378093.1_gene__ OtherID_KRH01327.1_gene__	_	14221.11397377327	12245.474727296469	13665.525035534343	14620.669846963066	13557.600832259186	15206.003261090153	15289.662189394789	13034.5	16492.03294938638	14381.856187179545	13413.088475952714	13279.64299875345	1.11671653860347	0.26207929522834	0.159263026242617	Nonsignificant	0.946762131328867	0.266155093819468	-0.0789261	Nonsignificant	0.91651215670342	0.322917868169747	-0.125774	Nonsignificant	1.0810363547022	0.232121034620712	0.11241504098806	Nonsignificant	1	Molecular Function:ADP binding (GO:0043531)	gmx:100805727	--	-	Apoptotic ATPase	T	Signal transduction mechanisms	IPR002182;IPR041118;IPR055414	--	--
KAG4378096.1	hypothetical protein GLYMA_18G270051v4 [Glycine max]	_	7990.268265355459	6178.972975024051	5674.065459052332	4173.554741984527	3528.734549609575	4076.509875567036	7032.982149645008	13864.9	11071.89570846644	11383.650625785696	7776.740242229154	7312.723763494176	1.61111141113526	0.115787922220961	0.688056262346626	Nonsignificant	2.24752237098287	0.0058666267500928	1.16833547584892	Significant	0.828066893332893	0.521460626032668	-0.272181	Nonsignificant	0.593590541414068	0.0112839708523408	-0.75246	Significant	--	--	gmx:100777930	--	-	--	--	--	--	--	--
KAG4378103.1	hypothetical protein GLYMA_18G272000v4 [Glycine max] OtherID_KRH01360.1_gene__	_	45774.65918185374	47216.97050012986	49867.46033209145	56737.88995520084	56567.37684726097	60374.54012873282	44339.96987665323	48378.2	51508.65031350412	54837.5591362072	51002.721186563336	50455.280761336944	1.00957398073828	0.876899410444734	0.0137466340309837	Nonsignificant	0.899906349769411	0.0349080248457236	-0.152153	Nonsignificant	1.08367889466077	0.183107716468698	0.115937334452228	Nonsignificant	1.21574207783406	0.00398519557790386	0.281837190542885	Nonsignificant	2	Biological Process:cellulose microfibril organization (GO:0010215); Cellular Component:membrane (GO:0016020)	gmx:100783820	--	-	--	--	--	IPR006918	cell membrane protein	--
KAG4378123.1	hypothetical protein GLYMA_18G275200v4 [Glycine max]	_	71639.29704661305	70317.6618074882	74478.79525929583	77412.05399319417	81606.05271270718	84969.76476853876	73480.42161260363	71331.1	73278.53889316841	79408.24864725131	77688.15019426543	78879.59879500375	1.00764340623457	0.707810012261133	0.010985175468397	Nonsignificant	0.967162819243829	0.303710167737468	-0.0481693	Nonsignificant	1.08201170236401	0.0023475602646761	0.113716102539245	Nonsignificant	1.12729928783674	0.0199676566503188	0.172870588940294	Nonsignificant	1	Molecular Function:zinc ion binding (GO:0008270)	gmx:100776325	K10691	E3 ubiquitin-protein ligase UBR4	Zn-binding protein Push	T	Signal transduction mechanisms	IPR000433;IPR025704	--	--
KAG4378131.1	hypothetical protein GLYMA_18G279000v4 [Glycine max] OtherID_KAG4378132.1_gene__	_	97523.20811395416	100165.02318382532	94247.19410768025	103772.37711493572	94041.34177988718	101268.02994214802	81700.69072473506	114118	86935.86894300529	106136.01636562636	85714.99642344634	105425.2315565212	0.968551724324076	0.704338025285442	-0.046099	Nonsignificant	0.993963173953613	0.901986261316063	-0.00873569	Nonsignificant	1.05135791512935	0.675159472750882	0.0722538914497043	Nonsignificant	1.02447912383907	0.530552709686545	0.034890586359207	Nonsignificant	2	Cellular Component:endoplasmic reticulum membrane (GO:0005789); Biological Process:endoplasmic reticulum to Golgi vesicle-mediated transport (GO:0006888)	gmx:100801486	K20362	protein transport protein YIF1	Predicted membrane protein	S	Function unknown	IPR005578	--	--
KAG4378136.1	hypothetical protein GLYMA_18G280200v4 [Glycine max]	_	7796.853646946142	12123.624222248374	0	2561.152463382043	2108.972811733061	8319.865598089807	6877.819308385847	5832.32	0	5240.117298816746	7312.492728765336	4602.667668176392	0.638043895926869	0.210532697345711	-0.648272	Nonsignificant	1.32065356036127	0.3688739080723	0.401252062119351	Nonsignificant	0.899821120735203	0.564232618400338	-0.15229	Nonsignificant	0.434728221498237	0.179863680353979	-1.20181	Nonsignificant	2	Molecular Function:protein kinase activity (GO:0004672); Biological Process:protein phosphorylation (GO:0006468)	gmx:100784873	--	-	Serine/threonine protein kinase	T	Signal transduction mechanisms	IPR001245	cell membrane protein	--
KAG4378146.1	hypothetical protein GLYMA_18G282800v4 [Glycine max]	_	175918.16419053762	184650.61197136305	178894.82421235644	190478.4279378729	192973.0823660042	185897.12071087523	175756.66810535212	177183	182195.6633187509	187618.8522728451	185560.56478467165	187587.37168863477	0.991976717340797	0.679136060028312	-0.0116218	Nonsignificant	0.984926911559786	0.261337585127053	-0.0219114	Nonsignificant	1.04789715015422	0.01510253428033	0.0674971250395521	Nonsignificant	1.05539767765566	0.0395063805572082	0.0777867140763487	Nonsignificant	3	Biological Process:intracellular protein transport (GO:0006886);Biological Process:intracellular protein transport (GO:0006886); Molecular Function:small GTPase binding (GO:0031267)	gmx:100809471	K20223	importin-7	Nuclear transport receptor RANBP7/RANBP8 (importin beta superfamily)	YU	Nuclear structure;Intracellular trafficking, secretion, and vesicular transport	IPR001494;IPR013713	--	--
KAG4378147.1	hypothetical protein GLYMA_18G283232v4 [Glycine max]	_	33805.89999730003	66999.94110712847	45181.31067904107	33837.947267157666	30219.510195941613	37605.03216151747	40928.628352021085	41167.3	31532.372340721133	43685.964355067765	60816.25372099104	37123.65433074215	0.778344527614851	0.370637529545754	-0.361519	Nonsignificant	1.39309860431066	0.118416748806987	0.478297376327829	Nonsignificant	1.24639611384989	0.291265002299304	0.317762640326864	Nonsignificant	0.696379704533206	0.191887203863076	-0.522054	Nonsignificant	1	Molecular Function:ADP binding (GO:0043531)	gmx:100790719	--	-	Apoptotic ATPase	T	Signal transduction mechanisms	IPR002182;IPR041118	cytoplasm protein	--
KAG4378148.1	hypothetical protein GLYMA_18G283166v4 [Glycine max]	_	7365.435052904435	7095.1565010559125	8832.570857776234	6459.718678900945	6549.046097505488	5584.531629703811	6670.457712839319	7577.12	7601.437662845221	5678.130213864544	6270.335962149624	5874.5829059379785	0.938001246437694	0.488006548744209	-0.0923383	Nonsignificant	0.958573923239078	0.527120363313539	-0.0610384	Nonsignificant	0.815736946287619	0.0175127735987227	-0.293824	Nonsignificant	0.798229801409093	0.0578372140562096	-0.325124	Nonsignificant	--	--	gmx:106797945	--	-	--	--	--	IPR055414	--	--
KAG4378152.1	hypothetical protein GLYMA_18G284100v4 [Glycine max]	_	15245.705529774878	23283.366858923036	15619.15447972188	18408.61691479048	13702.351656250074	17099.667149305442	14743.04402179453	14211.9	18230.996989812505	18420.70907605308	19870.43963238876	21148.66027750697	0.87142172035049	0.475081296478245	-0.198557	Nonsignificant	1.2078650908664	0.115612463210416	0.272459325849171	Nonsignificant	1.25969319911046	0.0542569471000705	0.33307240513946	Nonsignificant	0.908813428737525	0.635605164949372	-0.137944	Nonsignificant	4	Molecular Function:protein binding (GO:0005515);Molecular Function:protein kinase activity (GO:0004672); Molecular Function:ATP binding (GO:0005524); Biological Process:protein phosphorylation (GO:0006468)	gmx:100813764	--	-	--	--	--	IPR000719;IPR001611;IPR013210;IPR055414	cell membrane protein	--
KAG4378156.1	hypothetical protein GLYMA_18G284700v4 [Glycine max]	_	10389.962673062251	11928.923949790766	10116.505485268186	6099.8139968659	7420.892243266238	8857.284304002384	10111.073340630108	11642.1	15842.490825539271	10997.424806697998	10472.730496908152	12932	1.15909387008015	0.404410671903785	0.212997408807875	Nonsignificant	1.5373228869557	0.0250095091663693	0.62042020893695	Significant	0.91505756822174	0.63730697281117	-0.128066	Nonsignificant	0.689925081514012	0.0332749720168713	-0.535488	Nonsignificant	--	--	gmx:100816426	--	-	--	--	--	IPR002912	--	--
KAG4378164.1	hypothetical protein GLYMA_18G287400v4 [Glycine max] OtherID_KRH01602.1_gene__ OtherID_KRH01603.1_gene__	_	471355.2797040217	484854.7834832382	468616.9818507067	529770.4824144352	509019.6448949858	488470.6572825701	473664.07417340815	479408	473275.3623164234	491014.3498325569	493358.1609683954	490566.8372060947	1.00106707088215	0.923249563647791	0.00153863709845445	Nonsignificant	0.965741648634734	0.28033213267425	-0.0502908	Nonsignificant	1.03407	0.00176260274203276	0.0483301865356826	Nonsignificant	1.07189205167796	0.0548840841683328	0.100159621886554	Nonsignificant	1	Molecular Function:oxidoreductase activity, acting on the aldehyde or oxo group of donors, disulfide as acceptor (GO:0016624)	gmx:100781680	K00164	2-oxoglutarate dehydrogenase E1 component	2-oxoglutarate dehydrogenase, E1 subunit	G	Carbohydrate transport and metabolism	IPR001017;IPR005475;IPR031717;IPR032106	--	--
KAG4378180.1	hypothetical protein GLYMA_18G291500v4 [Glycine max]	_	159749.75408715964	140949.7700663258	153030.60946096366	137687.87290474185	151570.19614334858	170257.7976298963	146919.65759041856	155063	153687.20134712226	155452.38831974292	149929.16434123777	157256.96077575826	1.00427506391881	0.901302857832187	0.00615446749753852	Nonsignificant	1.00679551455171	0.877633159508087	0.00977069416971589	Nonsignificant	1.01529320924462	0.526918473630032	0.0218964273473574	Nonsignificant	1.01275148515583	0.893159071427034	0.01828020067518	Nonsignificant	2	Molecular Function:hydrolase activity, hydrolyzing O-glycosyl compounds (GO:0004553); Biological Process:carbohydrate metabolic process (GO:0005975)	gmx:100793715	--	-	--	--	--	IPR000490;IPR012946	cell wall protein	--
KAG4378185.1	hypothetical protein GLYMA_18G294400v4 [Glycine max]	_	10326.220570773528	8011.77091291977	8726.046832808019	11495.705088147584	12187.604323906708	8698.20236435346	10961.53650998046	14535.4	11019.254520596767	0	6286.196439682443	9515.071636658806	1.34925137939643	0.0680605686617714	0.432159162239124	Nonsignificant	0.73195786157768	0.212869657576177	-0.450167	Nonsignificant	0.649079256230881	0.107875571803945	-0.623533	Nonsignificant	1.19647745830541	0.24446464374325	0.258793216686408	Nonsignificant	3	Molecular Function:polysaccharide binding (GO:0030247);Molecular Function:protein kinase activity (GO:0004672); Biological Process:protein phosphorylation (GO:0006468)	gmx:100810864	--	-	--	--	--	IPR001245;IPR025287;IPR032872	--	--
KAG4378188.1	hypothetical protein GLYMA_18G294800v4 [Glycine max]	_	22390.944243182388	18036.98113334892	22629.8771527838	15339.746633896128	7497.106924428466	14863.557631423351	14509.961593541717	21496.9	14011.780714826004	16745.66231478419	19381.483481250467	20519.600071177887	0.793218924575026	0.189762732519558	-0.334209	Nonsignificant	1.50254981522899	0.133458079259371	0.587412822545415	Nonsignificant	1.13251266433787	0.402193017496988	0.179527183318124	Nonsignificant	0.597870678608271	0.0846794785615032	-0.742095	Nonsignificant	3	Molecular Function:polysaccharide binding (GO:0030247);Molecular Function:protein kinase activity (GO:0004672); Biological Process:protein phosphorylation (GO:0006468)	gmx:100811407	--	-	Serine/threonine protein kinase	T	Signal transduction mechanisms	IPR001245;IPR025287;IPR032872	cell membrane protein	--
KAG4378201.1	hypothetical protein GLYMA_18G299500v4 [Glycine max] OtherID_KAG4378202.1_gene__	_	43312.10602697655	33271.80147462138	37997.46756029016	31824.92994847663	30756.489059133623	40775.52010776004	34081.51656839683	31809.8	35963.0557875498	36617.77157879306	34600.82052126655	30778.034783167885	0.888926078090201	0.249040036005169	-0.169865	Nonsignificant	0.986838694684792	0.943443839500642	-0.0191138	Nonsignificant	1.00139664625082	0.999234517672477	0.00201352885325152	Nonsignificant	0.90203961210576	0.418583225259711	-0.148737	Nonsignificant	--	--	gmx:100776140	K12471	epsin	Equilibrative nucleoside transporter protein	F	Nucleotide transport and metabolism	IPR013809	--	--
KAG4378224.1	hypothetical protein GLYMA_17G000300v4 [Glycine max] OtherID_KAG4378225.1_gene__ OtherID_KAG4378227.1_gene__	_	13298.911306487413	14732.287213956508	13875.447439683729	15097.786870922871	13053.203874969073	14347.283848900732	8191.388695187666	15796.5	10734.591030383435	13730.638210724004	12787.698109478344	11278.280872861777	0.828567377084008	0.360857169442703	-0.271309	Nonsignificant	0.889368275616895	0.172610451500073	-0.169147	Nonsignificant	1.08853450248339	0.584539488641764	0.122387136302244	Nonsignificant	1.01411777585894	0.813349255863649	0.0202252112965023	Nonsignificant	2	Molecular Function:transmembrane transporter activity (GO:0022857); Biological Process:transmembrane transport (GO:0055085)	gmx:100809973	K08193	MFS transporter, ACS family, solute carrier family 17 (sodium-dependent inorganic phosphate cotransporter), other	Permease of the major facilitator superfamily	G	Carbohydrate transport and metabolism	IPR011701	--	--
KAG4378232.1	hypothetical protein GLYMA_17G001100v4 [Glycine max]	_	13524.568386715844	14037.358552354084	18162.92601396049	16597.895539806366	17439.62078003491	18853.476492477257	13751.762321732756	16654.7	16863.629601281627	14973.408381318788	15222.04566046761	15590.883014065106	1.03379429063602	0.756466803149588	0.047949139807329	Nonsignificant	0.865673617024402	0.0212748837277453	-0.208105	Nonsignificant	0.968611127950007	0.699996210598378	-0.0460105	Nonsignificant	1.15672308157337	0.200156631976216	0.210043525933705	Nonsignificant	2	Molecular Function:nucleic acid binding (GO:0003676); Molecular Function:ATP binding (GO:0005524)	gmx:100788401	K18995	ATP-dependent RNA helicase DHX29	ATP-dependent RNA helicase A	A	RNA processing and modification	IPR001650;IPR011545;IPR011709;IPR048333;IPR056328	--	--
KAG4378236.1	hypothetical protein GLYMA_17G001400v4 [Glycine max] OtherID_KRH01866.1_gene__ OtherID_KRH01867.1_gene__	_	514336.52908667753	488839.9763991615	517017.10272670496	590753.3429170933	585541.4675905564	537999.1752239711	550470.2357952007	522377	567356.6959663932	539844.1853738258	577735.7008044441	551546.2345382683	1.07894410481712	0.0652507358252899	0.109620127298682	Nonsignificant	0.973652205869575	0.505718489133497	-0.0385216	Nonsignificant	1.01763328839474	0.603374348501006	0.0252177693439073	Nonsignificant	1.12768135352661	0.0262812085619747	0.173359466113987	Nonsignificant	2	Molecular Function:translation elongation factor activity (GO:0003746); Biological Process:translational elongation (GO:0006414)	gmx:547637	K03233	elongation factor 1-gamma	Glutathione S-transferase	O	Posttranslational modification, protein turnover, chaperones	IPR001662;IPR004045;IPR004046	--	--
KAG4378238.1	hypothetical protein GLYMA_17G001500v4 [Glycine max]	_	87984.17741113051	83681.73619584707	84361.98641065352	89781.40964418808	88190.91815389844	92771.71001047578	82103.56295130803	75600	77682.85161159761	86236.17652829264	83730.0792288583	89187.5	0.919377983988057	0.0429003836190109	-0.12127	Nonsignificant	0.957190955769794	0.135447870137264	-0.0631213	Nonsignificant	1.1009715441742	0.0336649839427315	0.138777181337077	Nonsignificant	1.05747864896723	0.0598537929707707	0.0806285348912738	Nonsignificant	2	Molecular Function:GTPase activity (GO:0003924); Molecular Function:GTP binding (GO:0005525)	gmx:100820294	K01528	dynamin 1/3	Vacuolar sorting protein VPS1, dynamin, and related proteins	UR	Intracellular trafficking, secretion, and vesicular transport;General function prediction only	IPR000375;IPR001849;IPR003130;IPR045063	Golgi apparatus protein	--
KAG4378243.1	hypothetical protein GLYMA_17G002000v4 [Glycine max]	_	38911.491818731774	36346.42240092955	29589.58122041844	34766.3318075278	30978.959142743992	30603.23833302589	35340.00016866874	38231.6	38146.71252931305	38420.25884490866	36141.62428108045	30975.24819190449	1.06553153443545	0.46604234833875	0.0915732903523609	Nonsignificant	1.09536836839074	0.307264156349447	0.131416124510753	Nonsignificant	0.944671726319405	0.432143551854868	-0.082115	Nonsignificant	0.918939731262925	0.434882419405817	-0.121958	Nonsignificant	--	--	gmx:100816200	K17263	cullin-associated NEDD8-dissociated protein 1	TATA-binding protein-interacting protein	R	General function prediction only	IPR013932	--	--
KAG4378244.1	hypothetical protein GLYMA_17G002500v4 [Glycine max]	_	0	770.0661321618105	0	2049.5938485941674	3923.6708300337486	0	2366.992941706571	3037.33	0	5180.131163306806	0	4044.8470131878576	NA	NA	NA	NA	1.54437793615629	0.302107543222369	0.62702584839443	Nonsignificant	1.70696279182414	0.0930270896908178	0.771431611010143	Nonsignificant	NA	NA	NA	NA	1	Molecular Function:DNA-directed DNA polymerase activity (GO:0003887)	gmx:100791561	--	-	Replication factor C, subunit RFC4	L	Replication, recombination and repair	IPR022754;IPR045085;IPR054506	--	--
KAG4378245.1	hypothetical protein GLYMA_17G002600v4 [Glycine max]	_	86272.47610683549	100913.46185340115	90932.09385502532	85894.98327836854	89592.56269186901	98054.81445233776	87112.86672766908	96577.7	95722.6357532816	108168.2569378089	93617.04547330514	109333.09110194816	1.00465691007964	0.92461975423143	0.00670290574868201	Nonsignificant	1.13736824173206	0.114372365942006	0.18569942618199	Nonsignificant	1.11347062612144	0.151431375169606	0.155063499654316	Nonsignificant	0.98354773560412	0.804282976751809	-0.023933	Nonsignificant	2	Biological Process:regulation of DNA-templated transcription (GO:0006355); Molecular Function:histone binding (GO:0042393)	gmx:100807826	K26274	PHD finger protein ALFIN-LIKE	Uncharacterized PHD Zn-finger protein	R	General function prediction only	IPR019787;IPR021998	--	Alfin-like
KAG4378266.1	hypothetical protein GLYMA_17G004800v4 [Glycine max] OtherID_KAG4378267.1_gene__ OtherID_KRH01937.1_gene__	_	74679.84551641697	70922.90609243105	70020.61609413296	76456.45944487723	69828.10878529942	71193.67522767324	71460.40754947369	71154.4	66184.61241585147	72094.28490522744	71574.09160024123	69129.57013722858	0.968352466570063	0.365140614826708	-0.0463958	Nonsignificant	0.978479241230125	0.525637847866243	-0.0313869	Nonsignificant	1.01915008517761	0.526962361793575	0.0273665256913913	Nonsignificant	1.00860238746212	0.820889835481539	0.0123575454145055	Nonsignificant	2	Molecular Function:nucleic acid binding (GO:0003676); Molecular Function:ATP binding (GO:0005524)	gmx:100792810	K12858	ATP-dependent RNA helicase DDX23/PRP28	U5 snRNP-like RNA helicase subunit	A	RNA processing and modification	IPR001650;IPR011545	--	--
KAG4378283.1	hypothetical protein GLYMA_17G009700v4 [Glycine max] OtherID_KAG4378284.1_gene__ OtherID_KRH02008.1_gene__	_	30329.5964628735	37199.0753182439	25694.522433341197	32979.994785819115	35443.406599523914	32316.40440304796	25992.577139746096	31043.9	29390.32720460724	28214.907309496783	29109.94526964509	29452.76067645787	0.927095505283049	0.604373872106812	-0.10921	Nonsignificant	0.861403420192019	0.00851298230868082	-0.215239	Nonsignificant	1.00405902906983	0.908522711669843	0.00584408845496251	Nonsignificant	1.08063027272634	0.469679289902869	0.111873003236057	Nonsignificant	1	Molecular Function:protein binding (GO:0005515)	gmx:100786963	K26538	protein PHOX	Myosin assembly protein/sexual cycle protein and related proteins	ODR	Posttranslational modification, protein turnover, chaperones;Cell cycle control, cell division, chromosome partitioning;General function prediction only	IPR000270	--	--
KAG4378317.1	hypothetical protein GLYMA_17G018600v4 [Glycine max]	_	1391545.3026577728	1370387.295959087	1370736.8358167384	1529683.854444153	1622942.0880245853	1676691.337708204	1413616.1579760783	1448230	1523686.649271486	1473344.3817204426	1558680.6547939668	1531225.586479877	1.06118645026556	0.0600853099206301	0.0856781597788678	Nonsignificant	0.944905948036427	0.149633731454528	-0.0817574	Nonsignificant	1.04052365437856	0.222069516888893	0.0573097624463749	Nonsignificant	1.16857090962535	0.00475868493704526	0.224745280428768	Nonsignificant	3	Molecular Function:structural constituent of ribosome (GO:0003735); Cellular Component:ribosome (GO:0005840); Biological Process:translation (GO:0006412)	gmx:100806820	K02957	small subunit ribosomal protein S15Ae	40S ribosomal protein S15/S22	J	Translation, ribosomal structure and biogenesis	IPR000630	cytoplasm protein	--
KAG4378319.1	hypothetical protein GLYMA_17G019000v4 [Glycine max]	_	0	11151.425538057068	0	14762.789811546838	13848.866468777054	11189.509952207569	0	12784.4	16873.355687421354	12833.24882702724	13897.02866329188	14227.177576421804	NA	NA	NA	NA	1.02905163199123	0.719029280120538	0.0413153703260973	Nonsignificant	0.920668790055299	0.55251599757896	-0.119246	Nonsignificant	NA	NA	NA	NA	--	--	gmx:100782185	--	-	--	--	--	--	--	--
KAG4378328.1	hypothetical protein GLYMA_17G019900v4 [Glycine max]	_	14912.941641448697	15065.9732187346	24519.279617411696	32637.148685689182	17932.084873698535	19630.492504283608	16070.776017814136	19768.5	13083.190160804998	16895.227212066984	18034.69720118656	23459.59688757441	0.897689669310638	0.667369063737754	-0.155711	Nonsignificant	0.831762808417067	0.496426193352166	-0.265756	Nonsignificant	1.19351140409897	0.310470542883869	0.255212351554524	Nonsignificant	1.28811104178014	0.379654579156078	0.365256966527319	Nonsignificant	--	--	gmx:100813540	K19023	AP-5 complex subunit mu-1	Adaptor complexes medium subunit family	U	Intracellular trafficking, secretion, and vesicular transport	IPR028565	--	--
KAG4378335.1	hypothetical protein GLYMA_17G021700v4 [Glycine max] OtherID_KRH02172.1_gene__	_	90172.8904793248	83676.42527745271	86991.96527224453	109504.5839044401	96158.02425916329	112728.80768924988	83395.0556265209	86413.8	80120.7903580037	85807.50391104702	88729.69098599389	78939.77416843876	0.958167530072499	0.23637601625994	-0.0616502	Nonsignificant	0.796117471906421	0.0194025123723662	-0.328947	Nonsignificant	1.01419328654262	0.760960467434622	0.0203326296219787	Nonsignificant	1.22063277176372	0.0209194592197504	0.287629229774557	Nonsignificant	1	Molecular Function:RNA binding (GO:0003723)	gmx:100788749	K12900	serine/arginine-rich splicing factor 10	FOG: RRM domain	R	General function prediction only	IPR000504	--	--
KAG4378343.1	hypothetical protein GLYMA_17G021800v4 [Glycine max]	_	8765.823944871872	9279.657483867592	15018.22387034132	9086.614707637573	11535.239857648128	14410.228815522383	10546.248025860894	10188.6	9300.524750098451	14677.982670554717	12806.357494811076	7999.087106946419	0.908409160566598	0.721257522307271	-0.138586	Nonsignificant	1.01288372965427	0.995016953940511	0.0184685746538321	Nonsignificant	1.18138794337567	0.508235033997391	0.240482793761184	Nonsignificant	1.05953289457192	0.760313863169072	0.0834283787427379	Nonsignificant	2	Molecular Function:1-deoxy-D-xylulose-5-phosphate synthase activity (GO:0008661); Biological Process:terpenoid biosynthetic process (GO:0016114)	gmx:100789279	K01662	1-deoxy-D-xylulose-5-phosphate synthase	Transketolase	G	Carbohydrate transport and metabolism	IPR005475;IPR005477;IPR033248	--	--
KAG4378349.1	hypothetical protein GLYMA_17G023600v4 [Glycine max]	_	5925.827201308329	10509.505854390862	1393.1104100149846	9510.138481329815	6357.030757150549	8395.816412119377	7134.098939762307	5401.64	8140.002135770135	0	9907.431376747249	14070.317065165147	1.15970533912811	0.523368337459664	0.213758288301104	Nonsignificant	1.48236590421342	0.147230819796192	0.567901603539395	Nonsignificant	1.73955663941987	0.072891705905239	0.798719653421652	Nonsignificant	1.36091441169611	0.391139447110741	0.444576338183361	Nonsignificant	7	Molecular Function:ATP binding (GO:0005524);Molecular Function:DNA binding (GO:0003677); Biological Process:chromatin remodeling (GO:0006338); Molecular Function:nucleosome binding (GO:0031491);Molecular Function:DNA binding (GO:0003677); Cellular Component:nucleus (GO:0005634); Biological Process:chromatin remodeling (GO:0006338)	gmx:100814442	K11654	SWI/SNF-related matrix-associated actin-dependent regulator of chromatin subfamily A member 5	Chromatin remodeling complex WSTF-ISWI, small subunit	K	Transcription	IPR000330;IPR001650;IPR015194;IPR015195	nucleus protein	SNF2
KAG4378352.1	hypothetical protein GLYMA_17G024600v4 [Glycine max]	_	14545.74697976026	15351.660545948516	18459.862363729917	15043.57616278267	23740.79535901033	15915.59312487629	8810.152385296491	16452	22709.70925376417	12043.578204693447	18573.31139393614	17733.0251732703	0.992029983262926	0.806878590174182	-0.0115444	Nonsignificant	0.883911261811827	0.578732431859939	-0.178027	Nonsignificant	1.0078807267411	0.850830317977048	0.0113249194722943	Nonsignificant	1.13116321024186	0.541599917013459	0.177807104057028	Nonsignificant	--	--	gmx:100781646	--	-	Retinoblastoma pathway protein LIN-9/chromatin-associated protein Aly	BDT	Chromatin structure and dynamics;Cell cycle control, cell division, chromosome partitioning;Signal transduction mechanisms	IPR001005;IPR033471	--	MYB->MYB-related
KAG4378375.1	hypothetical protein GLYMA_17G026500v4 [Glycine max]	_	86189.05927691118	79780.71632617406	79773.94170440301	91238.0869542334	95509.81035416608	97083.85707814252	90035.0278940019	87363.2	78827.22090141964	90813.92355510007	83293.59005905881	84112.12563665232	1.04265310056663	0.440953887361833	0.0602592409465754	Nonsignificant	0.909763038349647	0.0452958433653451	-0.136437	Nonsignificant	1.00778295233656	0.868248568114875	0.0111849569873638	Nonsignificant	1.15499088846042	0.0104527664260216	0.207881470494304	Nonsignificant	--	--	gmx:100780736	K05931	type I protein arginine methyltransferase	Protein arginine N-methyltransferase CARM1	OK	Posttranslational modification, protein turnover, chaperones;Transcription	IPR055135	--	--
KAG4378377.1	hypothetical protein GLYMA_17G027100v4 [Glycine max]	_	14925.79044316989	9940.596267746074	10801.828530899002	11787.166134808704	10185.446206235454	13953.669380473611	21851.300994630583	9714.94	13397.031909437515	14131.079702779678	11538.221527117375	12458.931813164943	1.2605977787012	0.512497184446484	0.334108025674681	Nonsignificant	1.06129082153874	0.58542336079279	0.0858200467336602	Nonsignificant	0.847986158045277	0.668321261282408	-0.237887	Nonsignificant	1.00723519463907	0.928146070066115	0.010400599452486	Nonsignificant	2	Biological Process:proteolysis (GO:0006508); Molecular Function:cysteine-type peptidase activity (GO:0008234)	gmx:100797013	K08592	sentrin-specific protease 1	Protease, Ulp1 family	O	Posttranslational modification, protein turnover, chaperones	IPR003653	--	--
KAG4378380.1	hypothetical protein GLYMA_17G028800v4 [Glycine max]	_	7123.516207997619	14918.670387796525	14981.421911880932	21944.871409109805	16654.645881475	23578.517529937013	13368.271570354478	16839.7	12746.988440944027	16101.552174812638	15964.408302737476	19496.5175877012	1.16020457601786	0.494686324776769	0.214379214649574	Nonsignificant	0.829271594287074	0.220148298805663	-0.270083	Nonsignificant	1.20038472976552	0.160186636818597	0.263496871473297	Nonsignificant	1.67941584644923	0.104396430378908	0.747959505633663	Nonsignificant	--	--	gmx:100803571	--	-	--	--	--	IPR054059	mitochondrion protein	--
KAG4378385.1	hypothetical protein GLYMA_17G029600v4 [Glycine max]	_	31393.135949092462	33059.765562876506	33607.24598417467	43662.12063635679	42635.18786116156	40447.56015749789	30994.10813699261	40104.7	36663.634796398175	39318.54922196255	41646.54423133945	41555.69700308289	1.0989422888399	0.318305358506067	0.136115624876196	Nonsignificant	0.966672590034957	0.315198088322423	-0.0489008	Nonsignificant	1.13695260724663	0.161161262433571	0.185172118156919	Nonsignificant	1.29252170113247	0.00109858089028861	0.370188503250742	Nonsignificant	1	Molecular Function:RNA binding (GO:0003723)	gmx:100780739	K14844	pumilio homology domain family member 6	Puf family RNA-binding protein	J	Translation, ribosomal structure and biogenesis	IPR001313;IPR012959	--	--
KAG4378392.1	hypothetical protein GLYMA_17G032300v4 [Glycine max]	_	38229.60189613758	31692.45459134585	33140.5164890702	37597.84709602451	35270.32819492406	38662.278331015244	39937.34665195931	36242	32199.26098933292	41141.85944566505	36858.90710435472	39121.07218845909	1.05158065155183	0.586579260524208	0.0725595025963418	Nonsignificant	1.05013325898832	0.309305419279116	0.0705724134942215	Nonsignificant	1.08067303398217	0.313998197695675	0.11193009050516	Nonsignificant	1.08216251933994	0.263946597805983	0.11391717960728	Nonsignificant	1	Molecular Function:oxidoreductase activity (GO:0016491)	gmx:100782004	K00382	dihydrolipoyl dehydrogenase	Dihydrolipoamide dehydrogenase	C	Energy production and conversion	IPR004099;IPR023753	mitochondrion protein	--
KAG4378402.1	hypothetical protein GLYMA_17G032400v4 [Glycine max]	_	9952.280288181462	6159.142206151502	10011.372876811623	8931.643246992762	10171.780483282337	8610.715113560616	4313.710707238274	7124.87	7071.095242120902	5476.608032987526	3931.873575144352	8217.892855562652	0.708564136662231	0.208872954270159	-0.49703	Nonsignificant	0.636006572782797	0.0865429623183908	-0.652886	Nonsignificant	0.952278933025015	0.812377693097659	-0.0705439	Nonsignificant	1.06091780952543	0.656519759892142	0.0853128934034287	Nonsignificant	--	--	gmx:100786790	K17491	protein phosphatase 4 regulatory subunit 3	Protein predicted to be involved in carbohydrate metabolism	G	Carbohydrate transport and metabolism	IPR006887;IPR055236	--	--
KAG4378406.1	hypothetical protein GLYMA_17G033700v4 [Glycine max] OtherID_KRH02358.1_gene__	_	35398.34836062026	31653.073630421582	29632.130334035654	32842.1656301808	36950.06033740757	33938.800496368945	34630.55742039642	27160.7	32979.35325909681	38543.79504520784	36423.62176586701	32727.31234213681	0.980214404626419	0.814739070799576	-0.0288307	Nonsignificant	1.03821135126462	0.572800937336159	0.0541001666081805	Nonsignificant	1.13637264106514	0.212452491761939	0.184436003205749	Nonsignificant	1.07289217213683	0.315573557137322	0.101505089570306	Nonsignificant	2	Molecular Function:protein kinase activity (GO:0004672); Biological Process:protein phosphorylation (GO:0006468)	gmx:100785569	--	-	Tyrosine kinase specific for activated (GTP-bound) p21cdc42Hs	T	Signal transduction mechanisms	IPR000014;IPR001245	cell membrane protein	--
KAG4378417.1	hypothetical protein GLYMA_17G036600v4 [Glycine max]	_	6227.0914491649	5838.673373754861	2148.6495758425485	4682.695852220204	15595.837703695051	7956.775269933356	5740.732385557347	4607.44	6552.855281160145	5705.880809264003	7618.516680149692	3000.546389632739	1.18900625749233	0.500933053555761	0.249756307707118	Nonsignificant	0.578174794536031	0.324668588842486	-0.790422	Nonsignificant	0.965914274620974	0.763303871753373	-0.0500329	Nonsignificant	1.98638565288396	0.243755912021493	0.99014574647641	Nonsignificant	--	--	gmx:100808555	K03377	N-acetylneuraminate 9-O-acetyltransferase	O-acetyltransferase	R	General function prediction only	IPR012419	--	--
KAG4378418.1	hypothetical protein GLYMA_17G036700v4 [Glycine max]	_	10323.61065792391	9373.97137807094	11034.537901108788	14964.562485860177	14241.613328135843	14799.049461988248	22084.181532516788	21564.3	20659.20965007886	12223.7768761185	10624.513561469546	18364.613756634462	2.09252376061944	0.000133136907110605	1.06524400467918	Significant	0.936545692829674	0.62806721678849	-0.0945787	Nonsignificant	0.640870530978982	0.100483231431645	-0.641895	Nonsignificant	1.43189683516937	0.00190246593443559	0.517927553530216	Nonsignificant	--	--	gmx:100306572	K23567	ER membrane protein complex subunit 6	Uncharacterized conserved protein	S	Function unknown	IPR029008	--	--
KAG4378422.1	hypothetical protein GLYMA_17G037600v4 [Glycine max]	_	0	7570.974706788133	4558.663635852259	5826.374347775708	7246.962973607796	5032.877356836736	4661.4769582446725	6502.32	6321.665210929475	7979.1070713656545	7294.164397043349	7324.688043624196	0.961032344919191	0.940805960666833	-0.0573431	Nonsignificant	1.24807751999185	0.102284929767397	0.319707544965015	Nonsignificant	1.29238559972822	0.0733639281404773	0.370036580726415	Nonsignificant	0.99515001556531	0.950763515871696	-0.00701407	Nonsignificant	1	Molecular Function:ubiquitin-protein transferase activity (GO:0004842)	gmx:100776303	--	-	E3 ubiquitin protein ligase	O	Posttranslational modification, protein turnover, chaperones	IPR000569	--	--
KAG4378426.1	hypothetical protein GLYMA_17G038100v4 [Glycine max] OtherID_KRH02421.1_gene__	_	12675.342897955816	13576.010094096324	15435.95130568757	17987.90833038196	10214.697286725082	13099.84800376634	12920.882517943704	6004.8	12299.187402799356	17651.360859441113	10725.334433831871	9810.042215079931	0.749025883221624	0.250681943530705	-0.416913	Nonsignificant	0.924563413565681	0.742440467346674	-0.113156	Nonsignificant	1.22295905812517	0.510677939311606	0.290376106540296	Nonsignificant	0.990768156316426	0.859184045133419	-0.0133806	Nonsignificant	4	Biological Process:protein glycosylation (GO:0006486); Cellular Component:membrane (GO:0016020); Molecular Function:hexosyltransferase activity (GO:0016758);Molecular Function:carbohydrate binding (GO:0030246)	gmx:100816729	K20843	hydroxyproline O-galactosyltransferase 2/3/4/5/6	Galactosyltransferases	G	Carbohydrate transport and metabolism	IPR001079;IPR002659	--	--
KAG4378427.1	hypothetical protein GLYMA_17G038400v4 [Glycine max] OtherID_KRH02429.1_gene__ OtherID_KRH02430.1_gene__	_	31640.8769072792	27889.53640295744	29721.564134458564	37171.4872022732	33166.40869152674	35098.80119747094	27330.605544462884	27193.8	30717.88782821572	29224.019869477084	31289.78281746697	29392.07962761584	0.955074563199441	0.439766870335638	-0.0663147	Nonsignificant	0.852700101528534	0.0159013796283137	-0.22989	Nonsignificant	1.05470980140682	0.297257380122003	0.0768461025691669	Nonsignificant	1.18133737884524	0.0272934186815621	0.240421043716335	Nonsignificant	1	Molecular Function:RNA binding (GO:0003723)	gmx:100818167	K20102	YTH domain-containing family protein	Uncharacterized high-glucose-regulated protein	R	General function prediction only	IPR007275	--	--
KAG4378434.1	hypothetical protein GLYMA_17G040000v4 [Glycine max] OtherID_KRH02461.1_gene__	_	16319.082379811636	10967.146690373307	16165.73918332121	12716.283252315869	11995.329573472933	12920.809174865684	18463.277807342056	10231.5	10580.979030733271	10996.223482221832	13963.640662544203	16618.01090079793	0.903889016233604	0.623192223640256	-0.145782	Nonsignificant	1.10484185803509	0.518719890276492	0.143839883683711	Nonsignificant	1.05861422905177	0.736686142694559	0.0821769507767731	Nonsignificant	0.866069444336805	0.390028669770822	-0.207445	Nonsignificant	3	Molecular Function:protein kinase activity (GO:0004672); Molecular Function:ATP binding (GO:0005524); Biological Process:protein phosphorylation (GO:0006468)	gmx:100793499	--	-	Serine/threonine protein kinase	T	Signal transduction mechanisms	IPR000719	cell membrane protein	--
KAG4378453.1	hypothetical protein GLYMA_17G044300v4 [Glycine max]	_	67958.11535349156	69021.69751325544	69296.27288980578	84581.78643330435	80674.35547355721	75002.15834884587	66763.5291154437	68298.9	64568.57808271719	74315.7340824063	71835.32299489943	73331.7327695394	0.96778551166501	0.130357464860919	-0.0472408	Nonsignificant	0.913528438406703	0.0697880859364232	-0.130478	Nonsignificant	1.09944238085709	0.0075928267527187	0.136771997981024	Nonsignificant	1.16474141621662	0.012982496977826	0.220009698270065	Nonsignificant	--	--	gmx:100811246	K14157	alpha-aminoadipic semialdehyde synthase	Lysine-ketoglutarate reductase/saccharopine dehydrogenase	E	Amino acid transport and metabolism	IPR005097;IPR007545;IPR007886;IPR032095	cytoplasm protein	--
KAG4378465.1	hypothetical protein GLYMA_17G045100v4 [Glycine max]	_	81470.33684480345	79425.08520576642	78471.15237490534	84040.93519842296	87321.99815382696	88171.72519809216	93065.2004064718	86190.9	83829.03616940192	87080.70763503804	85387.55430663975	82867.3550547394	1.09908886488152	0.0476404644081892	0.136308037552703	Nonsignificant	0.983820883201576	0.472039903865452	-0.0235324	Nonsignificant	0.970543681485322	0.445171952158869	-0.0431349	Nonsignificant	1.08425605861334	0.011663749221215	0.116705504724649	Nonsignificant	--	--	gmx:100776485	K20290	conserved oligomeric Golgi complex subunit 3	Subunit of cis-Golgi transport vesicle tethering complex - Sec34p	U	Intracellular trafficking, secretion, and vesicular transport	IPR048320;IPR048685	--	--
KAG4378477.1	hypothetical protein GLYMA_17G045800v4 [Glycine max] OtherID_KAG4378478.1_gene__ OtherID_KAG4378479.1_gene__ OtherID_KAG4378481.1_gene__ OtherID_KAG4378482.1_gene__ OtherID_KAG4378483.1_gene__ OtherID_KAG4378484.1_gene__ OtherID_KAG4378485.1_gene__ OtherID_KAG4378486.1_gene__ OtherID_KAG4378487.1_gene__ OtherID_KAG4378488.1_gene__ OtherID_KAG4378489.1_gene__ OtherID_KRH02558.1_gene__	_	3206809.956450883	3108670.92763658	3153222.0490709585	2632065.930246523	2657915.6677610176	2540016.987521263	3034735.234755312	2999370	3018896.922628711	2939050.341979923	2999225.3301910423	2944719.824698068	0.956097389609863	0.00952786125592306	-0.0647705	Nonsignificant	1.13448238844977	0.00115202353910881	0.182034212982577	Nonsignificant	0.981220963216459	0.059853851022395	-0.02735	Nonsignificant	0.826934654176229	0.000320399302328975	-0.274155	Nonsignificant	3	Biological Process:sucrose metabolic process (GO:0005985); Molecular Function:sucrose synthase activity (GO:0016157);Molecular Function:glycosyltransferase activity (GO:0016757)	gmx:100788584	K00695	sucrose synthase	Glycosyltransferase	M	Cell wall/membrane/envelope biogenesis	IPR000368;IPR001296	--	--
KAG4378494.1	hypothetical protein GLYMA_17G047200v4 [Glycine max]	_	28053.551695480484	28927.069404000194	23204.29018661619	37704.28008864726	37893.37914808942	36689.829021002	32881.2783388923	28297.6	21674.43255899396	28670.309396337103	29516.438975925837	36432.8005896756	1.03327807649832	0.878217249009947	0.0472285655266931	Nonsignificant	0.842654425974458	0.14150306400881	-0.246987	Nonsignificant	1.14201288924414	0.379527770012721	0.19157893366369	Nonsignificant	1.40035683093919	0.0360888042470914	0.485794493335855	Nonsignificant	3	Molecular Function:ATP binding (GO:0005524); Biological Process:protein folding (GO:0006457); Molecular Function:protein folding chaperone (GO:0044183)	gmx:100817115	--	-	Mitochondrial chaperonin	O	Posttranslational modification, protein turnover, chaperones	IPR020818	chloroplast protein	--
KAG4378496.1	hypothetical protein GLYMA_17G047600v4 [Glycine max]	_	24853.59777932302	25420.059555584678	23284.44787696141	21053.638994974757	20668.44614929978	19494.806500076007	24191.412234022853	20440.5	18680.302061896316	18922.462265598835	19149.344676627163	19336.52188892104	0.860710238709402	0.125244428225317	-0.2164	Nonsignificant	0.937785753067469	0.0567398536999309	-0.0926697	Nonsignificant	0.906749660702473	0.347921756713801	-0.141224	Nonsignificant	0.832224966480959	0.00637310385441052	-0.264955	Nonsignificant	1	Molecular Function:RNA binding (GO:0003723)	gmx:100813736	K13201	nucleolysin TIA-1/TIAR	FOG: RRM domain	R	General function prediction only	IPR000504	nucleus protein	--
KAG4378500.1	hypothetical protein GLYMA_17G049300v4 [Glycine max]	_	60126.87108568855	52838.82813558491	51371.19843751119	26561.67718054802	20564.993409859697	21010.69637504049	45622.17559500197	35428.4	48751.25475842608	32344.460196320928	29675.645666909924	41457.29256887738	0.789852018643663	0.0892324205787487	-0.340346	Nonsignificant	1.51865860159493	0.0328632309254612	0.602797584689732	Significant	0.797195217897598	0.178286678513109	-0.326995	Nonsignificant	0.41462001495807	0.000745448954534555	-1.27014	Significant	--	--	gmx:100798979	--	-	--	--	--	--	--	--
KAG4378519.1	hypothetical protein GLYMA_17G055832v4 [Glycine max]	_	2829.747816565624	4253.905345476779	2683.316494537721	8043.539983771596	7386.670865666099	3709.740810122928	2343.9471563578845	6722.88	3588.193822376587	1803.278138062414	6352.587736527606	6431.847317978794	1.29569574020419	0.611085563217659	0.373726979308274	Nonsignificant	0.762160398941346	0.495643697291423	-0.391833	Nonsignificant	1.15272137573553	0.873717480321638	0.20504384133247	Nonsignificant	1.95966121863252	0.0880090137375474	0.970604266358836	Nonsignificant	--	--	gmx:100811240	K14849	ribosomal RNA-processing protein 1	--	--	--	--	--	--
KAG4378539.1	hypothetical protein GLYMA_17G057700v4 [Glycine max]	_	14648.437012266348	0	15179.648351149755	6430.603970397849	5057.718307079501	11799.78433057908	4621.603610838929	11826.7	6257.3025852274895	9217.081955093074	10064.330724383744	9183.45981824523	0.507477118056766	0.124551228946413	-0.978585	Nonsignificant	1.22229226174509	0.402388874154657	0.289589288558147	Nonsignificant	1.25364952831135	0.386510760727453	0.326134083038696	Nonsignificant	0.520496177217353	0.114433012765298	-0.942041	Nonsignificant	3	Molecular Function:2 iron, 2 sulfur cluster binding (GO:0051537);Molecular Function:iron ion binding (GO:0005506); Molecular Function:2 iron, 2 sulfur cluster binding (GO:0051537)	gmx:100785909	K00499	choline monooxygenase	--	--	--	IPR015879;IPR017941	--	--
KAG4378540.1	hypothetical protein GLYMA_17G057800v4 [Glycine max]	_	29026.748044597327	24787.258618595588	29581.918346876	29026.0666695161	27148.71744670408	24064.77781844136	25537.11247267087	28555.4	34468.74793455606	24159.235877956915	25514.402099159382	26545.127086110424	1.06193750349953	0.621978875649082	0.0866988640287309	Nonsignificant	0.949890094431111	0.46717793229821	-0.0741675	Nonsignificant	0.86063324655446	0.193570001966958	-0.21653	Nonsignificant	0.962152070679398	0.649366156990949	-0.0556632	Nonsignificant	1	Molecular Function:calmodulin binding (GO:0005516)	gmx:100790157	K01537	P-type Ca2+ transporter type 2C	Calcium transporting ATPase	P	Inorganic ion transport and metabolism	IPR004014;IPR006068;IPR024750	cell membrane protein	--
KAG4378542.1	hypothetical protein GLYMA_17G058900v4 [Glycine max] OtherID_KRH02776.1_gene__	_	6856.421742218342	12949.12131154625	8136.358465532482	11727.932040586013	10213.78416324758	8391.147646383202	7472.487383239607	10830.6	11736.678709563435	11234.28594924893	7689.903876938777	11281.517195466684	1.07507952069966	0.718035285890116	0.104443375978481	Nonsignificant	0.995807951758518	0.951830627909477	-0.00606056	Nonsignificant	1.00552404197618	0.96587660598439	0.00794757674535259	Nonsignificant	1.08556906298122	0.633014416856607	0.118451511905188	Nonsignificant	1	Molecular Function:RNA binding (GO:0003723)	gmx:100807645	K21444	poly(rC)-binding protein 3/4	PolyC-binding proteins alphaCP-1 and related KH domain proteins	AR	RNA processing and modification;General function prediction only	IPR004088	--	--
KAG4378546.1	hypothetical protein GLYMA_17G059800v4 [Glycine max] OtherID_KAG4378547.1_gene__ OtherID_KAG4378548.1_gene__ OtherID_KAG4378549.1_gene__ OtherID_KAG4378550.1_gene__ OtherID_KAG4378551.1_gene__ OtherID_KAG4378552.1_gene__ OtherID_KAG4378553.1_gene__ OtherID_KAG4378554.1_gene__ OtherID_KAG4378555.1_gene__ OtherID_KRH02799.1_gene__	_	11853.621875380217	10946.905076870253	12410.326183826528	8550.158935578356	10119.10986087533	10345.964028660715	13809.4020214003	12475.7	12864.50362605499	10479.453736723985	12203.2380076048	12010.397727140911	1.1118618880422	0.0880904342595493	0.152977592187856	Nonsignificant	1.19568537259645	0.0801239685960578	0.257837815029568	Nonsignificant	0.886167022571905	0.0982535671202765	-0.174349	Nonsignificant	0.82404231198208	0.0499440788369095	-0.27921	Nonsignificant	2	Biological Process:proteolysis (GO:0006508); Molecular Function:serine-type peptidase activity (GO:0008236)	gmx:100776104	--	-	--	--	--	IPR000209;IPR010259;IPR041469	cell wall protein	--
KAG4378559.1	hypothetical protein GLYMA_17G060700v4 [Glycine max]	_	7596.683369506855	9292.503894021513	7058.353481765168	13748.065822883917	8703.249650584521	15687.052873549665	0	13567.3	6491.751395659616	11124.66509079869	6094.406047859265	9788.23749152936	1.25643703516416	0.606817954582545	0.329338374097573	Nonsignificant	0.708140117176746	0.246719539871195	-0.497893	Nonsignificant	0.897593413815211	0.852840851536969	-0.155866	Nonsignificant	1.59257974556379	0.0876791152254039	0.671365614647317	Nonsignificant	--	--	gmx:100786767	K17776	metaxin	Translocase of outer mitochondrial membrane complex, subunit TOM37/Metaxin 1	U	Intracellular trafficking, secretion, and vesicular transport	IPR012336;IPR033468	--	--
KAG4378568.1	hypothetical protein GLYMA_17G061800v4 [Glycine max]	_	88979.85916325943	86962.78149748343	96253.75787568068	103049.95140394766	114647.84080236076	95324.94127244675	84621.23676813499	91722.2	98357.70321464344	94705.01353340509	94759.78234602082	94855.50306397156	1.00920196394891	0.884652317849901	0.0132149189740111	Nonsignificant	0.908305591046453	0.223261004134207	-0.13875	Nonsignificant	1.03501681486004	0.491451923240923	0.049654205906378	Nonsignificant	1.14998851991375	0.0892154509809759	0.201619459129506	Nonsignificant	--	--	gmx:100816905	K01535	H+-transporting ATPase	Plasma membrane H+-transporting ATPase	P	Inorganic ion transport and metabolism	IPR004014	cell membrane protein	--
KAG4378577.1	hypothetical protein GLYMA_17G063100v4 [Glycine max]	_	6267.243954543625	9314.19849463246	5662.308997801699	9205.491046202156	10413.86196885276	7140.106013425783	11931.922557097962	8043.39	8821.259321947107	10933.454278342104	8306.415987488703	13795.937589317751	1.35553138770798	0.179565246806483	0.43885851956911	Nonsignificant	1.23454692488319	0.334862453758749	0.303981674074584	Nonsignificant	1.14721321669502	0.527159836834125	0.198133550099562	Nonsignificant	1.25963905646654	0.266678038933642	0.333010395594088	Nonsignificant	--	--	gmx:100305783	K11098	small nuclear ribonucleoprotein F	Small nuclear ribonucleoprotein (snRNP) SMF	A	RNA processing and modification	IPR001163	--	--
KAG4378578.1	hypothetical protein GLYMA_17G063600v4 [Glycine max]	_	5109.607071969613	7113.7146536339615	27667.91402508554	7162.218291761789	0	5550.276645385041	0	4272.76	25122.38022999281	5551.740867934472	0	6091.679471678495	1.10532324996293	0.973730191996864	0.144468345109951	Nonsignificant	0.915903636318474	0.611815354332088	-0.126732	Nonsignificant	0.396100180115243	0.581786123824021	-1.33606	Nonsignificant	0.478018342798289	0.541294943129267	-1.06486	Nonsignificant	2	Cellular Component:membrane (GO:0016020); Biological Process:Golgi vesicle transport (GO:0048193)	gmx:100786246	--	-	--	--	--	IPR015260	--	--
KAG4378579.1	hypothetical protein GLYMA_17G063800v4 [Glycine max] OtherID_KRH02876.1_gene__	_	13282.85030433592	0	7113.465674900641	12160.885128570597	8903.306703383398	15801.791960057011	9360.485335642396	8201.57	8813.07737731822	14701.408497839971	6956.96121468366	14493.567380838333	0.862088125450711	0.799375772412132	-0.214093	Nonsignificant	0.980631285938888	0.880183803465014	-0.0282173	Nonsignificant	1.37068266108087	0.401115493971689	0.454894598631224	Nonsignificant	1.20498832009796	0.558790488167614	0.269019162539534	Nonsignificant	--	--	gmx:100778605	K19199	protein-histidine N-methyltransferase	--	--	--	IPR015353	--	SET
KAG4378580.1	hypothetical protein GLYMA_17G064100v4 [Glycine max] OtherID_KRH02881.1_gene__	_	135000.75358434822	137785.26435134318	134751.63124374865	140140.95977502433	135826.07963859045	129214.34455991063	130578.65131689512	125225	134565.91653427202	133239.89875541467	138667.32241945193	125816.08666907257	0.957873631153244	0.120224203689185	-0.0620928	Nonsignificant	0.981593240892646	0.636219819417102	-0.0268028	Nonsignificant	1.01883789259817	0.629569391885166	0.026924522407169	Nonsignificant	0.994218288271871	0.811056855374875	-0.00836545	Nonsignificant	2	Cellular Component:mitochondrial outer membrane (GO:0005741); Biological Process:transmembrane transport (GO:0055085)	gmx:100797369	K15040	voltage-dependent anion channel protein 2	Porin/voltage-dependent anion-selective channel protein	P	Inorganic ion transport and metabolism	IPR027246	mitochondrion protein	--
KAG4378581.1	hypothetical protein GLYMA_17G064600v4 [Glycine max]	_	8555.946799257279	16026.548006062769	11350.93391658466	3797.910116891014	10465.536456557036	9403.519473782828	7211.715691206044	15745.6	8200.394111872809	12566.955234810215	9912.989064636677	8553.357920577695	0.867095373620311	0.60132728408655	-0.205737	Nonsignificant	1.31124970383163	0.363067254800974	0.390942446945008	Nonsignificant	0.996007165358412	0.874286885579805	-0.00577197	Nonsignificant	0.658633670346176	0.267224514339618	-0.602452	Nonsignificant	--	--	gmx:548034	K01904	4-coumarate--CoA ligase	Acyl-CoA synthetase	I	Lipid transport and metabolism	IPR000873;IPR025110	peroxisome protein	--
KAG4378586.1	hypothetical protein GLYMA_17G066400v4 [Glycine max]	_	208511.96043171745	195854.64566332655	204215.57990593696	207975.5095864449	221361.8837535793	184119.23804437625	203676.08690403705	207729	213673.08828622903	222137.9099917744	209083.4286170281	209094.75809987952	1.0271056063893	0.308624870905227	0.0385845263310807	Nonsignificant	1.04378380467364	0.476187793931136	0.0618229224204725	Nonsignificant	1.02437762526868	0.385208664951039	0.0347476466594472	Nonsignificant	1.00800951045815	0.929005425189524	0.0115092505700552	Nonsignificant	2	Molecular Function:GTPase activity (GO:0003924); Molecular Function:GTP binding (GO:0005525)	gmx:100815426	K07942	ADP-ribosylation factor-like protein 1	GTP-binding ADP-ribosylation factor-like protein ARL1	U	Intracellular trafficking, secretion, and vesicular transport	IPR006689	--	--
KAG4378598.1	hypothetical protein GLYMA_17G067800v4 [Glycine max]	_	3873.532270138262	0	5145.518756462763	18789.97564155282	0	553.1966329763478	3030.768089051399	0	0	6497.243296901727	5823.97537559347	4914.163718898832	NA	NA	NA	NA	0.594021226948707	0.80067966463349	-0.751414	Nonsignificant	NA	NA	NA	NA	2.14470150102022	0.871143877756144	1.10077686778783	Nonsignificant	3	Biological Process:trehalose biosynthetic process (GO:0005992);Molecular Function:catalytic activity (GO:0003824); Biological Process:trehalose biosynthetic process (GO:0005992)	gmx:100810498	K16055	trehalose 6-phosphate synthase/phosphatase	Trehalose-6-phosphate synthase component TPS1 and related subunits	G	Carbohydrate transport and metabolism	IPR001830;IPR003337	vacuole protein	--
KAG4378611.1	hypothetical protein GLYMA_17G069400v4 [Glycine max]	_	371334.384992984	394478.9853723188	315491.5947432971	236120.0766523608	274888.5594207478	374043.1692027028	295501.8823498817	400336	449426.3974882302	499753.985396672	462372.5461957071	485022.6120435609	1.05915011656595	0.758208581668728	0.0829070813763205	Nonsignificant	1.6351010585024	0.0205422271947877	0.709379805200196	Significant	1.26359406218493	0.122065645587955	0.33753306277634	Nonsignificant	0.818503413777373	0.22803920828117	-0.28894	Nonsignificant	--	--	gmx:100818321	K02267	cytochrome c oxidase subunit 6b	Cytochrome c oxidase, subunit VIb/COX12	C	Energy production and conversion	IPR048280	--	--
KAG4378615.1	hypothetical protein GLYMA_17G072400v4 [Glycine max] OtherID_KRH03029.1_gene__	_	62775.53110299612	60019.29001077524	54968.41342926794	53686.91548722536	50326.8004627018	50890.79708656365	42672.15355807679	53514.2	49623.09309847712	48491.16214936284	47118.45913980024	46603.65232117026	0.820245238175227	0.0596815595623858	-0.285873	Nonsignificant	0.918070563746791	0.0213131012039007	-0.123323	Nonsignificant	0.975336487939007	0.774277393146826	-0.0360281	Nonsignificant	0.871409172063564	0.0356408349009465	-0.198578	Nonsignificant	2	Molecular Function:ATP binding (GO:0005524); Molecular Function:ATP-dependent protein folding chaperone (GO:0140662)	gmx:100782173	K03283	heat shock 70kDa protein 1/6/8	Molecular chaperones HSP70/HSC70, HSP70 superfamily	O	Posttranslational modification, protein turnover, chaperones	IPR013126	endoplasmic reticulum protein	--
KAG4378616.1	hypothetical protein GLYMA_17G072500v4 [Glycine max]	_	807138.6364346828	773350.8850857222	762627.3238543178	800468.1999346004	736775.4682717326	755492.7933355394	788991.5905245254	745732	828542.2163898487	771213.2728612137	767708.3073468225	788869.8165594619	1.00859921329977	0.831296022630831	0.0123530051164114	Nonsignificant	1.01528956154082	0.577605442278828	0.0218912440824759	Nonsignificant	0.984989242410614	0.674605027408474	-0.0218201	Nonsignificant	0.978498561037491	0.501743908817489	-0.0313584	Nonsignificant	2	Molecular Function:RNA binding (GO:0003723); Molecular Function:protein binding (GO:0005515)	gmx:100781275	K03260	translation initiation factor 4G	Translation initiation factor 4F, ribosome/mRNA-bridging subunit (eIF-4G)	J	Translation, ribosomal structure and biogenesis	IPR003890;IPR003891	--	--
KAG4378627.1	hypothetical protein GLYMA_17G074200v4 [Glycine max]	_	3547.925565895838	6315.784236983069	9952.701480570258	10552.564351160136	17439.101959877236	15396.401363768558	6406.455774939976	10794	9762.824675416372	0	5731.812056748426	6044.671885842199	1.36065405913715	0.336761816882056	0.4443003140077	Nonsignificant	0.407133270978631	0.0207938645125501	-1.29643	Significant	0.655140087513071	0.149873755324576	-0.610125	Nonsignificant	2.18950177477614	0.0644434275654807	1.13060261921724	Nonsignificant	2	Molecular Function:cysteine-type deubiquitinase activity (GO:0004843); Biological Process:protein deubiquitination (GO:0016579)	gmx:100798267	K11855	ubiquitin carboxyl-terminal hydrolase 36/42	Ubiquitin carboxyl-terminal hydrolase	O	Posttranslational modification, protein turnover, chaperones	IPR001394	--	--
KAG4378634.1	hypothetical protein GLYMA_17G075900v4 [Glycine max] OtherID_KRH03083.1_gene__	_	32916.92352821507	31346.543453659968	40330.91338124557	43256.48221019575	54944.71492212153	71836.25579752277	36405.6784688268	36880.4	33060.77162966857	56287.85811005984	37749.04004014668	57758.042719312885	1.01675491292449	0.811615333529714	0.0239719618693045	Nonsignificant	0.892714741687834	0.613201049443089	-0.163729	Nonsignificant	1.42735718762644	0.0752943023912258	0.513346405826275	Nonsignificant	1.62568440426264	0.0467836386003804	0.701047212765283	Significant	--	--	gmx:100791748	K02864	large subunit ribosomal protein L10	--	--	--	IPR001790	--	--
KAG4378647.1	hypothetical protein GLYMA_17G077000v4 [Glycine max] OtherID_KRH03109.1_gene__	_	81255.21979723695	58144.235199541705	68348.19394349614	77341.09866477901	74392.37724041572	84491.73734818527	76581.45764375413	79930.3	76360.90604802857	92825.24105932273	108524.38956501592	77434.47961683071	1.12094006781627	0.329575472758301	0.16470914506961	Nonsignificant	1.18016238149033	0.206113455427553	0.238985377259489	Nonsignificant	1.19715258039111	0.220140805372572	0.259607039453599	Nonsignificant	1.13707767312107	0.258869701093494	0.185330807263721	Nonsignificant	2	Molecular Function:oxidoreductase activity, acting on the CH-OH group of donors, NAD or NADP as acceptor (GO:0016616); Molecular Function:NAD binding (GO:0051287)	gmx:100794368	K00012	UDPglucose 6-dehydrogenase	UDP-glucose/GDP-mannose dehydrogenase	GT	Carbohydrate transport and metabolism;Signal transduction mechanisms	IPR001732;IPR014026;IPR014027	--	--
KAG4378652.1	hypothetical protein GLYMA_17G078100v4 [Glycine max]	_	3919.597231934004	5781.105022480082	3191.8792295468825	6499.38249817727	3228.856498474328	1866.0577265297327	4650.736390740947	4729.16	3216.6974394106182	4592.913748319064	7233.049894114862	5855.427921520177	0.97704201798704	0.97431786195536	-0.0335075	Nonsignificant	1.52500768145794	0.236711541378659	0.608816509543301	Nonsignificant	1.40366449870213	0.137197174096399	0.489198146540236	Nonsignificant	0.899299859970266	0.636881073256561	-0.153126	Nonsignificant	--	--	gmx:100795949	K09506	DnaJ homolog subfamily A member 5	Molecular chaperone (DnaJ superfamily)	O	Posttranslational modification, protein turnover, chaperones	IPR001623;IPR022755;IPR054076	Golgi apparatus protein	--
KAG4378655.1	hypothetical protein GLYMA_17G079200v4 [Glycine max] OtherID_KAG4378656.1_gene__ OtherID_KRH03143.1_gene__	_	34878.07227217543	45943.5525575713	41504.94626977363	30066.535511851787	30340.49905671106	33241.716255090425	39841.34778263561	38761.2	35963.35659433762	41315.65105321721	36765.10858131116	36840.88064313828	0.936557800543323	0.523597074147132	-0.0945601	Nonsignificant	1.22715614748638	0.0151883712303223	0.295318834063071	Nonsignificant	1.0031050765289	0.961559246611277	0.00447273800102585	Nonsignificant	0.765563442037987	0.0390566060796016	-0.385406	Nonsignificant	1	Molecular Function:RNA binding (GO:0003723)	gmx:100801253	K24983	Ras GTPase-activating protein-binding protein 2	RasGAP SH3 binding protein rasputin, contains NTF2 and RRM domains	T	Signal transduction mechanisms	IPR000504;IPR002075	--	--
KAG4378678.1	hypothetical protein GLYMA_17G084700v4 [Glycine max] OtherID_KRH03220.1_gene__	_	0	0	0	4602.185624860634	4662.200948078733	16113.390387538368	0	2280.44	8742.207298106252	5548.697512594848	0	8827.42387767274	NA	NA	NA	NA	0.849726992202055	0.996268420078262	-0.234929	Nonsignificant	1.30423490849947	0.591882918312808	0.383203739818459	Nonsignificant	Inf	0	Inf	Significant	2	Molecular Function:protein binding (GO:0005515);Molecular Function:zinc ion binding (GO:0008270)	gmx:100816395	K17987	next to BRCA1 gene 1 protein	Uncharacterized conserved protein	S	Function unknown	IPR000270;IPR000433;IPR032350	--	--
KAG4378708.1	hypothetical protein GLYMA_17G087600v4 [Glycine max]	_	15765.278949375575	19849.407189931902	12967.69940675534	22496.920608800083	16960.542246439258	22489.38202304482	22956.246971094555	16345.4	21142.70642704564	20181.650537367907	20786.153983556236	18853.70301030125	1.24416190598197	0.23504066677748	0.31517423929357	Nonsignificant	0.965690950826717	0.79614264981545	-0.0503665	Nonsignificant	0.989695549180381	0.992796581495204	-0.0149433	Nonsignificant	1.27508857751643	0.182352829329393	0.350597471323301	Nonsignificant	--	--	gmx:100777190	--	-	--	--	--	--	--	--
KAG4378722.1	hypothetical protein GLYMA_17G089100v4 [Glycine max] OtherID_KRH03286.1_gene__	_	38212.23593756128	40429.91741015239	37759.61599862426	50041.92561499546	53583.33082838643	50442.99158727022	45295.21414627488	46433	48722.277037865446	53141.389086232375	49650.41734632039	44385.86112107533	1.20660099904709	0.00333899114464044	0.270948682006882	Nonsignificant	0.955275791312606	0.445147552077126	-0.0660108	Nonsignificant	1.04789713665485	0.476232215751682	0.0674971064542615	Nonsignificant	1.32359025894394	0.000746074484426659	0.404456579186037	Nonsignificant	3	Biological Process:rRNA processing (GO:0006364); Cellular Component:small-subunit processome (GO:0032040);Molecular Function:protein binding (GO:0005515)	gmx:100783244	K14555	U3 small nucleolar RNA-associated protein 13	WD40-repeat-containing subunit of the 18S rRNA processing complex	A	RNA processing and modification	IPR001680;IPR013934	--	--
KAG4378723.1	hypothetical protein GLYMA_17G089200v4 [Glycine max]	_	141746.37448797395	149050.42370784565	143938.00503916186	136597.37950933469	126608.72071736418	134249.94188964277	151854.86760223325	137689	142362.82847473994	137853.98584762617	137777.4904414879	130439.98259083553	0.993494638255405	0.836285325574113	-0.00941591	Nonsignificant	1.02167640154049	0.50253928650491	0.0309383197403612	Nonsignificant	0.940183290901286	0.14715302954872	-0.0889861	Nonsignificant	0.914249420931477	0.0302944156051594	-0.12934	Nonsignificant	3	Molecular Function:pantothenate kinase activity (GO:0004594); Molecular Function:ATP binding (GO:0005524); Biological Process:coenzyme A biosynthetic process (GO:0015937)	gmx:100783082	K09680	type II pantothenate kinase	Pantothenate kinase PanK and related proteins	H	Coenzyme transport and metabolism	IPR002791;IPR004567	--	--
KAG4378729.1	hypothetical protein GLYMA_17G091000v4 [Glycine max]	_	42910.58097318931	39113.61129640914	44161.44270691282	42789.62126615436	37812.339439460826	46312.69711356836	47857.50573412295	48503.1	47745.457128862894	35868.54554715689	37392.00373692527	36033.72155845782	1.14201638633281	0.0647246216106279	0.191583351498892	Nonsignificant	0.861163499319775	0.0729145193845851	-0.215641	Nonsignificant	0.758429372582718	3.92371866097084e-05	-0.398913	Nonsignificant	1.00577738379498	0.960761576036714	0.00831101803055788	Nonsignificant	1	Molecular Function:oxidoreductase activity (GO:0016491)	gmx:100811501	K00128	aldehyde dehydrogenase (NAD+)	Aldehyde dehydrogenase	C	Energy production and conversion	IPR015590	chloroplast protein	--
KAG4378742.1	hypothetical protein GLYMA_17G092200v4 [Glycine max] OtherID_KAG4378743.1_gene__	_	9693.527505394615	9483.877327032082	7576.817456009426	9144.781332317734	10793.430796206649	5539.709394366108	6999.569293970827	11044.2	9647.344949569704	7620.651869752018	8003.341422818232	0	1.03501847091662	0.891369116694682	0.0496565142579618	Nonsignificant	0.919854860130544	0.870588919934081	-0.120522	Nonsignificant	0.846336111026022	0.457124611490088	-0.240697	Nonsignificant	0.952295351672497	0.726970206787909	-0.070519	Nonsignificant	--	--	gmx:100806155	--	-	BAH domain proteins	K	Transcription	IPR017923	--	IWS1
KAG4378754.1	hypothetical protein GLYMA_17G095800v4 [Glycine max] OtherID_KAG4378755.1_gene__ OtherID_KRH03403.1_gene__	_	39263.83005343008	36413.36001390005	42022.59354302192	39438.3948258734	39791.11952082731	39366.86594579834	36644.61571771134	34173.9	38610.45632721255	40947.64532201805	38797.175835610935	36829.6546491025	0.929729594127302	0.254225389028636	-0.105117	Nonsignificant	0.982951381140125	0.614450892378822	-0.024808	Nonsignificant	1.06529809819354	0.245606257654471	0.0912571906466361	Nonsignificant	1.00761765786346	0.843509468189101	0.0109483097263064	Nonsignificant	2	Molecular Function:cysteine-type deubiquitinase activity (GO:0004843); Biological Process:protein deubiquitination (GO:0016579)	gmx:100800030	--	-	--	--	--	IPR001394;IPR006865;IPR006866	--	--
KAG4378756.1	hypothetical protein GLYMA_17G096100v4 [Glycine max] OtherID_KRH03407.1_gene__	_	57383.95306200442	56951.78371099537	50372.00005849083	55407.21591272465	59546.54595665338	51253.56435280533	47885.871330631846	57202.1	50532.23148021867	52306.4685752963	54991.21496107216	52406.27761668973	0.944826307522291	0.440063557402583	-0.081879	Nonsignificant	0.960871971068041	0.454464869911922	-0.0575839	Nonsignificant	1.02624182637245	0.633193931724703	0.0373707315291284	Nonsignificant	1.00910454736092	0.889548480107505	0.0130756512981559	Nonsignificant	--	--	gmx:100802859	K01535	H+-transporting ATPase	Plasma membrane H+-transporting ATPase	P	Inorganic ion transport and metabolism	IPR004014	cell membrane protein	--
KAG4378767.1	hypothetical protein GLYMA_17G098200v4 [Glycine max] OtherID_KAG4378768.1_gene__ OtherID_KAG4378769.1_gene__ OtherID_KRH03449.1_gene__	_	14277.528243830378	23198.99340065782	10550.16363140003	22194.784866713668	24525.77025757025	19334.83874549946	11957.66357884091	15794.5	14987.798472394355	16765.984720506014	18829.82778262317	18970.918569647783	0.889921130423983	0.788516043475479	-0.168251	Nonsignificant	0.826075326722685	0.0778538967415433	-0.275655	Nonsignificant	1.27671454194003	0.0570055335897516	0.352435991787638	Nonsignificant	1.37538940050369	0.199889106112834	0.459840132558452	Nonsignificant	1	Molecular Function:protein binding (GO:0005515)	gmx:100807118	--	-	--	--	--	IPR000048;IPR025064	--	--
KAG4378775.1	hypothetical protein GLYMA_17G100800v4 [Glycine max]	_	13458.51751536784	12781.176043075351	19996.066854421555	10912.469033195182	11105.13794693685	9715.2012720809	16647.072069306265	16806.7	11649.244203235145	11685.98395228773	7484.821181047927	6387.186066031058	0.975500691884193	0.927671825280188	-0.0357852	Nonsignificant	0.805412209226216	0.251725936652493	-0.312201	Nonsignificant	0.566658137560665	0.0538325718178983	-0.819449	Nonsignificant	0.686326081129693	0.0724952840918335	-0.543034	Nonsignificant	1	Molecular Function:hydrolase activity, acting on ester bonds (GO:0016788)	gmx:100815129	--	-	--	--	--	IPR001087	--	--
KAG4378787.1	hypothetical protein GLYMA_17G102800v4 [Glycine max]	_	44093.87530670033	34320.65775450495	34706.06171924671	21057.19722678318	27261.093892856145	29049.831590538564	31569.192846285063	22214.8	41596.565309968144	43785.4740658436	25743.431006227234	25777.5118182587	0.843175889778256	0.380539306006476	-0.246094	Nonsignificant	1.23185639707646	0.412104232396191	0.300834084522394	Nonsignificant	0.999222679470986	0.99607900048996	-0.00112187	Nonsignificant	0.683943740397904	0.0403430583873452	-0.54805	Nonsignificant	--	--	gmx:100815515	K28090	formin	--	--	--	IPR014020;IPR015425	--	--
KAG4378791.1	hypothetical protein GLYMA_17G104400v4 [Glycine max] OtherID_KAG4378792.1_gene__	_	133895.55587379882	131865.09343173666	135434.23195272623	119720.89534970358	131817.6751004055	131092.27220647052	127086.95742635168	123480	143514.9184721162	120125.43989059133	127301.1484506444	137124.00012078552	0.982270448372906	0.690953275243664	-0.0258078	Nonsignificant	1.00501722702779	0.931839258390721	0.00722023089131659	Nonsignificant	0.975813941164595	0.71145053843707	-0.035322	Nonsignificant	0.953728126980434	0.20758972315548	-0.06835	Nonsignificant	1	Cellular Component:membrane (GO:0016020)	gmx:100780910	K17086	transmembrane 9 superfamily member 2/4	Endosomal membrane proteins, EMP70	U	Intracellular trafficking, secretion, and vesicular transport	IPR004240	--	--
KAG4378796.1	hypothetical protein GLYMA_17G106000v4 [Glycine max] OtherID_KRH03571.1_gene__	_	15123.240388369766	13802.375464905246	16224.823971424734	14298.859176053567	15817.477675053144	20324.971407539717	16673.620652515656	14628.5	15332.924126960848	14421.299674147029	11737.656247770414	16374.882165104182	1.03288129552095	0.613583576568778	0.046674461169445	Nonsignificant	0.843234237084457	0.302535712403153	-0.245995	Nonsignificant	0.912057408503663	0.392552075594624	-0.132803	Nonsignificant	1.11718309842582	0.424182715903278	0.159865652735419	Nonsignificant	1	Molecular Function:protein binding (GO:0005515)	gmx:100783070	K23390	large proline-rich protein BAG6	Ubiquitin-like protein, regulator of apoptosis	O	Posttranslational modification, protein turnover, chaperones	IPR000626	--	--
KAG4378806.1	hypothetical protein GLYMA_17G107200v4 [Glycine max]	_	4023.9234790342753	6140.694280181639	8253.187038869604	6423.330525965909	4004.596398227651	4049.841635569552	2865.016098063473	3017.65	5411.784839111288	5387.589889303549	3134.816863608873	3821.4598453840513	0.613235456722225	0.167685291881035	-0.705487	Nonsignificant	0.852608366223147	0.511874887740029	-0.230045	Nonsignificant	1.09291426975592	0.699127813383071	0.128180237744674	Nonsignificant	0.786074601098391	0.437934453742806	-0.347262	Nonsignificant	1	Biological Process:iron-sulfur cluster assembly (GO:0016226)	gmx:100787857	--	-	--	--	--	IPR000825;IPR045595	chloroplast protein	--
KAG4378807.1	hypothetical protein GLYMA_17G109200v4 [Glycine max] OtherID_KAG4378809.1_gene__ OtherID_KAG4378810.1_gene__ OtherID_KRH03616.1_gene__ OtherID_KRH03617.1_gene__	_	6726.839569234852	0	3809.9101462010894	4216.148869808971	3414.0337891511317	2764.513754237094	2285.57055685221	0	0	4648.064552812431	0	2732.7811481091258	NA	NA	NA	NA	1.06508820568595	0.875780087072623	0.0909729127386795	Nonsignificant	NA	NA	NA	NA	0.657678866438882	0.232269592118032	-0.604545	Nonsignificant	1	Molecular Function:GTP binding (GO:0005525)	gmx:100796846	--	-	--	--	--	IPR006703;IPR024283	--	--
KAG4378816.1	hypothetical protein GLYMA_17G109400v4 [Glycine max]	_	235239.4756370655	235091.3099368731	229572.63342156055	229466.1831705963	238666.61129261917	215873.09786162345	214890.087317465	215590	229608.82921599457	192849.61926282235	211344.62509767176	208367.5968645892	0.943114290655728	0.0624257409886811	-0.0844955	Nonsignificant	0.895550532676076	0.0538532913253002	-0.159153	Nonsignificant	0.927998979958683	0.103390377347134	-0.107805	Nonsignificant	0.977286113713406	0.476556423654545	-0.0331471	Nonsignificant	3	Molecular Function:acid phosphatase activity (GO:0003993); Molecular Function:metal ion binding (GO:0046872);Molecular Function:hydrolase activity (GO:0016787)	gmx:547708	K22390	acid phosphatase type 7	Purple acid phosphatase	G	Carbohydrate transport and metabolism	IPR004843;IPR015914;IPR025733	--	--
KAG4378819.1	hypothetical protein GLYMA_17G109700v4 [Glycine max]	_	184968.5389029022	169038.5160120757	179600.61519652823	179540.00474325154	171346.58291354464	184363.0976832747	176284.61141404082	158550	163890.56759020375	168977.29971392333	166159.82000243256	171858.84382877962	0.934628954827483	0.173343743459534	-0.0975344	Nonsignificant	0.947213940393099	0.0837631508035538	-0.0782378	Nonsignificant	1.01658385196714	0.624979610604981	0.0237292194402526	Nonsignificant	1.00307719570115	0.927169984944239	0.00443263842233926	Nonsignificant	3	Biological Process:sucrose metabolic process (GO:0005985); Molecular Function:sucrose synthase activity (GO:0016157);Molecular Function:glycosyltransferase activity (GO:0016757)	gmx:100798787	K00696	sucrose-phosphate synthase	Glycosyltransferase	M	Cell wall/membrane/envelope biogenesis	IPR000368;IPR001296;IPR006380	--	--
KAG4378826.1	hypothetical protein GLYMA_17G110800v4 [Glycine max] OtherID_KAG4378827.1_gene__ OtherID_KRH03644.1_gene__	_	113236.08804381048	103945.69563856184	109200.98934389504	103340.05195021146	108654.4303409172	99044.42604677351	115405.5808142184	116052	124356.53415543398	110716.06593101312	118371.7296954497	119302.98742669428	1.09017431180725	0.0666899084127229	0.124558831033303	Nonsignificant	1.12008746723956	0.0336400181596897	0.163611396234319	Nonsignificant	0.979137050487364	0.566426863248183	-0.0304173	Nonsignificant	0.952988129409849	0.256592407357895	-0.0694699	Nonsignificant	1	Molecular Function:phospholipid binding (GO:0005543)	gmx:100800909	K20043	clathrin coat assembly protein AP180	Clathrin assembly protein AP180 and related proteins, contain ENTH domain	TU	Signal transduction mechanisms;Intracellular trafficking, secretion, and vesicular transport	IPR011417	--	--
KAG4378828.1	hypothetical protein GLYMA_17G110900v4 [Glycine max]	_	6194.397271660273	1356.1480223017395	5344.813964936188	6855.383590610713	2278.782649339577	3402.7381989131204	4984.340032529559	4898.04	5078.781698094208	3471.217062847312	0	0	1.1601973570686	0.55638726923794	0.214370237978628	Nonsignificant	NA	NA	NA	NA	NA	NA	NA	NA	0.972202804680494	0.927546975025523	-0.0406708	Nonsignificant	--	--	gmx:102663027	--	-	--	--	--	--	--	--
KAG4378830.1	hypothetical protein GLYMA_17G111400v4 [Glycine max]	_	92579.23012667178	94271.60726820552	99563.71593687953	129577.1974590553	123506.17617447702	123304.39578985456	100608.63206453864	87513	94619.97833803824	90002.42887144926	111059.45766909151	116472.2164982134	0.987176130240403	0.774772121457459	-0.0186206	Nonsignificant	0.8436355504463	0.0952574811576101	-0.245308	Nonsignificant	1.12305402302349	0.277831234783542	0.167427328338231	Nonsignificant	1.31413632807762	0.000555142279203725	0.394114948140771	Nonsignificant	--	--	gmx:102663960	K06617	raffinose synthase	--	--	--	IPR008811	--	--
KAG4378833.1	hypothetical protein GLYMA_17G111500v4 [Glycine max]	_	73233.45189141187	81949.2745332019	76120.06177934562	86333.69232957264	82218.57179085644	68527.78914961287	80174.39955315318	80675.5	84397.36046053583	80481.43184596053	81020.35526529732	81733.02398171897	1.06028665680171	0.181372162063968	0.0844543614270119	Nonsignificant	1.02596067335924	0.707339208472012	0.0369754312987876	Nonsignificant	0.991794204263078	0.658508205636533	-0.0118873	Nonsignificant	1.02497706625563	0.80085770293617	0.0355916299556778	Nonsignificant	2	Molecular Function:DNA binding (GO:0003677);Molecular Function:protein dimerization activity (GO:0046983)	gmx:106796714	--	-	Tam3-transposase (Ac family)	L	Replication, recombination and repair	IPR008906;IPR025525	--	--
KAG4378841.1	hypothetical protein GLYMA_17G112100v4 [Glycine max]	_	5925.696705665848	3395.440479730857	5351.236662892151	3309.218374166138	2136.854207006432	6204.258174420659	0	0	4722.79691848717	0	3746.6039362600286	0	NA	NA	NA	NA	NA	NA	NA	NA	NA	NA	NA	NA	0.794031754919599	0.444988802909653	-0.332731	Nonsignificant	2	Molecular Function:protein kinase activity (GO:0004672); Biological Process:protein phosphorylation (GO:0006468)	gmx:100785385	--	-	Serine/threonine protein kinase	T	Signal transduction mechanisms	IPR001245	cell membrane protein	--
KAG4378844.1	hypothetical protein GLYMA_17G112200v4 [Glycine max]	_	13475.28118636346	9186.095134720052	0	6065.3828714255005	7716.1320421918845	7602.209607786261	4226.4032181971925	9773.21	6385.335981019458	10415.383097995076	6481.307399540641	7571.710479951975	0.599697297298194	0.207079527455419	-0.737694	Nonsignificant	1.14425346964213	0.492069113309766	0.194406666531463	Nonsignificant	1.20032	0.474063474940255	0.263415462109931	Nonsignificant	0.629079899897306	0.0815434798291589	-0.668685	Nonsignificant	--	--	gmx:100803563	K20168	TBC1 domain family member 15	Ypt/Rab-specific GTPase-activating protein GYP7 and related proteins	T	Signal transduction mechanisms	IPR000195;IPR021935	--	--
KAG4378847.1	hypothetical protein GLYMA_17G112500v4 [Glycine max]	_	51360.776111405365	57633.18456159327	49581.11084708461	43171.39860842358	41552.30642806557	60182.47460972006	47620.78927927113	49659	52913.01693693768	48565.84448763123	54443.3713949322	52259.328343410605	0.947140081833021	0.386937566827727	-0.0783503	Nonsignificant	1.07151085347129	0.537974816801709	0.0996464633321513	Nonsignificant	1.03379481439649	0.506146820156999	0.0479498707326705	Nonsignificant	0.913801761255124	0.462484596555315	-0.130047	Nonsignificant	1	Molecular Function:protein binding (GO:0005515)	gmx:100805156	--	-	WD40 repeat-containing protein	R	General function prediction only	IPR001680;IPR048419;IPR054080;IPR054532	--	--
KAG4378851.1	hypothetical protein GLYMA_17G112700v4 [Glycine max] OtherID_KRH03672.1_gene__	_	26998.845760444838	30535.7766474559	22780.109805128937	27829.558896993083	27434.483589550604	25536.8980146292	26745.426316839857	25833.5	24786.379047990395	26209.696538028	22291.14376184441	29584.84309277069	0.96327663970321	0.743670683733216	-0.0539779	Nonsignificant	0.966395723964495	0.665641454368834	-0.049314	Nonsignificant	1.00931138349956	0.972762313792414	0.0133713301698658	Nonsignificant	1.00605378707923	0.895266232499816	0.00870743862067654	Nonsignificant	2	Molecular Function:ATP binding (GO:0005524); Molecular Function:ATP hydrolysis activity (GO:0016887)	gmx:100806226	K06184	ATP-binding cassette, subfamily F, member 1	eIF2-interacting protein ABC50 (ABC superfamily)	J	Translation, ribosomal structure and biogenesis	IPR003439	--	--
KAG4378864.1	hypothetical protein GLYMA_17G115500v4 [Glycine max]	_	24596.92288868952	23054.59654393553	20709.72236670269	29594.860489481347	23673.24497448125	22059.39703582473	22461.91840844664	19628.3	16206.06596309247	16942.57941850257	18824.20990316816	23965.98024016119	0.852768072040968	0.197107251841726	-0.229775	Nonsignificant	0.792974246849624	0.158489258695553	-0.334654	Nonsignificant	1.02464111059185	0.879950911198219	0.0351186817940015	Nonsignificant	1.10190365939971	0.419339853703937	0.139998093072292	Nonsignificant	3	Molecular Function:protein binding (GO:0005515); Cellular Component:nucleus (GO:0005634); Biological Process:ribosome biogenesis (GO:0042254)	gmx:100500145	K14852	regulator of ribosome biosynthesis	Regulator of ribosome synthesis	J	Translation, ribosomal structure and biogenesis	IPR007023	--	--
KAG4378881.1	hypothetical protein GLYMA_17G120833v4 [Glycine max]	_	16706.85520050667	15329.515018304084	24972.29660196654	23660.6717179102	25095.227262632616	13147.36936929527	22046.22614359385	12408.9	22307.93165415697	17972.615046442774	24535.28596557102	17127.63057598961	0.995691724842494	0.952242951325671	-0.00622895	Nonsignificant	0.963366445386714	0.964858471696983	-0.0538434	Nonsignificant	1.05060463445235	0.766924912710807	0.0712198536702471	Nonsignificant	1.08585714772893	0.807536279086432	0.118834318778634	Nonsignificant	--	--	gmx:100790336	K15429	tRNA (guanine37-N1)-methyltransferase	tRNA modification enzyme	A	RNA processing and modification	IPR030382	--	--
KAG4378885.1	hypothetical protein GLYMA_17G121400v4 [Glycine max]	_	8458.054991143947	0	0	7781.539003406741	18225.633318910168	6678.044104473665	9302.573083979927	13735.9	8936.688913329137	6896.073011951878	8325.587001128943	10156.288279772574	NA	NA	NA	NA	0.776435069649784	0.651472049589135	-0.365063	Nonsignificant	0.793676926327665	0.27403488536234	-0.333376	Nonsignificant	NA	NA	NA	NA	3	Molecular Function:ATP binding (GO:0005524); Biological Process:mismatch repair (GO:0006298); Molecular Function:mismatched DNA binding (GO:0030983)	gmx:100792272	K08735	DNA mismatch repair protein MSH2	Mismatch repair ATPase MSH2 (MutS family)	L	Replication, recombination and repair	IPR000432;IPR007695;IPR007696;IPR007860;IPR007861	--	--
KAG4378926.1	hypothetical protein GLYMA_17G129200v4 [Glycine max]	_	18540.017833572347	21669.34869707296	18469.84426479177	23700.440191063244	19477.3388313131	22900.191722419902	25912.32571901808	26295.2	12516.470172539504	20651.668738668253	23174.856263973496	18384.53736767093	1.10301408308291	0.862140072221107	0.141451211114393	Nonsignificant	0.941479613691254	0.534702764881797	-0.0869982	Nonsignificant	0.96117462331196	0.969286815619643	-0.0571295	Nonsignificant	1.12608826616895	0.215232569887628	0.17131991460589	Nonsignificant	3	Molecular Function:ATP binding (GO:0005524); Molecular Function:ATP hydrolysis activity (GO:0016887);Molecular Function:protein binding (GO:0005515)	gmx:100816731	--	-	AAA+-type ATPase	O	Posttranslational modification, protein turnover, chaperones	IPR000253;IPR003959;IPR041569	nucleus protein	--
KAG4378935.1	hypothetical protein GLYMA_17G132300v4 [Glycine max]	_	51758.08515212785	53609.11171478288	50562.46279693376	61309.38059801992	64001.86217865825	66673.93482638014	59077.15907781603	53834.7	62876.2390944042	60241.41696112551	60857.38462414383	54616.382550598	1.12735510711167	0.0703837894082827	0.172942023561342	Nonsignificant	0.915253908294784	0.101910974906233	-0.127756	Nonsignificant	0.999585216308095	0.994293598482309	-0.000598531	Nonsignificant	1.23122937622607	0.0021690991840253	0.300099558830478	Nonsignificant	3	Molecular Function:hydroxymethylglutaryl-CoA synthase activity (GO:0004421); Biological Process:acetyl-CoA metabolic process (GO:0006084); Biological Process:farnesyl diphosphate biosynthetic process, mevalonate pathway (GO:0010142)	gmx:100780554	K01641	hydroxymethylglutaryl-CoA synthase	Hydroxymethylglutaryl-CoA synthase	I	Lipid transport and metabolism	IPR013528;IPR013746	--	--
KAG4378945.1	hypothetical protein GLYMA_17G135500v4 [Glycine max]	_	11532.803357404204	11518.279731298087	10556.31409569067	12328.64529295041	10329.82347971282	15211.422364176784	9532.57668414192	13192.4	12988.636560498138	11293.651400446184	14117.329793349263	11324.60074014453	1.06267120445808	0.667263142581868	0.0876952891798686	Nonsignificant	0.970047201910318	0.869593047364324	-0.0438731	Nonsignificant	1.02862	0.80861772361844	0.0407040260156777	Nonsignificant	1.12683201644745	0.40428080255259	0.172272460406745	Nonsignificant	1	Biological Process:vesicle-mediated transport (GO:0016192)	gmx:100792796	K15292	syntaxin-binding protein 1	Vesicle trafficking protein Sec1	U	Intracellular trafficking, secretion, and vesicular transport	IPR001619	cytoplasm protein	--
KAG4378946.1	hypothetical protein GLYMA_17G135800v4 [Glycine max]	_	4404.348391245003	3676.037341766778	1596.9428462437995	3076.101863775599	0	0	3555.036993067777	5567.09	960.100065045854	3151.734829447993	3312.452205590934	7058.358920256512	1.04183990194629	0.875183073010191	0.0591335977566714	Nonsignificant	NA	NA	NA	NA	1.34122608798154	0.48535734236283	0.42355245015573	Nonsignificant	NA	NA	NA	NA	3	Molecular Function:iron ion binding (GO:0005506); Biological Process:lipid biosynthetic process (GO:0008610); Molecular Function:oxidoreductase activity (GO:0016491)	gmx:100785755	K14423	plant 4,4-dimethylsterol C-4alpha-methyl-monooxygenase	C-4 sterol methyl oxidase	I	Lipid transport and metabolism	IPR006694	--	--
KAG4378947.1	hypothetical protein GLYMA_17G136100v4 [Glycine max]	_	42601.607444300025	41586.4951480349	41502.32476040385	51285.9462475487	56580.24358717128	44784.92689722164	45685.36727975133	42748.3	42530.77092402858	39338.47118619232	44387.56780900696	43158.5869082452	1.04196032237396	0.172901271202563	0.0593003411440514	Nonsignificant	0.831206666678085	0.077680769465753	-0.266721	Nonsignificant	0.96884793798766	0.494145990642992	-0.0456578	Nonsignificant	1.21450073762213	0.105155585981368	0.280363366189062	Nonsignificant	--	--	gmx:100793679	K01358	ATP-dependent Clp protease, protease subunit	ATP-dependent Clp protease, proteolytic subunit	O	Posttranslational modification, protein turnover, chaperones	IPR023562	chloroplast protein	--
KAG4378951.1	hypothetical protein GLYMA_17G136600v4 [Glycine max] OtherID_KRH04051.1_gene__	_	10073.96245573169	7066.9785717635405	11783.886271732332	9090.256662547376	7001.02146606428	8232.347083240697	7836.293823873276	8805.76	15518.120839332818	9748.888278617613	7345.38741935997	8164.766597301451	1.11185364498494	0.76965834115492	0.152966896379281	Nonsignificant	1.03845714095985	0.761003731787912	0.0544416747279231	Nonsignificant	0.785413716181631	0.423676298847007	-0.348475	Nonsignificant	0.840925512198372	0.40643850410719	-0.24995	Nonsignificant	--	--	gmx:100795257	--	-	--	--	--	IPR005175	--	--
KAG4378954.1	hypothetical protein GLYMA_17G138300v4 [Glycine max] OtherID_KRH04079.1_gene__ OtherID_KRH04080.1_gene__ OtherID_KRH04081.1_gene__	_	628723.990222223	557681.5035110383	601277.4552356377	421381.5088358147	510879.09634008736	493100.8640160138	526776.3823696915	666945	714719.9359441056	788060.847535726	598885.0105670568	656240.259456243	1.06755021600142	0.586857903621433	0.0943039337074094	Nonsignificant	1.43345120639284	0.0234478614382341	0.51949279715385	Nonsignificant	1.07060463319055	0.599052406724029	0.0984258012426238	Nonsignificant	0.797323412417195	0.0291968899276106	-0.326763	Nonsignificant	3	Molecular Function:copper ion binding (GO:0005507);Molecular Function:copper ion binding (GO:0005507); Molecular Function:oxidoreductase activity (GO:0016491)	gmx:100798971	--	-	Multicopper oxidases	Q	Secondary metabolites biosynthesis, transport and catabolism	IPR001117;IPR011706;IPR011707	cell wall protein	--
KAG4378975.1	hypothetical protein GLYMA_17G143200v4 [Glycine max]	_	41427.24704323577	41059.61196091081	34122.47340262008	25045.975084033464	29121.16792214695	35277.527385808906	48804.67438908014	55313.6	53688.4968359549	52750.9586314781	43548.39706541407	41996.14028259465	1.35329452598665	0.0143507658470736	0.436475856268591	Nonsignificant	1.54615691883496	0.0223997068627273	0.628686745224415	Significant	0.876359708179285	0.165882317650757	-0.190405	Nonsignificant	0.767045557554353	0.0823497765407147	-0.382616	Nonsignificant	3	Molecular Function:structural constituent of ribosome (GO:0003735); Cellular Component:ribosome (GO:0005840); Biological Process:translation (GO:0006412)	gmx:100810310	K02877	large subunit ribosomal protein L15e	60s ribosomal protein L15	J	Translation, ribosomal structure and biogenesis	IPR000439	--	--
KAG4378976.1	hypothetical protein GLYMA_17G143300v4 [Glycine max]	_	218963.65758179943	177077.0419289822	171715.92163049473	181135.9763632092	190206.73328528943	158527.52371775534	165392.62613535798	193330	134790.51893584928	216413.5988628385	151802.1252238294	164525.53907621987	0.869233623518422	0.325326050776315	-0.202184	Nonsignificant	1.00541836399904	0.978291430833929	0.00779594525829975	Nonsignificant	1.07948748373464	0.640809947163491	0.110346515932309	Nonsignificant	0.933270020349801	0.520485470659464	-0.0996335	Nonsignificant	--	--	gmx:100808703	K10624	E3 ubiquitin-protein ligase RBBP6	Predicted E3 ubiquitin ligase	O	Posttranslational modification, protein turnover, chaperones	IPR025829	--	--
KAG4378984.1	hypothetical protein GLYMA_17G145700v4 [Glycine max]	_	13700.637122801552	19190.753103023075	18296.421337252414	15266.384266316432	13071.466344519176	22372.76709316133	12527.398193418168	17116.8	16509.379474151054	14980.516217802777	16253.929733222723	13504.466284713184	0.901651706885256	0.517593888014326	-0.149358	Nonsignificant	0.882239543933074	0.577707880874686	-0.180758	Nonsignificant	0.969348737339063	0.837208545535762	-0.0449123	Nonsignificant	0.990677588189287	0.902776136969421	-0.0135125	Nonsignificant	--	--	gmx:100818157	K16586	HAUS augmin-like complex subunit 3	--	--	--	IPR032733	--	--
KAG4379003.1	hypothetical protein GLYMA_17G151100v4 [Glycine max]	_	12700.73935760786	17051.65546218285	16701.03123117379	12393.00742713231	17755.997312184176	15371.598545795128	14663.902998082878	11224.3	12671.88701291663	18180.243960073643	8459.282500230707	9861.863830791028	0.830080648275431	0.20818470618608	-0.268677	Nonsignificant	0.801865257858607	0.355234127571091	-0.318568	Nonsignificant	0.946610609069717	0.688392507009266	-0.079157	Nonsignificant	0.979919182606045	0.881955423092629	-0.0292653	Nonsignificant	5	Molecular Function:ATP binding (GO:0005524); Molecular Function:ATP hydrolysis activity (GO:0016887);Molecular Function:ATP-dependent peptidase activity (GO:0004176); Molecular Function:serine-type endopeptidase activity (GO:0004252); Biological Process:proteolysis (GO:0006508)	gmx:100789982	K01338	ATP-dependent Lon protease	Mitochondrial ATP-dependent protease PIM1/LON	O	Posttranslational modification, protein turnover, chaperones	IPR003111;IPR003959;IPR008269;IPR054594	mitochondrion protein	--
KAG4379008.1	hypothetical protein GLYMA_17G153500v4 [Glycine max]	_	21308.231935645075	19941.29609875518	13273.004421051372	0	22567.742982510696	21427.65467214848	9059.50717709818	22057.1	21657.086034229287	23431.133135026685	23600.611271242866	35758.33073179639	0.967924467823406	0.80160251489838	-0.0470336	Nonsignificant	1.25453	0.337132108909944	0.327142715553496	Nonsignificant	1.5687754655817	0.194330334652762	0.649638878199818	Nonsignificant	1.21038208443288	0.351334473491883	0.275462538659415	Nonsignificant	--	--	--	--	--	--	--	--	IPR049198	--	--
KAG4379026.1	hypothetical protein GLYMA_17G157900v4 [Glycine max]	_	22575.946911714866	24750.18239584247	21995.77436714716	22673.890314331125	20891.85010919396	20928.36769353204	20238.70169132235	20329.8	21412.73065358473	17860.591539040204	25244.543246766687	23578.12720297919	0.894107476271224	0.0504770024069403	-0.16148	Nonsignificant	1.03394347073931	0.841584345093567	0.0481573106881867	Nonsignificant	1.07586215158992	0.590967487665254	0.105493239643864	Nonsignificant	0.930356852571417	0.185315264181032	-0.104144	Nonsignificant	--	--	gmx:100804453	K27866	protein CROWDED NUCLEI	--	--	--	--	--	--
KAG4379035.1	hypothetical protein GLYMA_17G160500v4 [Glycine max] OtherID_KRH04414.2_gene__	_	53483.036783197866	45959.88613678417	50386.01505089081	36971.38898998736	49275.25576712928	38065.34328331853	44123.13962291263	45424.4	34125.02604499942	56591.19254029201	37524.7	42254.237010336095	0.825425097066057	0.12163749805433	-0.276791	Nonsignificant	1.09699923425986	0.603186037683497	0.133562518694715	Nonsignificant	1.10267103260283	0.584092233139462	0.141002446032879	Nonsignificant	0.829692779806006	0.129196747051926	-0.269351	Nonsignificant	3	Cellular Component:nucleosome (GO:0000786); Molecular Function:DNA binding (GO:0003677); Biological Process:nucleosome assembly (GO:0006334)	gmx:778043	K09422	transcription factor MYB, plant	--	--	--	IPR001005;IPR005818	--	MYB->MYB-related
KAG4379036.1	hypothetical protein GLYMA_17G160700v4 [Glycine max]	_	11925.796003798472	21018.61088475196	14628.526419795036	13422.068996905677	10567.951555681771	10266.188578414238	14294.241736817476	16900	9831.067708681325	13355.02409117578	16019.784543079766	15837.248072363764	0.862366614637612	0.563898221018483	-0.213627	Nonsignificant	1.31982078150331	0.0527327045377572	0.400342039287976	Nonsignificant	1.1020527893076	0.525716306955354	0.140193331938307	Nonsignificant	0.720077715388475	0.173629686425493	-0.473775	Nonsignificant	2	Molecular Function:hydrolase activity, hydrolyzing O-glycosyl compounds (GO:0004553); Biological Process:carbohydrate metabolic process (GO:0005975)	gmx:100813539	--	-	--	--	--	IPR006710	--	--
KAG4379052.1	hypothetical protein GLYMA_17G165200v4 [Glycine max]	_	29182.740527993672	21826.371510732803	26548.227042338716	27696.64847356054	28456.351772104204	25179.44563795326	37369.906859762654	32742.5	37863.25226625103	32988.57033629248	29979.813711688606	26771.56853337261	1.39220427628589	0.0259939457794451	0.477370911447044	Nonsignificant	1.10337211190927	0.246435280209679	0.141919421455802	Nonsignificant	0.831112801790097	0.070465212013311	-0.266884	Nonsignificant	1.04867504284291	0.597781345277872	0.0685676934459821	Nonsignificant	3	Cellular Component:membrane (GO:0016020); Biological Process:metal ion transport (GO:0030001); Molecular Function:metal ion transmembrane transporter activity (GO:0046873)	gmx:547711	K21398	natural resistance-associated macrophage protein 2	Mn2+ and Fe2+ transporters of the NRAMP family	P	Inorganic ion transport and metabolism	IPR001046	--	--
KAG4379055.1	hypothetical protein GLYMA_17G167100v4 [Glycine max]	_	1872.4317833260693	3746.63247400887	1052.0822891915172	0	0	6045.103285307105	2758.0848653877665	2845.89	5679.603149206321	0	3953.281708638998	7008.499325124641	1.69140011179476	0.241438139838528	0.758217979098486	Nonsignificant	NA	NA	NA	NA	1.45722141765481	0.365802410987227	0.543220104501122	Nonsignificant	NA	NA	NA	NA	--	--	gmx:100806145	K09422	transcription factor MYB, plant	Transcription factor, Myb superfamily	K	Transcription	IPR001005	--	MYB->MYB
KAG4379061.1	hypothetical protein GLYMA_17G169500v4 [Glycine max]	_	11384.138706239475	17770.232741541324	10677.508490401313	11083.892083260143	11186.488947660046	10300.922944929132	10393.719853886012	7282.89	12045.105936015072	13093.035244998357	13429.239879385885	6725.027805459081	0.746179086601695	0.25950106872506	-0.422406	Nonsignificant	1.02075443324269	0.920317497087463	0.029635833351315	Nonsignificant	1.1186199062283	0.765341201094702	0.161719908922027	Nonsignificant	0.817719475615987	0.341231886365267	-0.290322	Nonsignificant	--	--	gmx:100815140	K12590	exosome complex component RRP46	Exosomal 3'-5' exoribonuclease complex, subunit Rrp46	J	Translation, ribosomal structure and biogenesis	IPR001247	--	--
KAG4379072.1	hypothetical protein GLYMA_17G171100v4 [Glycine max]	_	18468.54637399822	27578.096131831226	21409.463713867302	15423.88835077783	15303.4306628303	15848.68804446056	18131.975715732813	11198.3	21226.93232763711	14943.57549016064	24343.77646772059	0	0.749483047223493	0.24140586452593	-0.416032	Nonsignificant	1.26526578079889	0.553618982254336	0.33944046821213	Nonsignificant	1.16563058399642	0.641718077869643	0.221110636668378	Nonsignificant	0.69046391302777	0.0917978428982016	-0.534362	Nonsignificant	1	Molecular Function:O-methyltransferase activity (GO:0008171)	gmx:100305498	K00588	caffeoyl-CoA O-methyltransferase	O-methyltransferase	Q	Secondary metabolites biosynthesis, transport and catabolism	IPR002935	--	--
KAG4379081.1	hypothetical protein GLYMA_17G172500v4 [Glycine max]	_	0	0	0	0	18614.12585297604	19572.6540001859	0	19477.3	18770.143022527216	16367.445325537605	10031.456097644308	0	NA	NA	NA	NA	0.691309964461328	0.246756774746592	-0.532595	Nonsignificant	0.690213497609064	0.244571155280274	-0.534885	Nonsignificant	NA	NA	NA	NA	--	--	gmx:100797545	K00763	nicotinate phosphoribosyltransferase	Nicotinic acid phosphoribosyltransferase	H	Coenzyme transport and metabolism	IPR041525;IPR041619	--	--
KAG4379094.1	hypothetical protein GLYMA_17G175900v4 [Glycine max] OtherID_KRH04633.1_gene__	_	9818.150843963836	10711.12034136189	11764.42660602588	17073.442755615393	13521.17965719051	12629.636597480094	13432.472706936893	11326.9	15265.74394434622	13233.289877590856	17870.675184955307	12236.030093751877	1.23940952534714	0.106142623907886	0.309652961140632	Nonsignificant	1.00267757385927	0.987183229089227	0.00385776011130175	Nonsignificant	1.08281995862487	0.638138890674381	0.114793384782025	Nonsignificant	1.33847350927591	0.0531325311654394	0.420588585811355	Nonsignificant	--	--	gmx:100777538	--	-	LisH motif-containing protein	Z	Cytoskeleton	IPR024964	--	--
KAG4379107.1	hypothetical protein GLYMA_17G179200v4 [Glycine max]	_	9907.04849087233	13369.585718768136	11706.7533998907	10015.532982778968	7589.726698976328	9766.807807628984	12075.36566257533	10506.6	9831.007547323756	13035.37167014234	10217.417939532908	11069.133524519566	0.926524714292341	0.530430830507841	-0.110099	Nonsignificant	1.25390320433434	0.1151727921289	0.326425982895348	Nonsignificant	1.05889462567762	0.584543371221248	0.0825590288238704	Nonsignificant	0.782430443697993	0.118700828144037	-0.353966	Nonsignificant	1	Molecular Function:ADP binding (GO:0043531)	gmx:112997603	--	-	--	--	--	IPR002182;IPR055414	--	--
KAG4379110.1	hypothetical protein GLYMA_17G180100v4 [Glycine max] OtherID_KRH04702.1_gene__ OtherID_KRH04703.1_gene__	_	15472.36642263778	14797.922148830276	19438.391149642383	20465.484207816586	18987.365074406305	14630.431985177269	18445.81429063017	17622.5	17685.333476694883	23397.69627044004	16456.875628535145	23695.74730265133	1.08137347579756	0.376023509725865	0.112864875177252	Nonsignificant	1.17504555404875	0.371748982750629	0.232716688131787	Nonsignificant	1.18225128602819	0.325950472050252	0.241536711130022	Nonsignificant	1.08800478248132	0.570493328234707	0.121684898175488	Nonsignificant	1	Molecular Function:ADP binding (GO:0043531)	gmx:100809435	--	-	--	--	--	IPR002182;IPR055414	--	--
KAG4379136.1	hypothetical protein GLYMA_17G186500v4 [Glycine max]	_	35268.153861929735	38367.67777701932	32264.83153227991	37650.38334213721	37730.46961857996	35614.34548534729	31052.959178859823	31620.4	34977.31194384172	36674.93460178401	34788.2169288017	36828.33989304425	0.922096880213223	0.267994308256288	-0.11701	Nonsignificant	0.975641225383741	0.402393800146465	-0.0355774	Nonsignificant	1.10896822498596	0.0647416049825964	0.149218028879316	Nonsignificant	1.04810673627792	0.410156046870784	0.0677856444113636	Nonsignificant	--	--	gmx:100810517	K14833	nucleolar complex protein 2	Predicted protein involved in nuclear export of pre-ribosomes	J	Translation, ribosomal structure and biogenesis	IPR005343	--	--
KAG4379138.1	hypothetical protein GLYMA_17G186800v4 [Glycine max] OtherID_KRH04783.1_gene__	_	13361.348452351329	15767.51547682812	16850.35643796785	17026.767126598927	15154.21798548342	13214.378663231895	21489.311567296416	13445.6	15945.567284834551	13729.536996620853	18199.02017524575	15265.531457190404	1.10659725079823	0.601359593746153	0.14613024470334	Nonsignificant	1.03962353650575	0.751270712130653	0.0560612011156597	Nonsignificant	0.927548043842368	0.713663058505293	-0.108506	Nonsignificant	0.98730172919047	0.900196952544644	-0.018437	Nonsignificant	11	Molecular Function:aminoacyl-tRNA ligase activity (GO:0004812); Biological Process:tRNA aminoacylation for protein translation (GO:0006418);Molecular Function:nucleotide binding (GO:0000166); Molecular Function:aminoacyl-tRNA ligase activity (GO:0004812); Molecular Function:ATP binding (GO:0005524); Biological Process:tRNA aminoacylation for protein translation (GO:0006418);Molecular Function:nuc…	gmx:100818869	K01873	valyl-tRNA synthetase	Valyl-tRNA synthetase	J	Translation, ribosomal structure and biogenesis	IPR002300;IPR013155;IPR019499	--	--
KAG4379140.1	hypothetical protein GLYMA_17G186900v4 [Glycine max]	_	20992.231718314517	16668.768307751292	21310.5521487998	29601.45368371461	20263.87019034603	18108.34981806532	13532.812219142736	18088	19343.179953337072	24474.883884069804	26041.98117155089	21189.01317498692	0.864213172164074	0.32615822406652	-0.210541	Nonsignificant	1.0549066180443	0.674883477026951	0.0771152950015593	Nonsignificant	1.40699099842748	0.0496064745726421	0.492613098606018	Nonsignificant	1.1526519344542	0.498346893034111	0.204956929081174	Nonsignificant	4	Molecular Function:nucleotide binding (GO:0000166); Molecular Function:aminoacyl-tRNA ligase activity (GO:0004812); Molecular Function:ATP binding (GO:0005524); Biological Process:tRNA aminoacylation for protein translation (GO:0006418)	gmx:100818869	K01873	valyl-tRNA synthetase	Valyl-tRNA synthetase	J	Translation, ribosomal structure and biogenesis	IPR002300	--	--
KAG4379141.1	hypothetical protein GLYMA_17G187000v4 [Glycine max] OtherID_KRH04787.1_gene__	_	0	9260.638383655316	14638.004184439627	11389.481403278269	8735.312736328739	10129.981506602153	14640.28182518935	8322.34	0	0	0	6666.339117720694	0.96083372767978	0.896814311740762	-0.0576413	Nonsignificant	NA	NA	NA	NA	NA	NA	NA	NA	0.843974730921883	0.503712943303641	-0.244728	Nonsignificant	4	Molecular Function:nucleotide binding (GO:0000166); Molecular Function:aminoacyl-tRNA ligase activity (GO:0004812); Molecular Function:ATP binding (GO:0005524); Biological Process:tRNA aminoacylation for protein translation (GO:0006418)	gmx:100818869	K01873	valyl-tRNA synthetase	Valyl-tRNA synthetase	J	Translation, ribosomal structure and biogenesis	IPR002300	--	--
KAG4379149.1	hypothetical protein GLYMA_17G188300v4 [Glycine max]	_	11609.09311762378	10329.936689056824	15701.631197586525	11104.19493534354	10541.284199577358	16098.69628109192	13009.31049851948	13530.2	11708.803947224827	10092.527145025188	12368.263216595871	11400.452051197071	1.01614353800557	0.830767389159832	0.0231042081555553	Nonsignificant	0.897124974637881	0.555933660365788	-0.156619	Nonsignificant	0.885300251880401	0.166854788988062	-0.175761	Nonsignificant	1.00275006891441	0.998957152434618	0.00396206530223503	Nonsignificant	--	--	gmx:100775929	K08869	aarF domain-containing kinase	Predicted unusual protein kinase	R	General function prediction only	IPR001466;IPR004147	--	--
KAG4379152.1	hypothetical protein GLYMA_17G189600v4 [Glycine max]	_	71072.94595824614	73443.78862162097	50270.769465903904	76735.46668020885	70084.92476334778	79709.0662336696	64235.05416400304	86886.3	83267.12908974166	86928.33964731086	78090.12953312698	73942.79093137868	1.20330348911226	0.282833530084995	0.267000555246963	Nonsignificant	1.05487940757049	0.436863672953417	0.0770780813550965	Nonsignificant	1.01950939224741	0.819973234406297	0.0278750662680356	Nonsignificant	1.16295682716894	0.267563692652451	0.217797540159902	Nonsignificant	--	--	gmx:100796851	K14816	pre-60S factor REI1	C2H2-type Zn-finger protein	R	General function prediction only	IPR013087;IPR041661	--	C2H2
KAG4379186.1	hypothetical protein GLYMA_17G196500v4 [Glycine max]	_	936.3554216192256	5560.0305288640375	0	2564.878141393224	2441.048841853521	1309.6200530534954	6241.632479638461	0	4040.677419518429	0	1998.2295625109143	0	1.58277386496595	0.480230105040386	0.66245514859149	Nonsignificant	NA	NA	NA	NA	NA	NA	NA	NA	0.648108767391448	0.874532414724917	-0.625692	Nonsignificant	3	Molecular Function:DNA binding (GO:0003677); Molecular Function:DNA topoisomerase activity (GO:0003916); Biological Process:DNA topological change (GO:0006265)	gmx:100788049	--	-	DNA topoisomerase III alpha	L	Replication, recombination and repair	IPR006171;IPR013497	--	--
KAG4379190.1	hypothetical protein GLYMA_17G197600v4 [Glycine max] OtherID_KRH04947.1_gene__ OtherID_KRH04948.1_gene__	_	15160.983743425768	14020.123119074253	16823.43555328587	19425.433980987767	14340.707978251472	20257.962113603087	16582.971877907155	14320.9	15768.191548946075	16720.034059292626	28277.596236819	13196.509961839864	1.01450989350213	0.832548164177383	0.0207829343275573	Nonsignificant	1.07718843758124	0.900020828876984	0.107270649310068	Nonsignificant	1.24687309677568	0.499162330823137	0.318314639210164	Nonsignificant	1.17432108300472	0.277056058108131	0.231826924227653	Nonsignificant	3	Cellular Component:exocyst (GO:0000145); Molecular Function:phosphatidylinositol-4,5-bisphosphate binding (GO:0005546); Biological Process:exocytosis (GO:0006887)	gmx:100796139	K07195	exocyst complex component 7	Exocyst component protein and related proteins	U	Intracellular trafficking, secretion, and vesicular transport	IPR046364	--	--
KAG4379191.1	hypothetical protein GLYMA_17G197700v4 [Glycine max]	_	1995.770241723167	1655.0825836993392	3064.292385065312	1421.6810536706237	2422.6618554655747	0	2746.0017269460764	2558.2	2923.5010633159386	4996.728959945308	2637.142967387714	3945.168276956677	1.22524569943951	0.274364440976603	0.29307108295809	Nonsignificant	2.00797907955814	0.11119502671719	1.00574423842466	Nonsignificant	1.40732358708851	0.179479352847807	0.492954086793074	Nonsignificant	0.858732638379592	0.653056814180268	-0.219719	Nonsignificant	--	--	gmx:100792274	--	-	Nuclear localization sequence binding protein	K	Transcription	--	--	--
KAG4379228.1	hypothetical protein GLYMA_17G205700v4 [Glycine max]	_	14211.878897536164	12163.305801194958	12783.588787169956	15222.324984217928	13958.648814140752	18314.275735357347	11044.0087247412	14133.3	12929.87896794266	17505.800377078875	10383.546660559789	15651.766333069949	0.973145589107996	0.741430027426446	-0.0392724	Nonsignificant	0.916746702000156	0.588678697582601	-0.125405	Nonsignificant	1.14259582002867	0.547416189968531	0.192315157216418	Nonsignificant	1.21288910008421	0.110517739017207	0.27844764438023	Nonsignificant	1	Molecular Function:protein binding (GO:0005515)	gmx:100809084	--	-	WD40 repeat-containing protein	R	General function prediction only	IPR001680;IPR006594	nucleus protein	LUG
KAG4379276.1	hypothetical protein GLYMA_17G215700v4 [Glycine max] OtherID_KRH05248.1_gene__	_	53025.39860314385	57915.76550257652	56643.55791655797	57445.45481569486	56572.87634093231	56253.10380430718	49185.74245605908	55985.2	56530.31882948297	55181.93881937508	55911.94527603876	58453.9532144496	0.964892618696148	0.516566136953673	-0.0515597	Nonsignificant	0.995750328578385	0.819016539567971	-0.00614404	Nonsignificant	1.04852513803504	0.365670468004237	0.0683614499740871	Nonsignificant	1.01603196822619	0.575767436219252	0.0229457954917932	Nonsignificant	--	--	gmx:100784850	K20306	trafficking protein particle complex subunit 9	Targeting complex (TRAPP) subunit	U	Intracellular trafficking, secretion, and vesicular transport	IPR013935	--	--
KAG4379277.1	hypothetical protein GLYMA_17G216000v4 [Glycine max] OtherID_KRH05255.1_gene__ OtherID_KRH05256.1_gene__	_	135562.88865965037	128663.51149400092	132122.05569129143	143811.17123154338	147180.9776094313	149182.69729894158	133795.77430884715	133096	136141.14141319113	137082.13487168885	137094.31617204766	142426.51243876523	1.01686510891747	0.364966720604368	0.0241283128208603	Nonsignificant	0.946448819454074	0.0296257135045739	-0.0794036	Nonsignificant	1.0336698250468	0.0844836932296476	0.0477754333935833	Nonsignificant	1.11057540315515	0.00475125606349563	0.151307348819108	Nonsignificant	2	Biological Process:biosynthetic process (GO:0009058); Molecular Function:pyridoxal phosphate binding (GO:0030170)	gmx:547792	K00811	aspartate aminotransferase, chloroplastic	Aspartate aminotransferase/Glutamic oxaloacetic transaminase AAT1/GOT2	E	Amino acid transport and metabolism	IPR004839	chloroplast protein	--
KAG4379288.1	hypothetical protein GLYMA_17G218700v4 [Glycine max] OtherID_KAG4379289.1_gene__ OtherID_KAG4379290.1_gene__ OtherID_KRH05300.1_gene__	_	5067.145797531611	1055.5700823821105	0	4334.072858095417	4124.205197377685	6489.459317058862	9202.869526428907	6668.01	7502.26166489876	4715.558966298415	5991.508566484102	6190.0029978188695	2.54496442970196	0.364277077020654	1.34764549227299	Nonsignificant	1.13040991485785	0.459063872647381	0.176846024759651	Nonsignificant	0.722926815539489	0.0644162432989621	-0.468078	Nonsignificant	1.62757156200021	0.310773630569985	0.702720978028746	Nonsignificant	--	--	gmx:100805281	K14497	protein phosphatase 2C	Serine/threonine protein phosphatase	T	Signal transduction mechanisms	IPR001932	--	--
KAG4379297.1	hypothetical protein GLYMA_17G220300v4 [Glycine max]	_	3605.634754251411	4746.608263462786	4233.183082137261	5250.338479541543	4626.402357199266	5248.172069657381	3186.688019185352	4072.33	4285.333606950808	3365.5906082803263	6937.328732373901	2513.01461621956	0.917279362219799	0.507651168161734	-0.124567	Nonsignificant	0.847339355683321	0.482519220224257	-0.238988	Nonsignificant	1.11014757449511	0.957483842076804	0.150751470125525	Nonsignificant	1.20177996250574	0.10495360741136	0.265172772870086	Nonsignificant	--	--	gmx:100787321	K10767	mRNA N6-methyladenine demethylase	Uncharacterized conserved protein	S	Function unknown	IPR027450	--	--
KAG4379329.1	hypothetical protein GLYMA_17G227900v4 [Glycine max]	_	150767.63863393894	138309.34177025894	153929.98882936544	156546.50148942202	150842.81028229042	141725.1777435684	158238.64099448445	168425	164437.03325475557	143032.69544363618	144329.3423558994	151235.37802900045	1.10856196032059	0.0502956505428156	0.148689408318961	Nonsignificant	0.976582644443078	0.53061080897382	-0.034186	Nonsignificant	0.893090640730705	0.0107576670074851	-0.163121	Nonsignificant	1.01378651061017	0.766402473761275	0.019753872743629	Nonsignificant	--	--	gmx:100806753	--	-	Beta-fructofuranosidase (invertase)	G	Carbohydrate transport and metabolism	IPR013148;IPR013189	cell wall protein	--
KAG4379346.1	hypothetical protein GLYMA_17G232200v4 [Glycine max] OtherID_KRH05533.1_gene__ OtherID_KRH05535.1_gene__	_	23074.33988472828	35912.931212740354	21744.210294931643	18080.94562678474	17106.538238808564	23580.497586834048	28586.464569968844	30131.4	30004.17358963225	17085.537031166445	22918.94179094236	25057.935714073585	1.09897696201513	0.527398723615597	0.136161143216265	Nonsignificant	1.10710650473592	0.551560400841927	0.146794017479254	Nonsignificant	0.733328673301468	0.10505615546709	-0.447468	Nonsignificant	0.727943801337943	0.181708660972011	-0.458101	Nonsignificant	3	Molecular Function:hydrolase activity, acting on glycosyl bonds (GO:0016798);Molecular Function:hydrolase activity, hydrolyzing O-glycosyl compounds (GO:0004553); Biological Process:carbohydrate metabolic process (GO:0005975)	gmx:100818319	--	-	--	--	--	IPR001000;IPR003305	--	--
KAG4379350.1	hypothetical protein GLYMA_17G232225v4 [Glycine max]	_	9445.51551779658	12816.147939672215	15978.805399799136	21467.12646188969	17533.2159364792	20138.0123510509	16202.206646478133	11644	17102.9715354624	17889.02288497615	18624.975821067084	19891.55121566284	1.1754348083365	0.429132182791186	0.233194526827831	Nonsignificant	0.953789637211027	0.542328027856803	-0.068257	Nonsignificant	1.25487388653456	0.125261703625907	0.327542382173318	Nonsignificant	1.54648613148947	0.0497756916014952	0.628993895747851	Significant	--	--	gmx:100797104	--	-	--	--	--	--	--	--
KAG4379353.1	hypothetical protein GLYMA_17G232235v4 [Glycine max]	_	0	0	0	8699.186056025552	0	6187.479797556279	10286.314178848768	6642.53	6670.861784024557	3737.180290833389	3405.8193557477675	5070.033106357735	Inf	0	Inf	Significant	0.546933874607898	0.0571229499651622	-0.870562	Nonsignificant	0.517507835570165	0.0258392648157754	-0.950347	Significant	NA	NA	NA	NA	1	Cellular Component:membrane (GO:0016020)	gmx:100796574	K21989	calcium permeable stress-gated cation channel	Uncharacterized conserved protein	R	General function prediction only	IPR003864;IPR027815;IPR032880	--	--
KAG4379359.1	hypothetical protein GLYMA_17G232255v4 [Glycine max]	_	22961.41096335062	18094.39917561253	19753.173928583	19316.59394920049	21120.02721453874	23969.52666034171	25305.241386617723	19504.8	23156.40733368681	26006.97303267481	24603.202115411117	20948.21054616545	1.11770406564938	0.34551564722831	0.160538256574747	Nonsignificant	1.11104899317541	0.308437118033581	0.151922435676383	Nonsignificant	1.05284867815778	0.62420973093138	0.0742980983207938	Nonsignificant	1.05915513655908	0.566357343508525	0.0829139192191581	Nonsignificant	3	Molecular Function:squalene monooxygenase activity (GO:0004506); Cellular Component:membrane (GO:0016020); Molecular Function:flavin adenine dinucleotide binding (GO:0050660)	gmx:100795522	K00511	squalene monooxygenase	Squalene monooxygenase	I	Lipid transport and metabolism	IPR013698	--	--
KAG4379371.1	hypothetical protein GLYMA_17G233900v4 [Glycine max]	_	5596.185170275344	2339.1188522929406	5713.01503865027	5493.261058180608	9364.039756203716	5909.219275409801	5090.352664037183	2277.81	6906.724386359469	6315.102484240204	3685.3088586347735	6271.649349035826	1.04590807017096	0.961363112615153	0.0647560518363956	Nonsignificant	0.783571856119882	0.373558448314693	-0.351863	Nonsignificant	1.1399081922304	0.622705699794404	0.188917634962356	Nonsignificant	1.52154415475249	0.239249168301199	0.605536201034987	Nonsignificant	1	Molecular Function:protein binding (GO:0005515)	gmx:100776641	K14548	U3 small nucleolar RNA-associated protein 4	WD40 repeat protein	R	General function prediction only	IPR001680	--	--
KAG4379376.1	hypothetical protein GLYMA_17G234900v4 [Glycine max]	_	25878.892004168752	37458.70908352319	13912.451052711018	15679.348463847777	25530.517374920622	23972.02778484323	27667.86340188716	30416.6	26235.465613880857	18823.45310668807	25738.214403876147	20088.56235423664	1.09151937998068	0.628360758927022	0.126337745678051	Nonsignificant	0.991843382736303	0.980425927039601	-0.0118158	Nonsignificant	0.766725382948449	0.0595037971245744	-0.383218	Nonsignificant	0.84377798872087	0.74612475277677	-0.245065	Nonsignificant	--	--	gmx:100794731	--	-	--	--	--	IPR031632	--	--
KAG4379388.1	hypothetical protein GLYMA_17G235900v4 [Glycine max]	_	4730.2863536568	4210.055196620655	0	1945.285329668803	2165.825124610916	7974.616624710884	5910.441427730857	0	0	4719.2930832118345	0	0	NA	NA	NA	NA	NA	NA	NA	NA	NA	NA	NA	NA	0.901212928016569	0.619245953517082	-0.15006	Nonsignificant	--	--	gmx:100780367	--	-	--	--	--	IPR012921	--	--
KAG4379393.1	hypothetical protein GLYMA_17G236900v4 [Glycine max]	_	17615.406015963763	11505.85418637542	15285.61782605898	12875.043183297888	18061.37485699076	13375.49276653831	17980.759831140906	19872.8	17671.396095525575	22875.620675172453	16650.391511905225	14685.11722501635	1.25036837516833	0.142961591659993	0.322353194674786	Nonsignificant	1.22339859475755	0.313632379367775	0.290894524054515	Nonsignificant	0.976338089915684	0.782455717042589	-0.0345473	Nonsignificant	0.997861429900331	0.994009455449684	-0.00308861	Nonsignificant	2	Cellular Component:membrane (GO:0016020); Biological Process:Golgi vesicle transport (GO:0048193)	gmx:100800191	--	-	--	--	--	IPR015260	Golgi apparatus protein	--
KAG4379401.1	hypothetical protein GLYMA_17G238600v4 [Glycine max]	_	11406.021821670882	5794.492545074182	10742.441260945116	6660.109922041597	10432.020674371332	8101.454900994348	2953.3229444192816	5584.28	5278.397082496003	7393.481411308833	5047.855296955522	3106.394365829527	0.494435886131683	0.0781501605512996	-1.01614	Nonsignificant	0.617130542045869	0.13575658769638	-0.696352	Nonsignificant	1.12534243223834	0.782262340447078	0.170364068216183	Nonsignificant	0.901607755209745	0.774425540996007	-0.149428	Nonsignificant	--	--	gmx:100805162	--	-	--	--	--	--	--	--
KAG4379405.1	hypothetical protein GLYMA_17G240400v4 [Glycine max]	_	121602.86635210224	132539.4798618137	121181.28716379404	116714.18947158004	137460.36313526178	139887.89337015827	136387.03716430394	133825	116735.09284119827	137787.91300143697	131246.70557503274	120118.1361828056	1.03096926384088	0.638238848240593	0.044001322458372	Nonsignificant	0.987540829460287	0.884499459005066	-0.0180877	Nonsignificant	1.00570006748401	0.923893323841225	0.00820011063917409	Nonsignificant	1.04992707874708	0.513517188185403	0.0702891309549742	Nonsignificant	1	Molecular Function:RNA binding (GO:0003723)	gmx:100811385	K13126	polyadenylate-binding protein	Polyadenylate-binding protein (RRM superfamily)	AJ	RNA processing and modification;Translation, ribosomal structure and biogenesis	IPR000504;IPR002004	--	--
KAG4379410.1	hypothetical protein GLYMA_17G242300v4 [Glycine max]	_	80267.16702112996	77181.37249315792	80768.19954653418	67307.72219601953	60879.18741365337	54475.01271076642	74567.90407235573	76128.9	91638.78253281712	73076.96832673207	79349.93900091412	78081.84527289381	1.01729033635751	0.856133002780797	0.0247314855325189	Nonsignificant	1.26194200560402	0.0234314056560271	0.335645610677035	Nonsignificant	0.951196462020653	0.54578278274871	-0.0721847	Nonsignificant	0.766788778322591	0.0127491544659969	-0.383099	Nonsignificant	--	--	gmx:100500120	--	-	2-enoyl-CoA hydratase/3-hydroxyacyl-CoA dehydrogenase/Peroxisomal 3-ketoacyl-CoA-thiolase, sterol-binding domain and related enzymes	I	Lipid transport and metabolism	IPR003033	--	--
KAG4379413.1	hypothetical protein GLYMA_17G243100v4 [Glycine max]	_	7977.369273002544	12300.688237396387	12136.580109251325	14020.793825612418	13207.70851792422	14147.9233834252	10166.088465531704	7831.42	9989.612939651844	12668.166821927289	13724.379189326148	15321.560292287882	0.863409973407117	0.461062160150719	-0.211882	Nonsignificant	1.00816118286311	0.92994769517641	0.0117263125753784	Nonsignificant	1.49047505456618	0.016082540713127	0.575772229770663	Nonsignificant	1.27647349362557	0.203514888376568	0.352163580038822	Nonsignificant	--	--	gmx:100816201	--	-	Serine/threonine protein phosphatase	T	Signal transduction mechanisms	IPR001932	--	--
KAG4379416.1	hypothetical protein GLYMA_17G244300v4 [Glycine max]	_	14301.318603267271	13834.040563256562	10852.141345342105	13591.71293106642	11274.68837446453	0	13384.321854500082	7514.19	9870.012160811952	11419.890580816736	9624.179901010904	11105.9466941504	0.789189448191159	0.243298624423111	-0.341556	Nonsignificant	0.861939953459129	0.229305617577694	-0.214341	Nonsignificant	1.04489955904217	0.713766125958993	0.0633642699271464	Nonsignificant	0.956706674410791	0.775252541003386	-0.0638514	Nonsignificant	--	--	gmx:100800370	K23504	protein SERAC1	Uncharacterized conserved protein	S	Function unknown	--	--	--
KAG4379422.1	hypothetical protein GLYMA_17G244600v4 [Glycine max]	_	10498.474818848255	7674.096709045531	9607.912502073988	14739.242689285167	5233.245542823577	5855.028244543479	4228.159664386711	7604.92	11927.991826621212	6482.396928583763	8673.945686977877	4800.882314218895	0.855315244521153	0.497957490230731	-0.225472	Nonsignificant	0.772711729671012	0.666873355955213	-0.371998	Nonsignificant	0.839912667125853	0.751680106403876	-0.251689	Nonsignificant	0.92970001706202	0.626329167099734	-0.105163	Nonsignificant	1	Molecular Function:hydrolase activity (GO:0016787)	gmx:100819940	--	-	--	--	--	IPR004843	--	--
KAG4379438.1	hypothetical protein GLYMA_17G251100v4 [Glycine max] OtherID_KRH05832.1_gene__	_	38862.70652469662	48034.55131483991	43076.74279152422	33211.59381499723	37816.801292816825	31965.20483762583	40440.86122628804	35179.1	37243.38974546949	42443.49451559202	37852.1682558566	41429.88496181707	0.868353289302275	0.1308444446625	-0.203646	Nonsignificant	1.18187487181484	0.0522742524035626	0.241077301701549	Nonsignificant	1.07852147473209	0.227540591293956	0.109054902674586	Nonsignificant	0.79241694066026	0.0436690221688894	-0.335668	Nonsignificant	3	Cellular Component:membrane (GO:0016020); Molecular Function:transmembrane transporter activity (GO:0022857); Biological Process:transmembrane transport (GO:0055085)	gmx:100793493	K03444	MFS transporter, SP family, ERD6-like sugar transporter	Predicted transporter (major facilitator superfamily)	R	General function prediction only	IPR005828	--	--
KAG4379442.1	hypothetical protein GLYMA_17G252600v4 [Glycine max]	_	29876.575820938036	31113.76489837483	26728.80870700324	21292.668449399887	25017.50800301313	18532.186207552502	23331.056436708543	31252.8	25749.762920470024	29201.99558741402	18403.270221145947	29986.045960697946	0.915804814371332	0.39078434587592	-0.126888	Nonsignificant	1.19661450610842	0.417044426864133	0.258958457461876	Nonsignificant	0.965863512563428	0.791514634020075	-0.0501088	Nonsignificant	0.739204188413079	0.034728059069905	-0.435955	Nonsignificant	3	Molecular Function:structural constituent of ribosome (GO:0003735); Cellular Component:ribosome (GO:0005840); Biological Process:translation (GO:0006412)	gmx:100499959	K02909	large subunit ribosomal protein L31	--	--	--	IPR002150	chloroplast protein	--
KAG4379452.1	hypothetical protein GLYMA_17G254900v4 [Glycine max]	_	108382.65395615714	102435.59110642796	115807.19295574308	106254.03449356236	79362.15553076957	92161.43563210429	120893.97043054822	102182	109889.73303955547	92710.51457184878	93024.25887152505	96451.21237835423	1.0194114257917	0.778693292622761	0.0277364284958614	Nonsignificant	1.01587010528611	0.81419582740787	0.0227159430156313	Nonsignificant	0.847492648284317	0.0315234314321093	-0.238727	Nonsignificant	0.850447005419244	0.140260440888064	-0.233707	Nonsignificant	2	Biological Process:proteolysis (GO:0006508); Molecular Function:cysteine-type peptidase activity (GO:0008234)	gmx:547893	K01373	cathepsin F	Cysteine proteinase Cathepsin F	O	Posttranslational modification, protein turnover, chaperones	IPR000668;IPR013201	cell membrane protein	--
KAG4379457.1	hypothetical protein GLYMA_17G256102v4 [Glycine max]	_	190008.68214056655	182600.3970591229	179279.98443514734	158522.36668186798	168617.58888418236	177807.0250836586	170552.94390594432	175681	199561.239179986	180756.28620274097	188573.15264242355	186839.9834370637	0.98895814222378	0.809638673236556	-0.0160186	Nonsignificant	1.10144122768417	0.0517893143639931	0.139392515655463	Nonsignificant	1.01900756825599	0.695100211031136	0.0271647665624556	Nonsignificant	0.91494290052432	0.0742076878176626	-0.128246	Nonsignificant	--	--	gmx:100780547	K01703	3-isopropylmalate/(R)-2-methylmalate dehydratase large subunit	3-isopropylmalate dehydratase (aconitase superfamily)	E	Amino acid transport and metabolism	IPR001030	--	--
KAG4379462.1	hypothetical protein GLYMA_17G256900v4 [Glycine max] OtherID_KAG4379463.1_gene__ OtherID_KRH05928.1_gene__	_	57011.4381933533	51151.15855826581	54266.15140001699	50810.39903173968	47583.17570489313	54166.85332947466	46259.13970166081	46373	47758.49208966872	52843.86105763501	51347.71917666686	49252.48123820643	0.864321330976873	0.0117476207987786	-0.21036	Nonsignificant	1.00579202233241	0.881722452200485	0.00833201551172141	Nonsignificant	1.09297934993683	0.0179014870714099	0.128266143896222	Nonsignificant	0.93924523707887	0.265749644218411	-0.0904262	Nonsignificant	--	--	gmx:100813544	--	-	--	--	--	IPR008587	--	--
KAG4379469.1	hypothetical protein GLYMA_17G258700v4 [Glycine max]	_	319968.2886746159	331284.066779735	322904.41662277	413393.2784258889	385358.8603135221	439007.7938593341	361131.3932760694	294054	346407.09148263646	341691.71965245623	350492.4768490794	359318.7853148461	1.02816354971601	0.724731798902231	0.0400697719216675	Nonsignificant	0.849520940307619	0.0159938886167305	-0.235279	Nonsignificant	1.04983114172397	0.462300855918923	0.0701572987599847	Nonsignificant	1.27059624084896	0.00366382684433	0.345505655939841	Nonsignificant	5	Molecular Function:ATP binding (GO:0005524); Biological Process:protein folding (GO:0006457); Molecular Function:ATP hydrolysis activity (GO:0016887); Molecular Function:unfolded protein binding (GO:0051082); Molecular Function:ATP-dependent protein folding chaperone (GO:0140662)	gmx:100819942	K09487	heat shock protein 90kDa beta	Endoplasmic reticulum glucose-regulated protein (GRP94/endoplasmin), HSP90 family	O	Posttranslational modification, protein turnover, chaperones	IPR001404	endoplasmic reticulum protein	--
KAG4379480.1	hypothetical protein GLYMA_17G261600v4 [Glycine max] OtherID_KAG4379481.1_gene__ OtherID_KAG4379482.1_gene__ OtherID_KAG4379484.1_gene__ OtherID_KAG4379485.1_gene__ OtherID_KAG4379486.1_gene__ OtherID_KAG4379489.1_gene__ OtherID_KAG4379492.1_gene__ OtherID_KRH06004.1_gene__ OtherID_KRH06005.1_gene__ OtherID_KRH06006.1_gene__	_	199343.13582848565	185816.00783790037	193626.69859769093	204110.6419192294	191976.9476632712	190012.51265108885	204306.99429969752	168380	187026.62033124763	193213.0199168629	192727.37386085527	195368.70485181152	0.96704786772509	0.575711217718708	-0.0483408	Nonsignificant	0.991825622302742	0.751113672340982	-0.0118416	Nonsignificant	1.03858309577269	0.540289031766801	0.0546166490792859	Nonsignificant	1.01263724755412	0.701242447877506	0.0181174565866212	Nonsignificant	1	Molecular Function:protein binding (GO:0005515)	gmx:100783611	--	-	Ubiquitin-like protein, regulator of apoptosis	O	Posttranslational modification, protein turnover, chaperones	IPR000626	--	--
KAG4379498.1	hypothetical protein GLYMA_17G262100v4 [Glycine max]	_	55299.93765158516	51497.169901959125	48843.86175047543	44277.5900853385	53769.898557085806	55642.82942593567	59155.89632079446	53713.6	59110.43891760181	50417.58605726968	52892.73634607202	44494.98587390959	1.1049785670665	0.106238775239777	0.144018386370771	Nonsignificant	0.961708649802578	0.69739954254806	-0.0563282	Nonsignificant	0.859433445374692	0.0651655955765512	-0.218542	Nonsignificant	0.987466980934503	0.848328153135499	-0.0181956	Nonsignificant	2	Biological Process:steroid biosynthetic process (GO:0006694); Molecular Function:oxidoreductase activity, acting on the CH-OH group of donors, NAD or NADP as acceptor (GO:0016616)	gmx:100784676	--	-	C-3 sterol dehydrogenase/3-beta-hydroxysteroid dehydrogenase and related dehydrogenases	IE	Lipid transport and metabolism;Amino acid transport and metabolism	IPR002225;IPR028110	--	--
KAG4379515.1	hypothetical protein GLYMA_16G001000v4 [Glycine max]	_	26222.497068947192	26134.127564608305	25393.75464680056	32049.20320628445	33898.8789901301	30364.06830256779	27488.88759188619	28031.1	25929.244303873285	26093.56850533185	29848.69641797959	30994.666127533943	1.04757343500623	0.145765279489738	0.0670513805412076	Nonsignificant	0.902657978255443	0.163952613981746	-0.147749	Nonsignificant	1.06737570173908	0.332502043323185	0.0940680745993186	Nonsignificant	1.23873544271334	0.00308632193308517	0.308868103346237	Nonsignificant	--	--	gmx:100797162	--	-	FOG: PPR repeat	R	General function prediction only	IPR002885	--	--
KAG4379516.1	hypothetical protein GLYMA_16G001100v4 [Glycine max]	_	1549.1338481429227	0	0	3469.401597871529	8681.479956768542	7052.212329901444	8240.145218724309	3404.1	0	2231.9307332334106	0	4129.426281765512	NA	NA	NA	NA	0.496900946267816	0.210520324912466	-1.00897	Nonsignificant	0.546309090499886	0.410027535567102	-0.872211	Nonsignificant	NA	NA	NA	NA	--	--	gmx:100797710	--	-	--	--	--	IPR007877	--	--
KAG4379521.1	hypothetical protein GLYMA_16G002300v4 [Glycine max] OtherID_KRH06054.1_gene__	_	10272.817738619822	2460.979377941781	6353.459860416104	3976.941503793413	8001.939690651027	6827.277866397846	7373.429874861743	6988.9	8816.025283838922	0	2516.8501235572016	5283.367447070044	1.21433662189688	0.461219015373922	0.280168401349293	Nonsignificant	0.622153961268092	0.288574794254031	-0.684656	Nonsignificant	0.504795369465585	0.0828975037906334	-0.986229	Nonsignificant	0.985273006148844	0.840927004331439	-0.0214046	Nonsignificant	--	--	gmx:100799816	K14328	regulator of nonsense transcripts 3	Nonsense-mediated decay protein Upf3	A	RNA processing and modification	IPR005120	--	--
KAG4379524.1	hypothetical protein GLYMA_16G002500v4 [Glycine max]	_	19694.30198194724	17940.182130161033	14712.717201478385	23957.99338166756	25558.01484327732	20313.403706720168	14172.501845750829	15858.2	9430.65376651228	20871.41100743381	23218.39482974987	13976.261439459997	0.753838880055293	0.171557748060226	-0.407672	Nonsignificant	0.831541690963501	0.296679287354153	-0.266139	Nonsignificant	1.47146661273337	0.154492861019802	0.557254808203928	Nonsignificant	1.33396648109898	0.0571479519034302	0.415722416027883	Nonsignificant	2	Molecular Function:ATP binding (GO:0005524); Molecular Function:ATP-dependent protein folding chaperone (GO:0140662)	gmx:100800698	K03283	heat shock 70kDa protein 1/6/8	Molecular chaperones mortalin/PBP74/GRP75, HSP70 superfamily	O	Posttranslational modification, protein turnover, chaperones	IPR013126	mitochondrion protein	--
KAG4379526.1	hypothetical protein GLYMA_16G004400v4 [Glycine max] OtherID_KAG4379527.1_gene__	_	320641.84695234406	311176.72932665027	311831.56435394904	350291.17691968044	358681.1278059539	341537.9298997899	309642.2836273413	317233	293836.0918634577	310489.3185914781	337179.10573345324	320016.6813306749	0.975691451572552	0.366309953965593	-0.0355031	Nonsignificant	0.921157237464373	0.0418034539504078	-0.118481	Nonsignificant	1.05101895275245	0.207012845355356	0.0717886852805219	Nonsignificant	1.11324122086264	0.00332420568044728	0.154766234580847	Nonsignificant	1	Molecular Function:acyltransferase activity (GO:0016746)	gmx:100778218	K00627	pyruvate dehydrogenase E2 component (dihydrolipoyllysine-residue acetyltransferase)	Dihydrolipoamide acetyltransferase	C	Energy production and conversion	IPR000089;IPR001078;IPR004167	mitochondrion protein	--
KAG4379531.1	hypothetical protein GLYMA_16G004800v4 [Glycine max]	_	1259.8651612682452	2303.1148338194366	0	2578.462214591289	4780.128769917905	5657.262245937669	0	2313.57	2687.6885954456648	3275.0207538146337	2479.360810122573	2848.833654019515	1.40367293735607	0.344891455681685	0.489206819814799	Nonsignificant	0.660979734915262	0.218184162355712	-0.597322	Nonsignificant	1.14681	0.339999152968381	0.19762222487475	Nonsignificant	2.43538709140325	0.103851693071969	1.28415109898681	Nonsignificant	2	Molecular Function:ATP binding (GO:0005524); Molecular Function:ATP hydrolysis activity (GO:0016887)	gmx:102663906	K14572	midasin	AAA ATPase containing von Willebrand factor type A (vWA) domain	R	General function prediction only	IPR011704;IPR040848;IPR041190	--	--
KAG4379541.1	hypothetical protein GLYMA_16G005600v4 [Glycine max] OtherID_KRH06130.1_gene__ OtherID_KRH06131.1_gene__ OtherID_KRH06132.1_gene__	_	26860.92190446892	29989.85431891805	26432.57814821799	7815.593374890953	30816.67219742374	8395.962311048634	22184.218209172715	21448.7	15669.12584682182	11491.369387148674	18216.275090714727	14274.407659437187	0.712051579855833	0.0409638721149229	-0.489946	Nonsignificant	0.935226652519894	0.793581548021662	-0.096612	Nonsignificant	0.741661654963725	0.153086556007656	-0.431167	Nonsignificant	0.564677398481411	0.219714285269309	-0.824501	Nonsignificant	--	--	gmx:100804966	K10728	topoisomerase (DNA) II binding protein 1	Nucleotide excision repair factor NEF2, RAD4/CUT5 component	L	Replication, recombination and repair	IPR001357	--	--
KAG4379544.1	hypothetical protein GLYMA_16G006000v4 [Glycine max]	_	25022.53944570401	23433.776076091774	17638.32165815394	25402.530842013515	21322.470840062917	24065.298886045843	18232.315227938656	16447.1	19296.354363365383	21468.16894096977	18258.30886735136	17708.24707832647	0.816643708087077	0.173530325500572	-0.292221	Nonsignificant	0.811336078893714	0.056539479280354	-0.301628	Nonsignificant	1.06408348267258	0.468784771764634	0.0896113419227949	Nonsignificant	1.07104454443691	0.552749497577532	0.0990184826109064	Nonsignificant	--	--	gmx:100806038	--	-	--	--	--	IPR009719	--	--
KAG4379556.1	hypothetical protein GLYMA_16G008600v4 [Glycine max]	_	159443.59123364688	168430.26554690965	169311.19092013795	161702.79799534427	165198.5640451144	162700.2330944622	179507.79111699117	164004	166814.40956787922	159183.50192197168	173159.0958877256	162729.38003049567	1.02643111059946	0.488730509623865	0.0376368035481846	Nonsignificant	1.01117313088771	0.706481724846318	0.0160300335306684	Nonsignificant	0.970108877764449	0.465123017425991	-0.0437814	Nonsignificant	0.984747223190147	0.498402429724642	-0.0221747	Nonsignificant	4	Molecular Function:monooxygenase activity (GO:0004497); Molecular Function:iron ion binding (GO:0005506); Molecular Function:oxidoreductase activity, acting on paired donors, with incorporation or reduction of molecular oxygen (GO:0016705); Molecular Function:heme binding (GO:0020037)	gmx:100790480	K20623	typhasterol/6-deoxotyphasterol 2alpha-hydroxylase	Cytochrome P450 CYP2 subfamily	Q	Secondary metabolites biosynthesis, transport and catabolism	IPR001128	endoplasmic reticulum protein	--
KAG4379559.1	hypothetical protein GLYMA_16G008900v4 [Glycine max]	_	366040.2771587991	374457.8250856332	375714.7228770075	332433.0393964295	322747.6436854917	315000.9989386353	360319.79400229175	374015	363002.6019670352	346542.06722498056	341603.1858042777	345925.4664845952	0.983089757860416	0.289743504633622	-0.024605	Nonsignificant	1.06585265283533	0.0168650377778463	0.0920080087192548	Nonsignificant	0.942345283512746	0.00844093089909534	-0.0856723	Nonsignificant	0.869172670467214	0.00133807751088202	-0.202285	Nonsignificant	2	Biological Process:proteolysis (GO:0006508); Molecular Function:serine-type peptidase activity (GO:0008236)	gmx:100793990	--	-	--	--	--	IPR000209;IPR003137;IPR010259;IPR041469	cell wall protein	--
KAG4379564.1	hypothetical protein GLYMA_16G009500v4 [Glycine max] OtherID_KAG4379565.1_gene__ OtherID_KRH06211.1_gene__	_	66889.35604157337	66003.5927751439	77076.71104474878	57136.3072638683	66973.56027778017	62934.64948308298	62313.86543532935	67963.1	63538.21456548148	70285.29046486593	68679.98080742455	65435.004478481365	0.923062789779659	0.235929511816794	-0.115499	Nonsignificant	1.09278945462884	0.149668419353903	0.128015466862826	Nonsignificant	1.05461437927574	0.187954648226824	0.0767155725760528	Nonsignificant	0.890816878724954	0.164479002980384	-0.166799	Nonsignificant	--	--	gmx:100812441	K12620	U6 snRNA-associated Sm-like protein LSm1	Small Nuclear ribonucleoprotein splicing factor	A	RNA processing and modification	IPR001163	--	--
KAG4379573.1	hypothetical protein GLYMA_16G011000v4 [Glycine max]	_	6824.912063622387	0	15908.629610515767	0	13292.8987878142	0	6770.534767568571	13266.2	11211.770864805852	11459.033736665177	12863.439162845068	9183.763223489444	0.916370066171811	0.930449802265049	-0.125998	Nonsignificant	NA	NA	NA	NA	1.07225083071768	0.683786840702073	0.10064243369025	Nonsignificant	NA	NA	NA	NA	6	Molecular Function:ATP binding (GO:0005524); Cellular Component:membrane (GO:0016020); Biological Process:transmembrane transport (GO:0055085); Molecular Function:ABC-type transporter activity (GO:0140359);Molecular Function:ATP binding (GO:0005524); Molecular Function:ATP hydrolysis activity (GO:0016887)	gmx:100816700	K05658	ATP-binding cassette, subfamily B (MDR/TAP), member 1	Multidrug/pheromone exporter, ABC superfamily	Q	Secondary metabolites biosynthesis, transport and catabolism	IPR003439;IPR011527	cell membrane protein	--
KAG4379574.1	hypothetical protein GLYMA_16G011100v4 [Glycine max] OtherID_KAG4379577.1_gene__ OtherID_KRH06237.1_gene__ OtherID_KRH06238.1_gene__	_	15154.559342565171	19200.17246772252	18209.306564348924	16866.123425835973	13696.229578389528	14544.664257479222	13164.66513562692	18659.5	14698.923687151451	17131.087250887776	14109.103612718704	20155.008102718668	0.885074477938645	0.365825692260261	-0.176129	Nonsignificant	1.13940584162631	0.361177924349123	0.188281707901603	Nonsignificant	1.10472456293919	0.530817349216194	0.143686712408362	Nonsignificant	0.858134547049374	0.184099747182247	-0.220724	Nonsignificant	--	--	gmx:100817241	--	-	--	--	--	--	--	--
KAG4379579.1	hypothetical protein GLYMA_16G011200v4 [Glycine max] OtherID_KRH06239.1_gene__	_	12125.855861847967	15402.464991721035	12581.631738413367	13563.456384352416	14517.10683186044	17075.593825978285	20055.08240288932	5814.67	12403.467089245943	11910.531518957949	11281.303861326413	10362.603845835489	0.954207547475029	0.682958408283974	-0.067625	Nonsignificant	0.743075616349917	0.0208335256878705	-0.428419	Nonsignificant	0.876708039495212	0.975170787305881	-0.189832	Nonsignificant	1.12580928483115	0.302396471087212	0.170962451634784	Nonsignificant	--	--	gmx:100782874	--	-	Transcription factor GT-2 and related proteins, contains trihelix DNA-binding/SANT domain	K	Transcription	IPR044822	--	Trihelix
KAG4379585.1	hypothetical protein GLYMA_16G012200v4 [Glycine max]	_	1459222.3504736132	1530165.7748235522	1403898.9293444678	1682740.1491450116	1653801.5110030011	1616226.6528838954	1469701.301820714	1653880	1565318.3087067003	1609244.2130868372	1596511.0537669351	1517815.0746857875	1.06728733001261	0.200966161508075	0.0939486239415662	Nonsignificant	0.953723260002035	0.0936816519136681	-0.0683574	Nonsignificant	1.0073942148248	0.842713900145666	0.0106283511498954	Nonsignificant	1.12734912411407	0.0119188878627113	0.172934366999691	Nonsignificant	3	Molecular Function:structural constituent of ribosome (GO:0003735); Cellular Component:ribosome (GO:0005840); Biological Process:translation (GO:0006412)	gmx:100805318	K02998	small subunit ribosomal protein SAe	40S ribosomal protein SA (P40)/Laminin receptor 1	J	Translation, ribosomal structure and biogenesis	IPR001865	cytoplasm protein	--
KAG4379593.1	hypothetical protein GLYMA_16G013500v4 [Glycine max] OtherID_KRH06276.1_gene__ OtherID_KRH06277.1_gene__ OtherID_KRH06278.1_gene__	_	2698.9711065471174	0	0	7262.173209415662	6869.427921271988	5675.697617784309	7042.44071332075	3725.73	6147.949290959558	5406.781047810317	5798.273577086775	4046.4044934414696	NA	NA	NA	NA	0.769991875823812	0.114566055241635	-0.377085	Nonsignificant	0.901593220814198	0.737299523690512	-0.149451	Nonsignificant	NA	NA	NA	NA	4	Biological Process:phosphatidylinositol metabolic process (GO:0046488); Molecular Function:phosphatidylinositol kinase activity (GO:0052742);Molecular Function:ATP binding (GO:0005524);Molecular Function:metal ion binding (GO:0046872)	gmx:100777340	K00921	1-phosphatidylinositol-3-phosphate 5-kinase	Phosphatidylinositol-4-phosphate 5-kinase and related FYVE finger-containing proteins	T	Signal transduction mechanisms	IPR000306;IPR002423;IPR002498	--	--
KAG4379597.1	hypothetical protein GLYMA_16G014100v4 [Glycine max]	_	296133.76148180495	343677.5457800216	348049.7328431421	259678.71084047045	248288.6499368307	280253.0846660238	333365.4111560091	341902	323281.06563452014	280938.7386852296	257526.60379617612	295086.88376473944	1.01081876524296	0.820779430766231	0.0155243524104253	Nonsignificant	1.05751155157784	0.355255109097791	0.0806734225064914	Nonsignificant	0.834763905429304	0.0133347039871325	-0.26056	Nonsignificant	0.797906196765863	0.0232757567192567	-0.325709	Nonsignificant	3	Molecular Function:enzyme inhibitor activity (GO:0004857);Molecular Function:pectinesterase activity (GO:0030599); Biological Process:cell wall modification (GO:0042545)	gmx:100776623	K01051	pectinesterase	--	--	--	IPR000070;IPR006501	cell wall protein	--
KAG4379606.1	hypothetical protein GLYMA_16G017200v4 [Glycine max]	_	27985.192055073207	25461.14401863543	22686.239604234084	20485.8917137767	19139.379380604623	18433.912857346844	29295.200701958023	39025.2	34581.65074892034	47339.89285970278	41504.99373292827	29020.20593329557	1.35161657850874	0.0442772899713473	0.434685951371717	Nonsignificant	2.03008524239546	0.00997737683707167	1.02154030681895	Significant	1.1454105225705	0.508167747428028	0.195864762277881	Nonsignificant	0.762606327642599	0.0169658170334199	-0.39099	Nonsignificant	4	Molecular Function:magnesium ion binding (GO:0000287); Molecular Function:inorganic diphosphate phosphatase activity (GO:0004427); Cellular Component:cytoplasm (GO:0005737); Biological Process:phosphate-containing compound metabolic process (GO:0006796)	gmx:100781974	K01507	inorganic pyrophosphatase	Inorganic pyrophosphatase/Nucleosome remodeling factor, subunit NURF38	C	Energy production and conversion	IPR008162	cytoplasm protein	--
KAG4379623.1	hypothetical protein GLYMA_16G018500v4 [Glycine max] OtherID_KRH06369.1_gene__ OtherID_KRH06370.1_gene__	_	28951.160953221875	36721.49348678072	42076.03200325207	39022.60497367066	31516.664354156743	41928.01743535747	25057.118126052363	22715.8	36686.29557441445	38793.77064662359	27935.306867167004	34511.63858333681	0.783853766467462	0.236493158600645	-0.351344	Nonsignificant	0.900179234431995	0.45251188663816	-0.151716	Nonsignificant	1.19869356653231	0.329055845748763	0.261462895993816	Nonsignificant	1.04379264820472	0.75008998455821	0.0618351457030455	Nonsignificant	--	--	gmx:100817424	K13679	granule-bound starch synthase	--	--	--	IPR013534	chloroplast protein	--
KAG4379629.1	hypothetical protein GLYMA_16G019500v4 [Glycine max]	_	12345.389685006146	12448.692510386552	9617.450763088656	7476.274110406444	11954.031488922126	11966.10910993033	10238.365216778571	10049.5	9306.270159745942	10851.664103589734	8814.723726963999	8742.541203850875	0.860006306961995	0.181433239387115	-0.217581	Nonsignificant	0.904846279343697	0.658190909347166	-0.144255	Nonsignificant	0.959951310384958	0.586924730697876	-0.0589669	Nonsignificant	0.912380589006007	0.577293422824947	-0.132292	Nonsignificant	1	Molecular Function:RNA binding (GO:0003723)	gmx:100788899	--	-	Predicted RNA-binding protein SEB4 (RRM superfamily)	R	General function prediction only	IPR000504	nucleus protein	--
KAG4379645.1	hypothetical protein GLYMA_16G022200v4 [Glycine max] OtherID_KRH06422.1_gene__ OtherID_KRH06423.1_gene__	_	28748.792326113104	36730.61223345784	34055.927395541024	35308.43888892982	34645.35743299063	33387.40675730411	32835.1463901216	32448.7	30121.58850581393	32847.21448959683	36392.12151320854	32797.39895354936	0.95850823041371	0.649313462710075	-0.0611373	Nonsignificant	0.987377076287086	0.738815906254549	-0.0183269	Nonsignificant	1.06950652305765	0.201863649788953	0.0969452817121391	Nonsignificant	1.03823638349676	0.598496766511036	0.0541349508953614	Nonsignificant	--	--	gmx:100792952	K01537	P-type Ca2+ transporter type 2C	Ca2+ transporting ATPase	P	Inorganic ion transport and metabolism	IPR004014;IPR006068	endoplasmic reticulum protein	--
KAG4379651.1	hypothetical protein GLYMA_16G023700v4 [Glycine max]	_	239540.81277576135	240335.09030625373	242476.5091578901	250207.5349974429	261192.74489848444	261443.5862793649	255003.684259476	261527	249755.86517533383	271246.052370022	264643.25323436863	268450.9373755288	1.06082091850247	0.0129948772341421	0.0851811295848391	Nonsignificant	1.0407538678679	0.0679933462305981	0.0576289201341246	Nonsignificant	1.04965987406823	0.0324110402967161	0.0699219207599888	Nonsignificant	1.06989864376423	0.0107331119251205	0.0974741302107034	Nonsignificant	5	Biological Process:intracellular protein transport (GO:0006886);Biological Process:intracellular protein transport (GO:0006886); Molecular Function:small GTPase binding (GO:0031267);Molecular Function:protein binding (GO:0005515); Molecular Function:small GTPase binding (GO:0031267)	gmx:100801426	K18423	exportin-2 (importin alpha re-exporter)	Nuclear export receptor CSE1/CAS (importin beta superfamily)	YU	Nuclear structure;Intracellular trafficking, secretion, and vesicular transport	IPR001494;IPR005043;IPR013713	--	--
KAG4379672.1	hypothetical protein GLYMA_16G025900v4 [Glycine max]	_	11197.329174964958	14858.947607361764	0	16196.757230344218	14115.643793852736	12192.66930435992	13612.65985913753	0	14780.041250935385	10740.241258425242	14831.10144196414	8942.171741033024	1.08966838766968	0.585124309830589	0.123889154952896	Nonsignificant	0.811985821329993	0.256239164284019	-0.300474	Nonsignificant	0.810384666763951	0.316981478714023	-0.303321	Nonsignificant	1.08751967094513	0.60055420816271	0.121041496518445	Nonsignificant	--	--	gmx:100500065	K14496	abscisic acid receptor PYR/PYL family	--	--	--	IPR019587	--	--
KAG4379674.1	hypothetical protein GLYMA_16G027200v4 [Glycine max]	_	46100.89828805588	0	36862.95896687572	78499.30311842305	65870.75615062952	87580.10503996117	69858.81127114577	45794.4	61685.64582818614	63218.29901306739	63732.93635090376	76242.70381757317	1.42502902643018	0.154060079220558	0.510991305846073	Nonsignificant	0.876024122625069	0.277676075451199	-0.190957	Nonsignificant	1.14579479367982	0.349685820703161	0.196348687507145	Nonsignificant	1.86386515754104	0.019494722374999	0.898297491116872	Significant	4	Molecular Function:protein binding (GO:0005515);Molecular Function:protein kinase activity (GO:0004672); Molecular Function:ATP binding (GO:0005524); Biological Process:protein phosphorylation (GO:0006468)	gmx:100802144	K16240	protein suppressor of PHYA-105 1 and protein SPA1-related 2	--	--	--	IPR000719;IPR001680	nucleus protein	--
KAG4379682.1	hypothetical protein GLYMA_16G029000v4 [Glycine max]	_	0	6036.299661629742	11509.93854259022	0	7497.947413083897	7016.758890092362	0	0	0	5514.509820210596	4617.495634918563	0	NA	NA	NA	NA	0.698051014157412	0.0619292144393853	-0.518596	Nonsignificant	NA	NA	NA	NA	0.827226105917416	0.709963052674492	-0.273646	Nonsignificant	2	Molecular Function:DNA-binding transcription factor activity (GO:0003700); Biological Process:regulation of DNA-templated transcription (GO:0006355)	gmx:547789	K09060	plant G-box-binding factor	--	--	--	IPR004827;IPR012900	nucleus protein	bZIP
KAG4379719.1	hypothetical protein GLYMA_16G033251v4 [Glycine max]	_	127933.91263769269	127854.84901395312	134237.41209813775	123574.25109048007	117966.21453084006	122343.54712718628	142348.85969033738	139338	139744.80673135494	131076.51359458387	128442.78181132428	122113.53133889446	1.08052150031361	0.0112851939651018	0.111727779358191	Nonsignificant	1.04877602030997	0.134975861804552	0.068706604616449	Nonsignificant	0.905562768894859	0.0107628431730254	-0.143113	Nonsignificant	0.932973316252234	0.0318690705062897	-0.100092	Nonsignificant	1	Molecular Function:UDP-glycosyltransferase activity (GO:0008194)	gmx:121173766	--	-	UDP-glucuronosyl and UDP-glucosyl transferase	GC	Carbohydrate transport and metabolism;Energy production and conversion	IPR002213	--	--
KAG4379721.1	hypothetical protein GLYMA_16G033400v4 [Glycine max] OtherID_KRH06598.1_gene__	_	4654.036745942602	0	9968.884259564482	4423.719368892515	7223.854723785021	3907.329645743213	0	6556.21	7312.973980212348	0	4839.341681826074	11503.205293902914	0.948455098334261	0.96983925001383	-0.0763486	Nonsignificant	1.57595449485451	0.393921236447209	0.656225878071237	Nonsignificant	1.17833514928099	0.879853540677995	0.236749937671357	Nonsignificant	0.709156250089052	0.467673018182988	-0.495825	Nonsignificant	2	Cellular Component:membrane (GO:0016020); Biological Process:transmembrane transport (GO:0055085)	gmx:100814954	K22047	mechanosensitive ion channel protein 1/2/3	--	--	--	IPR006685	--	--
KAG4379727.1	hypothetical protein GLYMA_16G036100v4 [Glycine max]	_	6587.931976877154	6147.9091127173815	8943.349794106169	0	10647.538567868878	8573.344144967032	6188.99966106288	6887.53	7226.181195031419	5571.362501045201	4076.804833156145	8887.356526912388	0.936506854199928	0.685380873906075	-0.0946385	Nonsignificant	0.642895338992782	0.206110698677825	-0.637344	Nonsignificant	0.912958077002308	0.574974435354217	-0.131379	Nonsignificant	1.32990775458001	0.181817306580743	0.411326180594669	Nonsignificant	1	Molecular Function:RNA binding (GO:0003723)	gmx:100819741	K00962	polyribonucleotide nucleotidyltransferase	Predicted RNA-binding polyribonucleotide nucleotidyltransferase	R	General function prediction only	IPR001247;IPR004088;IPR015847	--	--
KAG4379729.1	hypothetical protein GLYMA_16G036300v4 [Glycine max]	_	15558.493546675145	12068.611124163335	15569.547456262946	11017.960140927466	12814.650366470823	12033.847898513235	12473.392520349627	13095.2	9762.433626592196	12134.978975255155	7251.618992099207	11455.267265317709	0.817911213188101	0.179360809190874	-0.289984	Nonsignificant	0.859908298824084	0.360455935267525	-0.217745	Nonsignificant	0.872939979280555	0.458444755280154	-0.196046	Nonsignificant	0.830306439035564	0.130917578793001	-0.268284	Nonsignificant	3	Cellular Component:membrane (GO:0016020); Molecular Function:transmembrane transporter activity (GO:0022857); Biological Process:transmembrane transport (GO:0055085)	gmx:100816704	K13863	solute carrier family 7 (cationic amino acid transporter), member 1	Amino acid transporters	E	Amino acid transport and metabolism	IPR002293;IPR029485	--	--
KAG4379730.1	hypothetical protein GLYMA_16G036400v4 [Glycine max] OtherID_KAG4379731.1_gene__ OtherID_KAG4379732.1_gene__	_	19689.584062565234	19183.53827048733	20423.07039984549	17893.405879705122	16288.877670315229	20781.63505610938	16675.336720631854	18893.5	16781.70988606349	10797.804722908244	19449.80090819449	18726.879618221406	0.882865226145471	0.0473154189316678	-0.179735	Nonsignificant	0.891029724432027	0.51733316789974	-0.166455	Nonsignificant	0.935510485062643	0.638685288755833	-0.0961743	Nonsignificant	0.926938409919787	0.332709840246054	-0.109455	Nonsignificant	1	Molecular Function:protein binding (GO:0005515)	gmx:100818306	K10523	speckle-type POZ protein	Speckle-type POZ protein SPOP and related proteins with TRAF, MATH and BTB/POZ domains	DR	Cell cycle control, cell division, chromosome partitioning;General function prediction only	IPR000210;IPR002083	--	--
KAG4379734.1	hypothetical protein GLYMA_16G036900v4 [Glycine max]	_	16733.155091529734	7269.745427820138	13332.2908637218	19828.45606023085	15551.841754324343	17073.405342039456	15541.419476559153	12378.1	13971.773412045051	15784.30240273153	10626.620266265176	15715.178029109871	1.12203235973228	0.548636384831855	0.166114284281889	Nonsignificant	0.803110136425333	0.196674047509044	-0.31633	Nonsignificant	1.00560516979332	0.966838980924432	0.00806397175253439	Nonsignificant	1.40493998325606	0.203789523336498	0.49050850218412	Nonsignificant	3	Molecular Function:structural constituent of ribosome (GO:0003735); Cellular Component:ribosome (GO:0005840); Biological Process:translation (GO:0006412)	gmx:100779285	K02897	large subunit ribosomal protein L25	--	--	--	IPR020057;IPR029751	--	--
KAG4379741.1	hypothetical protein GLYMA_16G038300v4 [Glycine max] OtherID_KAG4379744.1_gene__ OtherID_KAG4379745.1_gene__ OtherID_KAG4379747.1_gene__ OtherID_KAG4379748.1_gene__ OtherID_KRH06667.1_gene__	_	10798213.271500437	10537363.124459423	10682348.20000706	10933190.500785451	10855066.630938252	10932727.836717917	10512532.334636798	10191300	10351463.451621505	10552634.41939716	10426483.31068026	10326094.081448864	0.969934690587976	0.0554168254860748	-0.0440405	Nonsignificant	0.956731951734315	0.00274164924293671	-0.0638133	Nonsignificant	1.00804745274327	0.502304399446102	0.0115635537446018	Nonsignificant	1.02195833681748	0.0434501605462026	0.0313363817040822	Nonsignificant	6	Molecular Function:5-methyltetrahydropteroyltriglutamate-homocysteine S-methyltransferase activity (GO:0003871); Molecular Function:zinc ion binding (GO:0008270); Biological Process:amino acid biosynthetic process (GO:0008652);Molecular Function:5-methyltetrahydropteroyltriglutamate-homocysteine S-methyltransferase activity (GO:0003871); Molecular Function:zinc ion binding (GO:0008270); Biologica…	gmx:547643	K00549	5-methyltetrahydropteroyltriglutamate--homocysteine methyltransferase	Methionine synthase II (cobalamin-independent)	E	Amino acid transport and metabolism	IPR002629;IPR013215	--	--
KAG4379756.1	hypothetical protein GLYMA_16G039300v4 [Glycine max] OtherID_KAG4379757.1_gene__	_	51241.52317043056	58328.41384121802	53017.90963086744	40995.330549815066	41937.89356924847	34807.73283360625	43630.4261831976	48984.7	51348.520833451046	40161.17823162071	46933.871671992594	43978.8935535081	0.885451465097409	0.119492837952204	-0.175515	Nonsignificant	1.11324000457896	0.216448551958883	0.154764658347983	Nonsignificant	0.910465566643803	0.23069688296697	-0.135324	Nonsignificant	0.724168253556789	0.0099227566861835	-0.465603	Nonsignificant	2	Molecular Function:hydrolase activity, hydrolyzing O-glycosyl compounds (GO:0004553); Biological Process:carbohydrate metabolic process (GO:0005975)	gmx:100779642	K05349	beta-glucosidase	--	--	--	IPR001764;IPR002772	--	--
KAG4379758.1	hypothetical protein GLYMA_16G039800v4 [Glycine max]	_	74204.84137778667	61404.43765163036	71090.49439885395	47313.91301057339	47838.5	51486.37735848872	59130.15529905151	61059.4	64268.874253112524	63236.11865946387	55831.08793959693	66219.61044000887	0.892397831370506	0.148565402698301	-0.164241	Nonsignificant	1.26355903039703	0.0156140253172702	0.337493065051763	Nonsignificant	1.0044909169449	0.966710981290617	0.0064645186378615	Nonsignificant	0.709429076401232	0.00571036852116823	-0.49527	Nonsignificant	--	--	gmx:100778761	--	-	--	--	--	--	--	--
KAG4379770.1	hypothetical protein GLYMA_16G044600v4 [Glycine max]	_	73218.99698947552	78658.00821880657	82560.40450991328	75029.60848969671	68496.50496861478	79899.7769769107	81649.10773606587	77921.4	70447.34540614356	69057.03629835816	66393.9051463373	67420.99407199972	0.98114824514868	0.741836427832288	-0.027457	Nonsignificant	0.908005491760651	0.109540434824561	-0.139227	Nonsignificant	0.881983431917647	0.0513436967117465	-0.181177	Nonsignificant	0.953030024959713	0.437200524605075	-0.0694064	Nonsignificant	--	--	gmx:100789257	K01895	acetyl-CoA synthetase	Acyl-CoA synthetase	I	Lipid transport and metabolism	IPR000873;IPR025110;IPR032387	--	--
KAG4379778.1	hypothetical protein GLYMA_16G045802v4 [Glycine max]	_	0	9100.839863589365	0	7989.067640939598	10746.633217984505	0	5459.993736265921	15229.4	8158.391457399274	4534.018815874976	12686.17500218414	8864.611247104765	NA	NA	NA	NA	0.92816757560257	0.73839238905833	-0.107543	Nonsignificant	0.904222105442325	0.833485011887877	-0.145251	Nonsignificant	NA	NA	NA	NA	--	--	gmx:100777421	--	-	--	--	--	--	--	--
KAG4379797.1	hypothetical protein GLYMA_16G052000v4 [Glycine max]	_	43292.33091807753	35263.19546049376	35896.831936827984	23012.34095163887	25988.84310220934	31728.22329110657	31315.41665545459	29952.3	32756.25489145868	20432.527132140785	19400.1428665832	18929.6554564352	0.821511875603376	0.0521528123112088	-0.283647	Nonsignificant	0.727892442020158	0.0325368852911089	-0.458203	Nonsignificant	0.624971743783868	0.000163899562632037	-0.678137	Significant	0.70535381300302	0.0364927212958738	-0.503581	Nonsignificant	2	Biological Process:lipid metabolic process (GO:0006629); Molecular Function:phosphoric diester hydrolase activity (GO:0008081)	gmx:100781085	K18696	glycerophosphodiester phosphodiesterase	Predicted starch-binding protein	R	General function prediction only	IPR030395	--	--
KAG4379803.1	hypothetical protein GLYMA_16G053500v4 [Glycine max]	_	91687.84450726408	91825.37821455904	96619.66008733204	104787.83368073568	100846.29073196353	95519.82055652371	92238.56030038158	95347	98105.12578179831	103815.45791916372	99522.038696182	93396.62951472764	1.01983988176358	0.472632346423252	0.0283426620803878	Nonsignificant	0.985323722591109	0.731782448667466	-0.0213303	Nonsignificant	1.0386552330401	0.352965100646987	0.0547168514263727	Nonsignificant	1.07503960959267	0.0872183247452342	0.104389816568379	Nonsignificant	1	Molecular Function:protein binding (GO:0005515)	gmx:100810477	K18730	PERQ amino acid-rich with GYF domain-containing protein	GYF domain containing proteins	R	General function prediction only	IPR003169	--	--
KAG4379840.1	hypothetical protein GLYMA_16G059500v4 [Glycine max] OtherID_KAG4379841.1_gene__ OtherID_KRH06983.1_gene__ OtherID_KRH06984.1_gene__	_	23403.79119136072	23255.810206876795	19682.292348315463	17810.833970974196	24872.134594833034	26210.32578666415	21590.054860235487	27377.1	19524.165370679468	19413.10320374005	25645.61971214438	23944.03392749665	1.03239923316892	0.839964258583635	0.0460009749600443	Nonsignificant	1.00158887003356	0.95529900341086	0.0022904357970989	Nonsignificant	1.00746717409946	0.937978100895385	0.0107328327627383	Nonsignificant	1.03845836260969	0.850572775918045	0.0544433719256835	Nonsignificant	--	--	gmx:100775183	--	-	--	--	--	IPR019448	--	--
KAG4379843.1	hypothetical protein GLYMA_16G059801v4 [Glycine max]	_	9600.845484854177	12309.907190080949	11420.00060575004	8744.815146274834	11354.482914714705	9287.310976630832	7840.472954462131	13203.7	9357.758254928944	8333.107361380173	11658.90561612422	11202.227291646428	0.912128536471114	0.550564254837127	-0.132691	Nonsignificant	1.06151207270006	0.697346443489211	0.0861207792748172	Nonsignificant	1.02606	0.845015117335474	0.0371167029426399	Nonsignificant	0.881666513509302	0.304719409224363	-0.181695	Nonsignificant	2	Cellular Component:mitochondrial inner membrane (GO:0005743); Biological Process:mitochondrial pyruvate transmembrane transport (GO:0006850)	gmx:106794112	K22138	mitochondrial pyruvate carrier 1	Uncharacterized conserved protein	S	Function unknown	IPR005336	--	--
KAG4379854.1	hypothetical protein GLYMA_16G062000v4 [Glycine max]	_	26074.53508662659	35133.62909287272	21894.241292709878	22591.52771335364	28420.345653161672	20560.59817828732	54381.59293116904	19514	36157.47724141512	29063.342720789748	34276.88957911934	39701.08188030753	1.32430667376274	0.546145576097678	0.405237250154579	Nonsignificant	1.43967802083955	0.0500153048778498	0.525746193835578	Nonsignificant	0.936287502189881	0.975683180114739	-0.0949765	Nonsignificant	0.861256315483402	0.45383345534745	-0.215485	Nonsignificant	--	--	gmx:100779467	--	-	FOG: Kelch repeat	R	General function prediction only	--	Golgi apparatus protein	--
KAG4379865.1	hypothetical protein GLYMA_16G063300v4 [Glycine max]	_	21627.04282835215	23248.39496232617	23298.86617849521	26403.545172826314	20561.36166875598	30319.985983228453	24592.770282846235	24203	22450.61434051611	25501.415648954524	23068.51783143214	21012.127917612397	1.04506214915781	0.304100939779479	0.0635887409814069	Nonsignificant	0.900331990570621	0.492939216644855	-0.151471	Nonsignificant	0.976639892197175	0.69928381767669	-0.0341014	Nonsignificant	1.13363669777629	0.384675840889373	0.180958366652719	Nonsignificant	1	Molecular Function:hydrolase activity, acting on ester bonds (GO:0016788)	gmx:100810572	K05294	GPI inositol-deacylase	Negative regulator of COPII vesicle formation	U	Intracellular trafficking, secretion, and vesicular transport	IPR012908	--	--
KAG4379875.1	hypothetical protein GLYMA_16G065200v4 [Glycine max] OtherID_KRH07063.1_gene__	_	5808.100055537908	4931.598573799373	10162.281071955898	11889.936241746307	7471.715865911929	9929.370478875862	5314.955696892321	4265.66	10110.51721457232	7785.503620994037	9255.90783887946	11225.690630532015	0.942070234153292	0.825845678399574	-0.0860935	Nonsignificant	0.965043197344728	0.874615215623666	-0.0513346	Nonsignificant	1.43552441687841	0.207242274304269	0.521577869597559	Nonsignificant	1.40135159468755	0.22425439888423	0.486818968812177	Nonsignificant	4	Molecular Function:protein binding (GO:0005515);Molecular Function:protein kinase activity (GO:0004672); Molecular Function:ATP binding (GO:0005524); Biological Process:protein phosphorylation (GO:0006468)	gmx:100813639	--	-	--	--	--	IPR000719;IPR001611;IPR013210	--	--
KAG4379876.1	hypothetical protein GLYMA_16G065300v4 [Glycine max]	_	11523.367518640203	9483.165864379253	11047.54462067424	8005.833191989907	4554.9608214876325	15622.857344677252	8782.93756387728	11078.4	9363.142696431045	10073.40606377953	8779.130447845439	6189.689479066519	0.911724251027926	0.36115645511661	-0.133331	Nonsignificant	0.88853731805214	0.974004769942845	-0.170496	Nonsignificant	0.856892090727887	0.350110189272243	-0.222815	Nonsignificant	0.879253221849251	0.526336998147704	-0.185649	Nonsignificant	--	--	gmx:3989252	--	-	--	--	--	--	--	--
KAG4379921.1	hypothetical protein GLYMA_16G073200v4 [Glycine max] OtherID_KAG4379922.1_gene__ OtherID_KAG4379923.1_gene__ OtherID_KRH07190.1_gene__	_	47705.09125919938	38676.41248594463	37938.28194490317	44362.46437935723	40716.175861959055	36311.53394014671	41370.364474166745	40719.8	50527.418571613445	39229.15065886112	36523.138487641576	37222.76671051747	1.06674558928553	0.553856734009301	0.0932161453840687	Nonsignificant	0.930677104788866	0.327159047794862	-0.103647	Nonsignificant	0.851885951035775	0.0985584578041045	-0.231268	Nonsignificant	0.976434873239821	0.827968250371894	-0.0344043	Nonsignificant	--	--	gmx:102666492	--	-	--	--	--	IPR000313	--	--
KAG4379934.1	hypothetical protein GLYMA_16G076500v4 [Glycine max] OtherID_KRH07246.1_gene__	_	22824.29015748227	27193.00444523596	22793.01569741093	24421.29609390052	39251.546556846944	28697.79831694926	27990.080426998888	24875.5	25383.68105968493	20588.098651804416	20486.700944748725	20547.10881331961	1.07470028851868	0.342773906620353	0.103934378368431	Nonsignificant	0.667115738987053	0.109754638240519	-0.583991	Nonsignificant	0.787507859359916	0.0225699534672318	-0.344634	Nonsignificant	1.26864781357116	0.216327474990853	0.343291621477097	Nonsignificant	3	Biological Process:intracellular protein transport (GO:0006886); Biological Process:vesicle-mediated transport (GO:0016192); Cellular Component:membrane coat (GO:0030117)	gmx:100779276	K12400	AP-4 complex subunit epsilon-1	Vesicle coat complex AP-1, gamma subunit	U	Intracellular trafficking, secretion, and vesicular transport	IPR002553	--	--
KAG4379937.1	hypothetical protein GLYMA_16G077100v4 [Glycine max]	_	3296.2095096766134	6452.866055162177	5834.874893431703	0	6197.545440681734	9351.892095530566	5714.002101018004	0	0	3517.127679911495	0	5854.800884015476	NA	NA	NA	NA	0.602718171773169	0.254887371815001	-0.730445	Nonsignificant	NA	NA	NA	NA	1.49667803210579	0.266551864882963	0.581763899791196	Nonsignificant	1	Molecular Function:hydrolase activity (GO:0016787)	gmx:100816548	--	-	Nucleoside phosphatase	F	Nucleotide transport and metabolism	IPR000407	--	--
KAG4379939.1	hypothetical protein GLYMA_16G077700v4 [Glycine max]	_	21241.478395452945	13976.232887815151	13286.716931600997	17041.837284846395	16734.02536559904	15833.785510972322	11227.42612280762	10133.8	11820.102458720705	16293.363649507306	19401.04574006704	17433.564197234864	0.684088645155011	0.082224397507473	-0.547745	Nonsignificant	1.07092018499998	0.296941073331885	0.0988509609512918	Nonsignificant	1.60114063715896	0.00230089263324825	0.679100033413678	Significant	1.02278595969944	0.791579293811677	0.0325042612230803	Nonsignificant	2	Biological Process:mRNA splicing, via spliceosome (GO:0000398); Cellular Component:spliceosomal complex (GO:0005681)	gmx:100783576	K06063	SNW domain-containing protein 1	mRNA splicing factor/probable chromatin binding snw family nuclear protein	AB	RNA processing and modification;Chromatin structure and dynamics	IPR004015	--	--
KAG4379950.1	hypothetical protein GLYMA_16G079900v4 [Glycine max]	_	1897.256069776466	3899.516779561403	5399.43210438274	0	4851.767457289453	1307.2544061291387	4657.287733137487	0	2494.019158549911	1664.57521625163	0	4028.837329801701	0.958088957988075	0.995166897544493	-0.0617685	Nonsignificant	0.92440206778113	0.975113716602757	-0.113408	Nonsignificant	0.79613595560712	0.662239446634208	-0.328913	Nonsignificant	0.825148595735364	0.661360105691053	-0.277274	Nonsignificant	--	--	gmx:100782342	--	-	Heterochromatin-associated protein HP1 and related CHROMO domain proteins	B	Chromatin structure and dynamics	IPR023780	nucleus protein	--
KAG4379976.1	hypothetical protein GLYMA_16G087200v4 [Glycine max] OtherID_KRH07415.1_gene__	_	88933.8845446008	90824.82123026196	85458.68477277303	92772.62674855728	92653.91291423688	102473.7803789237	82972.39814402002	88260.8	85484.8772674586	79775.95404733144	78059.93343105627	89497.36645121998	0.967953401854202	0.266462885959789	-0.0469905	Nonsignificant	0.859093362222619	0.0474908820099344	-0.219113	Nonsignificant	0.963443082584549	0.447217167761792	-0.0537287	Nonsignificant	1.08552579997581	0.0983036974533852	0.118394015271179	Nonsignificant	--	--	gmx:100800696	K17732	mitochondrial-processing peptidase subunit beta	Mitochondrial processing peptidase, beta subunit, and related enzymes (insulinase superfamily)	O	Posttranslational modification, protein turnover, chaperones	IPR007863;IPR011765	mitochondrion protein	--
KAG4380066.1	hypothetical protein GLYMA_16G103500v4 [Glycine max]	_	11419.171767182414	17117.19019104918	9762.137914843872	8388.41636910986	12218.83729739865	8798.257765766451	12262.618977607366	10659.7	11270.12738164423	12666.364835213037	13432.550415493302	11063.87450028659	0.892788137200368	0.64278518501513	-0.16361	Nonsignificant	1.26380355045292	0.135411258409374	0.337772223947127	Nonsignificant	1.08687133294098	0.310364415789326	0.120181159946555	Nonsignificant	0.767797995475732	0.289629818993041	-0.381201	Nonsignificant	2	Molecular Function:chromatin binding (GO:0003682);Molecular Function:methyltransferase activity (GO:0008168)	gmx:100818307	K00558	DNA (cytosine-5)-methyltransferase 1	--	--	--	IPR001025;IPR001525;IPR023780	--	--
KAG4380093.1	hypothetical protein GLYMA_16G107300v4 [Glycine max] OtherID_KAG4380095.1_gene__ OtherID_KAG4380096.1_gene__ OtherID_KAG4380097.1_gene__ OtherID_KRH07735.1_gene__ OtherID_KRH07736.1_gene__	_	308826.97224465426	299819.3804433022	287361.79093271284	249741.82524604548	262020.78187013124	267102.3804640598	337851.4151021135	356606	370915.8258654628	345419.8299434946	333827.4387228808	333130.8673362524	1.18902182815272	0.00721097671718366	0.249775200431446	Nonsignificant	1.29981210112919	0.000346670165092424	0.378303084513981	Nonsignificant	0.950256771122936	0.162550797375855	-0.0736107	Nonsignificant	0.869261058758829	0.00838018209535664	-0.202139	Nonsignificant	1	Molecular Function:hydrolase activity (GO:0016787)	gmx:100781246	K19882	O-palmitoleoyl-L-serine hydrolase	Pectin acetylesterase and similar proteins	M	Cell wall/membrane/envelope biogenesis	IPR004963	--	--
KAG4380117.1	hypothetical protein GLYMA_16G111200v4 [Glycine max]	_	11523.869424957438	12742.897348232942	14207.572511378285	18335.149893334063	12229.732520709793	13022.729998302728	8880.490989023889	13032.1	12419.911193647134	14327.396144259972	12540.71205200964	10943.726023579364	0.892348064218511	0.409432333547649	-0.164322	Nonsignificant	0.867490374607865	0.423203617536281	-0.20508	Nonsignificant	1.10134222139318	0.507106698846242	0.139262828930984	Nonsignificant	1.13290086906908	0.46705721190311	0.180021628184627	Nonsignificant	5	Cellular Component:cytoskeleton (GO:0005856);Molecular Function:microtubule motor activity (GO:0003777); Molecular Function:ATP binding (GO:0005524); Biological Process:microtubule-based movement (GO:0007018); Molecular Function:microtubule binding (GO:0008017)	gmx:100810661	K27887	kinesin-like protein KIN-14	Myosin VII, myosin IXB and related myosins	N	Cell motility	IPR000857;IPR001752;IPR002404;IPR019748	nucleus protein	--
KAG4380125.1	hypothetical protein GLYMA_16G112800v4 [Glycine max] OtherID_KAG4380126.1_gene__ OtherID_KRH07819.1_gene__ OtherID_KRH07820.1_gene__	_	16375.195506078404	4843.768008277453	11314.232785407728	17126.50227111169	15437.493791573115	9318.543768843598	11016.147854148834	9306.49	5393.18495273067	12239.193873562645	4661.425445871262	8745.72695891508	0.790448702609229	0.720290257369622	-0.339256	Nonsignificant	0.612339805119527	0.192151963145673	-0.707596	Nonsignificant	0.997298296498141	0.927972906257206	-0.00390301	Nonsignificant	1.28737857312326	0.454272560498256	0.364436362226481	Nonsignificant	2	Molecular Function:RNA polymerase I general transcription initiation factor activity (GO:0001181); Biological Process:transcription initiation at RNA polymerase I promoter (GO:0006361)	gmx:100814416	K15216	RNA polymerase I-specific transcription initiation factor RRN3	RNA polymerase I transcription factor	K	Transcription	IPR007991	--	--
KAG4380130.1	hypothetical protein GLYMA_16G113000v4 [Glycine max]	_	15214.085431789132	18718.081365924496	15633.16947212186	20570.0334306584	18596.485967615143	17126.137383613222	18334.16891789409	18785.5	17485.096424931577	17634.041764909703	11828.746150362447	11717.813936640909	1.10167244796959	0.214737466281419	0.139695341936327	Nonsignificant	0.731544826734198	0.08567572858447	-0.450982	Nonsignificant	0.754157656266232	0.152340704216498	-0.407062	Nonsignificant	1.13572631638021	0.199565759023549	0.183615220783536	Nonsignificant	2	Molecular Function:hydroxymethylglutaryl-CoA reductase (NADPH) activity (GO:0004420); Biological Process:coenzyme A metabolic process (GO:0015936)	gmx:100815480	K00021	hydroxymethylglutaryl-CoA reductase (NADPH)	3-hydroxy-3-methylglutaryl-CoA (HMG-CoA) reductase	I	Lipid transport and metabolism	IPR002202	mitochondrion protein	--
KAG4380152.1	hypothetical protein GLYMA_16G116500v4 [Glycine max]	_	14688.589517645072	14472.352830654894	21550.016947000942	22948.18812521041	15061.867997417548	23777.356927808058	13381.29349900091	15921.7	18346.105720620853	17162.722128760175	17298.75499257957	19154.681012557743	0.939621333963548	0.756141401664743	-0.0898486	Nonsignificant	0.867752111423269	0.461459333853595	-0.204645	Nonsignificant	1.12522920709944	0.27063791984179	0.170218905677309	Nonsignificant	1.21842327396401	0.376866589896775	0.285015405138566	Nonsignificant	--	--	gmx:100815853	K22384	tail-anchored protein insertion receptor	--	--	--	--	--	--
KAG4380183.1	hypothetical protein GLYMA_16G122700v4 [Glycine max]	_	2910.916106188716	0	2198.7607357187458	2208.2909872501555	4380.595742896744	0	1534.5787711312746	7422.11	1459.3240235695007	5285.367187419038	4583.2065063877735	2998.0786936464965	1.35899172191255	0.990711045405515	0.442536668178825	Nonsignificant	1.30185395645904	0.447424176106319	0.380567614317729	Nonsignificant	1.23527616959143	0.430068544933124	0.304833619914027	Nonsignificant	1.2894918669039	0.632947388839088	0.366802673775123	Nonsignificant	--	--	gmx:100784113	--	-	Aspartyl protease	O	Posttranslational modification, protein turnover, chaperones	IPR032799;IPR032861	cell membrane protein	--
KAG4380186.1	hypothetical protein GLYMA_16G123600v4 [Glycine max] OtherID_KAG4380187.1_gene__	_	11365.568172501817	5011.03187589775	0	10495.10937284166	5985.202726549151	9288.780387275478	7279.258113355874	5996.5	7008.7279681115015	9996.2209661858	5236.2348333953	8183.769879097148	0.825750807921808	0.742572420912361	-0.276222	Nonsignificant	0.908694230920025	0.708125763691903	-0.138133	Nonsignificant	1.15439087707882	0.604928468023055	0.207131803655236	Nonsignificant	1.04902085538749	0.804161312120039	0.0690433601506593	Nonsignificant	--	--	gmx:100786747	--	-	--	--	--	--	--	--
KAG4380242.1	hypothetical protein GLYMA_16G135600v4 [Glycine max]	_	16656.46380625637	13784.538795580773	9386.959593114836	19510.62223663666	18844.68953104611	16853.410599426363	16417.92650320237	16237	17348.329605399704	13929.757742648688	14239.81962932379	10915.408200786414	1.25548115828381	0.26954131981054	0.32824037743101	Nonsignificant	0.707949466985744	0.0217210487834507	-0.498282	Nonsignificant	0.781648808786976	0.0446831987962817	-0.355408	Nonsignificant	1.38617994304782	0.113680244451261	0.47111454902793	Nonsignificant	--	--	gmx:100793655	--	-	--	--	--	--	--	--
KAG4380300.1	hypothetical protein GLYMA_16G148100v4 [Glycine max] OtherID_KRH08421.1_gene__	_	121299.71493649288	102683.0999448069	124778.80463740116	108060.3604057243	111477.84963897604	108688.44948408194	119814.86642101048	122473	123036.99504616756	122565.12968094052	126165.53424652346	125206.24212821011	1.04749158457096	0.498425764460673	0.0669386535222272	Nonsignificant	1.13926427119758	0.000539284996801657	0.188102442851712	Nonsignificant	1.02357366140894	0.122404947377971	0.0336149295478438	Nonsignificant	0.941120356023528	0.447163191289404	-0.0875489	Nonsignificant	--	--	gmx:100808514	--	-	--	--	--	--	--	--
KAG4380307.1	hypothetical protein GLYMA_16G149300v4 [Glycine max]	_	3235.348349648812	7449.755499586914	3019.252837546806	7562.885658778704	4815.304776608164	6814.928564171579	7918.6953770057025	5461.7	14268.669711630002	7208.487453016413	7941.685195799439	8683.983991718313	2.01753834350375	0.151750118443251	1.01259609231695	Nonsignificant	1.24180737070835	0.189568046533683	0.312441399905392	Nonsignificant	0.862023962261583	0.81263163811945	-0.2142	Nonsignificant	1.40051221945133	0.271305059548903	0.485954570963241	Nonsignificant	4	Molecular Function:monooxygenase activity (GO:0004497); Molecular Function:iron ion binding (GO:0005506); Molecular Function:oxidoreductase activity, acting on paired donors, with incorporation or reduction of molecular oxygen (GO:0016705); Molecular Function:heme binding (GO:0020037)	gmx:100811727	K13260	isoflavone/4'-methoxyisoflavone 2'-hydroxylase	Cytochrome P450 CYP2 subfamily	Q	Secondary metabolites biosynthesis, transport and catabolism	IPR001128	endoplasmic reticulum protein	--
KAG4380308.1	hypothetical protein GLYMA_16G150000v4 [Glycine max]	_	79441.73189180683	73377.45224469512	76658.27781841836	91506.94276352332	86585.68858605683	86477.3175618315	79783.33791302699	67815.4	69072.25731005847	73129.22594144534	78352.56475909696	83902.67488306589	0.944192921506381	0.349499281112943	-0.0828464	Nonsignificant	0.889687081061592	0.0544018238856954	-0.16863	Nonsignificant	1.08636813774384	0.265604364785676	0.119513072293737	Nonsignificant	1.15292345774412	0.0085384962834682	0.205296736061231	Nonsignificant	--	--	gmx:100813343	K03265	peptide chain release factor subunit 1	Peptide chain release factor 1 (eRF1)	J	Translation, ribosomal structure and biogenesis	IPR005140;IPR005141;IPR005142	cytoplasm protein	--
KAG4380316.1	hypothetical protein GLYMA_16G152300v4 [Glycine max]	_	21618.51042095917	18909.374634129115	13579.721017315742	18923.932603752542	14483.69481370627	21662.03088064533	12888.580059285889	19909.5	6754.215344931335	28378.78799012057	32218.338035960194	17351.543646216713	0.730993260934339	0.321301921600474	-0.45207	Nonsignificant	1.41545584413007	0.215264647235266	0.501266744335011	Nonsignificant	1.97077486592564	0.114224758719093	0.978762977617382	Nonsignificant	1.01778035096235	0.907894402882823	0.025426244351894	Nonsignificant	4	Molecular Function:magnesium ion binding (GO:0000287); Molecular Function:pyruvate kinase activity (GO:0004743); Biological Process:glycolytic process (GO:0006096); Molecular Function:potassium ion binding (GO:0030955)	gmx:100790331	K00873	pyruvate kinase	Pyruvate kinase	G	Carbohydrate transport and metabolism	IPR015793;IPR015795	cytoplasm protein	--
KAG4380319.1	hypothetical protein GLYMA_16G152500v4 [Glycine max]	_	0	7268.753388346474	2565.056173775564	3092.2394915655977	2321.5645595413284	3638.1148572105753	4022.029600076513	5516.86	2368.25184055957	2919.949282808868	4592.807061099291	4359.549045990784	0.807224732552623	0.795418016318706	-0.308958	Nonsignificant	1.31157884976078	0.238821119702835	0.391304542440394	Nonsignificant	0.997074356518664	0.906814561054786	-0.004227	Nonsignificant	0.613659697945462	0.440909696236919	-0.704489	Nonsignificant	3	Biological Process:regulation of DNA-templated transcription (GO:0006355);Cellular Component:nucleus (GO:0005634); Biological Process:regulation of DNA-templated transcription (GO:0006355)	gmx:100819202	K12580	CCR4-NOT transcription complex subunit 3	CCR4-NOT transcriptional regulation complex, NOT5 subunit	K	Transcription	IPR007207;IPR007282	--	--
KAG4380329.1	hypothetical protein GLYMA_16G154000v4 [Glycine max]	_	13988.028680049772	11622.995009073797	11165.915851448195	9979.322741434356	12041.712095568935	12089.706345713908	22815.832221116358	17880	12761.326897830437	24977.03751510762	20045.496768978068	13344.571721014425	1.45355105092346	0.126178156752963	0.539581742007849	Nonsignificant	1.71110635481216	0.0588797723459163	0.774929434164834	Nonsignificant	1.09184825694213	0.755310967828935	0.12677236709215	Nonsignificant	0.927503528266311	0.473353913229296	-0.108575	Nonsignificant	1	Molecular Function:GTP binding (GO:0005525)	gmx:100780531	K07374	tubulin alpha	Alpha tubulin	Z	Cytoskeleton	IPR003008;IPR018316	cytoplasm protein	--
KAG4380335.1	hypothetical protein GLYMA_16G155700v4 [Glycine max]	_	297948.6547249233	293840.08797930554	307455.6602520839	281316.94639079494	275476.9014795495	282188.32974907686	315156.9189913306	280032	305015.0747883905	278644.2089357506	256768.1900697491	292581.7677983775	1.00106710791889	0.999681540220591	0.00153869047420784	Nonsignificant	0.986903165396526	0.726584992154332	-0.0190196	Nonsignificant	0.919785040418835	0.181459315929417	-0.120631	Nonsignificant	0.932985709848427	0.0108150921313168	-0.100073	Nonsignificant	1	Molecular Function:oxidoreductase activity (GO:0016491)	gmx:100783766	K00383	glutathione reductase (NADPH)	Pyridine nucleotide-disulphide oxidoreductase	Q	Secondary metabolites biosynthesis, transport and catabolism	IPR004099;IPR023753	cytoplasm protein	--
KAG4380390.1	hypothetical protein GLYMA_16G164800v4 [Glycine max]	_	11031.09780269704	14947.730129954374	14775.633426353126	9002.452059980526	14315.078262462404	10047.02754396832	20054.981457706013	0	14436.9209749544	13463.743956268896	16737.669282009923	11957.706349729746	1.26950159378218	0.27763592932262	0.344262206202597	Nonsignificant	1.26358993746628	0.226537777989489	0.33752835341513	Nonsignificant	0.814860235100437	0.337331751760614	-0.295375	Nonsignificant	0.81867252697819	0.286906029866565	-0.288642	Nonsignificant	2	Molecular Function:DNA-binding transcription factor activity (GO:0003700); Biological Process:regulation of DNA-templated transcription (GO:0006355)	gmx:100817436	--	-	--	--	--	IPR001471	nucleus protein	AP2/ERF->AP2/ERF-ERF
KAG4380447.1	hypothetical protein GLYMA_16G176100v4 [Glycine max]	_	5538.235066887499	3232.104687602241	0	5650.126753994022	3060.6031213408323	0	0	0	0	5148.015755643941	0	0	NA	NA	NA	NA	NA	NA	NA	NA	NA	NA	NA	NA	0.993203241741647	0.970105644915402	-0.00983912	Nonsignificant	2	Molecular Function:transmembrane transporter activity (GO:0022857); Biological Process:transmembrane transport (GO:0055085)	gmx:100778938	--	-	Predicted transporter/transmembrane protein	R	General function prediction only	IPR004331;IPR011701	vacuole protein	--
KAG4380470.1	hypothetical protein GLYMA_16G182100v4 [Glycine max] OtherID_KRH08933.1_gene__	_	8738.399783698202	7900.94306869017	10166.51581786093	3160.8610385299417	5776.284225457211	6227.372733355564	4270.465790710121	8064.77	9137.226771880269	13702.907637399148	4822.638522375002	8044.901298822154	0.801036177454065	0.339259577149965	-0.320061	Nonsignificant	1.75214586202161	0.237071268909082	0.809122880907067	Nonsignificant	1.23741966628866	0.671446516962267	0.30733486797291	Nonsignificant	0.565716554126773	0.0554713572698904	-0.821849	Nonsignificant	2	Biological Process:lipid catabolic process (GO:0016042);Biological Process:lipid metabolic process (GO:0006629)	gmx:100796283	--	-	Predicted lipase/calmodulin-binding heat-shock protein	IOT	Lipid transport and metabolism;Posttranslational modification, protein turnover, chaperones;Signal transduction mechanisms	IPR002921;IPR005592	--	--
KAG4380473.1	hypothetical protein GLYMA_16G182300v4 [Glycine max]	_	16766.98357731131	19218.209549061878	27131.21039526461	22909.57084470127	22219.095836554145	25336.495413944696	26389.49360050403	24638.4	19049.29172163039	32092.38227707188	16102.447626489276	21434.67028771575	1.11028482949144	0.541552118044057	0.150929829171654	Nonsignificant	0.988140779371314	0.815853586731361	-0.0172115	Nonsignificant	0.993611542347207	0.875660693486643	-0.00924616	Nonsignificant	1.11643183330373	0.432351540357304	0.158895166290776	Nonsignificant	--	--	gmx:100796817	K14402	cleavage and polyadenylation specificity factor subunit 2	mRNA cleavage and polyadenylation factor II complex, subunit CFT2 (CPSF subunit)	A	RNA processing and modification	IPR001279;IPR022712;IPR025069	--	--
KAG4380482.1	hypothetical protein GLYMA_16G182800v4 [Glycine max]	_	2358.3272890403614	6456.744027650138	3723.864142502202	1973.981422665025	2787.973504886595	2846.0295702825515	6186.415464370254	9069.81	5620.855583543767	0	0	7100.926676019198	1.66498034190042	0.153985813125333	0.735505143776901	Nonsignificant	NA	NA	NA	NA	NA	NA	NA	NA	0.606748836262374	0.244292945643629	-0.720829	Nonsignificant	--	--	gmx:106796550	--	-	--	--	--	--	--	--
KAG4380529.1	hypothetical protein GLYMA_16G189302v4 [Glycine max]	_	75345.17253054245	66919.5758891609	77097.58229242357	36477.31803799914	42908.81361231854	37888.3887248358	77014.00775421895	57965.3	62247.65317677568	51711.61273884759	51619.283456751255	58883.979580576815	0.899092201886837	0.30838994546283	-0.153459	Nonsignificant	1.38320647364202	0.00775295433120796	0.46801652616729	Nonsignificant	0.822478199787964	0.118562681482935	-0.281951	Nonsignificant	0.534615583242753	0.000678266513987471	-0.903426	Significant	1	Molecular Function:metal ion binding (GO:0046872)	gmx:100802142	--	-	Copper chaperone	P	Inorganic ion transport and metabolism	IPR006121	--	--
KAG4380583.1	hypothetical protein GLYMA_16G198300v4 [Glycine max] OtherID_KAG4380585.1_gene__ OtherID_KRH09132.1_gene__ OtherID_KRH09133.1_gene__	_	7841.96498673914	12680.2685935824	10409.71122554984	5741.531449919991	8896.13660880435	11045.07001224464	11217.937275576887	8487.49	4859.323092588779	11973.701164329732	5170.7062823235865	4078.069887428871	0.79415473298992	0.39617942421346	-0.332508	Nonsignificant	0.826332351147227	0.518736072539967	-0.275206	Nonsignificant	0.863940280931375	0.647427981543573	-0.210997	Nonsignificant	0.830298199229102	0.442582042977881	-0.268299	Nonsignificant	--	--	gmx:547529	--	-	--	--	--	IPR029005	--	--
KAG4380593.1	hypothetical protein GLYMA_16G200600v4 [Glycine max]	_	74950.37302140614	78774.34739344541	60386.97246932173	64258.52684394826	69858.92670266522	63921.23888541275	65288.51809698111	73100.4	67697.67055861975	71085.67289711222	73109.17716132413	81715.52761263619	0.962519075345812	0.728407224910271	-0.055113	Nonsignificant	1.14073858444916	0.0637075940044016	0.189968216579106	Nonsignificant	1.09619155300105	0.167047889698683	0.132499922767229	Nonsignificant	0.924931701600987	0.449847388369085	-0.112581	Nonsignificant	--	--	gmx:100778752	K00847	fructokinase	Ribokinase	G	Carbohydrate transport and metabolism	IPR011611	--	--
KAG4380606.1	hypothetical protein GLYMA_16G202700v4 [Glycine max]	_	44634.8299354152	41787.8090169836	49732.45259954773	55156.67453186047	49935.09124365835	54000.21590956072	51321.94442517388	49173.5	45541.74660124452	50276.029989828	54678.519777834976	52395.557298060965	1.07257972773425	0.310728109905762	0.101084891111057	Nonsignificant	0.98905114763858	0.796349202794729	-0.015883	Nonsignificant	1.07746599314731	0.151624770673201	0.107642335864764	Nonsignificant	1.16846149396023	0.0561374340634025	0.224610191640671	Nonsignificant	3	Molecular Function:structural constituent of ribosome (GO:0003735); Cellular Component:ribosome (GO:0005840); Biological Process:translation (GO:0006412)	gmx:100783046	--	-	--	--	--	IPR001971	plastid protein	--
KAG4380607.1	hypothetical protein GLYMA_16G203300v4 [Glycine max]	_	456892.34726660507	321793.5558150103	413801.2209285867	305075.46948343696	431488.19817258266	398797.0068213136	396755.9579164768	396909	366590.224256515	320980.8856833368	392337.6532468641	434899.0543492271	0.972970826109369	0.878783009232657	-0.0395315	Nonsignificant	1.01132408325488	0.923251891687999	0.0162453893100516	Nonsignificant	0.989625050524645	0.859514920922658	-0.0150461	Nonsignificant	0.952094703261233	0.756371647819316	-0.070823	Nonsignificant	4	Molecular Function:protein binding (GO:0005515);Molecular Function:protein kinase activity (GO:0004672); Molecular Function:ATP binding (GO:0005524); Biological Process:protein phosphorylation (GO:0006468)	gmx:100305433	K20718	LRR receptor-like serine/threonine-protein kinase ERECTA	--	--	--	IPR000719;IPR001611;IPR013210	cell membrane protein	--
KAG4380608.1	hypothetical protein GLYMA_16G204200v4 [Glycine max] OtherID_KRH09226.1_gene__	_	48788.30547305392	61727.50181961973	69075.66279361036	68813.58682812254	69715.42104705275	67610.29331163767	75622.07462161695	71531.2	62735.4615177013	58352.33422235287	52938.18097809205	66695.248727849	1.16870103039124	0.23387440317659	0.224905916066115	Nonsignificant	0.863424698267484	0.150145564451271	-0.211858	Nonsignificant	0.848000551159411	0.128099620847321	-0.237863	Nonsignificant	1.14782345223731	0.284833678815859	0.198900756849077	Nonsignificant	2	Molecular Function:DNA binding (GO:0003677);Molecular Function:protein dimerization activity (GO:0046983)	gmx:106796566	--	-	Tam3-transposase (Ac family)	L	Replication, recombination and repair	IPR008906;IPR025525	--	--
KAG4380620.1	hypothetical protein GLYMA_16G208400v4 [Glycine max]	_	0	0	18948.673033910607	0	16204.102456551387	0	19542.987487979604	17189.3	7656.685842876057	18892.529264067674	11160.920730147514	19972.358145704147	NA	NA	NA	NA	NA	NA	NA	NA	1.12698727603022	0.660454330028174	0.172471227212244	Nonsignificant	NA	NA	NA	NA	4	Biological Process:chloride transport (GO:0006821); Molecular Function:chloride transmembrane transporter activity (GO:0015108); Cellular Component:membrane (GO:0016020); Biological Process:transmembrane transport (GO:0055085)	gmx:100809070	K05016	chloride channel 7	Cl- channel CLC-7 and related proteins (CLC superfamily)	P	Inorganic ion transport and metabolism	IPR000644;IPR001807	--	--
KAG4380647.1	hypothetical protein GLYMA_16G214613v4 [Glycine max]	_	7665.414420588887	11014.944955922603	13697.48728438898	6735.481644054287	11866.558410338386	0	11885.790608327265	12509.3	11584.67101278168	10260.512350942545	9421.013303291318	9464.665912087356	1.11125	0.515866345985798	0.152178588095142	Nonsignificant	1.04455179758411	0.819888052602466	0.0628840350233742	Nonsignificant	0.810071836307592	0.00412777594607742	-0.303878	Nonsignificant	0.861794805992604	0.633904098863833	-0.214584	Nonsignificant	--	--	gmx:100818493	K22066	BolA-like protein 1	Stress-induced protein UVI31+	T	Signal transduction mechanisms	IPR002634	--	--
KAG4380674.1	hypothetical protein GLYMA_16G217300v4 [Glycine max]	_	47820.22856837287	48114.81632680004	50643.32627826316	55391.83179284702	56157.50892269896	55260.26159072362	50096.36895465962	52456.4	52583.73377319673	52586.77761973527	56827.8602657582	60581.430786851306	1.05838604622161	0.0775317794759502	0.0818659463403463	Nonsignificant	1.01910241570041	0.71479931372232	0.0272990438476672	Nonsignificant	1.09578381414563	0.109245228912544	0.131963198823798	Nonsignificant	1.13802330433114	0.00235060520234861	0.186530101316477	Nonsignificant	3	Molecular Function:RNA binding (GO:0003723); Molecular Function:protein binding (GO:0005515);Molecular Function:nucleic acid binding (GO:0003676)	gmx:100778754	K11593	eukaryotic translation initiation factor 2C	Translation initiation factor 2C (eIF-2C) and related proteins	J	Translation, ribosomal structure and biogenesis	IPR003100;IPR003165;IPR014811;IPR024357;IPR032472;IPR032473;IPR032474	--	--
KAG4380680.1	hypothetical protein GLYMA_16G218100v4 [Glycine max]	_	6508.691007512241	0	5205.32950100715	0	0	4716.76648390055	8274.153650979993	0	2972.422273909486	5578.6205030887095	0	0	0.960095290657042	0.788760589309356	-0.0587505	Nonsignificant	NA	NA	NA	NA	NA	NA	NA	NA	NA	NA	NA	NA	4	Molecular Function:monoatomic ion channel activity (GO:0005216); Biological Process:monoatomic ion transport (GO:0006811); Cellular Component:membrane (GO:0016020); Biological Process:transmembrane transport (GO:0055085)	gmx:100785556	--	-	K+-channel ERG and related proteins, contain PAS/PAC sensor domain	PT	Inorganic ion transport and metabolism;Signal transduction mechanisms	IPR005821	--	--
KAG4380682.1	hypothetical protein GLYMA_16G219100v4 [Glycine max] OtherID_KAG4380683.1_gene__ OtherID_KRH09504.1_gene__ OtherID_KRH09505.1_gene__ OtherID_KRH09506.1_gene__	_	26055.462646571697	28650.099999433634	29822.290590628225	28790.281485269243	28356.011953610167	29756.1908351769	27085.30874903008	27694.8	26700.81371464876	26944.606786323176	30539.79591022244	28837.55597628105	0.963953529442836	0.442899251297655	-0.0529645	Nonsignificant	0.993319804306182	0.850701167892953	-0.00966982	Nonsignificant	1.05941312472629	0.208467037303599	0.0832652869405386	Nonsignificant	1.02809288236358	0.531158731964357	0.0399706097380461	Nonsignificant	3	Molecular Function:protein kinase activity (GO:0004672); Molecular Function:ATP binding (GO:0005524); Biological Process:protein phosphorylation (GO:0006468)	gmx:100786225	--	-	Dual-specificity tyrosine-phosphorylation regulated kinase	R	General function prediction only	IPR000719	nucleus protein	--
KAG4380684.1	hypothetical protein GLYMA_16G219200v4 [Glycine max]	_	0	5487.501420678337	8174.6728332446655	5099.626431679179	5557.445882950556	2458.490750123716	5416.970899141041	5444.94	0	3676.4833716750495	4341.146125369806	6754.053573821853	0.795035306772061	0.483854026702651	-0.330909	Nonsignificant	1.12627136158293	0.669245256094226	0.171554469375109	Nonsignificant	0.906635011588053	0.542582431734033	-0.141406	Nonsignificant	0.639993938543489	0.274822812374125	-0.64387	Nonsignificant	--	--	gmx:100786596	K26109	nuclear exosome regulator NRDE2	--	--	--	IPR013633	--	--
KAG4380723.1	hypothetical protein GLYMA_15G002700v4 [Glycine max]	_	9151.619254677003	12055.08331315882	11441.57764440901	11800.24786939852	11942.721209484846	15674.755678083844	10785.286219928745	15621.1	12011.816651495586	12598.590112682614	20336.222030775105	12431.01853069761	1.17672975794344	0.320063931042873	0.23478303606027	Nonsignificant	1.15089927066724	0.548932127571304	0.202761571030431	Nonsignificant	1.18084208222813	0.483029218159067	0.239816041433041	Nonsignificant	1.20734459826718	0.211200422206504	0.271837506462879	Nonsignificant	--	--	gmx:100779803	K16075	magnesium transporter	Magnesium transporters: CorA family	P	Inorganic ion transport and metabolism	IPR039204	--	--
KAG4380741.1	hypothetical protein GLYMA_15G008200v4 [Glycine max]	_	10544.750581297238	22483.021477492814	14013.782472581395	15525.716572824964	16383.821759169468	16487.41271403689	12562.325226841933	17064.1	14972.05625049809	10862.275803129209	19389.70966188103	13270.74311158995	0.948065639446457	0.96369631335971	-0.0769411	Nonsignificant	0.899286579751786	0.510023813698633	-0.153147	Nonsignificant	0.975879158547441	0.821813481131147	-0.0352256	Nonsignificant	1.02881274924187	0.75909184563109	0.0409804260386546	Nonsignificant	2	Biological Process:protein histidyl modification to diphthamide (GO:0017183); Molecular Function:2-(3-amino-3-carboxypropyl)histidine synthase activity (GO:0090560)	gmx:100808845	K17866	diphthamide biosynthesis protein 2	Diphthamide biosynthesis protein	J	Translation, ribosomal structure and biogenesis	IPR016435	--	--
KAG4380755.1	hypothetical protein GLYMA_15G011900v4 [Glycine max]	_	157013.36084559956	173765.23338306148	158010.46899071295	189030.0182840884	194151.84176423823	172870.43059877842	176965.99140135414	172339	173123.3305978978	191761.41950816105	179958.73641381363	173776.36497218788	1.06882162738731	0.116151027367736	0.0960211058594298	Nonsignificant	0.981016587953164	0.700473441574007	-0.0276506	Nonsignificant	1.04415572036109	0.229599821442158	0.062336884551228	Nonsignificant	1.13761197311721	0.0551474502657672	0.186008554199643	Nonsignificant	5	Cellular Component:membrane (GO:0016020); Molecular Function:ABC-type transporter activity (GO:0140359);Molecular Function:ABC-type transporter activity (GO:0140359);Molecular Function:ATP binding (GO:0005524); Molecular Function:ATP hydrolysis activity (GO:0016887)	gmx:100787814	K08711	ATP-binding cassette, subfamily G (WHITE), member 2, PDR	Pleiotropic drug resistance proteins (PDR1-15), ABC superfamily	Q	Secondary metabolites biosynthesis, transport and catabolism	IPR003439;IPR013525;IPR013581;IPR043926	cell membrane protein	--
KAG4380757.1	hypothetical protein GLYMA_15G013000v4 [Glycine max]	_	41646.07819754983	43856.762452615214	37176.22933656454	47901.963143854846	49655.23965060931	48296.81833792204	35798.896971976355	42762.5	42929.1393800404	45374.42590632052	45182.39743261562	42769.31797992356	0.990311846716467	0.894716575037807	-0.0140452	Nonsignificant	0.914106723172512	0.0147746176606976	-0.129565	Nonsignificant	1.09741997461061	0.200986338106869	0.134115740269259	Nonsignificant	1.18890713100583	0.0247779599465744	0.249636026378732	Nonsignificant	--	--	gmx:100776968	K20792	N-alpha-acetyltransferase 15/16, NatA auxiliary subunit	N-terminal acetyltransferase	B	Chromatin structure and dynamics	IPR021183	--	--
KAG4380763.1	hypothetical protein GLYMA_15G013500v4 [Glycine max]	_	4004.178484514288	4177.247749784515	2422.849373193292	4632.859676126837	2621.857666802714	6393.801726227713	1295.974641351639	2780.68	1325.1240886270843	4610.3529752980885	3143.444321343361	3251.179348366619	0.509396297297505	0.0801824963035974	-0.97314	Nonsignificant	0.806312874623663	0.593889846443666	-0.310588	Nonsignificant	2.03728756676626	0.0522419527144983	1.02664963365006	Nonsignificant	1.28707698426042	0.527697170178136	0.364098348421937	Nonsignificant	3	Molecular Function:mRNA binding (GO:0003729); Biological Process:mRNA processing (GO:0006397); Cellular Component:exon-exon junction complex (GO:0035145)	gmx:100779103	--	-	--	--	--	IPR018545	--	--
KAG4380764.1	hypothetical protein GLYMA_15G013600v4 [Glycine max] OtherID_KRH09831.1_gene__ OtherID_KRH09832.1_gene__	_	123610.49162103848	120143.99674137829	128492.27348697932	131237.00794381127	120214.78109419672	122581.15395483094	127167.7135729962	115213	117771.87356990764	127240.28410069052	123356.59451901588	123887.44066670992	0.9675103293138	0.400533715645057	-0.047651	Nonsignificant	1.00120678218867	0.951716868789246	0.00173996900825319	Nonsignificant	1.03979350046381	0.274180317854193	0.0562970423688665	Nonsignificant	1.00479837926479	0.899023329658416	0.00690604228352569	Nonsignificant	2	Biological Process:intracellular transport (GO:0046907);Cellular Component:nuclear pore (GO:0005643)	gmx:100797325	K15304	Ran-binding protein 3	Ran-binding protein RANBP1 and related RanBD domain proteins	U	Intracellular trafficking, secretion, and vesicular transport	IPR000156;IPR015007	--	--
KAG4380765.1	hypothetical protein GLYMA_15G014400v4 [Glycine max] OtherID_KRH09848.1_gene__	_	180261.6614598812	167868.10984516636	190178.40550359443	214155.3210066745	204716.0578147848	216598.42396706497	199887.61417457485	177150	186306.68941904907	176208.27195671867	181481.58302322667	186173.50325061532	1.04650891044125	0.416756576012495	0.0655845953916817	Nonsignificant	0.855844535560963	0.00267192779073517	-0.224579	Nonsignificant	0.965419113606382	0.423894445578853	-0.0507727	Nonsignificant	1.18049442710662	0.0140381296042281	0.239391230889194	Nonsignificant	2	Molecular Function:ATP binding (GO:0005524); Molecular Function:ATP-dependent protein folding chaperone (GO:0140662)	gmx:100778196	K09489	heat shock 70kDa protein 4	Molecular chaperones HSP105/HSP110/SSE1, HSP70 superfamily	O	Posttranslational modification, protein turnover, chaperones	IPR013126	--	--
KAG4380791.1	hypothetical protein GLYMA_15G022600v4 [Glycine max] OtherID_KAG4380792.1_gene__	_	157781.2775109677	141460.82070427426	134764.73879059753	141886.5864386895	139250.29267923514	106436.39529750263	144583.78604872513	147781	164830.0874575158	142329.92062507846	132516.7476089701	142201.9925580497	1.05342781385743	0.442694315087399	0.0750914568623789	Nonsignificant	1.07605113232105	0.445110862779498	0.105746634208016	Nonsignificant	0.912190151201258	0.125163752964904	-0.132594	Nonsignificant	0.893011909879686	0.314894189446704	-0.163249	Nonsignificant	1	Biological Process:vacuolar transport (GO:0007034)	gmx:100795747	K12197	charged multivesicular body protein 1	Vacuolar assembly/sorting protein DID2	U	Intracellular trafficking, secretion, and vesicular transport	IPR005024	--	--
KAG4380795.1	hypothetical protein GLYMA_15G023600v4 [Glycine max]	_	12960.82721119855	22271.18597776282	10525.057637820204	9008.417330953482	9711.130441687246	10937.417445158271	12484.597435696558	17011.6	15306.553398561377	14299.96590205416	14804.316195276837	15423.099914016884	0.979143770016744	0.929959562102591	-0.0304074	Nonsignificant	1.50141397423308	0.00250382433568812	0.586321815885566	Significant	0.993853751883924	0.988306921540668	-0.00889452	Nonsignificant	0.648139504603972	0.169960715386507	-0.625624	Nonsignificant	--	--	gmx:100809038	K27811	protein FLX/FLXL	--	--	--	--	--	--
KAG4380801.1	hypothetical protein GLYMA_15G024400v4 [Glycine max] OtherID_KRH10014.1_gene__	_	54284.28002803031	65714.59864968446	66805.5365066635	70664.28598401313	48725.513928058506	62265.4944654048	46057.14838986615	40775.8	55514.995651638594	62786.52297425836	49625.8391237047	56514.3846232954	0.762015950752586	0.069248213701414	-0.392107	Nonsignificant	0.92993021370592	0.636798505207159	-0.104806	Nonsignificant	1.18671715182626	0.195722812373498	0.246976116712175	Nonsignificant	0.972435764958662	0.796337813332335	-0.0403251	Nonsignificant	--	--	gmx:100819194	--	-	--	--	--	IPR004864	--	--
KAG4380809.1	hypothetical protein GLYMA_15G026300v4 [Glycine max]	_	238330.21473859283	248084.0208616561	239946.75261605147	166831.88449331973	155688.5905549603	164366.6072936016	118781.18774396033	118914	117491.12056793606	145757.69979707504	141652.8240726886	141952.18890698333	0.488994197202296	6.4908602459616e-07	-1.03211	Significant	0.881852750562927	0.00544102666906179	-0.18139	Nonsignificant	1.20883801748269	4.48811067705297e-05	0.27362093852344	Nonsignificant	0.670310066538009	8.07083139854979e-05	-0.577099	Nonsignificant	3	Molecular Function:oxidoreductase activity, acting on single donors with incorporation of molecular oxygen, incorporation of two atoms of oxygen (GO:0016702); Molecular Function:metal ion binding (GO:0046872);Molecular Function:protein binding (GO:0005515)	gmx:547869	K15718	linoleate 9S-lipoxygenase	--	--	--	IPR001024;IPR013819	cytoplasm protein	--
KAG4380821.1	hypothetical protein GLYMA_15G026500v4 [Glycine max]	_	194767.75784057996	195724.37785365345	218577.4181609985	67241.68559981014	71700.84202643746	75109.08142128597	79974.02336429141	97863.5	92830.5790261865	59903.74467294956	55696.25883267657	52806.67140396575	0.444396047507593	0.00033551791279661	-1.17008	Significant	0.786757341647428	0.00782568282769577	-0.346009	Nonsignificant	0.622188848343278	0.0026024014916567	-0.684576	Significant	0.351440336645708	2.96440485935408e-05	-1.50865	Significant	3	Molecular Function:oxidoreductase activity, acting on single donors with incorporation of molecular oxygen, incorporation of two atoms of oxygen (GO:0016702); Molecular Function:metal ion binding (GO:0046872);Molecular Function:protein binding (GO:0005515)	gmx:100101853	K15718	linoleate 9S-lipoxygenase	--	--	--	IPR001024;IPR013819	cytoplasm protein	--
KAG4380826.1	hypothetical protein GLYMA_15G026500v4 [Glycine max] OtherID_KAG4380828.1_gene__	_	14751.327807299327	12273.833027402236	18118.461181957668	16751.946046336052	15958.700521971852	18138.467525604487	13784.064780390572	18925.6	14809.219509354574	12462.13967426464	24000.383586032785	10602.597394005732	1.05261567785167	0.731050682854314	0.0739787878688527	Nonsignificant	0.92558388662149	0.629421600613639	-0.111564	Nonsignificant	0.990450877746302	0.817858534534844	-0.0138427	Nonsignificant	1.12638534132569	0.333390806284753	0.171700464110624	Nonsignificant	3	Molecular Function:oxidoreductase activity, acting on single donors with incorporation of molecular oxygen, incorporation of two atoms of oxygen (GO:0016702); Molecular Function:metal ion binding (GO:0046872);Molecular Function:protein binding (GO:0005515)	gmx:100101853	K15718	linoleate 9S-lipoxygenase	--	--	--	IPR001024;IPR013819	cytoplasm protein	--
KAG4380829.1	hypothetical protein GLYMA_15G026600v4 [Glycine max] OtherID_KAG4380830.1_gene__ OtherID_KRH10054.1_gene__	_	0	20257.44605223112	6185.723591663504	13456.814083976227	15344.106163191898	0	0	0	0	0	0	0	NA	NA	NA	NA	NA	NA	NA	NA	NA	NA	NA	NA	1.08916293451295	0.716271315657961	0.123219791732104	Nonsignificant	--	--	gmx:100813158	K17794	mitochondrial import inner membrane translocase subunit TIM23	Mitochondrial import inner membrane translocase, subunit TIM23	U	Intracellular trafficking, secretion, and vesicular transport	--	--	--
KAG4380836.1	hypothetical protein GLYMA_15G028200v4 [Glycine max] OtherID_KRH10099.1_gene__	_	21340.655083738395	24012.36556305535	25188.772779540373	33690.48995486125	30565.044420952123	25455.40304128792	19544.804501279104	16114.1	21330.51013157877	25311.406160974107	20946.062909472203	25964.712853936373	0.807881567292036	0.0868372583424061	-0.307784	Nonsignificant	0.805054366878293	0.114014141363598	-0.312842	Nonsignificant	1.26729116959103	0.0891700755359329	0.341748032501105	Nonsignificant	1.2717416592305	0.0693185718435013	0.346805632257347	Nonsignificant	3	Molecular Function:peroxidase activity (GO:0004601); Biological Process:response to oxidative stress (GO:0006979); Molecular Function:heme binding (GO:0020037)	gmx:100797875	K00430	peroxidase	--	--	--	IPR002016	--	--
KAG4380851.1	hypothetical protein GLYMA_15G029400v4 [Glycine max]	_	16670.91870819271	16399.214147735358	18103.74039857351	17404.881583183	17674.853839524047	19416.021078278045	21136.60909682637	20752.7	21376.734107974808	10619.508148570456	19897.826794731955	18216.14745713429	1.23629577323885	0.0025814004862495	0.306023937042785	Nonsignificant	0.894261966976382	0.50298550421482	-0.161231	Nonsignificant	0.770294457054625	0.269470049050184	-0.376518	Nonsignificant	1.06491365681786	0.243677608441072	0.0907364615022954	Nonsignificant	--	--	gmx:100791517	--	-	--	--	--	IPR009769	--	--
KAG4380859.1	hypothetical protein GLYMA_15G030700v4 [Glycine max]	_	35496.621617534685	38548.54962045008	35506.93283171479	35855.360048660885	37327.86517622538	31616.714823747017	34331.860622994915	35018.1	34166.5373817195	36236.250947237015	39263.96142675712	36514.11319512392	0.944906525381336	0.120655166677519	-0.0817565	Nonsignificant	1.06883959587321	0.290353059790821	0.0960453595112386	Nonsignificant	1.0820915286761	0.0425143542544345	0.113822534638219	Nonsignificant	0.956621882697544	0.464757545935695	-0.0639793	Nonsignificant	2	Molecular Function:protein prenyltransferase activity (GO:0008318); Biological Process:protein prenylation (GO:0018342)	gmx:100790130	K05955	protein farnesyltransferase/geranylgeranyltransferase type-1 subunit alpha	Protein farnesyltransferase, alpha subunit/protein geranylgeranyltransferase type I, alpha subunit	O	Posttranslational modification, protein turnover, chaperones	IPR002088	--	--
KAG4380860.1	hypothetical protein GLYMA_15G030800v4 [Glycine max] OtherID_KRH10151.1_gene__	_	3343.599504149853	1483.1891985352731	4132.144061388896	3602.521329057507	5711.556222585873	5040.557893326828	2616.1761266966414	3307.53	5566.820657557167	5759.700145796285	3734.986964101265	3684.442037098739	1.28257763361409	0.49914721092743	0.359046153894937	Nonsignificant	0.918109637651174	0.678930693016203	-0.123262	Nonsignificant	1.14695604426565	0.567879112814331	0.197810102831427	Nonsignificant	1.60227069707827	0.188359144028878	0.680117905762252	Nonsignificant	--	--	gmx:100786056	--	-	Predicted methyltransferase	R	General function prediction only	--	--	--
KAG4380861.1	hypothetical protein GLYMA_15G031100v4 [Glycine max] OtherID_KRH10154.1_gene__	_	43949.72781239071	46607.01653283729	42315.49680145321	46907.960622782186	45199.09331635216	50141.18923075316	47560.42405965433	47045.2	44904.03621105193	43057.47143328639	47926.33026928662	45100.78501151589	1.04995339182018	0.211939077567756	0.0703252870510911	Nonsignificant	0.956669718244341	0.36475870308725	-0.0639072	Nonsignificant	0.975449201510696	0.514063176482282	-0.0358614	Nonsignificant	1.0705640391273	0.175290430863921	0.0983710976085761	Nonsignificant	1	Molecular Function:zinc ion binding (GO:0008270)	gmx:100793295	K11968	ariadne-1	Predicted E3 ubiquitin ligase	O	Posttranslational modification, protein turnover, chaperones	IPR002867;IPR045840;IPR048962	--	--
KAG4380876.1	hypothetical protein GLYMA_15G031900v4 [Glycine max] OtherID_KRH10165.1_gene__	_	6874.932047197934	9151.353711940306	6144.8885418649925	11249.14055459871	9954.301449588784	12170.888678492493	7571.756876502412	9098.5	12570.114049701931	9325.681687738572	12446.913528966084	14675.003716876012	1.3188462879425	0.229556520238425	0.399276427708744	Nonsignificant	1.09208479055718	0.634762266498626	0.127084872894619	Nonsignificant	1.24648209920338	0.319947401873769	0.317862164356932	Nonsignificant	1.50530279675668	0.0336402491013754	0.590053719171057	Significant	2	Molecular Function:nucleic acid binding (GO:0003676); Molecular Function:ATP binding (GO:0005524)	gmx:100817761	K12815	pre-mRNA-splicing factor ATP-dependent RNA helicase DHX38/PRP16	mRNA splicing factor ATP-dependent RNA helicase	A	RNA processing and modification	IPR001650;IPR011545;IPR011709;IPR048333	--	--
KAG4380881.1	hypothetical protein GLYMA_15G033200v4 [Glycine max]	_	11733.46550303438	12205.993560364768	24246.74347023793	6122.021549505573	11076.706602296344	15134.929639838552	10315.48733682411	9360.54	10084.347024031398	7927.380041629363	11285.81822874562	3588.9705202539394	0.617611946907018	0.212412597007713	-0.695227	Nonsignificant	0.705214638491169	0.418982931672349	-0.503866	Nonsignificant	0.766192270101989	0.38893389901894	-0.384222	Nonsignificant	0.671014856775017	0.316176618235258	-0.575583	Nonsignificant	2	Molecular Function:structural constituent of ribosome (GO:0003735); Cellular Component:mitochondrion (GO:0005739)	gmx:100777329	--	-	--	--	--	IPR032053	--	--
KAG4380886.1	hypothetical protein GLYMA_15G034000v4 [Glycine max] OtherID_KAG4380887.1_gene__	_	11649.74752931974	10706.711277034492	7632.847177424322	12912.927886669995	12050.116982123249	15347.421008947074	12713.94489216706	10327.7	12059.14358611365	13003.536571523911	13366.841289724822	9657.51028530734	1.17044350733782	0.302650297545378	0.227055302967291	Nonsignificant	0.893760152904878	0.405510893593139	-0.16204	Nonsignificant	1.02641250263791	0.880331172649005	0.0376106489851383	Nonsignificant	1.34416134536573	0.106844398099958	0.426706321292372	Nonsignificant	4	Molecular Function:iron-sulfur cluster binding (GO:0051536);Molecular Function:oxidoreductase activity (GO:0016491);Molecular Function:oxidoreductase activity (GO:0016491); Molecular Function:metal ion binding (GO:0046872)	gmx:100816689	K00106	xanthine dehydrogenase/oxidase	Xanthine dehydrogenase	F	Nucleotide transport and metabolism	IPR000674;IPR001041;IPR002346;IPR002888;IPR005107;IPR008274;IPR046867	--	--
KAG4380903.1	hypothetical protein GLYMA_15G036600v4 [Glycine max]	_	7402.56608225341	12304.095241649378	5715.031584319332	4332.461188393952	8691.306410554878	7609.202335038434	8447.506814270837	2007.86	3401.132107920093	9245.733543849658	5131.8124990252045	10903.67653134362	0.545065939243933	0.198496783423439	-0.875497	Nonsignificant	1.22528277097784	0.563081908982983	0.293114733072883	Nonsignificant	1.82450290771004	0.200768558101414	0.867503450147124	Nonsignificant	0.811628478421039	0.556146383488164	-0.301109	Nonsignificant	--	--	gmx:100777668	K07025	putative hydrolase of the HAD superfamily	Haloacid dehalogenase-like hydrolase	R	General function prediction only	--	--	--
KAG4380927.1	hypothetical protein GLYMA_15G039500v4 [Glycine max]	_	8756.357991728837	5320.377841468456	9897.347301954496	16749.64366104824	9234.282834769589	12362.954197505249	5349.398193436219	4111.72	12465.433287538242	5293.836524976015	9952.063422631823	6348.046789527946	0.914593953702646	0.675758185175706	-0.128797	Nonsignificant	0.56312133729552	0.0844196382492513	-0.828482	Nonsignificant	0.984830959664258	0.871332997282067	-0.022052	Nonsignificant	1.59951396168712	0.137753439376285	0.67763358536941	Nonsignificant	--	--	gmx:100785698	K14833	nucleolar complex protein 2	Predicted protein involved in nuclear export of pre-ribosomes	J	Translation, ribosomal structure and biogenesis	IPR005343	--	--
KAG4380929.1	hypothetical protein GLYMA_15G039700v4 [Glycine max]	_	74070.33048476794	71189.85489625351	62971.881535209206	75368.8963580182	68534.37884012493	47541.47873846223	77792.69889823897	83603.1	76977.55996307329	69457.37768004082	87246.67112914585	71473.67905399634	1.14474856054331	0.0686510639864731	0.195030750905026	Nonsignificant	1.1918724497342	0.296577475663319	0.253229851587002	Nonsignificant	0.957228311725635	0.56103509063972	-0.063065	Nonsignificant	0.919381710856385	0.535949568679638	-0.121264	Nonsignificant	--	--	gmx:100782328	K10575	ubiquitin-conjugating enzyme E2 G1	Ubiquitin-protein ligase	O	Posttranslational modification, protein turnover, chaperones	IPR000608	--	--
KAG4380933.1	hypothetical protein GLYMA_15G042000v4 [Glycine max]	_	28650.92059425246	33397.1591899299	30698.177201985425	33608.44131551392	30587.872507889755	28564.926077805874	33284.655291381794	32986.4	30035.75830235405	35009.79876744349	31126.96463254751	33601.42285070631	1.03839029976271	0.52290768948666	0.0543488114180998	Nonsignificant	1.07521402642869	0.276094606068344	0.104623863660042	Nonsignificant	1.03562959388768	0.504047801136189	0.0505080970259921	Nonsignificant	1.00016154738238	0.998843915061442	0.000233044784049746	Nonsignificant	--	--	gmx:547668	--	-	--	--	--	--	--	--
KAG4380936.1	hypothetical protein GLYMA_15G042900v4 [Glycine max] OtherID_KAG4380937.1_gene__	_	27297.379637935654	29497.842822383383	26868.15201273544	29902.438233157125	28735.06196080638	28572.950518914928	29457.82339226347	28799.2	29941.40523990574	32535.17045691244	32874.72705871313	29663.020510695515	1.05420596751779	0.159200008602715	0.0761567638315228	Nonsignificant	1.09015510468267	0.0746775352347031	0.124533412834414	Nonsignificant	1.07794344526048	0.0985939572009892	0.108281488496201	Nonsignificant	1.04239700182027	0.260645356218099	0.0599048394933103	Nonsignificant	2	Molecular Function:protein kinase activity (GO:0004672); Biological Process:protein phosphorylation (GO:0006468)	gmx:100305416	--	-	Serine/threonine protein kinase	T	Signal transduction mechanisms	IPR001245;IPR024788	cell membrane protein	--
KAG4380945.1	hypothetical protein GLYMA_15G044700v4 [Glycine max] OtherID_KAG4380946.1_gene__ OtherID_KRH10401.1_gene__	_	23061.69184553398	27962.28596435951	24285.36031980047	26318.252263300707	25714.179710737026	30885.135907051663	24254.70486395551	23672	25002.85966629634	26716.95579808952	27278.41624803415	23312.54647921389	0.968400019724727	0.65257979077311	-0.046325	Nonsignificant	0.932346672736512	0.413739728837715	-0.101062	Nonsignificant	1.06003537828982	0.338799726475176	0.0841124150069204	Nonsignificant	1.10102637920271	0.302847153913257	0.138849034469062	Nonsignificant	3	Cellular Component:proton-transporting V-type ATPase, V0 domain (GO:0033179); Molecular Function:proton-transporting ATPase activity, rotational mechanism (GO:0046961); Biological Process:proton transmembrane transport (GO:1902600)	gmx:100793301	K02154	V-type H+-transporting ATPase subunit a	Vacuolar H+-ATPase V0 sector, subunit a	C	Energy production and conversion	IPR002490	--	--
KAG4380967.1	hypothetical protein GLYMA_15G048900v4 [Glycine max] OtherID_KRH10462.1_gene__	_	92114.86640196682	102337.38921913592	108037.44249284612	112119.88428363632	119341.08794867469	127370.80737524667	87711.47166467176	99925.8	77137.48890526782	115843.71923678604	95478.16868133088	108887.0853929592	0.87531827437706	0.196313774699826	-0.19212	Nonsignificant	0.892365145755143	0.163295844817287	-0.164294	Nonsignificant	1.20936365921666	0.109957560011658	0.274248132476806	Nonsignificant	1.18626115813169	0.0449271796264726	0.246421657493419	Nonsignificant	--	--	gmx:100500543	K12181	COP9 signalosome complex subunit 8	COP9 signalosome, subunit CSN8	OT	Posttranslational modification, protein turnover, chaperones;Signal transduction mechanisms	IPR033464	--	--
KAG4380973.1	hypothetical protein GLYMA_15G050500v4 [Glycine max]	_	6489.769139352517	8235.180206509187	9803.436770146269	10633.147836233407	10378.997254257109	19775.34929833012	17762.516344834024	5946.97	7835.595693382448	12678.77852146676	10695.639928141078	13386.239374552622	1.28606431295654	0.685355097245649	0.362962790149119	Nonsignificant	0.901272764483326	0.795377324239895	-0.149964	Nonsignificant	1.16533720786097	0.478767150273008	0.220747480815742	Nonsignificant	1.66286906101015	0.121368578890168	0.733674571229766	Nonsignificant	--	--	gmx:100500486	K00416	ubiquinol-cytochrome c reductase subunit 6	Ubiquinol-cytochrome c reductase hinge protein	C	Energy production and conversion	IPR023184	mitochondrion protein	--
KAG4380975.1	hypothetical protein GLYMA_15G051400v4 [Glycine max]	_	27052.14821133509	23922.48077438089	26071.515646172385	28380.66621179289	29077.171972776243	34419.224827703074	26929.348440822807	28262.7	30261.463662153343	25892.646986692915	27667.755358121904	27328.41829157968	1.10912119628122	0.105248429289182	0.149417020793085	Nonsignificant	0.880402768486298	0.124609002040836	-0.183764	Nonsignificant	0.94658275178812	0.242159973641995	-0.0791995	Nonsignificant	1.19249397164833	0.0701757560661117	0.253981973069325	Nonsignificant	1	Molecular Function:UDP-glycosyltransferase activity (GO:0008194)	gmx:100797338	--	-	UDP-glucuronosyl and UDP-glucosyl transferase	GC	Carbohydrate transport and metabolism;Energy production and conversion	IPR002213	--	--
KAG4380979.1	hypothetical protein GLYMA_15G052000v4 [Glycine max]	_	165838.88152784324	165787.83313069394	181031.35434872797	194894.82153539517	221555.9224925492	199260.4204954686	217813.45982599747	243759	221183.23108896884	258652.16744487104	231499.7708352986	281340.6035003908	1.3317954640548	0.0033477581623459	0.413372531619416	Nonsignificant	1.25301047996706	0.0314275909755898	0.325398481166782	Nonsignificant	1.12996867261066	0.145040429997055	0.176282775741577	Nonsignificant	1.20101721156112	0.0207054456474032	0.26425682619421	Nonsignificant	1	Cellular Component:membrane (GO:0016020)	gmx:100806204	K17470	sulfate transporter 1, high-affinity	Sulfate/bicarbonate/oxalate exchanger SAT-1 and related transporters (SLC26 family)	P	Inorganic ion transport and metabolism	IPR002645;IPR011547	--	--
KAG4380994.1	hypothetical protein GLYMA_15G055700v4 [Glycine max]	_	54128.28754463397	52838.62772357003	50811.4053597795	48572.16657036034	46317.15075613841	43756.33944597047	66538.62324703866	56235.1	55607.94494907705	56177.73669974453	43673.29456401217	54766.26474123781	1.13058	0.120892960795463	0.177068374087059	Nonsignificant	1.11519754462079	0.291998484975325	0.1572992898777	Nonsignificant	0.866777946234956	0.214340901709859	-0.206266	Nonsignificant	0.878737054752749	0.0213573743564999	-0.186497	Nonsignificant	2	Molecular Function:3,4-dihydroxy-2-butanone-4-phosphate synthase activity (GO:0008686); Biological Process:riboflavin biosynthetic process (GO:0009231)	gmx:100801046	K14652	3,4-dihydroxy 2-butanone 4-phosphate synthase / GTP cyclohydrolase II	Bifunctional GTP cyclohydrolase II/3,4-dihydroxy-2butanone-4-phosphate synthase	H	Coenzyme transport and metabolism	IPR000422;IPR032677	--	--
KAG4380996.1	hypothetical protein GLYMA_15G056800v4 [Glycine max]	_	138262.14083373512	109128.35034340358	131247.88314375293	105720.29972229784	91419.1209389741	97971.75627618303	122561.58485875804	132149	125291.04057628223	115502.34286480855	126301.96846185956	119230.17016808385	1.00360040399126	0.919006705708627	0.00518495660510577	Nonsignificant	1.22338464182016	0.014872469766741	0.290878069933622	Nonsignificant	0.950086676817309	0.209665143330169	-0.073869	Nonsignificant	0.779401130344363	0.0416565048926832	-0.359562	Nonsignificant	1	Molecular Function:peptidyl-prolyl cis-trans isomerase activity (GO:0003755)	gmx:100500283	K01802	peptidylprolyl isomerase	FKBP-type peptidyl-prolyl cis-trans isomerase	O	Posttranslational modification, protein turnover, chaperones	IPR001179	--	--
KAG4381013.1	hypothetical protein GLYMA_15G060000v4 [Glycine max] OtherID_KRH10641.1_gene__ OtherID_KRH10642.1_gene__ OtherID_KRH10643.1_gene__	_	8328.92453384597	7738.428965822569	13520.63622921222	9375.584992032793	11344.832859781976	12976.14655446187	0	0	9666.025051093742	16133.887825296131	8434.864788456587	7217.434289795903	NA	NA	NA	NA	0.94330646057281	0.689388969427217	-0.0842015	Nonsignificant	NA	NA	NA	NA	1.13885954115313	0.483764953215557	0.187589826258178	Nonsignificant	4	Cellular Component:membrane (GO:0016020); Biological Process:metal ion transport (GO:0030001); Molecular Function:metal ion transmembrane transporter activity (GO:0046873); Biological Process:transmembrane transport (GO:0055085)	gmx:100817220	--	-	--	--	--	IPR002523	--	--
KAG4381015.1	hypothetical protein GLYMA_15G060300v4 [Glycine max] OtherID_KRH10648.2_gene__	_	0	5170.008706702689	7611.199559666938	3304.4042958370856	5085.527067530797	5455.348549200169	5360.24980064158	3054.21	7769.438253846431	4649.826495377476	0	2041.8970665181516	0.844150658122657	0.60064324154746	-0.244428	Nonsignificant	0.72498247823302	0.376310295834695	-0.463982	Nonsignificant	0.620220499971568	0.370042907595887	-0.689147	Nonsignificant	0.722168547449892	0.275866829958251	-0.469593	Nonsignificant	1	Molecular Function:protein binding (GO:0005515)	gmx:100776603	--	-	Transcription initiation factor TFIID, subunit BDF1 and related bromodomain proteins	K	Transcription	IPR001487;IPR027353	nucleus protein	--
KAG4381026.1	hypothetical protein GLYMA_15G063300v4 [Glycine max] OtherID_KAG4381027.1_gene__ OtherID_KAG4381028.1_gene__ OtherID_KRH10688.1_gene__	_	116065.83586037612	115518.48743790778	130218.43657969664	136682.1491494767	139448.4819794664	137633.75491316104	114377.9588481666	124471	111816.90186023182	129334.5931041417	130184.32444237896	134548.0895974412	0.969218313388936	0.578438104468152	-0.0451064	Nonsignificant	0.952394697169181	0.0226805830252252	-0.0703685	Nonsignificant	1.12376781232107	0.0278967298656168	0.16834398340923	Nonsignificant	1.14361865614747	0.0710570685139658	0.193606060331654	Nonsignificant	--	--	gmx:100791520	--	-	--	--	--	IPR053932	--	GeBP
KAG4381040.1	hypothetical protein GLYMA_15G064900v4 [Glycine max]	_	3708.7965786956993	4431.871214691762	12463.76464405668	8659.794336828696	8454.900817509399	11145.427632868232	9907.002558059346	9118.98	8180.059573015724	8849.957195176432	6721.311235400969	9495.046890540933	1.32039755104508	0.375142479932232	0.400972367894235	Nonsignificant	0.886985364850083	0.422917981983514	-0.173018	Nonsignificant	0.921351044020008	0.493702466457633	-0.118177	Nonsignificant	1.37155550743779	0.300853985998026	0.455813009852805	Nonsignificant	3	Biological Process:recognition of pollen (GO:0048544);Molecular Function:protein kinase activity (GO:0004672); Biological Process:protein phosphorylation (GO:0006468)	gmx:102669607	--	-	--	--	--	IPR000858;IPR001245;IPR001480;IPR003609	cell membrane protein	--
KAG4381050.1	hypothetical protein GLYMA_15G066700v4 [Glycine max] OtherID_KRH10739.1_gene__ OtherID_KRH10740.1_gene__	_	4601.316506380337	7566.84621928157	4211.444719824771	5024.484948195271	6395.983774588671	6087.528609664182	2386.69744148784	6930.31	5215.66884034121	7855.420705506958	9411.332493159014	5069.1026636088245	0.887242037405082	0.655320174257085	-0.1726	Nonsignificant	1.27575161442817	0.33504014410033	0.351347467414041	Nonsignificant	1.53694030123016	0.253989476868626	0.620061128078866	Nonsignificant	1.06888992246712	0.650671581815296	0.0961132875880579	Nonsignificant	--	--	gmx:100819724	K08869	aarF domain-containing kinase	Predicted unusual protein kinase	R	General function prediction only	IPR004147	--	--
KAG4381053.1	hypothetical protein GLYMA_15G067900v4 [Glycine max]	_	4089.050842758567	5217.0153447932	4863.40401736095	3418.738656152086	4363.402042871447	5487.550527157273	6511.580088834509	6224.11	4691.212205765367	5247.895874799928	4138.491155957731	2303.4627275517378	1.22989088812634	0.183140066455433	0.298530330083624	Nonsignificant	0.880943614968642	0.589540174737301	-0.182878	Nonsignificant	0.670793326357936	0.168775189313491	-0.57606	Nonsignificant	0.936498756430572	0.636365123249724	-0.094651	Nonsignificant	2	Molecular Function:DNA binding (GO:0003677);Molecular Function:zinc ion binding (GO:0008270)	gmx:100807252	K09287	RAV-like factor	--	--	--	IPR003340;IPR011124	nucleus protein	B3->B3
KAG4381060.1	hypothetical protein GLYMA_15G070000v4 [Glycine max]	_	53943.58601989183	56619.30017830657	54108.860837830136	57830.26712038891	58882.87121095753	64849.15607547762	59020.02410406501	48656	61208.46599376373	58630.841280077584	55242.31410885615	50209.219108282494	1.02558267060152	0.792046720161638	0.0364437898769508	Nonsignificant	0.903724944836615	0.15071984360174	-0.146044	Nonsignificant	0.971565680200528	0.773931580659602	-0.0416166	Nonsignificant	1.10257100975008	0.0677284406745404	0.1408715738012	Nonsignificant	1	Molecular Function:protein binding (GO:0005515)	gmx:100787810	K23338	glucose-induced degradation protein 8	LisH motif-containing protein	Z	Cytoskeleton	IPR006594;IPR024964	--	--
KAG4381063.1	hypothetical protein GLYMA_15G070200v4 [Glycine max]	_	2348.9215646553957	0	3499.009217673413	0	0	4313.699849128095	8201.03905471169	3955.68	3213.889909390902	0	0	2736.5737136617527	1.75225614395087	0.2989820576781	0.809213682814052	Nonsignificant	NA	NA	NA	NA	NA	NA	NA	NA	NA	NA	NA	NA	2	Molecular Function:serine-type carboxypeptidase activity (GO:0004185); Biological Process:proteolysis (GO:0006508)	gmx:100805845	K16297	serine carboxypeptidase-like clade II	Serine carboxypeptidases (lysosomal cathepsin A)	OE	Posttranslational modification, protein turnover, chaperones;Amino acid transport and metabolism	IPR001563	extracell protein	--
KAG4381066.1	hypothetical protein GLYMA_15G071000v4 [Glycine max]	_	91828.88018240688	94264.89346570698	102350.78370609049	100058.10637631816	95860.53278075332	85263.75111098855	118945.72839274858	112947	113193.59425918534	98503.7016374182	90110.38518133984	94363.17748769984	1.19636967955743	0.00807536779250889	0.258663252792877	Nonsignificant	1.00638330884337	0.890508653146377	0.00917990001606273	Nonsignificant	0.820018777133275	0.00295528147934753	-0.286271	Nonsignificant	0.974823005319437	0.668967588874624	-0.0367878	Nonsignificant	2	Molecular Function:catechol oxidase activity (GO:0004097);Molecular Function:oxidoreductase activity (GO:0016491)	gmx:100801048	K00422	polyphenol oxidase	--	--	--	IPR002227;IPR022739;IPR022740	--	--
KAG4381067.1	hypothetical protein GLYMA_15G071300v4 [Glycine max] OtherID_KRH10823.1_gene__ OtherID_KRH10824.1_gene__	_	19312.752799585905	15954.900710742546	17492.92871541455	30568.97877397748	24198.809794204448	27272.67841868587	24811.114714336414	13396.7	23254.269808659763	21681.50414586243	27703.067743267715	20703.16024392504	1.16492430390595	0.586023341990809	0.220236212452511	Nonsignificant	0.854306840358113	0.225902034083946	-0.227174	Nonsignificant	1.14034095454136	0.502651741414116	0.189465245339302	Nonsignificant	1.55495757487753	0.00723655055557057	0.636875218716805	Significant	--	--	gmx:100804761	--	-	--	--	--	IPR024286	--	--
KAG4381071.1	hypothetical protein GLYMA_15G072400v4 [Glycine max]	_	82565.99833532539	81057.5412729856	70145.13778919756	84652.74176171953	89034.00091011779	86575.17405795358	92884.50852835464	80176.5	75517.84489067961	107045.01855259272	92386.22827627687	96663.79831946416	1.06335397961097	0.494765183781089	0.0886219351748115	Nonsignificant	1.13768102866831	0.0502684564002089	0.186096126306681	Nonsignificant	1.19115138345739	0.0788040432473792	0.252356777000867	Nonsignificant	1.11333100579267	0.109851973461085	0.154882585868998	Nonsignificant	--	--	gmx:100780697	--	-	--	--	--	IPR024286	--	--
KAG4381073.1	hypothetical protein GLYMA_15G072900v4 [Glycine max] OtherID_KRH10853.1_gene__	_	264284.79421540047	257575.5338864552	255017.4066737884	244374.12790915172	246862.9321435441	236563.65030046905	252807.11707074445	256168	270587.73792162526	240245.874262532	236052.25957938057	255179.991993776	1.00345629704203	0.899968649023452	0.00497778519708918	Nonsignificant	1.00505277808913	0.871134650068217	0.00727126328299589	Nonsignificant	0.938318342326417	0.112481062313177	-0.0918506	Nonsignificant	0.936827865923264	0.0173217742337299	-0.0941441	Nonsignificant	1	Molecular Function:hydrolase activity (GO:0016787)	gmx:100795029	K01466	allantoinase	Dihydroorotase and related enzymes	F	Nucleotide transport and metabolism	IPR006680	--	--
KAG4381084.1	hypothetical protein GLYMA_15G074200v4 [Glycine max]	_	5995.622293782897	7143.135137418601	0	6331.0048759248175	5744.158881294072	4963.929691411428	0	0	3903.168609909919	1510.4653080340036	0	5021.093840466635	NA	NA	NA	NA	0.574991783001137	0.441098306712137	-0.798387	Nonsignificant	NA	NA	NA	NA	0.864571531356861	0.282361946369182	-0.209943	Nonsignificant	--	--	gmx:100784814	K10581	ubiquitin-conjugating enzyme E2 O	Ubiquitin-conjugating enzyme	O	Posttranslational modification, protein turnover, chaperones	IPR000608	--	--
KAG4381113.1	hypothetical protein GLYMA_15G076500v4 [Glycine max]	_	51229.77856260728	51182.12221456503	55112.89892645624	47471.20778728135	31471.319472376086	40133.252178473216	37147.01989502371	39068.5	48040.74912557943	34953.63684818269	40736.548078902975	43666.58842213442	0.78880448827348	0.0420433900414567	-0.34226	Nonsignificant	1.00235979065109	0.933448546201863	0.00340044767367134	Nonsignificant	0.960569428729824	0.728543681399104	-0.0580382	Nonsignificant	0.755917669231531	0.0737731011206113	-0.403699	Nonsignificant	--	--	gmx:100305548	--	-	--	--	--	IPR008406	--	--
KAG4381114.1	hypothetical protein GLYMA_15G076800v4 [Glycine max]	_	5535.70545904864	8956.503130471536	9566.553150401522	7235.444609301749	9323.717053549335	7403.880856167609	8877.644334854669	10024.4	11480.19078847654	13007.440876071456	13842.755934985396	7226.475766073366	1.26283453204147	0.24472608792885	0.336665616605966	Nonsignificant	1.42205116692026	0.224489956311947	0.507973375600131	Nonsignificant	1.1215986065147	0.732565506433239	0.165556462043576	Nonsignificant	0.99602144025791	0.93229249046891	-0.0057513	Nonsignificant	1	Molecular Function:metal ion binding (GO:0046872)	gmx:100819734	K27809	protein FRIGIDA-ESSENTIAL 1	--	--	--	IPR000571	--	C3H
KAG4381126.1	hypothetical protein GLYMA_15G079000v4 [Glycine max] OtherID_KRH10954.2_gene__ OtherID_KRH10959.1_gene__ OtherID_KRH10960.1_gene__ OtherID_KRH10961.1_gene__	_	7162.594633857463	2536.214048328385	3142.9275834303958	3773.6199521046415	3070.2531762735584	2219.831365918013	0	3869.48	3508.6605076752085	1512.7678466133236	2937.829933289805	5241.993085267918	0.861815764831215	0.921199182217455	-0.214549	Nonsignificant	1.06938513620679	0.93689648407513	0.0967815294181046	Nonsignificant	0.875793465403033	0.621935058572696	-0.191337	Nonsignificant	0.70580054805862	0.492284011847594	-0.502668	Nonsignificant	2	Biological Process:tetrahydrobiopterin biosynthetic process (GO:0006729); Molecular Function:4-alpha-hydroxytetrahydrobiopterin dehydratase activity (GO:0008124)	gmx:100810992	K01724	4a-hydroxytetrahydrobiopterin dehydratase	Pterin carbinolamine dehydratase PCBD/dimerization cofactor of HNF1	K	Transcription	IPR001533	--	--
KAG4381134.1	hypothetical protein GLYMA_15G080133v4 [Glycine max]	_	13586.804770052868	9966.238985050191	28636.864219069965	12450.357751574067	14852.26465371748	0	27305.369248636463	25485.5	24173.435083328863	19190.45773415709	20296.796555314017	14574.475445961045	1.47469706921216	0.257885495209837	0.560418627945597	Nonsignificant	1.32006195675803	0.163156752659859	0.400605643682135	Nonsignificant	0.702426016900653	0.0287004100036863	-0.509582	Nonsignificant	0.784709826049205	0.74781980308052	-0.349769	Nonsignificant	--	--	gmx:100814219	--	-	Peroxisomal NUDIX hydrolase	L	Replication, recombination and repair	IPR000086	--	--
KAG4381136.1	hypothetical protein GLYMA_15G080751v4 [Glycine max]	_	58472.1863390313	54151.72724507518	53165.92408297661	41356.70038612416	0	40579.59868847411	43838.3732608073	33730.4	30957.73110704287	49300.154073688325	42959.02131901738	47939.44447634623	0.654602874910696	0.0161793668566613	-0.611308	Significant	1.14071232939473	0.097981804821171	0.189935011361667	Nonsignificant	1.29183760857025	0.0781003401216291	0.369424726351476	Nonsignificant	0.741326792651174	0.00438710359854517	-0.431818	Nonsignificant	--	--	gmx:100816489	--	-	FOG: PPR repeat	R	General function prediction only	IPR002885;IPR046848	--	--
KAG4381144.1	hypothetical protein GLYMA_15G083100v4 [Glycine max] OtherID_KAG4381145.1_gene__ OtherID_KAG4381146.1_gene__	_	55485.74337022521	63221.67359657052	49378.04469821003	55336.46989206292	58862.22216868212	65870.9696478705	68890.94885361091	61984.3	69208.72332280251	56676.486578099866	60175.41418601538	63262.72406501796	1.19037048293433	0.0898599174728311	0.251410658161218	Nonsignificant	1.00024969847831	0.976752018516003	0.000360193788321099	Nonsignificant	0.900195167408646	0.0943520430786392	-0.15169	Nonsignificant	1.07129825461939	0.461712811548331	0.0993601892919856	Nonsignificant	1	Molecular Function:protein binding (GO:0005515)	gmx:100776249	K13341	peroxin-7	Peroxisomal targeting signal type 2 receptor	U	Intracellular trafficking, secretion, and vesicular transport	IPR001680	--	--
KAG4381147.1	hypothetical protein GLYMA_15G083300v4 [Glycine max]	_	118746.01559440598	113256.83784996736	120249.64306468726	121177.6773136256	120300.90524037051	123907.79207584688	117667.76237209867	117778	116924.6011175291	119649.91561877522	119728.04630673194	124267.70857278668	1.00033460935476	0.974519085228636	0.000482658510217532	Nonsignificant	0.995235990577609	0.767671348737052	-0.00688944	Nonsignificant	1.03199845440179	0.0694040199251443	0.0454408100745985	Nonsignificant	1.03728540819709	0.143427061338791	0.0528129050846782	Nonsignificant	--	--	gmx:100785889	K12828	splicing factor 3B subunit 1	Splicing factor 3b, subunit 1	A	RNA processing and modification	IPR015016;IPR054573	--	--
KAG4381178.1	hypothetical protein GLYMA_15G087700v4 [Glycine max] OtherID_KRH11080.1_gene__	_	287673.62859850767	290217.6408103182	279302.6661663054	405057.5971452575	406040.0694387006	415890.1085188026	309911.8072667675	285978	327989.6945533007	323094.21565766056	307492.6255847372	303181.73568026675	1.07779519135328	0.150741354806314	0.108083055185765	Nonsignificant	0.761025167381525	0.00020260974957766	-0.393984	Nonsignificant	1.01070385811474	0.801896598942949	0.015360341439379	Nonsignificant	1.43140043831449	1.51174134538452e-05	0.517427326540402	Nonsignificant	3	Molecular Function:protein binding (GO:0005515); Molecular Function:peptidase activity (GO:0008233); Molecular Function:metallopeptidase activity (GO:0008237)	gmx:100787992	K03030	26S proteasome regulatory subunit N11	26S proteasome regulatory complex, subunit RPN11	O	Posttranslational modification, protein turnover, chaperones	IPR000555;IPR056263	nucleus protein	--
KAG4381187.1	hypothetical protein GLYMA_15G092400v4 [Glycine max] OtherID_KRH11149.1_gene__ OtherID_KRH11150.1_gene__ OtherID_KRH11151.1_gene__ OtherID_KRH11152.1_gene__ OtherID_KRH11153.1_gene__	_	17144.718271661663	21932.890496642445	13293.06905045854	20495.41521655808	20061.94538497953	19419.46012446764	18172.353789055083	18182	18706.07117672013	15969.706813553308	20697.07046648385	18233.340420972865	1.05135979252208	0.673214798774435	0.0722564676444798	Nonsignificant	0.915355582981177	0.287354766304336	-0.127596	Nonsignificant	0.997088521113579	0.921117666877467	-0.0042065	Nonsignificant	1.14523667105408	0.393093516982314	0.195645772010177	Nonsignificant	6	Molecular Function:ATP binding (GO:0005524); Cellular Component:membrane (GO:0016020); Biological Process:transmembrane transport (GO:0055085); Molecular Function:ABC-type transporter activity (GO:0140359);Molecular Function:ATP binding (GO:0005524); Molecular Function:ATP hydrolysis activity (GO:0016887)	gmx:100801762	--	-	Multidrug resistance-associated protein/mitoxantrone resistance protein, ABC superfamily	Q	Secondary metabolites biosynthesis, transport and catabolism	IPR003439;IPR011527	vacuole protein	--
KAG4381197.1	hypothetical protein GLYMA_15G093200v4 [Glycine max] OtherID_KAG4381198.1_gene__ OtherID_KAG4381199.1_gene__	_	2499.262582919685	4295.71129178111	0	6597.872261557084	6047.284746616354	7381.735482977045	0	4482.55	0	0	0	6646.961636123804	NA	NA	NA	NA	NA	NA	NA	NA	NA	NA	NA	NA	1.96487314108399	0.046002573384878	0.974436170174949	Significant	--	--	gmx:100807625	--	-	--	--	--	IPR010775	--	--
KAG4381211.1	hypothetical protein GLYMA_15G097000v4 [Glycine max]	_	32069.806045987425	31207.05669130228	27319.454933471578	32063.12217188801	33811.094619451746	27999.150872857284	33228.22693391392	33842.6	35626.65352983028	30598.33507021216	26188.74827231317	29876.617802619472	1.13357234713402	0.0768282470555697	0.180876470055923	Nonsignificant	0.923197955943773	0.346019944536032	-0.115288	Nonsignificant	0.843873683695095	0.03116634586839	-0.244901	Nonsignificant	1.03617199989678	0.665932005163307	0.0512635037982488	Nonsignificant	7	Molecular Function:ATP binding (GO:0005524);Molecular Function:DNA binding (GO:0003677); Biological Process:chromatin remodeling (GO:0006338); Molecular Function:nucleosome binding (GO:0031491);Molecular Function:DNA binding (GO:0003677); Cellular Component:nucleus (GO:0005634); Biological Process:chromatin remodeling (GO:0006338)	gmx:100809750	K11654	SWI/SNF-related matrix-associated actin-dependent regulator of chromatin subfamily A member 5	Chromatin remodeling complex WSTF-ISWI, small subunit	K	Transcription	IPR000330;IPR001650;IPR015194;IPR015195	nucleus protein	SNF2
KAG4381264.1	hypothetical protein GLYMA_15G111700v4 [Glycine max]	_	746.6609328332477	0	5477.926144550988	2161.144415788455	2138.3380326573774	3922.315550048169	1892.3991623949173	6907.74	2602.359736632159	0	0	1214.7638032605312	1.22123216177726	0.635717495943032	0.288337489273747	Nonsignificant	NA	NA	NA	NA	NA	NA	NA	NA	0.880572252829024	0.76159905874463	-0.183487	Nonsignificant	3	Molecular Function:structural constituent of ribosome (GO:0003735); Cellular Component:ribosome (GO:0005840); Biological Process:translation (GO:0006412)	gmx:100804238	K02926	large subunit ribosomal protein L4	Mitochondrial/chloroplast ribosomal protein L4	J	Translation, ribosomal structure and biogenesis	IPR002136	--	--
KAG4381270.1	hypothetical protein GLYMA_15G113800v4 [Glycine max]	_	153062.35431633305	158250.3372509918	129701.19261558216	121558.61742488109	148349.36060451186	123413.81998679617	155240.56905030576	158545	154289.8176120684	153262.97446192853	158319.86858440688	149846.79336133192	1.06136201931512	0.412515963183244	0.0859168281544925	Nonsignificant	1.17316059962859	0.0682076502359756	0.230400524387735	Nonsignificant	0.985801965999337	0.465206694509711	-0.0206302	Nonsignificant	0.891858084570104	0.265214136690468	-0.165114	Nonsignificant	2	Cellular Component:mitochondrial inner membrane (GO:0005743); Biological Process:mitochondrial pyruvate transmembrane transport (GO:0006850)	gmx:100306167	K22139	mitochondrial pyruvate carrier 2	Uncharacterized conserved protein	S	Function unknown	IPR005336	--	--
KAG4381273.1	hypothetical protein GLYMA_15G115400v4 [Glycine max]	_	88946.63296505855	81840.04998509136	84615.5670285381	90315.35372320608	97982.29969757462	102465.54751077284	97909.76164367798	96402.3	94387.75549783604	96158.61614956715	98218.28938551457	93984.42660784416	1.13037303769095	0.00961882508141491	0.176798959201456	Nonsignificant	0.99173943339139	0.864655910472567	-0.011967	Nonsignificant	0.998827553817181	0.944738605930288	-0.00169247	Nonsignificant	1.13845199467043	0.0433041751404709	0.187073458351064	Nonsignificant	--	--	gmx:100817060	K08272	calcium binding protein 39	Conserved protein Mo25	S	Function unknown	IPR013878	--	--
KAG4381283.1	hypothetical protein GLYMA_15G118400v4 [Glycine max]	_	51766.61755952083	41529.27751778616	43752.08393609318	46889.85550210988	42832.75457720361	51421.45233497003	44491.185761245135	40342.5	46957.04253796912	45887.69178876287	55188.9442540335	55350.31983634239	0.961639341550072	0.671065029638921	-0.0564322	Nonsignificant	1.10827868493679	0.279223059381423	0.148320703428511	Nonsignificant	1.18693445205031	0.0903434996064387	0.247240264960368	Nonsignificant	1.02988795187182	0.732127570138125	0.0424873858822009	Nonsignificant	--	--	gmx:100776437	--	-	--	--	--	--	--	--
KAG4381284.1	hypothetical protein GLYMA_15G118700v4 [Glycine max]	_	38796.55527208517	39055.49181209343	42707.009143101655	37603.28909761387	42214.21718522534	40854.09710251621	39453.21355282528	42673.1	35604.69463431893	50714.71364437499	43153.03879876737	48158.19965742176	0.976542218157343	0.696825117061136	-0.0342457	Nonsignificant	1.17696250083804	0.0510846625860747	0.235068355451274	Nonsignificant	1.20635977120659	0.0566189217439392	0.270660224594175	Nonsignificant	1.00093354378839	0.988241153098358	0.00134619072768858	Nonsignificant	--	--	gmx:100527750	K03955	NADH dehydrogenase (ubiquinone) 1 alpha/beta subcomplex 1, acyl-carrier protein	Acyl carrier protein/NADH-ubiquinone oxidoreductase, NDUFAB1/SDAP subunit	CIQ	Energy production and conversion;Lipid transport and metabolism;Secondary metabolites biosynthesis, transport and catabolism	IPR009081	mitochondrion protein	--
KAG4381290.1	hypothetical protein GLYMA_15G120300v4 [Glycine max]	_	55090.64271729856	56638.94055576497	55804.06995452734	56781.84458342262	55431.67952211382	51594.550993179575	60411.3515655672	56272.4	58719.08928663928	56340.51616626516	62072.35137556685	56428.11639885832	1.04697078749859	0.108639477043805	0.0662211888600577	Nonsignificant	1.06735265544953	0.205896493757263	0.094036924249406	Nonsignificant	0.99679676276173	0.924941386501007	-0.00462871	Nonsignificant	0.97776221041504	0.479850273617645	-0.0324444	Nonsignificant	--	--	gmx:100816692	K11267	sister chromatid cohesion protein PDS5	Sister chromatid cohesion complex Cohesin, subunit PDS5	D	Cell cycle control, cell division, chromosome partitioning	--	--	--
KAG4381294.1	hypothetical protein GLYMA_15G121200v4 [Glycine max] OtherID_KAG4381295.1_gene__ OtherID_KAG4381296.1_gene__	_	15362.75008295386	14090.167118275422	17133.27779533729	19804.38566858559	18844.066946856903	22237.185302474627	21183.043881146983	16260.3	16582.274985734388	18512.2099569878	16718.909577401213	19391.134832878863	1.15969159685317	0.231680843317897	0.213741192553841	Nonsignificant	0.897128719270492	0.175753445660918	-0.156613	Nonsignificant	1.0110435662358	0.871406107659989	0.0158451648355317	Nonsignificant	1.30694592941974	0.023054143261579	0.386199455615656	Nonsignificant	3	Molecular Function:protein kinase activity (GO:0004672); Molecular Function:ATP binding (GO:0005524); Biological Process:protein phosphorylation (GO:0006468)	gmx:100781600	K08286	protein-serine/threonine kinase	Putative serine/threonine protein kinase	R	General function prediction only	IPR000719	cytoplasm protein	--
KAG4381306.1	hypothetical protein GLYMA_15G122400v4 [Glycine max]	_	69798.00353120817	70497.73200285944	71696.46637240716	64132.00030699555	68971.74423304365	71788.83864551474	69310.88081616253	69245.3	58621.92869417125	67220.51150541783	69560.28245417023	68921.0295993748	0.930119635236976	0.30749953414929	-0.104512	Nonsignificant	1.00394958353703	0.893641463077593	0.00568682167175352	Nonsignificant	1.04322850071844	0.468778810712965	0.0610551892555287	Nonsignificant	0.966510000570431	0.359498738680628	-0.0491434	Nonsignificant	--	--	gmx:100777151	K12616	enhancer of mRNA-decapping protein 4	Nuclear protein, contains WD40 repeats	R	General function prediction only	IPR032401;IPR049404	--	--
KAG4381308.1	hypothetical protein GLYMA_15G122600v4 [Glycine max]	_	3866.917144877117	5878.044314078378	3460.039472618784	0	4775.272613242081	6071.14624417921	2311.846588066678	2083.65	4386.695467555476	3431.943763513951	2137.001216977388	7064.457365665136	0.665065614241889	0.196837342882614	-0.588431	Nonsignificant	0.776502211604002	0.48054754923818	-0.364938	Nonsignificant	1.43852494526909	0.514350271725261	0.524590238876275	Nonsignificant	1.23208081320387	0.38771302039772	0.301096886702298	Nonsignificant	1	Molecular Function:glycosyltransferase activity (GO:0016757)	gmx:100785342	K13648	alpha-1,4-galacturonosyltransferase	--	--	--	IPR002495	--	--
KAG4381313.1	hypothetical protein GLYMA_15G123600v4 [Glycine max] OtherID_KAG4381315.1_gene__ OtherID_KRH11679.1_gene__	_	3003.377287949574	0	4059.588748216036	0	0	0	0	3090.25	3826.382663870691	1027.0523388243937	1256.8199533628822	2194.9346716977607	0.97928159762547	0.94143087009292	-0.0302043	Nonsignificant	Inf	0	Inf	Significant	0.431694359721242	0.0613467953422281	-1.21192	Nonsignificant	NA	NA	NA	NA	1	Molecular Function:protein binding (GO:0005515)	gmx:100788712	--	-	--	--	--	IPR001680	--	--
KAG4381318.1	hypothetical protein GLYMA_15G125100v4 [Glycine max]	_	0	0	10792.653248104769	18972.8059641801	0	21849.615218259525	10058.551561756163	0	11956.869278252576	15577.37426171176	11222.717404152683	14944.832114060257	NA	NA	NA	NA	0.681731959558244	0.0718447142393437	-0.552723	Nonsignificant	1.26411161471149	0.220967754954985	0.338123851870756	Nonsignificant	NA	NA	NA	NA	--	--	gmx:100795399	--	-	Flavonol reductase/cinnamoyl-CoA reductase	V	Defense mechanisms	IPR001509	--	--
KAG4381323.1	hypothetical protein GLYMA_15G126000v4 [Glycine max]	_	76222.90629812136	78323.62077197639	83643.08787963282	70345.40562165175	65445.634913431895	72776.47018305346	78211.92424450748	68798.9	61507.568209792735	78004.40088647713	71901.03212066791	70802.24324855924	0.875430242826949	0.140302877690215	-0.191936	Nonsignificant	1.05820736650577	0.26186146555148	0.0816223659351477	Nonsignificant	1.05845663616496	0.467057704404233	0.0819621648851635	Nonsignificant	0.875636	0.0332658786905603	-0.191596	Nonsignificant	--	--	gmx:100782498	--	-	--	--	--	IPR009719	--	--
KAG4381337.1	hypothetical protein GLYMA_15G127700v4 [Glycine max]	_	100201.1794601882	105208.2913323168	106102.56692338084	120745.45680277803	123350.530127175	124374.66864946442	107673.17977300331	116176	107498.31907633324	111322.73479147747	109882.7125618178	112949.68161293336	1.06367478213327	0.12058577486581	0.0890571151966878	Nonsignificant	0.906870394986466	0.00118845930338163	-0.141032	Nonsignificant	1.00847337048459	0.753089733931968	0.0121729889810639	Nonsignificant	1.18284563987052	0.00107352751443499	0.242261815754299	Nonsignificant	--	--	gmx:100800151	K22698	protein SEY1	GTP-binding protein	R	General function prediction only	IPR046758	--	--
KAG4381338.1	hypothetical protein GLYMA_15G127800v4 [Glycine max]	_	7460.807291305251	10648.491586711349	6675.1795564583	7350.720854507216	7067.980395613614	8758.625363769408	11682.38606396632	8972.55	8584.133331103323	8332.086235575429	8765.988622691742	10523.610895429683	1.17973309272462	0.359866453147189	0.238460495723848	Nonsignificant	1.19175460629455	0.145442263113082	0.253087201632011	Nonsignificant	0.944684161471792	0.683029396674772	-0.082096	Nonsignificant	0.935154906534201	0.759287911993354	-0.0967227	Nonsignificant	--	--	gmx:100800683	--	-	--	--	--	--	--	--
KAG4381343.1	hypothetical protein GLYMA_15G129100v4 [Glycine max]	_	1792327.5350955136	1988948.9592908253	1555291.0954493182	1114971.9371716103	801193.2166887819	853609.8232598526	1661365.9213632082	906604	1087336.322850082	1022347.1512927394	890428.8776561097	1127585.3630908094	0.684954548533293	0.103039361484728	-0.54592	Nonsignificant	1.09769256244807	0.463155090980921	0.134474046384949	Nonsignificant	0.831766530329121	0.462964787711275	-0.265749	Nonsignificant	0.519018063669937	0.00592456893527658	-0.946143	Significant	3	Molecular Function:peroxidase activity (GO:0004601); Biological Process:response to oxidative stress (GO:0006979); Molecular Function:heme binding (GO:0020037)	gmx:100804765	K00430	peroxidase	--	--	--	IPR002016	--	--
KAG4381344.1	hypothetical protein GLYMA_15G129300v4 [Glycine max]	_	76395.06016493264	73159.30376649633	74807.89551248681	75020.92221792907	81448.33138477446	80964.73494695482	71273.55801517487	62668.1	67071.39082636457	71006.4855920582	65434.85286794541	67317.43174864264	0.895930756535224	0.0471541100687221	-0.158541	Nonsignificant	0.858170186388588	0.0128307420587767	-0.220664	Nonsignificant	1.01365941854487	0.761466481835733	0.01957299976453	Nonsignificant	1.05826171094078	0.127775017784531	0.0816964539034018	Nonsignificant	1	Molecular Function:protein phosphatase binding (GO:0019903)	gmx:100790475	K15501	serine/threonine-protein phosphatase 6 regulatory subunit 3	SAP family cell cycle dependent phosphatase-associated protein	D	Cell cycle control, cell division, chromosome partitioning	IPR007587	--	--
KAG4381346.1	hypothetical protein GLYMA_15G129500v4 [Glycine max]	_	69531.6920392838	67865.21998138037	68874.00822670413	78785.95008675511	77422.28696122859	70261.69371029339	88549.72046684213	68233.4	68521.37981261851	60439.53538932006	73797.36739456348	75477.41465659373	1.09227466484014	0.448155094805576	0.127335683892255	Nonsignificant	0.926013960168143	0.366406046642715	-0.110894	Nonsignificant	0.930803943908596	0.569526921099546	-0.103451	Nonsignificant	1.09792466377076	0.0640014168087241	0.134779064422228	Nonsignificant	2	Molecular Function:hydrolase activity, hydrolyzing O-glycosyl compounds (GO:0004553); Biological Process:carbohydrate metabolic process (GO:0005975)	gmx:100806362	K05349	beta-glucosidase	--	--	--	IPR002772	--	--
KAG4381352.1	hypothetical protein GLYMA_15G130100v4 [Glycine max]	_	253852.1695053733	258440.3117306699	258019.0349021876	252112.2355537203	253265.1728892343	259123.7933042028	257522.26658295275	262862	262722.64310924994	255976.21717420896	243591.253169459	253199.76709989764	1.01661067410509	0.136392452271355	0.023767283840799	Nonsignificant	0.984651476967237	0.416991432315516	-0.0223149	Nonsignificant	0.961257304879915	0.0738196620787551	-0.0570054	Nonsignificant	0.992457188722554	0.498337209876695	-0.0109232	Nonsignificant	1	Molecular Function:oxidoreductase activity (GO:0016491)	gmx:100807968	K02641	ferredoxin--NADP+ reductase	NADP/FAD dependent oxidoreductase	C	Energy production and conversion	IPR001433	--	--
KAG4381354.1	hypothetical protein GLYMA_15G130600v4 [Glycine max] OtherID_KRH11790.1_gene__	_	5043.807153780227	4631.651931726622	0	4584.132831126686	3076.665793422402	3703.4567348128526	0	5142.38	0	0	5815.6087479765365	0	NA	NA	NA	NA	NA	NA	NA	NA	NA	NA	NA	NA	0.783029536130558	0.18967386977399	-0.352861	Nonsignificant	--	--	gmx:100792579	--	-	--	--	--	--	--	--
KAG4381363.1	hypothetical protein GLYMA_15G131100v4 [Glycine max] OtherID_KRH11795.1_gene__	_	4278.711201914973	6940.127786944145	11975.357283009796	13242.482944456666	7843.49201449756	5834.539866335173	8359.987340344811	7027	1867.328323684702	4705.618006258133	5386.623460020536	4162.719950563508	0.743906598951929	0.521760654444564	-0.426807	Nonsignificant	0.52952038656597	0.0809549929279591	-0.917242	Nonsignificant	0.826167881381691	0.98069132769673	-0.275493	Nonsignificant	1.16065736918593	0.665886468949001	0.214942145562161	Nonsignificant	--	--	gmx:100794158	K14786	protein KRI1	KRR1-interacting protein involved in 40S ribosome biogenesis	J	Translation, ribosomal structure and biogenesis	IPR018034;IPR024626	--	--
KAG4381370.1	hypothetical protein GLYMA_15G133600v4 [Glycine max]	_	19224.216525225816	20545.03729358641	18106.86604436056	15240.744066520392	18522.08715700477	15461.743241370836	20880.208331229944	20129.5	17677.612769140662	18199.06471020026	18608.12218270204	20088.36008407384	1.01401616485548	0.848038939850088	0.0200806511291759	Nonsignificant	1.15583623820965	0.100381194069346	0.208937007649254	Nonsignificant	0.969469144445525	0.642913047404386	-0.0447331	Nonsignificant	0.850516146923286	0.0859220464152014	-0.233589	Nonsignificant	2	Molecular Function:hydrolase activity, hydrolyzing O-glycosyl compounds (GO:0004553); Biological Process:carbohydrate metabolic process (GO:0005975)	gmx:100799987	K01187	alpha-glucosidase	Maltase glucoamylase and related hydrolases, glycosyl hydrolase family 31	G	Carbohydrate transport and metabolism	IPR000322;IPR025887;IPR048395	extracell protein	--
KAG4381376.1	hypothetical protein GLYMA_15G135100v4 [Glycine max]	_	18622.33046959873	10158.38400431806	12386.934254065403	23713.835887283218	7419.66782769413	10978.4775723916	16875.914799860242	9055.83	14608.581381874168	6336.946567631841	10455.274942887214	9939.070351934375	0.984761759157224	0.953369436808839	-0.0221534	Nonsignificant	0.634766901135359	0.394738767476666	-0.655701	Nonsignificant	0.659375352399047	0.173937306572464	-0.600828	Nonsignificant	1.02293870523494	0.875336142901763	0.032719700994389	Nonsignificant	3	Cellular Component:nucleosome (GO:0000786); Molecular Function:DNA binding (GO:0003677); Biological Process:nucleosome assembly (GO:0006334)	gmx:100780698	K09422	transcription factor MYB, plant	--	--	--	IPR001005;IPR005818	--	MYB->MYB-related
KAG4381383.1	hypothetical protein GLYMA_15G137000v4 [Glycine max]	_	13919.869802169387	16934.71505149936	0	11151.3938337436	18427.039304119	17040.57808295697	5317.661027804913	13858.4	14599.45690931009	9470.281110519876	9209.439950244405	14229.301413131276	0.72977847748936	0.41648154259535	-0.454469	Nonsignificant	0.705914209934996	0.175054594625577	-0.502435	Nonsignificant	0.97434545741585	0.900442984266798	-0.0374947	Nonsignificant	1.00728436183073	0.96223849020865	0.0104710214678587	Nonsignificant	1	Molecular Function:ubiquitin-protein transferase activity (GO:0004842)	gmx:100787467	K10589	ubiquitin-protein ligase E3 C	E3 ubiquitin protein ligase	O	Posttranslational modification, protein turnover, chaperones	IPR000569	--	--
KAG4381386.1	hypothetical protein GLYMA_15G137800v4 [Glycine max] OtherID_KRH11899.1_gene__	_	14746.60988791733	0	9968.874176836136	16924.624942921637	0	11445.66678657184	9930.36127347628	6243.12	0	10718.317086735193	23425.253176825605	14432.481791670683	0.654386587416313	0.290977801364395	-0.611785	Nonsignificant	1.14147697218854	0.783602243062157	0.190901755362438	Nonsignificant	2.00229215688993	0.145102376060374	1.00165249492539	Nonsignificant	1.14787522086011	0.667553592575959	0.198965823171822	Nonsignificant	--	--	gmx:100789594	K09534	DnaJ homolog subfamily C member 14	Molecular chaperone (DnaJ superfamily)	O	Posttranslational modification, protein turnover, chaperones	IPR001623;IPR032843	--	--
KAG4381399.1	hypothetical protein GLYMA_15G140300v4 [Glycine max]	_	379829.65131848765	379894.0009893003	417112.388917187	383493.6658474032	444295.7925849091	385378.473870645	383135.4243330415	445934	361762.2753118965	396720.389490747	477523.7664473311	392931.02961926255	1.0118926153939	0.905076302996898	0.0170561957053187	Nonsignificant	1.0445175410727	0.627655265400715	0.0628367204625693	Nonsignificant	1.06410938332861	0.52452192218685	0.0896464578642239	Nonsignificant	1.03087251733059	0.640033974302873	0.0438659331069733	Nonsignificant	2	Molecular Function:acyltransferase activity, acyl groups converted into alkyl on transfer (GO:0046912);Molecular Function:catalytic activity (GO:0003824)	gmx:100795745	K01648	ATP citrate (pro-S)-lyase	ATP-citrate lyase	C	Energy production and conversion	IPR002020;IPR005811	--	--
KAG4381416.1	hypothetical protein GLYMA_15G143000v4 [Glycine max]	_	10305.843174293825	0	0	6586.538246708466	7878.066189804917	6022.34305234325	7748.320096622377	9507.63	8229.672639221273	4593.123980102394	13355.806169366757	12807.342168599622	NA	NA	NA	NA	1.50126183194436	0.43884240415776	0.586175616335694	Nonsignificant	1.20680874220163	0.819271759220483	0.271197052612548	Nonsignificant	NA	NA	NA	NA	--	--	gmx:100802657	K17491	protein phosphatase 4 regulatory subunit 3	Protein predicted to be involved in carbohydrate metabolism	G	Carbohydrate transport and metabolism	IPR006887;IPR055236	--	--
KAG4381417.1	hypothetical protein GLYMA_15G143100v4 [Glycine max]	_	31647.803214457028	31477.011675347974	28394.17294779832	36220.811386162015	32230.872183209995	26321.9384675446	25805.32382471406	30884.8	25538.496286486406	27622.65434274645	26630.35372518776	33418.469488447576	0.898486992197858	0.197654139664053	-0.15443	Nonsignificant	0.925062012742656	0.558943818407369	-0.112378	Nonsignificant	1.06619176434945	0.538264372219401	0.0924669433454885	Nonsignificant	1.03556239285654	0.795527552295198	0.0504144788630877	Nonsignificant	1	Molecular Function:oxidoreductase activity (GO:0016491)	gmx:100803176	K00382	dihydrolipoyl dehydrogenase	Dihydrolipoamide dehydrogenase	C	Energy production and conversion	IPR004099;IPR023753	mitochondrion protein	--
KAG4381419.1	hypothetical protein GLYMA_15G143232v4 [Glycine max]	_	11107.789087970405	8969.389623028432	12334.9073758036	16840.169264409775	14721.41820995224	11744.968018587377	13259.85644348418	7167.88	10091.56638693924	17217.08206130673	15385.36544176698	20839.389198575405	0.941602547540137	0.702313604195914	-0.0868099	Nonsignificant	1.23403572723187	0.195813033453403	0.303384163331823	Nonsignificant	1.75108314231789	0.0426009096646266	0.80824758529177	Significant	1.33612367241561	0.110790741506403	0.418053550718431	Nonsignificant	3	Molecular Function:structural constituent of ribosome (GO:0003735); Cellular Component:ribosome (GO:0005840); Biological Process:translation (GO:0006412)	gmx:100499874	K02905	large subunit ribosomal protein L29e	60S ribosomal protein L29	J	Translation, ribosomal structure and biogenesis	IPR002673	--	--
KAG4381420.1	hypothetical protein GLYMA_15G143400v4 [Glycine max] OtherID_KRH11981.1_gene__	_	25629.04303944964	22574.709974301208	30360.708284267854	15774.897453291798	26632.59515385054	19828.915048071067	25837.727228555184	24834.8	22736.07998216364	22953.406435004264	15095.74369200575	0	0.934374219562937	0.545377323631386	-0.0979276	Nonsignificant	0.917047229118695	0.755819837334787	-0.124932	Nonsignificant	0.777480017114142	0.194929391037333	-0.363122	Nonsignificant	0.792169978982379	0.226614727724818	-0.336118	Nonsignificant	2	Molecular Function:DNA binding (GO:0003677);Molecular Function:protein binding (GO:0005515)	gmx:100819198	K21596	calmodulin-binding transcription activator	Uncharacterized conserved protein, contains IPT/TIG domain	S	Function unknown	IPR000048;IPR002110;IPR005559	nucleus protein	CAMTA
KAG4381439.1	hypothetical protein GLYMA_15G148000v4 [Glycine max]	_	56207.585035671225	53627.64982615943	49989.76382692007	61161.29536246319	62203.94280425673	61227.632010793815	60165.85287976779	58204.3	58942.38819213597	56067.01462719113	59013.51633158706	57229.40964881737	1.10941681543329	0.0414466865963833	0.149801497673765	Nonsignificant	0.933459349984069	0.0121049446179887	-0.0993409	Nonsignificant	0.971786538988917	0.180491673825419	-0.0412886	Nonsignificant	1.15496869508503	0.0135993112907427	0.207853748561126	Nonsignificant	2	Cellular Component:membrane (GO:0016020); Molecular Function:glycosyltransferase activity (GO:0016757)	gmx:100818287	K08238	xyloglucan 6-xylosyltransferase	Subunit of Golgi mannosyltransferase complex	GM	Carbohydrate transport and metabolism;Cell wall/membrane/envelope biogenesis	IPR008630	--	--
KAG4381443.1	hypothetical protein GLYMA_15G148800v4 [Glycine max] OtherID_KAG4381444.1_gene__ OtherID_KAG4381446.1_gene__ OtherID_KRH12061.1_gene__	_	23594.615973173102	21486.17211547105	23018.263848645194	21246.51608976701	25342.393185748235	23121.64545432555	20721.11872234019	24592.9	29446.678342860105	21456.45602732714	22695.43044405354	20806.4191620379	1.09782287621339	0.470384385647977	0.134645307328875	Nonsignificant	0.931828844070467	0.294064940904341	-0.101863	Nonsignificant	0.868883092098072	0.278924674668033	-0.202766	Nonsignificant	1.02366410025848	0.729210874354195	0.0337423946447233	Nonsignificant	4	Molecular Function:microtubule motor activity (GO:0003777); Molecular Function:ATP binding (GO:0005524); Biological Process:microtubule-based movement (GO:0007018); Molecular Function:microtubule binding (GO:0008017)	gmx:100819897	K10393	kinesin family member 2/24	Kinesin-like protein	Z	Cytoskeleton	IPR001752	--	--
KAG4381451.1	hypothetical protein GLYMA_15G149700v4 [Glycine max] OtherID_KAG4381452.1_gene__ OtherID_KAG4381453.1_gene__	_	32722.2842583917	25806.053096246906	21810.45382016034	30405.71872629656	33785.049847536546	28759.075867236566	29799.11905701997	27463	31428.6942678502	26963.02709495773	26818.55268693077	21730.89494114628	1.10396001766941	0.420174326429681	0.142687922700688	Nonsignificant	0.812400226994568	0.0691674387436859	-0.299737	Nonsignificant	0.851412585951109	0.112955030947989	-0.23207	Nonsignificant	1.15697340079255	0.281992928178184	0.210355696782658	Nonsignificant	--	--	gmx:100784469	--	-	--	--	--	--	--	--
KAG4381468.1	hypothetical protein GLYMA_15G154000v4 [Glycine max] OtherID_KRH12128.1_gene__	_	271964.96468171605	266132.12486183096	269442.7661174254	250018.1114805824	255994.16691859657	235117.1666304218	273342.3957106189	267719	264648.8092406335	274440.5743728961	270207.96347311314	269988.1906128603	0.997734290515951	0.848139685447649	-0.00327244	Nonsignificant	1.09918278638401	0.0213185235301421	0.136431316298414	Nonsignificant	1.01107907465086	0.364982596166722	0.015895832201881	Nonsignificant	0.917762064415986	0.0296979537309102	-0.123808	Nonsignificant	2	Biological Process:ubiquitin-dependent protein catabolic process (GO:0006511); Molecular Function:ubiquitin protein ligase binding (GO:0031625)	gmx:100784626	K03347	cullin 1	Cullins	D	Cell cycle control, cell division, chromosome partitioning	IPR001373;IPR019559	nucleus protein	--
KAG4381470.1	hypothetical protein GLYMA_15G154300v4 [Glycine max]	_	76595.82269182627	80952.72578920246	73948.64540289936	79609.47144265327	77975.76430543461	83761.51320726155	77139.07883633471	79185.4	87173.00496074201	85086.50900460078	79518.47538456458	86213.00468264491	1.05183773380495	0.335437253290098	0.0729121583457734	Nonsignificant	1.03924328857735	0.308167755292073	0.0555334310823869	Nonsignificant	1.03006398735863	0.534903980733469	0.0427339601052369	Nonsignificant	1.04254718990831	0.283388300572906	0.0601126873686234	Nonsignificant	--	--	gmx:100785692	--	-	5'-AMP-activated protein kinase, gamma subunit	C	Energy production and conversion	IPR000644;IPR032640	--	--
KAG4381476.1	hypothetical protein GLYMA_15G156400v4 [Glycine max] OtherID_KRH12166.1_gene__	_	101097.985667822	99125.38585662632	101035.99592986188	97837.35111235084	93398.41984049826	91908.09256280422	103763.57282357436	104942	112050.52846544387	96889.92242443384	105470.67080411124	94095.7763324693	1.06471743600691	0.066344510618303	0.0904706062632108	Nonsignificant	1.04701675635864	0.311911006319603	0.0662845312105333	Nonsignificant	0.924242339801641	0.130173927440371	-0.113657	Nonsignificant	0.939867416931344	0.0347298674730592	-0.0894708	Nonsignificant	--	--	gmx:100790467	--	-	--	--	--	IPR003137	Golgi apparatus protein	--
KAG4381482.1	hypothetical protein GLYMA_15G158900v4 [Glycine max] OtherID_KRH12198.1_gene__ OtherID_KRH12199.1_gene__	_	13636.995401776274	4717.157717875915	5391.567576273397	9383.549152051077	7594.811136521528	5606.968800752887	6656.406143323169	4895.13	7997.590175520051	14146.797031342863	6955.657064095889	8897.803780821358	0.823269445858408	0.806004920456391	-0.280563	Nonsignificant	1.32830731655972	0.365183234804255	0.409588966552671	Nonsignificant	1.53460862582606	0.185060481421059	0.617870769228328	Nonsignificant	0.951132601050124	0.903567497127951	-0.0722816	Nonsignificant	11	Molecular Function:ATP binding (GO:0005524); Molecular Function:ATP hydrolysis activity (GO:0016887);Molecular Function:ATP-dependent peptidase activity (GO:0004176); Molecular Function:metalloendopeptidase activity (GO:0004222); Molecular Function:ATP binding (GO:0005524); Biological Process:proteolysis (GO:0006508);Molecular Function:ATP-dependent peptidase activity (GO:0004176); Molecular Func…	gmx:100795567	K03798	cell division protease FtsH	AAA+-type ATPase containing the peptidase M41 domain	O	Posttranslational modification, protein turnover, chaperones	IPR000642;IPR003959;IPR011546;IPR041569	nucleus protein	--
KAG4381505.1	hypothetical protein GLYMA_15G165100v4 [Glycine max]	_	22179.74206489029	14651.120347929404	16939.790238390764	14684.822673391527	13757.865413121131	14291.633828741851	21487.69644436353	14765	15584.599139442516	17385.768039835184	13398.140903831336	12505.858490936116	0.964044381608208	0.842444898716045	-0.0528285	Nonsignificant	1.01299764438639	0.978288894801331	0.0186308193157333	Nonsignificant	0.835108524606873	0.316582383079935	-0.259964	Nonsignificant	0.794751780166322	0.216499166254229	-0.331424	Nonsignificant	2	Biological Process:proteolysis (GO:0006508); Molecular Function:serine-type peptidase activity (GO:0008236)	gmx:100784999	--	-	--	--	--	IPR000209;IPR003137;IPR041469	cell wall protein	--
KAG4381515.1	hypothetical protein GLYMA_15G167100v4 [Glycine max]	_	16128.1572167358	25221.15063081455	13475.163124374863	13123.177524997536	13795.843048662828	11280.90521003404	14851.156313114914	13351.5	17518.786785168166	7299.107362668613	18148.057983046685	14536.954330760384	0.833960497707242	0.494364612707265	-0.261949	Nonsignificant	1.04670673715138	0.947676135909832	0.065857289334947	Nonsignificant	0.874515696946083	0.528639912105316	-0.193444	Nonsignificant	0.696767795593611	0.168345881536037	-0.52125	Nonsignificant	--	--	gmx:100789779	K19513	protein CLEC16A	Uncharacterized conserved protein	S	Function unknown	IPR019155	--	--
KAG4381516.1	hypothetical protein GLYMA_15G167400v4 [Glycine max]	_	468240.44909926713	435422.1579525833	440822.9328940213	585184.7101369001	580628.2406973889	564333.9319545861	441234.4245846255	455679	428271.6587896715	541703.2350006943	564649.0512525382	503227.938046985	0.985644727296695	0.64529307202673	-0.0208604	Nonsignificant	0.930314206448002	0.107596645134074	-0.10421	Nonsignificant	1.21460786458731	0.00709943765024181	0.280490615782909	Nonsignificant	1.28684677624613	0.00054108364487681	0.363840283310158	Nonsignificant	--	--	gmx:100500011	K02937	large subunit ribosomal protein L7e	60S ribosomal protein L7	J	Translation, ribosomal structure and biogenesis	IPR012988;IPR016082	--	--
KAG4381524.1	hypothetical protein GLYMA_15G168500v4 [Glycine max] OtherID_KRH12366.1_gene__	_	0	9668.807513764206	6792.3912734725445	5164.459508306312	5026.941895326312	5996.195879950249	4054.947824352496	6369.83	3785.5732096555366	5117.061628308037	5786.245295896484	6235.635146548078	0.575508957667817	0.10757746522754	-0.79709	Nonsignificant	1.0587699811469	0.514170047342372	0.0823891964094491	Nonsignificant	1.20608857794828	0.288088368149277	0.270335866005796	Nonsignificant	0.655586003296187	0.0711978550899672	-0.609143	Nonsignificant	1	Molecular Function:ADP binding (GO:0043531)	gmx:100305356	--	-	Apoptotic ATPase	T	Signal transduction mechanisms	IPR002182;IPR041118;IPR055414	cytoplasm protein	--
KAG4381557.1	hypothetical protein GLYMA_15G173100v4 [Glycine max] OtherID_KAG4381558.1_gene__	_	3717.047918551027	0	3105.208096690585	0	7384.522950213331	0	0	10373.8	2375.090181536163	0	0	12814.522759379262	1.86872057469755	0.660379438852209	0.90205086248284	Nonsignificant	NA	NA	NA	NA	NA	NA	NA	NA	NA	NA	NA	NA	--	--	gmx:100815106	--	-	--	--	--	IPR019448;IPR048972	--	--
KAG4381560.1	hypothetical protein GLYMA_15G174100v4 [Glycine max]	_	12915.956786437824	17013.376767340444	12718.65601662615	11457.401769268596	14082.024247635496	10058.845357238011	13837.464782359277	11799.9	9221.05159675464	12549.135588413736	13344.470091180743	15119.290129481104	0.817351925149223	0.244471510483806	-0.290971	Nonsignificant	1.15210357767165	0.257076679546877	0.204270425353042	Nonsignificant	1.17655648389263	0.254002500436606	0.234570582844998	Nonsignificant	0.834699870561909	0.253956655367761	-0.260671	Nonsignificant	1	Molecular Function:nucleic acid binding (GO:0003676)	gmx:100792409	K07466	replication factor A1	Single-stranded DNA-binding replication protein A (RPA), large (70 kD) subunit and related ssDNA-binding proteins	L	Replication, recombination and repair	IPR004365;IPR013955;IPR031657	--	--
KAG4381592.1	hypothetical protein GLYMA_15G178566v4 [Glycine max]	_	48852.54948165989	38780.827145698015	38481.942657282365	70437.50103316407	40391.394443255485	50344.92666410635	62097.8427430552	38944.5	28581.357483211978	30494.3203926507	33623.409815369894	0	1.0278188324902	0.944231592079599	0.0395859916702805	Nonsignificant	0.596725907686022	0.103327259819157	-0.74486	Nonsignificant	0.741967673690444	0.459824300957624	-0.430572	Nonsignificant	1.27798766283705	0.278421706509285	0.353873909172454	Nonsignificant	--	--	gmx:100799311	K08963	methylthioribose-1-phosphate isomerase	Predicted translation initiation factor related to eIF-2B alpha/beta/delta subunits (CIG2/IDI2)	J	Translation, ribosomal structure and biogenesis	IPR000649	--	--
KAG4381611.1	hypothetical protein GLYMA_15G182600v4 [Glycine max] OtherID_KAG4381612.1_gene__ OtherID_KAG4381613.1_gene__ OtherID_KRH12615.1_gene__	_	141292.65117719438	151754.9838486747	147037.43573251058	136925.9926822309	132326.11885492544	125458.48926679089	140699.41539512257	143190	133846.9883113662	133524.2122147742	134831.1133058844	124851.25799248424	0.949217393324935	0.145867744999399	-0.0751896	Nonsignificant	0.996189569553638	0.920020323105758	-0.00550779	Nonsignificant	0.941279189518321	0.126398246956401	-0.0873054	Nonsignificant	0.896896139020937	0.0292198699529963	-0.156987	Nonsignificant	3	Biological Process:sucrose metabolic process (GO:0005985); Molecular Function:sucrose synthase activity (GO:0016157);Molecular Function:glycosyltransferase activity (GO:0016757)	gmx:100819730	K00695	sucrose synthase	Glycosyltransferase	M	Cell wall/membrane/envelope biogenesis	IPR000368;IPR001296	--	--
KAG4381617.1	hypothetical protein GLYMA_15G183400v4 [Glycine max] OtherID_KAG4381618.1_gene__ OtherID_KAG4381619.1_gene__ OtherID_KRH12624.1_gene__	_	79042.41522581542	73257.40544778096	76294.59380700297	79453.11855083577	70888.26589548933	82332.12055464141	65635.26480163612	74667.6	73480.98186137578	73242.25055257804	73076.17211952592	69355.00023367675	0.935210281269386	0.213796454065931	-0.0966373	Nonsignificant	0.92693589201265	0.201102728174725	-0.109459	Nonsignificant	1.00883872318823	0.830722900606843	0.0126955581374498	Nonsignificant	1.01784422655136	0.763679912429762	0.025516784618052	Nonsignificant	--	--	gmx:100776439	K09540	translocation protein SEC63	RNA helicase BRR2, DEAD-box superfamily	A	RNA processing and modification	IPR001623;IPR004179	--	--
KAG4381621.1	hypothetical protein GLYMA_15G185800v4 [Glycine max]	_	10911.74448045878	9405.516229213325	10672.567953512107	8459.926363071636	12418.686822134458	11537.270471440104	11521.075661043844	12341.5	12680.209334046502	11306.165197072924	11402.088269609238	10794.248373265154	1.17918641604182	0.0377975057048765	0.237791810123996	Nonsignificant	1.03352116495761	0.734633795066483	0.0475679332884964	Nonsignificant	0.916802094981226	0.0601453511528204	-0.125318	Nonsignificant	1.04601687247004	0.802524392227456	0.064906122744059	Nonsignificant	--	--	gmx:100527403	K19222	1,4-dihydroxy-2-naphthoyl-CoA hydrolase	HGG motif-containing thioesterase	R	General function prediction only	IPR006683	--	--
KAG4381629.1	hypothetical protein GLYMA_15G187666v4 [Glycine max]	_	6255.208241056352	11394.725724123497	18873.657535021488	29706.10756043315	19782.19755596201	22045.953491629043	9206.80638857783	2863.03	8876.387179262812	13314.379279732131	15181.717311522678	6546.210868029747	0.573498462431472	0.307426582985291	-0.802138	Nonsignificant	0.489867486448707	0.0576432405509633	-1.02954	Nonsignificant	1.67297	0.281164292554812	0.742407615082536	Nonsignificant	1.95857679022693	0.0915815543571022	0.969805693367944	Nonsignificant	3	Molecular Function:oxidoreductase activity, acting on NAD(P)H (GO:0016651); Molecular Function:quinone binding (GO:0048038); Molecular Function:NAD binding (GO:0051287)	gmx:15308597	K03935	NADH dehydrogenase (ubiquinone) Fe-S protein 2	NADH:ubiquinone oxidoreductase, NDUFS2/49 kDa subunit	C	Energy production and conversion	IPR001135	mitochondrion protein	--
KAG4381633.1	hypothetical protein GLYMA_15G189200v4 [Glycine max] OtherID_KRH12715.1_gene__	_	12525.97557794696	8358.563863471127	16283.102141260631	14221.833922788725	21361.90117204609	14843.54863541117	15721.909464309709	19353.1	0	12062.398954820064	16868.786575718936	16437.28251033007	1.41554621052372	0.244381540583601	0.501358846810036	Nonsignificant	0.899680979914795	0.585384005492649	-0.152515	Nonsignificant	0.86231324873499	0.404919690895486	-0.213716	Nonsignificant	1.35675231418898	0.236393522916503	0.440157369462415	Nonsignificant	3	Molecular Function:protein kinase activity (GO:0004672); Molecular Function:ATP binding (GO:0005524); Biological Process:protein phosphorylation (GO:0006468)	gmx:732653	--	-	Serine/threonine protein kinase	T	Signal transduction mechanisms	IPR000719	cell membrane protein	--
KAG4381637.1	hypothetical protein GLYMA_15G190500v4 [Glycine max] OtherID_KAG4381638.1_gene__ OtherID_KAG4381639.1_gene__ OtherID_KAG4381640.1_gene__ OtherID_KAG4381642.1_gene__ OtherID_KRH12731.1_gene__	_	552236.4789136559	637332.2526455616	609388.0019166062	580591.4514877235	649593.9666166035	621615.9358507071	628878.3974760544	735552	654489.3928175665	603247.0879147309	660331.5702990453	608020.0639939209	1.12227256649625	0.143480469345669	0.166423106050655	Nonsignificant	1.01069087038433	0.81578857708979	0.0153418024237312	Nonsignificant	0.927029756806486	0.249026300949373	-0.109312	Nonsignificant	1.02937514810437	0.608580005761172	0.0417688575236316	Nonsignificant	2	Molecular Function:methionine adenosyltransferase activity (GO:0004478); Biological Process:S-adenosylmethionine biosynthetic process (GO:0006556)	gmx:100787994	K00789	S-adenosylmethionine synthetase	S-adenosylmethionine synthetase	H	Coenzyme transport and metabolism	IPR022628;IPR022629;IPR022630	--	--
KAG4381655.1	hypothetical protein GLYMA_15G193000v4 [Glycine max] OtherID_KRH12766.1_gene__	_	9302.381874247769	5531.171198721067	13121.561841304792	13259.960141868662	12314.196442379029	16969.504461705368	8830.704824617527	7350.3	8817.549371563911	19240.112479172	14029.851384692598	16179.590322914237	0.894239006809355	0.841622419239153	-0.161268	Nonsignificant	1.16232484396127	0.318313972217575	0.217013326295931	Nonsignificant	1.97809656505384	0.00350099811192728	0.984112856088828	Significant	1.5218560602028	0.155252025869366	0.60583191268392	Nonsignificant	1	Molecular Function:protein binding (GO:0005515)	gmx:100793629	K14558	periodic tryptophan protein 2	WD40-repeat-containing subunit of the 18S rRNA processing complex	A	RNA processing and modification	IPR001680;IPR007148	--	--
KAG4381658.1	hypothetical protein GLYMA_15G194000v4 [Glycine max]	_	9429.745621309085	7638.804153224857	12278.847406203668	9816.837132441158	9547.141766249824	9375.0796039301	10102.896780782348	8494.83	10249.289412689704	9533.45075589166	7548.373442382787	8082.250484384425	0.982949731992108	0.990824278075922	-0.0248105	Nonsignificant	0.875605395366861	0.123176211408942	-0.191647	Nonsignificant	0.872328510993572	0.2078147237623	-0.197057	Nonsignificant	0.979271119875808	0.988703496257737	-0.0302198	Nonsignificant	2	Molecular Function:RNA binding (GO:0003723); Molecular Function:protein binding (GO:0005515)	gmx:100795746	K14327	regulator of nonsense transcripts 2	Nonsense-mediated mRNA decay 2 protein	A	RNA processing and modification	IPR003890;IPR007193	--	--
KAG4381670.1	hypothetical protein GLYMA_15G196800v4 [Glycine max]	_	55613.930243646784	54188.40264379853	52766.34555865193	51800.11074386687	57080.38621916848	55875.538218098176	48703.729205774456	48837.5	52726.41645955586	42771.25587683959	57617.67392556775	57614.73430896428	0.924333316243046	0.0583023874959804	-0.113515	Nonsignificant	0.959015940980018	0.65139823401685	-0.0603733	Nonsignificant	1.05148159746424	0.70758981577265	0.0724236009214198	Nonsignificant	1.01345497026822	0.720248	0.0192819885443797	Nonsignificant	1	Molecular Function:RNA binding (GO:0003723)	gmx:100800877	--	-	Protein Mei2, essential for commitment to meiosis, and related proteins	D	Cell cycle control, cell division, chromosome partitioning	IPR000504;IPR007201	--	--
KAG4381701.1	hypothetical protein GLYMA_15G206800v4 [Glycine max]	_	9123.552653417277	2466.971697186745	11255.954615571827	9287.03734694124	1806.1997441179967	4602.287931195443	7367.019855721832	2618.55	4128.182114097214	6380.374447445279	2698.618619709738	8354.930890864243	0.617764863929992	0.529669125258216	-0.69487	Nonsignificant	1.1107576161549	0.740363	0.151544033538996	Nonsignificant	1.23524375341866	0.686261693055185	0.304795760149148	Nonsignificant	0.686999736173433	0.586766893988721	-0.541619	Nonsignificant	1	Biological Process:carbohydrate metabolic process (GO:0005975)	gmx:100777663	K01183	chitinase	Chitinase	G	Carbohydrate transport and metabolism	IPR001223	--	--
KAG4381707.1	hypothetical protein GLYMA_15G205600v4 [Glycine max]	_	19226.625675548537	16854.34983353178	15570.65655638093	11277.606409066151	12980.050232737116	12859.948478661969	10786.59850731172	15799.5	19133.21681543404	15788.306817652086	14111.511275342284	17855.297486687	0.885147545092145	0.46261244764591	-0.17601	Nonsignificant	1.28658935361514	0.0379565533088934	0.363551655704392	Nonsignificant	1.04452823150488	0.733659199983822	0.0628514860877981	Nonsignificant	0.718614371631548	0.0126549880680977	-0.47671	Nonsignificant	--	--	gmx:100799266	--	-	Polyadenylation factor I complex, subunit FIP1	A	RNA processing and modification	IPR007854	--	--
KAG4381726.1	hypothetical protein GLYMA_15G209800v4 [Glycine max] OtherID_KRH12986.1_gene__ OtherID_KRH12987.1_gene__ OtherID_KRH12988.1_gene__ OtherID_KRH12989.1_gene__	_	13646.029715486486	11353.040025028096	16786.734422108937	14913.386740144811	13354.223330451196	14211.806271734926	19654.229079982462	10476.4	4615.308626303765	12230.884712602488	14147.726533971936	10383.033132278972	0.831524925811186	0.482951025973866	-0.266169	Nonsignificant	0.865398998955178	0.18567445970532	-0.208563	Nonsignificant	1.05801272913128	0.646576013513048	0.0813569848660233	Nonsignificant	1.01659923013586	0.821903045382816	0.0237510433556188	Nonsignificant	2	Molecular Function:DNA binding (GO:0003677);Molecular Function:protein dimerization activity (GO:0046983)	gmx:106796315	--	-	Tam3-transposase (Ac family)	L	Replication, recombination and repair	IPR003656;IPR008906;IPR025525	--	--
KAG4381727.1	hypothetical protein GLYMA_15G210100v4 [Glycine max]	_	15606.77693439306	16352.117324238148	16660.095354091827	19822.28148150446	18534.642604820467	20869.38284070446	16118.018363601195	14584.8	13062.33422351568	16100.350850336472	20351.57088000041	17861.66899681541	0.900165818659137	0.163980219363665	-0.151737	Nonsignificant	0.91705178906512	0.3017361192614	-0.124925	Nonsignificant	1.24102368017656	0.0774294169970204	0.311530644031802	Nonsignificant	1.21817231083574	0.00759159376629079	0.284718217321155	Nonsignificant	3	Biological Process:trehalose biosynthetic process (GO:0005992);Molecular Function:catalytic activity (GO:0003824); Biological Process:trehalose biosynthetic process (GO:0005992)	gmx:100797320	K16055	trehalose 6-phosphate synthase/phosphatase	Trehalose-6-phosphate synthase component TPS1 and related subunits	G	Carbohydrate transport and metabolism	IPR001830;IPR003337	vacuole protein	--
KAG4381742.1	hypothetical protein GLYMA_15G212800v4 [Glycine max]	_	22209.85644392434	20996.06453307777	25782.64547907921	21194.293805284466	22140.44270065085	28834.734883407626	23937.93887874229	19642	18825.190664699505	19857.693370294863	13935.450945993149	32091.3749502723	0.904572058083993	0.348015125242746	-0.144693	Nonsignificant	0.912913978697775	0.618120535128874	-0.131449	Nonsignificant	1.05575486740551	0.996744569654426	0.0782748984919111	Nonsignificant	1.04610771170737	0.747216690688914	0.0650314052614488	Nonsignificant	--	--	gmx:100812785	K21852	dedicator of cytokinesis protein 6/7/8	PH domain-containing protein	T	Signal transduction mechanisms	IPR027007;IPR046769;IPR046770;IPR046773	--	--
KAG4381748.1	hypothetical protein GLYMA_15G213400v4 [Glycine max] OtherID_KRH13058.1_gene__	_	7122.642891005631	7871.282090487673	7965.264648240893	4451.80846940377	8551.795670156489	7884.878361866672	6475.0177434411935	9461.29	7591.781764955984	6834.765419518153	5658.589017208862	7534.735494190896	1.02477874384234	0.912307058916848	0.035312456444736	Nonsignificant	0.958810192628869	0.966565392500984	-0.0606828	Nonsignificant	0.851241658349263	0.323157786242314	-0.232359	Nonsignificant	0.909809224031779	0.559868704387055	-0.136364	Nonsignificant	3	Molecular Function:protein binding (GO:0005515);Molecular Function:protein kinase activity (GO:0004672); Biological Process:protein phosphorylation (GO:0006468)	gmx:100816522	--	-	Tyrosine kinase specific for activated (GTP-bound) p21cdc42Hs	T	Signal transduction mechanisms	IPR000270;IPR001245	cell membrane protein	--
KAG4381765.1	hypothetical protein GLYMA_15G214500v4 [Glycine max]	_	4616.494153413495	9895.894367826702	0	9177.067053285402	2378.0536983088123	0	12759.97589575445	0	5504.1425498670105	0	4386.329927272286	0	1.2585191210179	0.741211721485198	0.331727135917362	Nonsignificant	NA	NA	NA	NA	NA	NA	NA	NA	0.796224600428953	0.680799429548593	-0.328753	Nonsignificant	--	--	gmx:100779096	K12617	DNA topoisomerase 2-associated protein PAT1	--	--	--	--	--	--
KAG4381770.1	hypothetical protein GLYMA_15G215400v4 [Glycine max]	_	12247.317190618607	13227.09277618722	12381.287926192032	12301.330631126872	12586.265733062975	12621.507942850149	17342.584382282395	13738.6	14144.135701469751	9853.65378397668	13643.722491436283	17693.784761685783	1.19467669600453	0.0883691991079205	0.256620248182671	Nonsignificant	1.09816434697876	0.736150052201364	0.135093978594874	Nonsignificant	0.910798662360319	0.563312039967675	-0.134796	Nonsignificant	0.990844348268589	0.749580586807925	-0.0132697	Nonsignificant	--	--	gmx:100784988	K14802	phospholipid-transporting ATPase	P-type ATPase	R	General function prediction only	IPR032630;IPR032631	vacuole protein	--
KAG4381793.1	hypothetical protein GLYMA_15G219300v4 [Glycine max]	_	17359.433794174394	15139.624634203636	17446.850646876475	18205.4837400798	18728.5775797588	17782.36992470021	15095.342711531352	13931	15691.987162696649	15710.020505955204	13865.929687737333	18292.403308512443	0.895335187649703	0.132678603095143	-0.1595	Nonsignificant	0.874844217969398	0.161138173031252	-0.192902	Nonsignificant	1.07044144172728	0.511992389039102	0.0982058755549164	Nonsignificant	1.0955137719507	0.129141594893789	0.131607620886868	Nonsignificant	--	--	gmx:100803177	K16280	E3 ubiquitin-protein ligase RGLG	Copine	T	Signal transduction mechanisms	IPR010734	--	--
KAG4381796.1	hypothetical protein GLYMA_15G220800v4 [Glycine max]	_	46158.6175145378	33920.23454877124	44673.74613413809	34559.326439378536	33124.69555084979	33339.155897128905	28818.94132712182	27691.6	30946.70152482256	32593.735025125585	26189.65114579701	32882.75696225382	0.701045462103523	0.0280361233157788	-0.51242	Nonsignificant	0.907377346962753	0.246926349567493	-0.140225	Nonsignificant	1.04812523404559	0.627124833633117	0.0678111059423965	Nonsignificant	0.809788167517496	0.172585229949098	-0.304384	Nonsignificant	1	Molecular Function:oxidoreductase activity (GO:0016491)	gmx:100809584	K00326	cytochrome-b5 reductase	NADH-cytochrome b-5 reductase	HC	Coenzyme transport and metabolism;Energy production and conversion	IPR001433;IPR008333	mitochondrion protein	--
KAG4381851.1	hypothetical protein GLYMA_15G230600v4 [Glycine max] OtherID_KAG4381852.1_gene__ OtherID_KAG4381853.1_gene__ OtherID_KRH13315.1_gene__ OtherID_KRH13316.1_gene__	_	27782.723046700987	27402.134382765056	34534.35285552605	30635.01537018688	29186.2279699192	27203.063786726827	26530.61496676537	31925.6	27187.7196352109	35366.29180574606	28976.52063258848	35612.89848473832	0.954577445899593	0.665427138261026	-0.0670658	Nonsignificant	1.14859530886461	0.149329121681318	0.199870574540227	Nonsignificant	1.16710787970695	0.16010632288105	0.222937920363986	Nonsignificant	0.969962919316846	0.768854727031025	-0.0439985	Nonsignificant	--	--	gmx:100780877	--	-	--	--	--	--	--	--
KAG4381859.1	hypothetical protein GLYMA_15G231900v4 [Glycine max]	_	98843.8240158604	107162.30847741374	106412.10668358192	107559.06833624252	116213.6400382192	107909.97448298305	114495.05526080116	101857	95569.12402256072	108791.9445616856	102734.9641480708	115596.38669326004	0.998408992078041	0.952260008665966	-0.00229717	Nonsignificant	0.986253766958381	0.751959533331445	-0.0199692	Nonsignificant	1.04873704361654	0.47754582335213	0.0686529873271904	Nonsignificant	1.06166235278499	0.173081263384481	0.0863250096301085	Nonsignificant	--	--	gmx:100499925	K03950	NADH dehydrogenase (ubiquinone) 1 alpha subcomplex subunit 6	NADH:ubiquinone oxidoreductase, NDUFA6/B14 subunit	C	Energy production and conversion	--	--	--
KAG4381872.1	hypothetical protein GLYMA_15G234300v4 [Glycine max]	_	425063.45625289	434185.6158207629	416036.5618027423	394401.7394177762	377775.7848889671	382075.9473934262	426411.63386801945	426282	413290.47806660936	379842.78170433047	365026.7335534116	380451.97192489833	0.992706322650641	0.67488652631823	-0.0105611	Nonsignificant	0.974934461773883	0.245774091642962	-0.0366229	Nonsignificant	0.888890687153227	0.00229869140144961	-0.169922	Nonsignificant	0.905094075428159	0.00501912249381334	-0.14386	Nonsignificant	--	--	gmx:100788182	--	-	Aspartyl protease	O	Posttranslational modification, protein turnover, chaperones	IPR032799;IPR032861	--	--
KAG4381889.1	hypothetical protein GLYMA_15G238400v4 [Glycine max] OtherID_KRH13431.1_gene__	_	33699.696620573304	31199.14041671445	31930.689914916293	36113.85512415567	39871.64040929824	42896.68211209299	35910.64328989575	40258.5	39941.22555655784	36187.9977474443	33677.18094729647	34554.51985785185	1.19912151283943	0.0140324032658872	0.261977861494629	Nonsignificant	0.878346112265247	0.0777541897446797	-0.187139	Nonsignificant	0.899314157641503	0.068211832996889	-0.153103	Nonsignificant	1.22774716956149	0.020745215142437	0.296013496559446	Nonsignificant	2	Molecular Function:calcium ion binding (GO:0005509); Molecular Function:calcium-dependent phospholipid binding (GO:0005544)	gmx:100796623	K17098	annexin D	Annexin	U	Intracellular trafficking, secretion, and vesicular transport	IPR018502	cytoplasm protein	--
KAG4381914.1	hypothetical protein GLYMA_15G243300v4 [Glycine max]	_	70567.32553426456	69547.97946433487	69849.3105395461	83666.79758915419	72198.39055764627	83684.91626940243	74712.55852003278	70039.7	67092.54757044172	73692.9474518867	73964.90058545412	82388.88498461994	1.0089547972048	0.823798062570718	0.0128615408374483	Nonsignificant	0.960328251922902	0.554790408851026	-0.0584005	Nonsignificant	1.08592104412375	0.163359552036068	0.118919210516018	Nonsignificant	1.14090702284396	0.117971011075405	0.1901812253273	Nonsignificant	4	Molecular Function:monooxygenase activity (GO:0004497); Molecular Function:iron ion binding (GO:0005506); Molecular Function:oxidoreductase activity, acting on paired donors, with incorporation or reduction of molecular oxygen (GO:0016705); Molecular Function:heme binding (GO:0020037)	gmx:100806730	--	-	Cytochrome P450 CYP4/CYP19/CYP26 subfamilies	QI	Secondary metabolites biosynthesis, transport and catabolism;Lipid transport and metabolism	IPR001128	--	--
KAG4381965.1	hypothetical protein GLYMA_15G253000v4 [Glycine max] OtherID_KRH13635.1_gene__	_	4925.738711714087	3167.8125132281803	6269.208582362682	8014.77063306167	4519.566910331151	5151.774562827864	4940.842753043141	7954.65	0	6287.592153735979	4097.119486542584	7477.55371916542	1.34676339290494	0.39797310017393	0.429496412146725	Nonsignificant	1.00995997606288	0.968158415192466	0.0142981212149583	Nonsignificant	0.92343713686209	0.796404493580649	-0.114914	Nonsignificant	1.23138674903033	0.461405576682978	0.300283948888073	Nonsignificant	2	Molecular Function:GTPase activity (GO:0003924); Molecular Function:GTP binding (GO:0005525)	gmx:100778924	K02519	translation initiation factor IF-2	Mitochondrial translation initiation factor 2 (IF-2; GTPase)	J	Translation, ribosomal structure and biogenesis	IPR000795;IPR006847;IPR023115;IPR053905	chloroplast protein	--
KAG4381969.1	hypothetical protein GLYMA_15G253800v4 [Glycine max] OtherID_KRH13646.1_gene__ OtherID_KRH13647.1_gene__	_	152671.87120152495	154990.63582894034	151370.9923753254	164409.1472472856	175085.20096973944	169844.06995193608	158978.56918811507	154508	153354.3085019274	164290.13204941165	160429.58295831704	166732.30655244182	1.01700829742134	0.264968119347213	0.0243314496966781	Nonsignificant	0.964883079754536	0.171334988258442	-0.051574	Nonsignificant	1.05271848513332	0.0307127749302903	0.0741196866944493	Nonsignificant	1.10958877473712	0.00594009282196008	0.150025097683118	Nonsignificant	2	Molecular Function:nucleic acid binding (GO:0003676); Molecular Function:ATP binding (GO:0005524)	gmx:100780515	K12854	pre-mRNA-splicing helicase BRR2	RNA helicase BRR2, DEAD-box superfamily	A	RNA processing and modification	IPR001650;IPR004179;IPR011545;IPR041094;IPR048863	--	--
KAG4381973.1	hypothetical protein GLYMA_15G256300v4 [Glycine max]	_	27377.985792483443	30487.07652783964	27993.283668788736	32754.361027613948	30654.28148807196	30064.97549759405	33607.67987795997	28250.8	29580.537363442985	35102.10053136233	46958.249256056326	37415.833580916544	1.06499858794157	0.374534124854934	0.0908515176144561	Nonsignificant	1.27818079483519	0.0608383193628968	0.354091915599727	Nonsignificant	1.30662147267958	0.0626741009409901	0.385841253923937	Nonsignificant	1.08869576901859	0.110612566246134	0.122600855938665	Nonsignificant	--	--	gmx:100306006	--	-	--	--	--	IPR028144	--	--
KAG4381977.1	hypothetical protein GLYMA_15G257100v4 [Glycine max] OtherID_KAG4381978.1_gene__ OtherID_KRH13696.1_gene__	_	3450114.062793265	3422365.833930219	3461259.4827485667	3541665.0997456782	3538405.3573486074	3675569.196620876	3426826.5157512333	3443360	3453973.833648315	3639232.301876571	3538591.9175104927	3518145.622747146	0.999073033514708	0.832013893490373	-0.00133795	Nonsignificant	0.994452230318041	0.752288239887097	-0.00802602	Nonsignificant	1.03601353331908	0.0300043284267178	0.0510428488978308	Nonsignificant	1.04082745449157	0.037144932651226	0.057730922449324	Nonsignificant	3	Molecular Function:GTP binding (GO:0005525);Molecular Function:GTPase activity (GO:0003924); Molecular Function:GTP binding (GO:0005525)	gmx:100788357	K03234	elongation factor 2	Elongation factor 2	J	Translation, ribosomal structure and biogenesis	IPR000640;IPR000795;IPR004161;IPR005517;IPR041095	cytoplasm protein	--
KAG4381981.1	hypothetical protein GLYMA_15G258300v4 [Glycine max]	_	19121.02458640249	16699.030521998437	13396.618670564889	22237.692956168263	17417.20774922342	12704.878759567566	11820.680965095102	12697.4	14971.454636922435	12844.160857685754	14676.710076227206	14888.499873718569	0.802360918971621	0.161366741250127	-0.317677	Nonsignificant	0.809960837134793	0.329494427948337	-0.304076	Nonsignificant	1.07393946677522	0.428925551674656	0.102912677267098	Nonsignificant	1.06386	0.820132590258445	0.0893118616624288	Nonsignificant	--	--	gmx:100791516	K15188	cyclin T	CDK9 kinase-activating protein cyclin T	D	Cell cycle control, cell division, chromosome partitioning	--	--	--
KAG4381984.1	hypothetical protein GLYMA_15G259802v4 [Glycine max]	_	4342.202351045082	4696.104435712588	0	4296.460254802775	5603.537865758263	6930.657679127446	3604.5102274058913	3821.26	5945.756995075381	3002.189954239802	7371.149409432253	2955.80422961988	0.986285561219818	0.861718201579674	-0.0199227	Nonsignificant	0.791956282151444	0.400624820508837	-0.336507	Nonsignificant	0.996830307527021	0.836832481448569	-0.00458016	Nonsignificant	1.24143132829169	0.353490320347124	0.312004458797754	Nonsignificant	--	--	gmx:100795206	--	-	--	--	--	--	--	--
KAG4381994.1	hypothetical protein GLYMA_15G261100v4 [Glycine max]	_	7917.471773103831	6157.298415614591	3728.5122802693904	13582.50338991519	3143.7803690190376	4836.28897101706	3033.5137980373133	7141.32	0	7450.544323926767	4685.411784758658	6996.079937128305	0.857271726359554	0.677725216324568	-0.222176	Nonsignificant	0.88727983833017	0.908736605878942	-0.172539	Nonsignificant	1.25355273121704	0.48383114990612	0.326022685015284	Nonsignificant	1.21115714293204	0.934597077605055	0.276386061250902	Nonsignificant	3	Molecular Function:protein binding (GO:0005515);Molecular Function:protein kinase activity (GO:0004672); Biological Process:protein phosphorylation (GO:0006468)	gmx:100801946	--	-	Tyrosine kinase specific for activated (GTP-bound) p21cdc42Hs	T	Signal transduction mechanisms	IPR000270;IPR001245	cell membrane protein	--
KAG4381995.1	hypothetical protein GLYMA_15G261200v4 [Glycine max] OtherID_KRH13741.1_gene__ OtherID_KRH13742.1_gene__ OtherID_KRH13743.1_gene__ OtherID_KRH13744.1_gene__	_	16086.398611141924	12826.76977646095	15128.932227572835	7800.78485133528	10479.855892908825	9792.298434840332	16641.015358307923	8911.37	13476.344632494489	10174.417430150575	9483.321605603996	12303.38605796653	0.886168676008934	0.489348582062539	-0.174347	Nonsignificant	1.13850298644659	0.329474188572811	0.187138075862796	Nonsignificant	0.818912762502216	0.432684376169368	-0.288218	Nonsignificant	0.637411449203477	0.0154693332307555	-0.649703	Significant	3	Molecular Function:protein binding (GO:0005515);Molecular Function:protein kinase activity (GO:0004672); Biological Process:protein phosphorylation (GO:0006468)	gmx:100802996	--	-	Tyrosine kinase specific for activated (GTP-bound) p21cdc42Hs	T	Signal transduction mechanisms	IPR000270;IPR001245	cell membrane protein	--
KAG4381999.1	hypothetical protein GLYMA_15G263600v4 [Glycine max] OtherID_KRH13778.1_gene__	_	153198.8728346207	156279.28508462993	170208.5537428707	157699.7872108603	156902.62972391615	164382.23932173612	171744.09706895135	185647	185460.4196559633	173532.32168605662	174138.21202131396	168938.06267784972	1.13167928885069	0.0398190883902241	0.178465164936541	Nonsignificant	1.07854936402923	0.0125794339267552	0.109092208589584	Nonsignificant	0.951657277301131	0.149507363163314	-0.071486	Nonsignificant	0.998536429322427	0.986670459245838	-0.00211303	Nonsignificant	--	--	gmx:100806731	--	-	--	--	--	IPR009291	--	--
KAG4382009.1	hypothetical protein GLYMA_15G265400v4 [Glycine max]	_	59255.16019391643	52635.40994047995	55869.30520692151	58324.86134176071	55421.51064702342	59781.148340746586	54229.367594744064	49388.9	54971.03671031866	55214.775021723646	48624.95370722815	51451.562448241726	0.945335134414014	0.306755034346661	-0.0811022	Nonsignificant	0.894908720428285	0.0599013955270755	-0.160188	Nonsignificant	0.979204063336294	0.691829002241531	-0.0303186	Nonsignificant	1.0343803604794	0.445941541107738	0.0487667884317599	Nonsignificant	1	Molecular Function:RNA binding (GO:0003723)	gmx:100812429	K20102	YTH domain-containing family protein	Uncharacterized high-glucose-regulated protein	R	General function prediction only	IPR007275	--	--
KAG4382043.1	hypothetical protein GLYMA_15G269800v4 [Glycine max] OtherID_KRH13883.1_gene__	_	29456.480233413124	28934.78526657314	24132.70781265246	30684.307346121303	31132.633673446864	32630.920809114425	28224.273252268064	25700	30087.396800930965	28265.463047868816	26353.171565648347	32262.192102762623	1.01802744924707	0.813562517890613	0.025776461569542	Nonsignificant	0.919881350769712	0.235429419064749	-0.12048	Nonsignificant	1.03415188224759	0.690246010434424	0.0484480847572395	Nonsignificant	1.14448999529956	0.104919277539354	0.194704851452095	Nonsignificant	3	Molecular Function:protein kinase activity (GO:0004672); Molecular Function:ATP binding (GO:0005524); Biological Process:protein phosphorylation (GO:0006468)	gmx:100780879	K08853	AP2-associated kinase	ARK protein kinase family	T	Signal transduction mechanisms	IPR000719	--	--
KAG4382048.1	hypothetical protein GLYMA_15G271200v4 [Glycine max]	_	40286.81550921655	35107.17470690833	34604.73029937633	32973.715553216	29877.919004129424	35509.089829241544	35972.92646799535	35642	32888.20880238532	36701.764181751736	28182.99515956758	37254.11858575252	0.950039553011473	0.42670122541902	-0.0739405	Nonsignificant	1.03841120085326	0.771080172437535	0.05437785020652	Nonsignificant	0.977376206587565	0.767694140205132	-0.0330141	Nonsignificant	0.894198804546329	0.183239283629898	-0.161332	Nonsignificant	1	Molecular Function:RNA binding (GO:0003723)	gmx:100783567	K13126	polyadenylate-binding protein	FOG: RRM domain	R	General function prediction only	IPR000504	chloroplast protein	--
KAG4382052.1	hypothetical protein GLYMA_15G272000v4 [Glycine max]	_	2287.68899395284	4033.1815728867778	10330.460980755694	4720.884051834798	3473.635848864656	5623.684649504729	4813.116812606465	3511.76	6342.360717931952	8991.813593737153	3622.4086725938	5358.005137145747	0.880844723355266	0.937850993063314	-0.18304	Nonsignificant	1.30061958036445	0.515724624925986	0.379199048314192	Nonsignificant	1.22533144813787	0.632022539087188	0.293172046294059	Nonsignificant	0.829855829289504	0.982064750748795	-0.269067	Nonsignificant	3	Molecular Function:RNA binding (GO:0003723); Biological Process:RNA processing (GO:0006396);Molecular Function:nucleic acid binding (GO:0003676)	gmx:100786213	K13096	splicing factor 4	Predicted RNA-binding protein, contains SWAP and G-patch domains	R	General function prediction only	IPR000061;IPR000467	chloroplast protein	--
KAG4382060.1	hypothetical protein GLYMA_15G273600v4 [Glycine max]	_	214816.90758881165	192526.8041562153	222606.4764077849	101983.6330540625	122354.395424442	113884.53563599513	224067.01393178437	167590	247531.90032400185	211331.996328652	240671.96223837076	202495.6940383084	1.01466580418059	0.980828007691328	0.0210046318013962	Nonsignificant	1.93511528220737	0.000880741856332041	0.95241951578297	Significant	1.02395338531078	0.802583086733357	0.0341500392522453	Nonsignificant	0.536903663932956	0.00081826499218251	-0.897265	Significant	--	--	gmx:100789942	K05863	solute carrier family 25 (mitochondrial adenine nucleotide translocator), member 4/5/6/31	Mitochondrial ADP/ATP carrier proteins	C	Energy production and conversion	IPR018108	mitochondrion protein	--
KAG4382067.1	hypothetical protein GLYMA_15G275000v4 [Glycine max]	_	32480.56617601178	28984.48744626381	25476.029710098297	34095.70976551542	29945.98820881618	37293.53794755701	23467.1305438046	24027.4	34600.601576553425	27210.499937048146	24533.27958005137	32972.36264437722	0.944261665184342	0.657497367578845	-0.0827414	Nonsignificant	0.835998864469786	0.164480093510979	-0.258427	Nonsignificant	1.03192649763053	0.805209834108713	0.0453402137065008	Nonsignificant	1.16556214896111	0.17928600930746	0.221025932486952	Nonsignificant	3	Cellular Component:membrane (GO:0016020); Molecular Function:cellulose synthase (UDP-forming) activity (GO:0016760); Biological Process:cellulose biosynthetic process (GO:0030244)	gmx:100793104	K10999	cellulose synthase A	--	--	--	IPR005150;IPR027934	--	--
KAG4382079.1	hypothetical protein GLYMA_14G000800v4 [Glycine max] OtherID_KRH14007.1_gene__ OtherID_KRH14008.1_gene__ OtherID_KRH14009.1_gene__	_	171041.64241229152	173944.60213638065	190132.024953206	202056.28631924457	192965.8188837968	173330.0122259332	169000.40698670296	193533	179306.9154663219	176728.84589639105	182495.81090340888	184781.88453050476	1.01256180798574	0.825649742919668	0.0180099745186849	Nonsignificant	0.95716462497087	0.425899462150397	-0.063161	Nonsignificant	1.00399789160665	0.903326809081624	0.00575623963547507	Nonsignificant	1.06210561257427	0.349736529925739	0.0869272305125521	Nonsignificant	4	Molecular Function:calcium ion binding (GO:0005509);Molecular Function:protein kinase activity (GO:0004672); Molecular Function:ATP binding (GO:0005524); Biological Process:protein phosphorylation (GO:0006468)	gmx:100778173	K13412	calcium-dependent protein kinase	Ca2+/calmodulin-dependent protein kinase, EF-Hand protein superfamily	T	Signal transduction mechanisms	IPR000719;IPR002048	cytoplasm protein	--
[truncated: 12,382 more rows]
