# Supplementary material for: Overexpression of GmHIR1 in Soybean Enhances Phytophthora sojae Resistance
Source: Plants (Basel). 2026 Jul 20;15(14):2211. doi: 10.3390/plants15142211 (PMC13416582; doi:10.3390/plants15142211)
Supplement: Supplementary file 1 [file plants-15-02211-s001.zip › Table S7 Proteomics GO enrichment analysis.xlsx]

## Sheet: all.GO_Enrich
GO ID	GO Term	GO Class	Ratio	Bg Ratio	P value	p.adjust	Protein	Count
GO:0004650	polygalacturonase activity	MF	4/204	23/7493	0.0031457421267573377	0.21399663363449925	KAG4398303.1/KRG93260.1/KRH00832.1/KRH56581.1	4
GO:0046872	metal ion binding	MF	11/204	156/7493	0.003445818467099327	0.21399663363449925	KAG4377847.1/KAG4388864.1/KAG4395247.1/KAG4400339.1/KRG92190.1/KRH10051.1/KRH29001.1/KRH32727.2/KRH47066.1/KRH67057.1/RCW19469.2	11
GO:0006979	response to oxidative stress	BP	9/204	115/7493	0.00400997702316145	0.21399663363449925	KAG4109022.1/KRG98181.1/KRH25412.1/KRH29281.1/KRH31742.1/KRH40790.1/KRH43912.1/KRH71834.1/KRH77533.1	9
GO:0008234	cysteine-type peptidase activity	MF	4/204	28/7493	0.006541936550064366	0.21399663363449925	KRH03890.1/KRH11009.1/KRH54277.1/KRH63669.1	4
GO:0004601	peroxidase activity	MF	9/204	124/7493	0.006564313915168689	0.21399663363449925	KAG4109022.1/KRG98181.1/KRH25412.1/KRH29281.1/KRH31742.1/KRH40790.1/KRH43912.1/KRH71834.1/KRH77533.1	9
GO:0000272	polysaccharide catabolic process	BP	3/204	17/7493	0.010200443435503867	0.2771120466645217	KAG4390536.1/KRH18880.1/KRH59391.1	3
GO:0015078	proton transmembrane transporter activity	MF	2/204	7/7493	0.014153856044732701	0.3295826478987757	KAG4385128.1/KRH60149.1	2
GO:0016702	oxidoreductase activity, acting on single donors with incorporation of molecular oxygen, incorporation of two atoms of oxygen	MF	4/204	38/7493	0.019106297098045604	0.35988163047447347	KAG4400339.1/KRH10051.1/KRH18493.1/KRH47066.1	4
GO:0006508	proteolysis	BP	10/204	185/7493	0.029391183060417776	0.35988163047447347	KAG4389628.1/KRH03890.1/KRH11009.1/KRH30453.2/KRH40552.1/KRH45760.1/KRH54277.1/KRH62579.1/KRH63669.1/KRH76515.1	10
GO:0016409	palmitoyltransferase activity	MF	2/204	11/7493	0.034511386975555836	0.35988163047447347	KRG96889.1/KRH76256.1	2
GO:0006952	defense response	BP	3/204	31/7493	0.05112471123577851	0.35988163047447347	KAG4383191.1/KRH31120.1/KRH50780.1	3
GO:0004140	dephospho-CoA kinase activity	MF	1/204	2/7493	0.05371313279117462	0.35988163047447347	KRH68157.1	1
GO:0004150	dihydroneopterin aldolase activity	MF	1/204	2/7493	0.05371313279117462	0.35988163047447347	KRH68030.1	1
GO:0006007	glucose catabolic process	BP	1/204	2/7493	0.05371313279117462	0.35988163047447347	KAG4377847.1	1
GO:0006760	folic acid-containing compound metabolic process	BP	1/204	2/7493	0.05371313279117462	0.35988163047447347	KRH68030.1	1
GO:0016151	nickel cation binding	MF	1/204	2/7493	0.05371313279117462	0.35988163047447347	KAG4391235.1	1
GO:0030515	snoRNA binding	MF	1/204	2/7493	0.05371313279117462	0.35988163047447347	KRH67415.1	1
GO:0030688	preribosome, small subunit precursor	CC	1/204	2/7493	0.05371313279117462	0.35988163047447347	KRH25590.1	1
GO:0033177	proton-transporting two-sector ATPase complex, proton-transporting domain	CC	1/204	2/7493	0.05371313279117462	0.35988163047447347	KAG4385128.1	1
GO:0035550	urease complex	CC	1/204	2/7493	0.05371313279117462	0.35988163047447347	KAG4391235.1	1
GO:0043419	urea catabolic process	BP	1/204	2/7493	0.05371313279117462	0.35988163047447347	KAG4391235.1	1
GO:0020037	heme binding	MF	10/204	208/7493	0.05739327659248897	0.35988163047447347	KAG4109022.1/KAG4383362.1/KRG93416.1/KRG98181.1/KRH25412.1/KRH29281.1/KRH31742.1/KRH40790.1/KRH43912.1/KRH71834.1	10
GO:0051536	iron-sulfur cluster binding	MF	3/204	34/7493	0.0641885542256093	0.35988163047447347	KRH25235.1/KRH30423.1/KRH43040.1	3
GO:0004553	hydrolase activity, hydrolyzing O-glycosyl compounds	MF	8/204	160/7493	0.0702980179130305	0.35988163047447347	KAG4390536.1/KAG4398985.1/KRG97785.1/KRH08446.3/KRH18880.1/KRH47445.1/KRH59391.1/KRH60381.1	8
GO:0004222	metalloendopeptidase activity	MF	3/204	36/7493	0.07366698400724199	0.35988163047447347	KAG4389628.1/KRH45760.1/KRH62579.1	3
GO:0004857	enzyme inhibitor activity	MF	3/204	37/7493	0.07862666346358892	0.35988163047447347	KRH36947.1/KRH56361.1/KRH76188.1	3
GO:0004097	catechol oxidase activity	MF	1/204	3/7493	0.07948305949129475	0.35988163047447347	RCW19089.2	1
GO:0004619	phosphoglycerate mutase activity	MF	1/204	3/7493	0.07948305949129475	0.35988163047447347	KAG4377847.1	1
GO:0006672	ceramide metabolic process	BP	1/204	3/7493	0.07948305949129475	0.35988163047447347	KRH01999.1	1
GO:0015165	pyrimidine nucleotide-sugar transmembrane transporter activity	MF	1/204	3/7493	0.07948305949129475	0.35988163047447347	KRG97134.2	1
GO:0016811	hydrolase activity, acting on carbon-nitrogen (but not peptide) bonds, in linear amides	MF	1/204	3/7493	0.07948305949129475	0.35988163047447347	KRH01999.1	1
GO:0033588	elongator holoenzyme complex	CC	1/204	3/7493	0.07948305949129475	0.35988163047447347	KRH46545.1	1
GO:0090481	pyrimidine nucleotide-sugar transmembrane transport	BP	1/204	3/7493	0.07948305949129475	0.35988163047447347	KRG97134.2	1
GO:0097367	carbohydrate derivative binding	MF	1/204	3/7493	0.07948305949129475	0.35988163047447347	KRH00941.1	1
GO:1901135	carbohydrate derivative metabolic process	BP	1/204	3/7493	0.07948305949129475	0.35988163047447347	KRH00941.1	1
GO:1990817	poly(A) RNA polymerase activity	MF	1/204	3/7493	0.07948305949129475	0.35988163047447347	KAG4399270.1	1
GO:0002098	tRNA wobble uridine modification	BP	1/204	4/7493	0.10455454892571125	0.37871981055313186	KRH46545.1	1
GO:0004564	beta-fructofuranosidase activity	MF	1/204	4/7493	0.10455454892571125	0.37871981055313186	KRH04082.1	1
GO:0006621	protein retention in ER lumen	BP	1/204	4/7493	0.10455454892571125	0.37871981055313186	KRH60728.1	1
GO:0007030	Golgi organization	BP	1/204	4/7493	0.10455454892571125	0.37871981055313186	KAG4391760.1	1
GO:0015098	molybdate ion transmembrane transporter activity	MF	1/204	4/7493	0.10455454892571125	0.37871981055313186	KRH64368.1	1
GO:0015689	molybdate ion transport	BP	1/204	4/7493	0.10455454892571125	0.37871981055313186	KRH64368.1	1
GO:0022900	electron transport chain	BP	1/204	4/7493	0.10455454892571125	0.37871981055313186	KRH01881.1	1
GO:0046923	ER retention sequence binding	MF	1/204	4/7493	0.10455454892571125	0.37871981055313186	KRH60728.1	1
GO:0070072	vacuolar proton-transporting V-type ATPase complex assembly	BP	1/204	4/7493	0.10455454892571125	0.37871981055313186	KAG4395201.1	1
GO:0005975	carbohydrate metabolic process	BP	10/204	241/7493	0.1214326057561782	0.389227216941835	KAG4398303.1/KAG4398985.1/KRG93260.1/KRG97785.1/KRH00832.1/KRH08446.3/KRH08768.1/KRH47445.1/KRH56581.1/KRH60381.1	10
GO:0004568	chitinase activity	MF	1/204	5/7493	0.12894643996846067	0.389227216941835	KAG4386776.1	1
GO:0004618	phosphoglycerate kinase activity	MF	1/204	5/7493	0.12894643996846067	0.389227216941835	KAG4399064.1	1
GO:0005049	nuclear export signal receptor activity	MF	1/204	5/7493	0.12894643996846067	0.389227216941835	KRG97046.1	1
GO:0006032	chitin catabolic process	BP	1/204	5/7493	0.12894643996846067	0.389227216941835	KAG4386776.1	1
GO:0006821	chloride transport	BP	1/204	5/7493	0.12894643996846067	0.389227216941835	KRH20183.1	1
GO:0008113	peptide-methionine (S)-S-oxide reductase activity	MF	1/204	5/7493	0.12894643996846067	0.389227216941835	KRH69798.1	1
GO:0015108	chloride transmembrane transporter activity	MF	1/204	5/7493	0.12894643996846067	0.389227216941835	KRH20183.1	1
GO:0016998	cell wall macromolecule catabolic process	BP	1/204	5/7493	0.12894643996846067	0.389227216941835	KAG4386776.1	1
GO:0003714	transcription corepressor activity	MF	1/204	6/7493	0.1526770658026536	0.4013929310618151	KRH71556.1	1
GO:0004784	superoxide dismutase activity	MF	1/204	6/7493	0.1526770658026536	0.4013929310618151	KRG92190.1	1
GO:0005739	mitochondrion	CC	1/204	6/7493	0.1526770658026536	0.4013929310618151	KRH01881.1	1
GO:0015937	coenzyme A biosynthetic process	BP	1/204	6/7493	0.1526770658026536	0.4013929310618151	KRH68157.1	1
GO:0016799	hydrolase activity, hydrolyzing N-glycosyl compounds	MF	1/204	6/7493	0.1526770658026536	0.4013929310618151	KAG4393925.1	1
GO:0030145	manganese ion binding	MF	1/204	6/7493	0.1526770658026536	0.4013929310618151	KAG4377847.1	1
GO:0032040	small-subunit processome	CC	1/204	6/7493	0.1526770658026536	0.4013929310618151	KRH42233.1	1
GO:0051276	chromosome organization	BP	1/204	6/7493	0.1526770658026536	0.4013929310618151	KRH14730.2	1
GO:0008194	UDP-glycosyltransferase activity	MF	4/204	79/7493	0.16786747556852413	0.4092796512988956	KRG96065.1/KRH01269.1/KRH17960.1/KRH46505.1	4
GO:0000139	Golgi membrane	CC	1/204	7/7493	0.17576426742897355	0.4092796512988956	KRG97134.2	1
GO:0004659	prenyltransferase activity	MF	1/204	7/7493	0.17576426742897355	0.4092796512988956	KRH69951.1	1
GO:0005730	nucleolus	CC	1/204	7/7493	0.17576426742897355	0.4092796512988956	KRH25590.1	1
GO:0008299	isoprenoid biosynthetic process	BP	1/204	7/7493	0.17576426742897355	0.4092796512988956	KRH69951.1	1
GO:0033897	ribonuclease T2 activity	MF	1/204	7/7493	0.17576426742897355	0.4092796512988956	KRH70039.1	1
GO:0120009	intermembrane lipid transfer	BP	1/204	7/7493	0.17576426742897355	0.4092796512988956	KAG4395352.1	1
GO:0120013	lipid transfer activity	MF	1/204	7/7493	0.17576426742897355	0.4092796512988956	KAG4395352.1	1
GO:0008236	serine-type peptidase activity	MF	3/204	54/7493	0.1813482417159785	0.4163346957704858	KRH30453.2/KRH40552.1/KRH76515.1	3
GO:0000159	protein phosphatase type 2A complex	CC	1/204	8/7493	0.1982254068150927	0.4251413330376331	KRH14754.1	1
GO:0005694	chromosome	CC	1/204	8/7493	0.1982254068150927	0.4251413330376331	KRH14730.2	1
GO:0006796	phosphate-containing compound metabolic process	BP	1/204	8/7493	0.1982254068150927	0.4251413330376331	KAG4379606.1	1
GO:0008324	monoatomic cation transmembrane transporter activity	MF	1/204	8/7493	0.1982254068150927	0.4251413330376331	KAG4400254.1	1
GO:0031012	extracellular matrix	CC	1/204	8/7493	0.1982254068150927	0.4251413330376331	KRH45760.1	1
GO:0005507	copper ion binding	MF	3/204	57/7493	0.20219783895580062	0.4280291915557858	KRH14905.1/KRH25361.2/KRH51114.1	3
GO:0006338	chromatin remodeling	BP	1/204	9/7493	0.22007737969548347	0.45953586857512424	KAG4384630.1	1
GO:0016491	oxidoreductase activity	MF	10/204	277/7493	0.2227198381437719	0.45953586857512424	KRG94814.1/KRH11395.1/KRH14905.1/KRH21576.1/KRH21625.1/KRH25361.2/KRH49944.1/KRH51114.1/KRH76854.1/RCW19089.2	10
GO:0016740	transferase activity	MF	2/204	34/7493	0.23642984977780504	0.46927454250412953	KRH05906.2/KRH59589.1	2
GO:0001522	pseudouridine synthesis	BP	1/204	10/7493	0.24133662803088174	0.46927454250412953	KRH67415.1	1
GO:0003690	double-stranded DNA binding	MF	1/204	10/7493	0.24133662803088174	0.46927454250412953	KRH41721.1	1
GO:0019888	protein phosphatase regulator activity	MF	1/204	10/7493	0.24133662803088174	0.46927454250412953	KRH14754.1	1
GO:0016192	vesicle-mediated transport	BP	3/204	65/7493	0.26008790747008764	0.46927454250412953	KRG89690.1/KRH26934.1/KRH53395.1	3
GO:0006260	DNA replication	BP	1/204	11/7493	0.26201915213641436	0.46927454250412953	KRH67064.1	1
GO:0006357	regulation of transcription by RNA polymerase II	BP	1/204	11/7493	0.26201915213641436	0.46927454250412953	KRH43608.1	1
GO:0003824	catalytic activity	MF	5/204	130/7493	0.27993912721496095	0.46927454250412953	KAG4377847.1/KRG95988.1/KRH49896.1/KRH51645.1/KRH63498.1	5
GO:0000148	1,3-beta-D-glucan synthase complex	CC	1/204	12/7493	0.2821405224871454	0.46927454250412953	KRH64044.2	1
GO:0003712	transcription coregulator activity	MF	1/204	12/7493	0.2821405224871454	0.46927454250412953	KRH43608.1	1
GO:0003843	1,3-beta-D-glucan synthase activity	MF	1/204	12/7493	0.2821405224871454	0.46927454250412953	KRH64044.2	1
GO:0005085	guanyl-nucleotide exchange factor activity	MF	1/204	12/7493	0.2821405224871454	0.46927454250412953	KRH65253.1	1
GO:0006075	(1->3)-beta-D-glucan biosynthetic process	BP	1/204	12/7493	0.2821405224871454	0.46927454250412953	KRH64044.2	1
GO:0006801	superoxide metabolic process	BP	1/204	12/7493	0.2821405224871454	0.46927454250412953	KRG92190.1	1
GO:0007034	vacuolar transport	BP	1/204	12/7493	0.2821405224871454	0.46927454250412953	KRH12480.1	1
GO:0016620	oxidoreductase activity, acting on the aldehyde or oxo group of donors, NAD or NADP as acceptor	MF	1/204	12/7493	0.2821405224871454	0.46927454250412953	KRG89228.1	1
GO:0031072	heat shock protein binding	MF	1/204	12/7493	0.2821405224871454	0.46927454250412953	KRH43163.1	1
GO:0032012	regulation of ARF protein signal transduction	BP	1/204	12/7493	0.2821405224871454	0.46927454250412953	KRH65253.1	1
GO:0042254	ribosome biogenesis	BP	1/204	12/7493	0.2821405224871454	0.46927454250412953	KRH67415.1	1
GO:0009055	electron transfer activity	MF	2/204	39/7493	0.2872849585167009	0.4730045276588105	KRH03676.1/KRH53003.1	2
GO:0003872	6-phosphofructokinase activity	MF	1/204	13/7493	0.30171589120959186	0.47747272104042204	KRH11497.1	1
GO:0016592	mediator complex	CC	1/204	13/7493	0.30171589120959186	0.47747272104042204	KRH43608.1	1
GO:0030130	clathrin coat of trans-Golgi network vesicle	CC	1/204	13/7493	0.30171589120959186	0.47747272104042204	KRH26934.1	1
GO:0030132	clathrin coat of coated pit	CC	1/204	13/7493	0.30171589120959186	0.47747272104042204	KRH26934.1	1
GO:0004427	inorganic diphosphate phosphatase activity	MF	1/204	14/7493	0.3207600032675121	0.5027296205058122	KAG4379606.1	1
GO:0005737	cytoplasm	CC	3/204	75/7493	0.33482350254421855	0.5073744476886322	KAG4377847.1/KAG4379606.1/KAG4395352.1	3
GO:0003774	cytoskeletal motor activity	MF	1/204	15/7493	0.3392872073500669	0.5073744476886322	KAG4383594.1	1
GO:0003993	acid phosphatase activity	MF	1/204	15/7493	0.3392872073500669	0.5073744476886322	KRH32727.2	1
GO:0016459	myosin complex	CC	1/204	15/7493	0.3392872073500669	0.5073744476886322	KAG4383594.1	1
GO:0030001	metal ion transport	BP	1/204	15/7493	0.3392872073500669	0.5073744476886322	KAG4397041.1	1
GO:0006812	monoatomic cation transport	BP	1/204	16/7493	0.35731146647023126	0.5247006219337631	KAG4400254.1	1
GO:0015986	proton motive force-driven ATP synthesis	BP	1/204	16/7493	0.35731146647023126	0.5247006219337631	KRH60149.1	1
GO:0005992	trehalose biosynthetic process	BP	1/204	17/7493	0.37484636828112716	0.5407075931842807	KRH63498.1	1
GO:0006520	amino acid metabolic process	BP	1/204	17/7493	0.37484636828112716	0.5407075931842807	KRG94814.1	1
GO:0046873	metal ion transmembrane transporter activity	MF	1/204	19/7493	0.40850063377140067	0.5840842395152483	KAG4397041.1	1
GO:0016787	hydrolase activity	MF	5/204	156/7493	0.42043720447431043	0.5959240376461965	KAG4108970.1/KAG4384404.1/KAG4391235.1/KRH32727.2/KRH77874.1	5
GO:0003779	actin binding	MF	1/204	21/7493	0.4403515728077493	0.5981442197305261	KRG95660.1	1
GO:0005618	cell wall	CC	1/204	21/7493	0.4403515728077493	0.5981442197305261	KRH08446.3	1
GO:0016762	xyloglucan:xyloglucosyl transferase activity	MF	1/204	21/7493	0.4403515728077493	0.5981442197305261	KRH08446.3	1
GO:0044042	glucan metabolic process	BP	1/204	21/7493	0.4403515728077493	0.5981442197305261	KRH08446.3	1
GO:0048046	apoplast	CC	1/204	21/7493	0.4403515728077493	0.5981442197305261	KRH08446.3	1
GO:0006096	glycolytic process	BP	2/204	55/7493	0.44418958283461385	0.5983710909259674	KAG4399064.1/KRH11497.1	2
GO:0007165	signal transduction	BP	2/204	56/7493	0.453412012536047	0.598934368610744	KRH14660.2/KRH14754.1	2
GO:0005096	GTPase activator activity	MF	1/204	22/7493	0.4556310534216703	0.598934368610744	KRH67539.1	1
GO:0019843	rRNA binding	MF	1/204	22/7493	0.4556310534216703	0.598934368610744	KRG92136.1	1
GO:0006413	translational initiation	BP	1/204	23/7493	0.47049536410323645	0.6135259547906203	KRH36086.1	1
GO:0004176	ATP-dependent peptidase activity	MF	1/204	24/7493	0.48495573166989514	0.6175608145483821	KAG4389628.1	1
GO:0016760	cellulose synthase (UDP-forming) activity	MF	1/204	24/7493	0.48495573166989514	0.6175608145483821	KAG4391453.1	1
GO:0030244	cellulose biosynthetic process	BP	1/204	24/7493	0.48495573166989514	0.6175608145483821	KAG4391453.1	1
GO:0005525	GTP binding	MF	6/204	207/7493	0.49712318085713714	0.6281478951915764	KAG4396170.1/KAG4403835.1/KRG91525.1/KRH52851.1/KRH61035.1/KRH65977.1	6
GO:0022857	transmembrane transporter activity	MF	3/204	99/7493	0.508687503938535	0.6378158703229324	KRG93064.1/KRH31705.1/KRH42817.1	3
GO:0006364	rRNA processing	BP	1/204	27/7493	0.5260209602742862	0.6545146299596081	KRH42233.1	1
GO:0005198	structural molecule activity	MF	1/204	28/7493	0.5389719010865076	0.6655486354325814	KRH26934.1	1
GO:0016747	acyltransferase activity, transferring groups other than amino-acyl groups	MF	1/204	30/7493	0.5638267669580066	0.6807686149196672	KRH35479.1	1
GO:0030599	pectinesterase activity	MF	1/204	30/7493	0.5638267669580066	0.6807686149196672	KRH76188.1	1
GO:0042545	cell wall modification	BP	1/204	30/7493	0.5638267669580066	0.6807686149196672	KRH76188.1	1
GO:0016579	protein deubiquitination	BP	1/204	31/7493	0.5757494977017513	0.6900527068043049	KAG4378627.1	1
GO:0015267	channel activity	MF	1/204	34/7493	0.6096064677274347	0.7252982061282617	KRH06755.1	1
GO:0004843	cysteine-type deubiquitinase activity	MF	1/204	37/7493	0.6407736957779333	0.7568558870420516	KAG4378627.1	1
GO:0003743	translation initiation factor activity	MF	1/204	38/7493	0.6506023124707047	0.7629365246958624	KRH36086.1	1
GO:0055085	transmembrane transport	BP	6/204	248/7493	0.6738160287705799	0.7845143763543181	KAG4400254.1/KRG93064.1/KRH06755.1/KRH20183.1/KRH31705.1/KRH42817.1	6
GO:0051082	unfolded protein binding	MF	1/204	43/7493	0.6958730429104854	0.7987838450310502	KRH43163.1	1
GO:1902600	proton transmembrane transport	BP	1/204	43/7493	0.6958730429104854	0.7987838450310502	KAG4385128.1	1
GO:0006355	regulation of DNA-templated transcription	BP	3/204	132/7493	0.7025446456698551	0.8008026380712334	KAG4384630.1/KRH23219.1/KRH41721.1	3
GO:0004497	monooxygenase activity	MF	2/204	91/7493	0.7141497179853018	0.8028027864248565	KAG4383362.1/KRG93416.1	2
GO:0016705	oxidoreductase activity, acting on paired donors, with incorporation or reduction of molecular oxygen	MF	2/204	91/7493	0.7141497179853018	0.8028027864248565	KAG4383362.1/KRG93416.1	2
GO:0006412	translation	BP	5/204	221/7493	0.724892521822961	0.8092978154598812	KAG4378975.1/KRG92136.1/KRG94738.1/KRG96473.1/KRH33585.1	5
GO:0005509	calcium ion binding	MF	3/204	138/7493	0.7307677026092937	0.810307044389897	KRH31638.1/KRH44808.1/KRH49392.1	3
GO:0003735	structural constituent of ribosome	MF	5/204	226/7493	0.7428333423158613	0.8181205053884147	KAG4378975.1/KRG92136.1/KRG94738.1/KRG96473.1/KRH33585.1	5
GO:0006886	intracellular protein transport	BP	2/204	99/7493	0.7567655760677103	0.8237971454660548	KRH14866.1/KRH26934.1	2
GO:0003677	DNA binding	MF	4/204	188/7493	0.7586806243092825	0.8237971454660548	KRH06271.1/KRH22218.1/KRH28956.1/KRH67064.1	4
GO:0000287	magnesium ion binding	MF	1/204	52/7493	0.7631495028550569	0.8237971454660548	KAG4379606.1	1
GO:0005506	iron ion binding	MF	2/204	106/7493	0.7894633336067551	0.8402886207306107	KAG4383362.1/KRG93416.1	2
GO:0003700	DNA-binding transcription factor activity	MF	1/204	57/7493	0.793892316518491	0.8402886207306107	KRH23219.1	1
GO:0051287	NAD binding	MF	1/204	57/7493	0.793892316518491	0.8402886207306107	KRG89228.1	1
GO:0003676	nucleic acid binding	MF	4/204	200/7493	0.7997157704638295	0.8409914231329303	KRG99044.1/KRH08060.1/KRH47074.1/RCW19528.2	4
GO:0016887	ATP hydrolysis activity	MF	4/204	208/7493	0.8238283007455186	0.8606834674057915	KAG4389628.1/KAG4389797.1/KAG4396439.1/KRG95762.1	4
GO:0005840	ribosome	CC	4/204	211/7493	0.832234859194263	0.8606834674057915	KAG4378975.1/KRG92136.1/KRG94738.1/KRG96473.1	4
GO:0006629	lipid metabolic process	BP	1/204	65/7493	0.8350317708410147	0.8606834674057915	KRH36484.1	1
GO:0140359	ABC-type transporter activity	MF	1/204	66/7493	0.8395624007209868	0.8606834674057915	KRG95762.1	1
GO:0016757	glycosyltransferase activity	MF	1/204	71/7493	0.8604240515928601	0.8765570025602262	KRH11480.1	1
GO:0008270	zinc ion binding	MF	2/204	166/7493	0.9441004590560833	0.9558284150692024	KRH08060.1/KRH45760.1	2
GO:0003723	RNA binding	MF	7/204	458/7493	0.9703883820657998	0.9763784338069468	KAG4399270.1/KRH01278.1/KRH06670.1/KRH33585.1/KRH59121.1/KRH67057.1/KRH70039.1	7
GO:0003924	GTPase activity	MF	1/204	152/7493	0.9855794149701602	0.9855794149701602	KAG4403835.1	1
