# Supplementary material for: Overexpression of GmHIR1 in Soybean Enhances Phytophthora sojae Resistance
Source: Plants (Basel). 2026 Jul 20;15(14):2211. doi: 10.3390/plants15142211 (PMC13416582; doi:10.3390/plants15142211)
Supplement: Supplementary file 1 [file plants-15-02211-s001.zip › Table S8 Proteomics KEGG enrichment analysis.xlsx]

## Sheet: all.KEGG_Enrich
Map ID	Map Title	Ratio	Bg Ratio	P value	p.adjust	Protein	Count	Descriptions	Genes
gmx04145	Phagosome	9/123	80/4751	1.9202209905812225e-4	0.01708996681617288	KAG4384673.1/KAG4385128.1/KAG4396170.1/KRG91525.1/KRH14866.1/KRH52851.1/KRH61035.1/KRH65413.1/KRH65977.1	9	hypothetical protein GLYMA_13G327801v4 [Glycine max]/hypothetical protein GLYMA_12G036800v4 [Glycine max]/hypothetical protein GLYMA_19G127700v4 [Glycine max]/hypothetical protein GLYMA_20G159200v4 [Glycine max]/hypothetical protein GLYMA_14G053200v4 [Glycine max] OtherID_KRH26345.1_gene__ OtherID_KRH73213.1_gene__/hypothetical protein GLYMA_06G090500v4 [Glycine max]/hypothetical protein GLYMA_04…	_/_/_/_/_/_/_/_/_
gmx00190	Oxidative phosphorylation	10/123	142/4751	0.003474674144379975	0.10645122054855669	KAG4378611.1/KAG4379606.1/KAG4383497.1/KAG4385128.1/KAG4390713.1/KRH00978.1/KRH12255.1/KRH21576.1/KRH49944.1/KRH60149.1	10	hypothetical protein GLYMA_17G069400v4 [Glycine max]/hypothetical protein GLYMA_16G017200v4 [Glycine max]/hypothetical protein GLYMA_13G097900v4 [Glycine max]/hypothetical protein GLYMA_12G036800v4 [Glycine max]/hypothetical protein GLYMA_05G030700v4 [Glycine max]/hypothetical protein GLYMA_18G245900v4 [Glycine max] OtherID_KRH40249.1_gene__/hypothetical protein GLYMA_15G162600v4 [Glycine max]/hy…	_/_/_/_/_/_/_/_/_/_
gmx04814	Motor proteins	6/123	58/4751	0.0035882433892771913	0.10645122054855669	KAG4383594.1/KAG4396170.1/KRG91525.1/KRH52851.1/KRH61035.1/KRH65977.1	6	hypothetical protein GLYMA_13G120800v4 [Glycine max] OtherID_KAG4383599.1_gene__ OtherID_KAG4383601.1_gene__/hypothetical protein GLYMA_19G127700v4 [Glycine max]/hypothetical protein GLYMA_20G159200v4 [Glycine max]/hypothetical protein GLYMA_06G090500v4 [Glycine max]/hypothetical protein GLYMA_04G023900v4 [Glycine max]/hypothetical protein GLYMA_03G074400v4 [Glycine max]	_/_/_/_/_/_
gmx00195	Photosynthesis	3/123	15/4751	0.006135907823596106	0.10956879300027428	KRH25235.1/KRH30423.1/KRH43040.1	3	hypothetical protein GLYMA_12G089200v4 [Glycine max]/hypothetical protein GLYMA_11G183300v4 [Glycine max]/hypothetical protein GLYMA_08G126800v4 [Glycine max]	_/_/_
gmx00591	Linoleic acid metabolism	4/123	29/4751	0.0061555501685547345	0.10956879300027428	KAG4400339.1/KAG4402961.1/KRH10051.1/KRH47066.1	4	hypothetical protein GLYMA_07G034800v4 [Glycine max]/hypothetical protein GLYMA_01G002400v4 [Glycine max]/hypothetical protein GLYMA_15G026400v4 [Glycine max]/hypothetical protein GLYMA_07G006900v4 [Glycine max]	_/_/_/_
gmx00940	Phenylpropanoid biosynthesis	9/123	171/4751	0.03219830957333367	0.47760825867111606	KAG4109022.1/KRG98181.1/KRH25412.1/KRH28761.1/KRH31742.1/KRH32543.1/KRH40790.1/KRH43912.1/KRH71834.1	9	hypothetical protein GLYMA_U031513v4 [Glycine max]/hypothetical protein GLYMA_18G055600v4 [Glycine max]/hypothetical protein GLYMA_12G101200v4 [Glycine max]/hypothetical protein GLYMA_11G074700v4 [Glycine max]/hypothetical protein GLYMA_10G009400v4 [Glycine max] OtherID_KRH31745.1_gene__/hypothetical protein GLYMA_10G058200v4 [Glycine max]/hypothetical protein GLYMA_09G277800v4 [Glycine max]/hypo…	_/_/_/_/_/_/_/_/_
gmx00220	Arginine biosynthesis	4/123	51/4751	0.04198221086759922	0.5337738238880472	KAG4391235.1/KRG89228.1/KRG94814.1/RCW19469.2	4	hypothetical protein GLYMA_05G146000v4 [Glycine max] OtherID_KAG4391236.1_gene__ OtherID_KRH58749.1_gene__/hypothetical protein GLYMA_20G009400v4 [Glycine max]/hypothetical protein GLYMA_19G111000v4 [Glycine max]/hypothetical protein GLYMA_03G028000v4 [Glycine max]	_/_/_/_
gmx00902	Monoterpenoid biosynthesis	1/123	4/4751	0.0996348111197124	0.8290340219405231	KRG99878.1	1	hypothetical protein GLYMA_18G177000v4 [Glycine max]	_
gmx04130	SNARE interactions in vesicular transport	3/123	47/4751	0.1210082183619957	0.8290340219405231	KRG90380.1/KRH14588.1/KRH36706.1	3	hypothetical protein GLYMA_20G087600v4 [Glycine max]/hypothetical protein GLYMA_14G035500v4 [Glycine max]/hypothetical protein GLYMA_09G019100v4 [Glycine max]	_/_/_
gmx00760	Nicotinate and nicotinamide metabolism	2/123	24/4751	0.1269347906336916	0.8290340219405231	KAG4393925.1/KRH41423.1	2	hypothetical protein GLYMA_03G193800v4 [Glycine max]/hypothetical protein GLYMA_08G028900v4 [Glycine max]	_/_
gmx04141	Protein processing in endoplasmic reticulum	9/123	227/4751	0.13230527140471737	0.8290340219405231	KAG4384673.1/KAG4396439.1/KRG95967.1/KRG98686.1/KRG98707.1/KRH14866.1/KRH36981.1/KRH65413.1/KRH65920.2	9	hypothetical protein GLYMA_13G327801v4 [Glycine max]/hypothetical protein GLYMA_19G183400v4 [Glycine max]/hypothetical protein GLYMA_19G180600v4 [Glycine max]/hypothetical protein GLYMA_18G090700v4 [Glycine max]/hypothetical protein GLYMA_18G092300v4 [Glycine max]/hypothetical protein GLYMA_14G053200v4 [Glycine max] OtherID_KRH26345.1_gene__ OtherID_KRH73213.1_gene__/hypothetical protein GLYMA_09…	_/_/_/_/_/_/_/_/_
gmx00770	Pantothenate and CoA biosynthesis	3/123	50/4751	0.13856478878320327	0.8290340219405231	KRH41423.1/KRH49896.1/KRH68157.1	3	hypothetical protein GLYMA_08G028900v4 [Glycine max]/hypothetical protein GLYMA_07G186100v4 [Glycine max]/hypothetical protein GLYMA_03G212300v4 [Glycine max] OtherID_KRH68158.1_gene__	_/_/_
gmx00790	Folate biosynthesis	2/123	26/4751	0.14467105723161505	0.8290340219405231	KAG4384404.1/KRH68030.1	2	hypothetical protein GLYMA_13G267851v4 [Glycine max]/hypothetical protein GLYMA_03G203800v4 [Glycine max]	_/_
gmx00966	Glucosinolate biosynthesis	1/123	6/4751	0.14569401553734596	0.8290340219405231	KRH49896.1	1	hypothetical protein GLYMA_07G186100v4 [Glycine max]	_
gmx00040	Pentose and glucuronate interconversions	3/123	54/4751	0.16321155493978787	0.8290340219405231	KRG93260.1/KRH56581.1/KRH76188.1	3	hypothetical protein GLYMA_19G006200v4 [Glycine max]/hypothetical protein GLYMA_05G005800v4 [Glycine max]/hypothetical protein GLYMA_01G138000v4 [Glycine max] OtherID_KRH76189.1_gene__	_/_/_
gmx00470	D-Amino acid metabolism	1/123	7/4751	0.16783935507136216	0.8290340219405231	KRG95988.1	1	hypothetical protein GLYMA_19G182000v4 [Glycine max]	_
gmx00908	Zeatin biosynthesis	1/123	7/4751	0.16783935507136216	0.8290340219405231	KRG96065.1	1	hypothetical protein GLYMA_19G187100v4 [Glycine max]	_
gmx00480	Glutathione metabolism	5/123	115/4751	0.17650043182490896	0.8290340219405231	KRH29281.1/KRH49215.2/KRH51645.1/KRH54548.1/KRH77533.1	5	hypothetical protein GLYMA_11G107200v4 [Glycine max]/hypothetical protein GLYMA_07G139900v4 [Glycine max]/hypothetical protein GLYMA_06G020300v4 [Glycine max]/hypothetical protein GLYMA_06G193500v4 [Glycine max]/hypothetical protein GLYMA_01G219400v4 [Glycine max]	_/_/_/_/_
gmx04075	Plant hormone signal transduction	7/123	178/4751	0.17698479120078583	0.8290340219405231	KAG4383497.1/KAG4390713.1/KAG4391563.1/KRH10678.1/KRH12255.1/KRH24954.1/KRH49392.1	7	hypothetical protein GLYMA_13G097900v4 [Glycine max]/hypothetical protein GLYMA_05G030700v4 [Glycine max]/hypothetical protein GLYMA_05G207400v4 [Glycine max]/hypothetical protein GLYMA_15G062300v4 [Glycine max]/hypothetical protein GLYMA_15G162600v4 [Glycine max]/hypothetical protein GLYMA_12G073000v4 [Glycine max]/hypothetical protein GLYMA_07G151000v4 [Glycine max]	_/_/_/_/_/_/_
gmx00909	Sesquiterpenoid and triterpenoid biosynthesis	1/123	8/4751	0.18941518966795212	0.842897594022387	KRG92127.1	1	hypothetical protein GLYMA_20G192700v4 [Glycine max]	_
gmx00600	Sphingolipid metabolism	2/123	32/4751	0.20038112469981978	0.8492342903944743	KRG98364.1/KRH01999.1	2	hypothetical protein GLYMA_18G068800v4 [Glycine max] OtherID_KRG98365.1_gene__/hypothetical protein GLYMA_17G009000v4 [Glycine max]	_/_
gmx03060	Protein export	3/123	64/4751	0.2295767529630823	0.8935448761350004	KAG4384673.1/KRH14866.1/KRH65413.1	3	hypothetical protein GLYMA_13G327801v4 [Glycine max]/hypothetical protein GLYMA_14G053200v4 [Glycine max] OtherID_KRH26345.1_gene__ OtherID_KRH73213.1_gene__/hypothetical protein GLYMA_03G034100v4 [Glycine max] OtherID_KRH76131.1_gene__	_/_/_
gmx00590	Arachidonic acid metabolism	1/123	10/4751	0.23091609158544957	0.8935448761350004	KAG4402961.1	1	hypothetical protein GLYMA_01G002400v4 [Glycine max]	_
gmx00230	Purine metabolism	4/123	106/4751	0.29420213225263264	0.9585903690870053	KAG4391235.1/KRG94830.1/KRH41423.1/KRH67705.2	4	hypothetical protein GLYMA_05G146000v4 [Glycine max] OtherID_KAG4391236.1_gene__ OtherID_KRH58749.1_gene__/hypothetical protein GLYMA_19G112200v4 [Glycine max]/hypothetical protein GLYMA_08G028900v4 [Glycine max]/hypothetical protein GLYMA_03G181900v4 [Glycine max]	_/_/_/_
gmx00130	Ubiquinone and other terpenoid-quinone biosynthesis	2/123	43/4751	0.30648852523376835	0.9585903690870053	KRH21625.1/KRH76854.1	2	hypothetical protein GLYMA_13G249700v4 [Glycine max]/hypothetical protein GLYMA_01G177600v4 [Glycine max]	_/_
gmx00900	Terpenoid backbone biosynthesis	2/123	43/4751	0.30648852523376835	0.9585903690870053	KRG96846.1/KRH69951.1	2	hypothetical protein GLYMA_19G236200v4 [Glycine max]/hypothetical protein GLYMA_02G059000v4 [Glycine max]	_/_
gmx00514	Other types of O-glycan biosynthesis	1/123	17/4751	0.360250061398241	0.9585903690870053	KRG96211.1	1	hypothetical protein GLYMA_19G196000v4 [Glycine max]	_
gmx03010	Ribosome	9/123	299/4751	0.3694794385644569	0.9585903690870053	KAG4378975.1/KRG92136.1/KRG94738.1/KRG96473.1/KRH04769.1/KRH26594.1/KRH31640.1/KRH33585.1/KRH47358.1	9	hypothetical protein GLYMA_17G143200v4 [Glycine max]/hypothetical protein GLYMA_20G193100v4 [Glycine max]/hypothetical protein GLYMA_19G105700v4 [Glycine max] OtherID_KRH08425.1_gene__ OtherID_KRH70083.1_gene__ OtherID_KRH70084.1_gene__/hypothetical protein GLYMA_19G213200v4 [Glycine max]/hypothetical protein GLYMA_17G185500v4 [Glycine max]/hypothetical protein GLYMA_12G182800v4 [Glycine max]/hyp…	_/_/_/_/_/_/_/_/_
gmx01320	Sulfur cycle	1/123	19/4751	0.39306589463424657	0.9585903690870053	KRG94830.1	1	hypothetical protein GLYMA_19G112200v4 [Glycine max]	_
gmx04148	Efferocytosis	2/123	53/4751	0.40088632143306147	0.9585903690870053	KRH51645.1/RCW19469.2	2	hypothetical protein GLYMA_06G020300v4 [Glycine max]/hypothetical protein GLYMA_03G028000v4 [Glycine max]	_/_
gmx00300	Lysine biosynthesis	1/123	21/4751	0.4242114332743826	0.9585903690870053	KRG95988.1	1	hypothetical protein GLYMA_19G182000v4 [Glycine max]	_
gmx03430	Mismatch repair	1/123	21/4751	0.4242114332743826	0.9585903690870053	KRH67064.1	1	hypothetical protein GLYMA_03G144600v4 [Glycine max]	_
gmx04981	Folate transport and metabolism	1/123	21/4751	0.4242114332743826	0.9585903690870053	KAG4398770.1	1	hypothetical protein GLYMA_08G108900v4 [Glycine max]	_
gmx04016	MAPK signaling pathway - plant	3/123	92/4751	0.42776246855209554	0.9585903690870053	KRH10678.1/KRH24954.1/KRH77556.1	3	hypothetical protein GLYMA_15G062300v4 [Glycine max]/hypothetical protein GLYMA_12G073000v4 [Glycine max]/hypothetical protein GLYMA_01G220700v4 [Glycine max]	_/_/_
gmx01232	Nucleotide metabolism	3/123	93/4751	0.4346901028970097	0.9585903690870053	KAG4393925.1/KRH41423.1/KRH67705.2	3	hypothetical protein GLYMA_03G193800v4 [Glycine max]/hypothetical protein GLYMA_08G028900v4 [Glycine max]/hypothetical protein GLYMA_03G181900v4 [Glycine max]	_/_/_
gmx00740	Riboflavin metabolism	1/123	22/4751	0.4391843706332095	0.9585903690870053	KRH41423.1	1	hypothetical protein GLYMA_08G028900v4 [Glycine max]	_
gmx00330	Arginine and proline metabolism	2/123	60/4751	0.4633727674224467	0.9585903690870053	KRH51645.1/RCW19469.2	2	hypothetical protein GLYMA_06G020300v4 [Glycine max]/hypothetical protein GLYMA_03G028000v4 [Glycine max]	_/_
gmx00290	Valine, leucine and isoleucine biosynthesis	1/123	24/4751	0.46798130354216616	0.9585903690870053	KRH49896.1	1	hypothetical protein GLYMA_07G186100v4 [Glycine max]	_
gmx03410	Base excision repair	1/123	24/4751	0.46798130354216616	0.9585903690870053	KRH67064.1	1	hypothetical protein GLYMA_03G144600v4 [Glycine max]	_
gmx03440	Homologous recombination	1/123	24/4751	0.46798130354216616	0.9585903690870053	KRH67064.1	1	hypothetical protein GLYMA_03G144600v4 [Glycine max]	_
gmx00945	Stilbenoid, diarylheptanoid and gingerol biosynthesis	1/123	25/4751	0.48182481944322686	0.9585903690870053	KRH28761.1	1	hypothetical protein GLYMA_11G074700v4 [Glycine max]	_
gmx04820	Cytoskeleton in muscle cells	1/123	25/4751	0.48182481944322686	0.9585903690870053	KRH03352.1	1	hypothetical protein GLYMA_17G092600v4 [Glycine max]	_
gmx00950	Isoquinoline alkaloid biosynthesis	1/123	26/4751	0.495310969931691	0.9585903690870053	RCW19089.2	1	hypothetical protein GLYMA_13G183000v4 [Glycine max]	_
gmx00565	Ether lipid metabolism	1/123	27/4751	0.5084489065874376	0.9585903690870053	KAG4402961.1	1	hypothetical protein GLYMA_01G002400v4 [Glycine max]	_
gmx00910	Nitrogen metabolism	1/123	27/4751	0.5084489065874376	0.9585903690870053	KRG94814.1	1	hypothetical protein GLYMA_19G111000v4 [Glycine max]	_
gmx03015	mRNA surveillance pathway	4/123	144/4751	0.5159459094634808	0.9585903690870053	KAG4394989.1/KAG4399270.1/KRH14754.1/KRH39213.1	4	hypothetical protein GLYMA_20G142500v4 [Glycine max]/hypothetical protein GLYMA_08G200500v4 [Glycine max]/hypothetical protein GLYMA_14G046800v4 [Glycine max]/hypothetical protein GLYMA_09G185700v4 [Glycine max] OtherID_KRH39214.1_gene__	_/_/_/_
gmx01240	Biosynthesis of cofactors	7/123	268/4751	0.5469597709676451	0.9585903690870053	KAG4384404.1/KAG4398770.1/KRH21625.1/KRH49896.1/KRH68030.1/KRH68157.1/KRH76854.1	7	hypothetical protein GLYMA_13G267851v4 [Glycine max]/hypothetical protein GLYMA_08G108900v4 [Glycine max]/hypothetical protein GLYMA_13G249700v4 [Glycine max]/hypothetical protein GLYMA_07G186100v4 [Glycine max]/hypothetical protein GLYMA_03G203800v4 [Glycine max]/hypothetical protein GLYMA_03G212300v4 [Glycine max] OtherID_KRH68158.1_gene__/hypothetical protein GLYMA_01G177600v4 [Glycine max]	_/_/_/_/_/_/_
gmx00920	Sulfur metabolism	1/123	32/4751	0.5692197386903868	0.9585903690870053	KRG94830.1	1	hypothetical protein GLYMA_19G112200v4 [Glycine max]	_
gmx03018	RNA degradation	3/123	114/4751	0.5712661036572239	0.9585903690870053	KAG4404029.1/KRH29893.1/RCW19528.2	3	hypothetical protein GLYMA_01G245200v4 [Glycine max]/hypothetical protein GLYMA_11G145000v4 [Glycine max]/hypothetical protein GLYMA_02G195500v4 [Glycine max]	_/_/_
gmx00250	Alanine, aspartate and glutamate metabolism	2/123	74/4751	0.576111911216613	0.9585903690870053	KRG94814.1/KRH00941.1	2	hypothetical protein GLYMA_19G111000v4 [Glycine max]/hypothetical protein GLYMA_18G243300v4 [Glycine max]	_/_
gmx00500	Starch and sucrose metabolism	4/123	158/4751	0.590227469578984	0.9585903690870053	KRH04082.1/KRH41423.1/KRH60381.1/KRH63498.1	4	hypothetical protein GLYMA_17G138500v4 [Glycine max]/hypothetical protein GLYMA_08G028900v4 [Glycine max]/hypothetical protein GLYMA_05G236400v4 [Glycine max]/hypothetical protein GLYMA_04G180900v4 [Glycine max]	_/_/_/_
gmx03250	Viral life cycle - HIV-1	1/123	34/4751	0.5913858355430013	0.9585903690870053	KRG89447.1	1	hypothetical protein GLYMA_20G023800v4 [Glycine max] OtherID_KRG89448.1_gene__	_
gmx00360	Phenylalanine metabolism	1/123	35/4751	0.6020408158754607	0.9585903690870053	KRH32543.1	1	hypothetical protein GLYMA_10G058200v4 [Glycine max]	_
gmx00240	Pyrimidine metabolism	2/123	80/4751	0.6189207963940759	0.9585903690870053	KAG4393925.1/KRH41423.1	2	hypothetical protein GLYMA_03G193800v4 [Glycine max]/hypothetical protein GLYMA_08G028900v4 [Glycine max]	_/_
gmx00460	Cyanoamino acid metabolism	1/123	38/4751	0.6323800448633958	0.9585903690870053	KAG4398770.1	1	hypothetical protein GLYMA_08G108900v4 [Glycine max]	_
gmx04144	Endocytosis	4/123	167/4751	0.6343594007842713	0.9585903690870053	KRH12480.1/KRH53395.1/KRH65253.1/KRH67539.1	4	hypothetical protein GLYMA_15G173500v4 [Glycine max]/hypothetical protein GLYMA_06G123000v4 [Glycine max]/hypothetical protein GLYMA_03G022900v4 [Glycine max]/hypothetical protein GLYMA_03G171800v4 [Glycine max]	_/_/_/_
gmx00941	Flavonoid biosynthesis	1/123	40/4751	0.6513199501460483	0.9585903690870053	KRH28761.1	1	hypothetical protein GLYMA_11G074700v4 [Glycine max]	_
gmx03083	Polycomb repressive complex	1/123	40/4751	0.6513199501460483	0.9585903690870053	KRG96211.1	1	hypothetical protein GLYMA_19G196000v4 [Glycine max]	_
gmx04626	Plant-pathogen interaction	4/123	171/4751	0.6529797838169327	0.9585903690870053	KRH10678.1/KRH24954.1/KRH31638.1/KRH49392.1	4	hypothetical protein GLYMA_15G062300v4 [Glycine max]/hypothetical protein GLYMA_12G073000v4 [Glycine max]/hypothetical protein GLYMA_10G002200v4 [Glycine max]/hypothetical protein GLYMA_07G151000v4 [Glycine max]	_/_/_/_
gmx00260	Glycine, serine and threonine metabolism	2/123	86/4751	0.6583636022706754	0.9585903690870053	KAG4377847.1/KAG4398770.1	2	hypothetical protein GLYMA_18G219100v4 [Glycine max]/hypothetical protein GLYMA_08G108900v4 [Glycine max]	_/_
gmx04146	Peroxisome	2/123	90/4751	0.6828183542800523	0.9585903690870053	KRG92190.1/KRG96846.1	2	hypothetical protein GLYMA_20G196900v4 [Glycine max]/hypothetical protein GLYMA_19G236200v4 [Glycine max]	_/_
gmx03030	DNA replication	1/123	44/4751	0.6863440841287257	0.9585903690870053	KRH67064.1	1	hypothetical protein GLYMA_03G144600v4 [Glycine max]	_
gmx01230	Biosynthesis of amino acids	7/123	306/4751	0.6881286806646413	0.9585903690870053	KAG4377847.1/KAG4398770.1/KAG4399064.1/KRG89228.1/KRG95988.1/KRH49896.1/RCW19469.2	7	hypothetical protein GLYMA_18G219100v4 [Glycine max]/hypothetical protein GLYMA_08G108900v4 [Glycine max]/hypothetical protein GLYMA_08G165400v4 [Glycine max]/hypothetical protein GLYMA_20G009400v4 [Glycine max]/hypothetical protein GLYMA_19G182000v4 [Glycine max]/hypothetical protein GLYMA_07G186100v4 [Glycine max]/hypothetical protein GLYMA_03G028000v4 [Glycine max]	_/_/_/_/_/_/_
gmx02010	ABC transporters	1/123	47/4751	0.7103008070518018	0.9585903690870053	KRG95762.1	1	hypothetical protein GLYMA_19G169400v4 [Glycine max]	_
gmx00520	Amino sugar and nucleotide sugar metabolism	3/123	141/4751	0.7140905575847687	0.9585903690870053	KAG4386776.1/KRH00941.1/KRH08768.1	3	hypothetical protein GLYMA_11G124500v4 [Glycine max]/hypothetical protein GLYMA_18G243300v4 [Glycine max]/hypothetical protein GLYMA_16G173000v4 [Glycine max]	_/_/_
gmx03013	Nucleocytoplasmic transport	3/123	145/4751	0.7318274857734397	0.9585903690870053	KRG97046.1/KRG98686.1/KRG98707.1	3	hypothetical protein GLYMA_19G248400v4 [Glycine max]/hypothetical protein GLYMA_18G090700v4 [Glycine max]/hypothetical protein GLYMA_18G092300v4 [Glycine max]	_/_/_
gmx00350	Tyrosine metabolism	1/123	51/4751	0.7394420556796875	0.9585903690870053	RCW19089.2	1	hypothetical protein GLYMA_13G183000v4 [Glycine max]	_
gmx00592	alpha-Linolenic acid metabolism	1/123	52/4751	0.7462609125204105	0.9585903690870053	KAG4402961.1	1	hypothetical protein GLYMA_01G002400v4 [Glycine max]	_
gmx00670	One carbon pool by folate	1/123	53/4751	0.7529027315797826	0.9585903690870053	KAG4398770.1	1	hypothetical protein GLYMA_08G108900v4 [Glycine max]	_
gmx01210	2-Oxocarboxylic acid metabolism	2/123	113/4751	0.7969823308333934	0.9585903690870053	KRG89228.1/KRH49896.1	2	hypothetical protein GLYMA_20G009400v4 [Glycine max]/hypothetical protein GLYMA_07G186100v4 [Glycine max]	_/_
gmx00052	Galactose metabolism	1/123	61/4751	0.8001873555670154	0.9585903690870053	KRH04082.1	1	hypothetical protein GLYMA_17G138500v4 [Glycine max]	_
gmx03082	ATP-dependent chromatin remodeling	1/123	62/4751	0.8054276445361535	0.9585903690870053	KRH22218.1	1	hypothetical protein GLYMA_13G286000v4 [Glycine max] OtherID_KRH74471.1_gene__	_
gmx00051	Fructose and mannose metabolism	1/123	67/4751	0.8296529793676458	0.9585903690870053	KRH11497.1	1	hypothetical protein GLYMA_15G112300v4 [Glycine max]	_
gmx03420	Nucleotide excision repair	1/123	67/4751	0.8296529793676458	0.9585903690870053	KRH67064.1	1	hypothetical protein GLYMA_03G144600v4 [Glycine max]	_
gmx00071	Fatty acid degradation	1/123	69/4751	0.8384829355049048	0.9585903690870053	KRH31723.1	1	hypothetical protein GLYMA_10G007900v4 [Glycine max]	_
gmx00010	Glycolysis / Gluconeogenesis	3/123	176/4751	0.8414925859297169	0.9585903690870053	KAG4377847.1/KAG4399064.1/KRH11497.1	3	hypothetical protein GLYMA_18G219100v4 [Glycine max]/hypothetical protein GLYMA_08G165400v4 [Glycine max]/hypothetical protein GLYMA_15G112300v4 [Glycine max]	_/_/_
gmx00030	Pentose phosphate pathway	1/123	70/4751	0.842726121949351	0.9585903690870053	KRH11497.1	1	hypothetical protein GLYMA_15G112300v4 [Glycine max]	_
gmx00053	Ascorbate and aldarate metabolism	1/123	70/4751	0.842726121949351	0.9585903690870053	KRH29281.1	1	hypothetical protein GLYMA_11G107200v4 [Glycine max]	_
gmx00280	Valine, leucine and isoleucine degradation	1/123	72/4751	0.8508835860435215	0.9585903690870053	KRH49896.1	1	hypothetical protein GLYMA_07G186100v4 [Glycine max]	_
gmx00564	Glycerophospholipid metabolism	1/123	82/4751	0.8857860279039702	0.9602846222153797	KAG4402961.1	1	hypothetical protein GLYMA_01G002400v4 [Glycine max]	_
gmx00630	Glyoxylate and dicarboxylate metabolism	1/123	83/4751	0.8887948774580101	0.9602846222153797	KAG4398770.1	1	hypothetical protein GLYMA_08G108900v4 [Glycine max]	_
gmx00710	Carbon fixation by Calvin cycle	1/123	86/4751	0.8973577041938812	0.9602846222153797	KAG4399064.1	1	hypothetical protein GLYMA_08G165400v4 [Glycine max]	_
gmx04120	Ubiquitin mediated proteolysis	1/123	88/4751	0.9026995610909097	0.9602846222153797	KRH36981.1	1	hypothetical protein GLYMA_09G036300v4 [Glycine max]	_
gmx04142	Lysosome	1/123	90/4751	0.9077655525707706	0.9602846222153797	KAG4385128.1	1	hypothetical protein GLYMA_12G036800v4 [Glycine max]	_
gmx03008	Ribosome biogenesis in eukaryotes	1/123	94/4751	0.9171257627899693	0.9602846222153797	KRH67415.1	1	hypothetical protein GLYMA_03G164500v4 [Glycine max]	_
gmx01250	Biosynthesis of nucleotide sugars	1/123	123/4751	0.9619573116684872	0.9854024634006049	KRH00941.1	1	hypothetical protein GLYMA_18G243300v4 [Glycine max]	_
gmx00270	Cysteine and methionine metabolism	1/123	135/4751	0.9724755179921563	0.9854024634006049	KRH49896.1	1	hypothetical protein GLYMA_07G186100v4 [Glycine max]	_
gmx01200	Carbon metabolism	4/123	344/4751	0.981748139845806	0.9854024634006049	KAG4377847.1/KAG4398770.1/KAG4399064.1/KRG94814.1	4	hypothetical protein GLYMA_18G219100v4 [Glycine max]/hypothetical protein GLYMA_08G108900v4 [Glycine max]/hypothetical protein GLYMA_08G165400v4 [Glycine max]/hypothetical protein GLYMA_19G111000v4 [Glycine max]	_/_/_/_
gmx03040	Spliceosome	2/123	232/4751	0.9854024634006049	0.9854024634006049	KRH01278.1/KRH23608.1	2	hypothetical protein GLYMA_18G266500v4 [Glycine max]/hypothetical protein GLYMA_13G367400v4 [Glycine max]	_/_
