# Supplementary material for: Overexpression of GmHIR1 in Soybean Enhances Phytophthora sojae Resistance
Source: Plants (Basel). 2026 Jul 20;15(14):2211. doi: 10.3390/plants15142211 (PMC13416582; doi:10.3390/plants15142211)
Supplement: Supplementary file 1 [file plants-15-02211-s001.zip › Table S9 Co-differential molecules between OE1 and W82 at 48 hpi.xlsx]

## Sheet: prot_tran_diff
Gene_id	Tran_id	Prot_id	GO_fun	kegg	Protein(log2fc)	Protein(pval)	Tran(log2fc)	Tran(padj)
gene-GLYMA_16G052000v4	gene-GLYMA_16G052000v4	KAG4379797.1	phosphoric diester hydrolase activity	-	-0.678137	0.000163899562632037	1.14349344264877	0
gene-GLYMA_06G085000v4	gene-GLYMA_06G085000v4	KAG4389382.1	-	-	-0.713358	0.0245607017644324	1.03776382360661	9.02649186035464e-09
gene-GLYMA_08G246700v4	gene-GLYMA_08G246700v4	KAG4399513.1	-	-	-0.839382	0.000728198502024278	-1.61508	1.51737873162212e-12
gene-GLYMA_20G134200v4	gene-GLYMA_20G134200v4	KRG91113.1	hydrolase activity, acting on glycosyl bonds	-	Inf	0	1.31827456648515	1.64455784651392e-05
gene-GLYMA_20G142700v4	gene-GLYMA_20G142700v4	KRG91244.1	-	-	-0.628793	0.0146031365339918	-1.02086	1.15763981637688e-06
gene-GLYMA_20G167500v4	gene-GLYMA_20G167500v4	KRG91659.1	-	-	-0.672456	0.00989414957988923	-1.9383	8.01707427469395e-59
gene-GLYMA_20G192700v4	gene-GLYMA_20G192700v4	KRG92127.1	-	Sesquiterpenoid and triterpenoid biosynthesis(map00909)	-0.653983	0.0052136346461571	-4.13164	6.68710045825565e-134
gene-GLYMA_19G212500v4	gene-GLYMA_19G212500v4	KRG96465.1	enzyme inhibitor activity	Pentose and glucuronate interconversions(map00040)	Inf	0	1.04069541666935	8.53363574578089e-67
gene-GLYMA_18G294200v4	gene-GLYMA_18G294200v4	KRH01717.1	-	-	-0.688103	0.00330350566900068	-1.55071	2.50378755350435e-73
gene-GLYMA_17G170600v4	gene-GLYMA_17G170600v4	KRH04564.1	-	-	-0.763726	0.014833385018534	-1.12383	1.97024280561892e-22
gene-GLYMA_16G024000v4	gene-GLYMA_16G024000v4	KRH06457.1	-	-	-0.655138	0.018345790461025	-2.86993	2.24472998242371e-90
gene-GLYMA_16G080800v4	gene-GLYMA_16G080800v4	KRH07310.1	-	-	-0.616219	0.0046468926659976	-1.43309	3.58752962067404e-08
gene-GLYMA_16G175200v4	gene-GLYMA_16G175200v4	KRH08801.2	-	-	-0.769033	0.00174150029372754	-2.03863	7.92601147729154e-83
gene-GLYMA_15G012500v4	gene-GLYMA_15G012500v4	KRH09806.1	-	Glyoxylate and dicarboxylate metabolism(map00630)	-1.20513	0.0470466593129555	1.05678675157896	1.23873447419494e-07
gene-GLYMA_15G062500v4	gene-GLYMA_15G062500v4	KRH10680.1	-	-	-1.49613	0.00603184998172037	-3.22139	2.16504232785925e-125
gene-GLYMA_14G177600v4	gene-GLYMA_14G177600v4	KRH16787.1	-	-	-0.617786	0.00330703182766286	-1.50865	1.01514471433627e-67
gene-GLYMA_14G222700v4	gene-GLYMA_14G222700v4	KRH17490.2	serine-type endopeptidase activity	-	-0.618617	0.00567675890838879	-1.84868	1.07176752167131e-27
gene-GLYMA_13G208200v4	gene-GLYMA_13G208200v4	KRH20901.1	-	-	0.7893810769543286	0.00520378211822032	1.4146675949091	4.73120884583753e-272
gene-GLYMA_13G249700v4	gene-GLYMA_13G249700v4	KRH21625.1	-	-	-1.1394	0.00000154923936383	-1.2	1.33290959972397e-13
gene-GLYMA_12G003900v4	gene-GLYMA_12G003900v4	KRH23788.1	-	-	#NAME?	0	-1.35572	5.96742500927134e-30
gene-GLYMA_12G021800v4	gene-GLYMA_12G021800v4	KRH24100.1	-	Ubiquitin mediated proteolysis(map04120)	-1.27492	0.023705223125853	-1.50253	4.52597167094646e-18
gene-GLYMA_11G074700v4	gene-GLYMA_11G074700v4	KRH28761.1	-	Stilbenoid, diarylheptanoid and gingerol biosynthesis(map00945)	-0.665125	0.000963213639894181	-3.22489	7.29488480043656e-218
gene-GLYMA_11G121800v4	gene-GLYMA_11G121800v4	KRH29530.1	-	-	1.1622236116942422	0.0000570845752348884	1.04234109732889	3.00510064559332e-212
gene-GLYMA_10G134700v4	gene-GLYMA_10G134700v4	KRH33598.1	-	-	0.6151106738196573	0.000674676586562663	-1.2263	6.25881990215941e-37
gene-GLYMA_09G150400v4	gene-GLYMA_09G150400v4	KRH38673.1	carbohydrate binding	-	1.0219136482423008	0.00156646649849537	1.54122225664398	2.0753012913173e-185
gene-GLYMA_07G157100v4	gene-GLYMA_07G157100v4	KRH49474.1	-	-	-0.796654	0.0401528465932857	-1.72944	1.7691387115499e-09
gene-GLYMA_06G034000v4	gene-GLYMA_06G034000v4	KRH51888.1	-	-	-0.796099	0.00964231712551576	-1.36019	3.63003751297661e-06
gene-GLYMA_05G169200v4	gene-GLYMA_05G169200v4	KRH59173.1	-	-	0.8157776544527128	0.00104847197761898	-3.76238	4.44210651027531e-10
gene-GLYMA_05G180700v4	gene-GLYMA_05G180700v4	KRH59391.1	-	-	Inf	0	-1.51174	4.4345872087504e-10
gene-GLYMA_05G222400v4	gene-GLYMA_05G222400v4	KRH60136.1	-	-	0.6847917510678012	0.000661577422216273	1.42079625146471	0
gene-GLYMA_04G019500v4	gene-GLYMA_04G019500v4	KRH60965.1	-	-	-0.678719	0.00270707265296361	-1.70526	2.85483393073186e-103
gene-GLYMA_04G079600v4	gene-GLYMA_04G079600v4	KRH62004.1	-	-	-0.779917	0.00633684518315157	-1.27254	1.40928298438145e-95
gene-GLYMA_03G125400v4	gene-GLYMA_03G125400v4	KRH66741.1	serine-type carboxypeptidase activity	-	-0.701699	0.0396688133016827	1.37414855929636	1.08753017901186e-06
gene-GLYMA_03G189600v4	gene-GLYMA_03G189600v4	KRH67814.1	-	-	0.943874565195132	0.0396728775608703	1.42477435269992	0
gene-GLYMA_02G130500v4	gene-GLYMA_02G130500v4	KRH71116.1	-	-	-1.12153	0.044886211264532	-1.46556	7.18257635294572e-15
gene-GLYMA_02G169800v4	gene-GLYMA_02G169800v4	KRH71805.1	-	-	-0.684325	0.0333237952942273	-2.14266	3.26145334079832e-37
gene-GLYMA_13G183000v4	gene-GLYMA_13G183000v4	RCW19089.2	catechol oxidase activity	Tyrosine metabolism(map00350)	-0.674664	0.00292159748093135	-4.59277	0
gene-GLYMA_08G200200v4	gene-GLYMA_08G200200v4	RCW19276.1	-	-	-0.767624	0.00178303700017285	-1.60682	2.34963799285361e-114
